# Supplementary material for: Future Preventive Gene Therapy of Polygenic Diseases from a Population Genetics Perspective
Source: Int J Mol Sci. 2019 Oct 10;20(20):5013. doi: 10.3390/ijms20205013 (PMC6834143; doi:10.3390/ijms20205013)
Supplement: Supplementary file 1 [file ijms-20-05013-s001.zip]

Archive with 673 entries (572 files):
- SuppFiles/Executable/
- SuppFiles/Executable/A0.txt
- SuppFiles/Executable/A1.txt
- SuppFiles/Executable/A11.5S.txt
- SuppFiles/Executable/A11S.txt
- SuppFiles/Executable/A12S.txt
- SuppFiles/Executable/A13S.txt
- SuppFiles/Executable/A14S.txt
- SuppFiles/Executable/A15S.txt
- SuppFiles/Executable/A16S.txt
- SuppFiles/Executable/A17S.txt
- SuppFiles/Executable/A18S.txt
- SuppFiles/Executable/A19S.txt
- SuppFiles/Executable/A1h.txt
- SuppFiles/Executable/A2.txt
- SuppFiles/Executable/A20S.txt
- SuppFiles/Executable/A3.txt
- SuppFiles/Executable/A3h.txt
- SuppFiles/Executable/ConditionFiles.txt
- SuppFiles/Executable/EditSNPsFile.txt
- SuppFiles/Executable/libiomp5md.dll
- SuppFiles/Executable/Parameters.txt
- SuppFiles/Executable/PopulationGE.exe
- SuppFiles/Executable/PrsProbabilities0.001.csv
- SuppFiles/Executable/PrsProbabilities0.01.csv
- SuppFiles/Executable/PrsProbabilities0.02.csv
- SuppFiles/Executable/PrsProbabilities0.05.csv
- SuppFiles/Executable/PrsProbabilities0.1.csv
- SuppFiles/Executable/PrsProbabilities0.25.csv
- SuppFiles/Notes.txt
- SuppFiles/Results/
- SuppFiles/Results/AdmixtureDifferentRisk/
- SuppFiles/Results/AdmixtureDifferentRisk/Admixture10xDifference/
- SuppFiles/Results/AdmixtureDifferentRisk/Admixture10xDifference/0.001/
- SuppFiles/Results/AdmixtureDifferentRisk/Admixture10xDifference/0.001/0.02/
- SuppFiles/Results/AdmixtureDifferentRisk/Admixture10xDifference/0.001/0.02/A1.txt
- SuppFiles/Results/AdmixtureDifferentRisk/Admixture10xDifference/0.001/0.02/A1h.txt
- SuppFiles/Results/AdmixtureDifferentRisk/Admixture10xDifference/0.001/0.02/ConditionFiles.txt
- SuppFiles/Results/AdmixtureDifferentRisk/Admixture10xDifference/0.001/0.02/InitializationSummary.txt
- SuppFiles/Results/AdmixtureDifferentRisk/Admixture10xDifference/0.001/0.02/Parameters.txt
- SuppFiles/Results/AdmixtureDifferentRisk/Admixture10xDifference/0.001/0.02/PrsProbabilities.csv
- SuppFiles/Results/AdmixtureDifferentRisk/Admixture10xDifference/0.001/0.02/SimulationAllRuns.csv
- SuppFiles/Results/AdmixtureDifferentRisk/Admixture10xDifference/0.001/0.02/SimulationSummed.csv
- SuppFiles/Results/AdmixtureDifferentRisk/Admixture10xDifference/0.001/0.1/
- SuppFiles/Results/AdmixtureDifferentRisk/Admixture10xDifference/0.001/0.1/A1.txt
- SuppFiles/Results/AdmixtureDifferentRisk/Admixture10xDifference/0.001/0.1/A1h.txt
- SuppFiles/Results/AdmixtureDifferentRisk/Admixture10xDifference/0.001/0.1/ConditionFiles.txt
- SuppFiles/Results/AdmixtureDifferentRisk/Admixture10xDifference/0.001/0.1/InitializationSummary.txt
- SuppFiles/Results/AdmixtureDifferentRisk/Admixture10xDifference/0.001/0.1/Parameters.txt
- SuppFiles/Results/AdmixtureDifferentRisk/Admixture10xDifference/0.001/0.1/PrsProbabilities.csv
- SuppFiles/Results/AdmixtureDifferentRisk/Admixture10xDifference/0.001/0.1/SimulationAllRuns.csv
- SuppFiles/Results/AdmixtureDifferentRisk/Admixture10xDifference/0.001/0.1/SimulationSummed.csv
- SuppFiles/Results/AdmixtureDifferentRisk/Admixture10xDifference/0.001/0.25/
- SuppFiles/Results/AdmixtureDifferentRisk/Admixture10xDifference/0.001/0.25/A1.txt
- SuppFiles/Results/AdmixtureDifferentRisk/Admixture10xDifference/0.001/0.25/A1h.txt
- SuppFiles/Results/AdmixtureDifferentRisk/Admixture10xDifference/0.001/0.25/ConditionFiles.txt
- SuppFiles/Results/AdmixtureDifferentRisk/Admixture10xDifference/0.001/0.25/InitializationSummary.txt
- SuppFiles/Results/AdmixtureDifferentRisk/Admixture10xDifference/0.001/0.25/Parameters.txt
- SuppFiles/Results/AdmixtureDifferentRisk/Admixture10xDifference/0.001/0.25/PrsProbabilities.csv
- SuppFiles/Results/AdmixtureDifferentRisk/Admixture10xDifference/0.001/0.25/SimulationAllRuns.csv
- SuppFiles/Results/AdmixtureDifferentRisk/Admixture10xDifference/0.001/0.25/SimulationSummed.csv
- SuppFiles/Results/AdmixtureDifferentRisk/Admixture10xDifference/0.001/0.5/
- SuppFiles/Results/AdmixtureDifferentRisk/Admixture10xDifference/0.001/0.5/A1.txt
- SuppFiles/Results/AdmixtureDifferentRisk/Admixture10xDifference/0.001/0.5/A1h.txt
- SuppFiles/Results/AdmixtureDifferentRisk/Admixture10xDifference/0.001/0.5/ConditionFiles.txt
- SuppFiles/Results/AdmixtureDifferentRisk/Admixture10xDifference/0.001/0.5/InitializationSummary.txt
- SuppFiles/Results/AdmixtureDifferentRisk/Admixture10xDifference/0.001/0.5/Parameters.txt
- SuppFiles/Results/AdmixtureDifferentRisk/Admixture10xDifference/0.001/0.5/PrsProbabilities.csv
- SuppFiles/Results/AdmixtureDifferentRisk/Admixture10xDifference/0.001/0.5/SimulationAllRuns.csv
- SuppFiles/Results/AdmixtureDifferentRisk/Admixture10xDifference/0.001/0.5/SimulationSummed.csv
- SuppFiles/Results/AdmixtureDifferentRisk/Admixture10xDifference/0.001/1/
- SuppFiles/Results/AdmixtureDifferentRisk/Admixture10xDifference/0.001/1/A1.txt
- SuppFiles/Results/AdmixtureDifferentRisk/Admixture10xDifference/0.001/1/A1h.txt
- SuppFiles/Results/AdmixtureDifferentRisk/Admixture10xDifference/0.001/1/ConditionFiles.txt
- SuppFiles/Results/AdmixtureDifferentRisk/Admixture10xDifference/0.001/1/InitializationSummary.txt
- SuppFiles/Results/AdmixtureDifferentRisk/Admixture10xDifference/0.001/1/Parameters.txt
- SuppFiles/Results/AdmixtureDifferentRisk/Admixture10xDifference/0.001/1/PrsProbabilities.csv
- SuppFiles/Results/AdmixtureDifferentRisk/Admixture10xDifference/0.001/1/SimulationAllRuns.csv
- SuppFiles/Results/AdmixtureDifferentRisk/Admixture10xDifference/0.001/1/SimulationSummed.csv
- SuppFiles/Results/AdmixtureDifferentRisk/Admixture10xDifference/0.01/
- SuppFiles/Results/AdmixtureDifferentRisk/Admixture10xDifference/0.01/0.02/
- SuppFiles/Results/AdmixtureDifferentRisk/Admixture10xDifference/0.01/0.02/A1.txt
- SuppFiles/Results/AdmixtureDifferentRisk/Admixture10xDifference/0.01/0.02/A1h.txt
- SuppFiles/Results/AdmixtureDifferentRisk/Admixture10xDifference/0.01/0.02/ConditionFiles.txt
- SuppFiles/Results/AdmixtureDifferentRisk/Admixture10xDifference/0.01/0.02/InitializationSummary.txt
- SuppFiles/Results/AdmixtureDifferentRisk/Admixture10xDifference/0.01/0.02/Parameters.txt
- SuppFiles/Results/AdmixtureDifferentRisk/Admixture10xDifference/0.01/0.02/PrsProbabilities.csv
- SuppFiles/Results/AdmixtureDifferentRisk/Admixture10xDifference/0.01/0.02/SimulationAllRuns.csv
- SuppFiles/Results/AdmixtureDifferentRisk/Admixture10xDifference/0.01/0.02/SimulationSummed.csv
- SuppFiles/Results/AdmixtureDifferentRisk/Admixture10xDifference/0.01/0.1/
- SuppFiles/Results/AdmixtureDifferentRisk/Admixture10xDifference/0.01/0.1/A1.txt
- SuppFiles/Results/AdmixtureDifferentRisk/Admixture10xDifference/0.01/0.1/A1h.txt
- SuppFiles/Results/AdmixtureDifferentRisk/Admixture10xDifference/0.01/0.1/ConditionFiles.txt
- SuppFiles/Results/AdmixtureDifferentRisk/Admixture10xDifference/0.01/0.1/InitializationSummary.txt
- SuppFiles/Results/AdmixtureDifferentRisk/Admixture10xDifference/0.01/0.1/Parameters.txt
- SuppFiles/Results/AdmixtureDifferentRisk/Admixture10xDifference/0.01/0.1/PrsProbabilities.csv
- SuppFiles/Results/AdmixtureDifferentRisk/Admixture10xDifference/0.01/0.1/SimulationAllRuns.csv
- SuppFiles/Results/AdmixtureDifferentRisk/Admixture10xDifference/0.01/0.1/SimulationSummed.csv
- SuppFiles/Results/AdmixtureDifferentRisk/Admixture10xDifference/0.01/0.25/
- SuppFiles/Results/AdmixtureDifferentRisk/Admixture10xDifference/0.01/0.25/A1.txt
- SuppFiles/Results/AdmixtureDifferentRisk/Admixture10xDifference/0.01/0.25/A1h.txt
- SuppFiles/Results/AdmixtureDifferentRisk/Admixture10xDifference/0.01/0.25/ConditionFiles.txt
- SuppFiles/Results/AdmixtureDifferentRisk/Admixture10xDifference/0.01/0.25/InitializationSummary.txt
- SuppFiles/Results/AdmixtureDifferentRisk/Admixture10xDifference/0.01/0.25/Parameters.txt
- SuppFiles/Results/AdmixtureDifferentRisk/Admixture10xDifference/0.01/0.25/PrsProbabilities.csv
- SuppFiles/Results/AdmixtureDifferentRisk/Admixture10xDifference/0.01/0.25/SimulationAllRuns.csv
- SuppFiles/Results/AdmixtureDifferentRisk/Admixture10xDifference/0.01/0.25/SimulationSummed.csv
- SuppFiles/Results/AdmixtureDifferentRisk/Admixture10xDifference/0.01/0.5/
- SuppFiles/Results/AdmixtureDifferentRisk/Admixture10xDifference/0.01/0.5/A1.txt
- SuppFiles/Results/AdmixtureDifferentRisk/Admixture10xDifference/0.01/0.5/A1h.txt
- SuppFiles/Results/AdmixtureDifferentRisk/Admixture10xDifference/0.01/0.5/ConditionFiles.txt
- SuppFiles/Results/AdmixtureDifferentRisk/Admixture10xDifference/0.01/0.5/InitializationSummary.txt
- SuppFiles/Results/AdmixtureDifferentRisk/Admixture10xDifference/0.01/0.5/Parameters.txt
- SuppFiles/Results/AdmixtureDifferentRisk/Admixture10xDifference/0.01/0.5/PrsProbabilities.csv
- SuppFiles/Results/AdmixtureDifferentRisk/Admixture10xDifference/0.01/0.5/SimulationAllRuns.csv
- SuppFiles/Results/AdmixtureDifferentRisk/Admixture10xDifference/0.01/0.5/SimulationSummed.csv
- SuppFiles/Results/AdmixtureDifferentRisk/Admixture10xDifference/0.01/1/
- SuppFiles/Results/AdmixtureDifferentRisk/Admixture10xDifference/0.01/1/A1.txt
- SuppFiles/Results/AdmixtureDifferentRisk/Admixture10xDifference/0.01/1/A1h.txt
- SuppFiles/Results/AdmixtureDifferentRisk/Admixture10xDifference/0.01/1/ConditionFiles.txt
- SuppFiles/Results/AdmixtureDifferentRisk/Admixture10xDifference/0.01/1/InitializationSummary.txt
- SuppFiles/Results/AdmixtureDifferentRisk/Admixture10xDifference/0.01/1/Parameters.txt
- SuppFiles/Results/AdmixtureDifferentRisk/Admixture10xDifference/0.01/1/PrsProbabilities.csv
- SuppFiles/Results/AdmixtureDifferentRisk/Admixture10xDifference/0.01/1/SimulationAllRuns.csv
- SuppFiles/Results/AdmixtureDifferentRisk/Admixture10xDifference/0.01/1/SimulationSummed.csv
- SuppFiles/Results/AdmixtureDifferentRisk/Admixture4XDifference/
- SuppFiles/Results/AdmixtureDifferentRisk/Admixture4XDifference/A3.txt
- SuppFiles/Results/AdmixtureDifferentRisk/Admixture4XDifference/A3h.txt
- SuppFiles/Results/AdmixtureDifferentRisk/Admixture4XDifference/ConditionFiles.txt
- SuppFiles/Results/AdmixtureDifferentRisk/Admixture4XDifference/InitializationSummary.txt
- SuppFiles/Results/AdmixtureDifferentRisk/Admixture4XDifference/Parameters.txt
- SuppFiles/Results/AdmixtureDifferentRisk/Admixture4XDifference/PrsProbabilities.csv
- SuppFiles/Results/AdmixtureDifferentRisk/Admixture4XDifference/SimulationAllRuns.csv
- SuppFiles/Results/AdmixtureDifferentRisk/Admixture4XDifference/SimulationSummed.csv
- SuppFiles/Results/AdmixtureDifferentRisk/Admixture4XDifferenceWithRandomEditCorrection/
- SuppFiles/Results/AdmixtureDifferentRisk/Admixture4XDifferenceWithRandomEditCorrection/A3.txt
- SuppFiles/Results/AdmixtureDifferentRisk/Admixture4XDifferenceWithRandomEditCorrection/A3h.txt
- SuppFiles/Results/AdmixtureDifferentRisk/Admixture4XDifferenceWithRandomEditCorrection/ConditionFiles.txt
- SuppFiles/Results/AdmixtureDifferentRisk/Admixture4XDifferenceWithRandomEditCorrection/InitializationSummary.txt
- SuppFiles/Results/AdmixtureDifferentRisk/Admixture4XDifferenceWithRandomEditCorrection/Parameters.txt
- SuppFiles/Results/AdmixtureDifferentRisk/Admixture4XDifferenceWithRandomEditCorrection/PrsProbabilities.csv
- SuppFiles/Results/AdmixtureDifferentRisk/Admixture4XDifferenceWithRandomEditCorrection/SimulationAllRuns.csv
- SuppFiles/Results/AdmixtureDifferentRisk/Admixture4XDifferenceWithRandomEditCorrection/SimulationSummed.csv
- SuppFiles/Results/AdmixtureScenarios/
- SuppFiles/Results/AdmixtureScenarios/FractionDefinitions.txt
- SuppFiles/Results/AdmixtureScenarios/Recomb1000Multirun/
- SuppFiles/Results/AdmixtureScenarios/Recomb1000Multirun/100/
- SuppFiles/Results/AdmixtureScenarios/Recomb1000Multirun/100/A11S.txt
- SuppFiles/Results/AdmixtureScenarios/Recomb1000Multirun/100/A12S.txt
- SuppFiles/Results/AdmixtureScenarios/Recomb1000Multirun/100/ConditionFiles100.txt
- SuppFiles/Results/AdmixtureScenarios/Recomb1000Multirun/100/InitializationSummary.txt
- SuppFiles/Results/AdmixtureScenarios/Recomb1000Multirun/100/Parameters.txt
- SuppFiles/Results/AdmixtureScenarios/Recomb1000Multirun/100/PrsProbabilities.csv
- SuppFiles/Results/AdmixtureScenarios/Recomb1000Multirun/100/SimulationAllRuns.csv
- SuppFiles/Results/AdmixtureScenarios/Recomb1000Multirun/100/SimulationSummed.csv
- SuppFiles/Results/AdmixtureScenarios/Recomb1000Multirun/20/
- SuppFiles/Results/AdmixtureScenarios/Recomb1000Multirun/20/A19S.txt
- SuppFiles/Results/AdmixtureScenarios/Recomb1000Multirun/20/A20S.txt
- SuppFiles/Results/AdmixtureScenarios/Recomb1000Multirun/20/ConditionFiles20.txt
- SuppFiles/Results/AdmixtureScenarios/Recomb1000Multirun/20/InitializationSummary.txt
- SuppFiles/Results/AdmixtureScenarios/Recomb1000Multirun/20/Parameters.txt
- SuppFiles/Results/AdmixtureScenarios/Recomb1000Multirun/20/PrsProbabilities.csv
- SuppFiles/Results/AdmixtureScenarios/Recomb1000Multirun/20/SimulationAllRuns.csv
- SuppFiles/Results/AdmixtureScenarios/Recomb1000Multirun/20/SimulationSummed.csv
- SuppFiles/Results/AdmixtureScenarios/Recomb1000Multirun/33/
- SuppFiles/Results/AdmixtureScenarios/Recomb1000Multirun/33/A17S.txt
- SuppFiles/Results/AdmixtureScenarios/Recomb1000Multirun/33/A18S.txt
- SuppFiles/Results/AdmixtureScenarios/Recomb1000Multirun/33/ConditionFiles33.txt
- SuppFiles/Results/AdmixtureScenarios/Recomb1000Multirun/33/InitializationSummary.txt
- SuppFiles/Results/AdmixtureScenarios/Recomb1000Multirun/33/Parameters.txt
- SuppFiles/Results/AdmixtureScenarios/Recomb1000Multirun/33/PrsProbabilities.csv
- SuppFiles/Results/AdmixtureScenarios/Recomb1000Multirun/33/SimulationAllRuns.csv
- SuppFiles/Results/AdmixtureScenarios/Recomb1000Multirun/33/SimulationSummed.csv
- SuppFiles/Results/AdmixtureScenarios/Recomb1000Multirun/65/
- SuppFiles/Results/AdmixtureScenarios/Recomb1000Multirun/65/A13S.txt
- SuppFiles/Results/AdmixtureScenarios/Recomb1000Multirun/65/A14S.txt
- SuppFiles/Results/AdmixtureScenarios/Recomb1000Multirun/65/ConditionFiles65.txt
- SuppFiles/Results/AdmixtureScenarios/Recomb1000Multirun/65/InitializationSummary.txt
- SuppFiles/Results/AdmixtureScenarios/Recomb1000Multirun/65/Parameters.txt
- SuppFiles/Results/AdmixtureScenarios/Recomb1000Multirun/65/PrsProbabilities.csv
- SuppFiles/Results/AdmixtureScenarios/Recomb1000Multirun/65/SimulationAllRuns.csv
- SuppFiles/Results/AdmixtureScenarios/Recomb1000Multirun/65/SimulationSummed.csv
- SuppFiles/Results/AdmixtureScenarios/Recomb36MultiRun/
- SuppFiles/Results/AdmixtureScenarios/Recomb36MultiRun/100/
- SuppFiles/Results/AdmixtureScenarios/Recomb36MultiRun/100/A11S.txt
- SuppFiles/Results/AdmixtureScenarios/Recomb36MultiRun/100/A12S.txt
- SuppFiles/Results/AdmixtureScenarios/Recomb36MultiRun/100/ConditionFiles100.txt
- SuppFiles/Results/AdmixtureScenarios/Recomb36MultiRun/100/InitializationSummary.txt
- SuppFiles/Results/AdmixtureScenarios/Recomb36MultiRun/100/Parameters.txt
- SuppFiles/Results/AdmixtureScenarios/Recomb36MultiRun/100/PrsProbabilities.csv
- SuppFiles/Results/AdmixtureScenarios/Recomb36MultiRun/100/SimulationAllRuns.csv
- SuppFiles/Results/AdmixtureScenarios/Recomb36MultiRun/100/SimulationSummed.csv
- SuppFiles/Results/AdmixtureScenarios/Recomb36MultiRun/20/
- SuppFiles/Results/AdmixtureScenarios/Recomb36MultiRun/20/A19S.txt
- SuppFiles/Results/AdmixtureScenarios/Recomb36MultiRun/20/A20S.txt
- SuppFiles/Results/AdmixtureScenarios/Recomb36MultiRun/20/ConditionFiles20.txt
- SuppFiles/Results/AdmixtureScenarios/Recomb36MultiRun/20/InitializationSummary.txt
- SuppFiles/Results/AdmixtureScenarios/Recomb36MultiRun/20/Parameters.txt
- SuppFiles/Results/AdmixtureScenarios/Recomb36MultiRun/20/PrsProbabilities.csv
- SuppFiles/Results/AdmixtureScenarios/Recomb36MultiRun/20/SimulationAllRuns.csv
- SuppFiles/Results/AdmixtureScenarios/Recomb36MultiRun/20/SimulationSummed.csv
- SuppFiles/Results/AdmixtureScenarios/Recomb36MultiRun/33/
- SuppFiles/Results/AdmixtureScenarios/Recomb36MultiRun/33/A17S.txt
- SuppFiles/Results/AdmixtureScenarios/Recomb36MultiRun/33/A18S.txt
- SuppFiles/Results/AdmixtureScenarios/Recomb36MultiRun/33/ConditionFiles33.txt
- SuppFiles/Results/AdmixtureScenarios/Recomb36MultiRun/33/InitializationSummary.txt
- SuppFiles/Results/AdmixtureScenarios/Recomb36MultiRun/33/Parameters.txt
- SuppFiles/Results/AdmixtureScenarios/Recomb36MultiRun/33/PrsProbabilities.csv
- SuppFiles/Results/AdmixtureScenarios/Recomb36MultiRun/33/SimulationAllRuns.csv
- SuppFiles/Results/AdmixtureScenarios/Recomb36MultiRun/33/SimulationSummed.csv
- SuppFiles/Results/AdmixtureScenarios/Recomb36MultiRun/65/
- SuppFiles/Results/AdmixtureScenarios/Recomb36MultiRun/65/A13S.txt
- SuppFiles/Results/AdmixtureScenarios/Recomb36MultiRun/65/A14S.txt
- SuppFiles/Results/AdmixtureScenarios/Recomb36MultiRun/65/ConditionFiles65.txt
- SuppFiles/Results/AdmixtureScenarios/Recomb36MultiRun/65/InitializationSummary.txt
- SuppFiles/Results/AdmixtureScenarios/Recomb36MultiRun/65/Parameters.txt
- SuppFiles/Results/AdmixtureScenarios/Recomb36MultiRun/65/PrsProbabilities.csv
- SuppFiles/Results/AdmixtureScenarios/Recomb36MultiRun/65/SimulationAllRuns.csv
- SuppFiles/Results/AdmixtureScenarios/Recomb36MultiRun/65/SimulationSummed.csv
- SuppFiles/Results/HighRiskDifferenceDiseases/
- SuppFiles/Results/HighRiskDifferenceDiseases/Dupuytren/
- SuppFiles/Results/HighRiskDifferenceDiseases/Dupuytren/DupuytrenTherapyNoAdmixture/
- SuppFiles/Results/HighRiskDifferenceDiseases/Dupuytren/DupuytrenTherapyNoAdmixture/A0.txt
- SuppFiles/Results/HighRiskDifferenceDiseases/Dupuytren/DupuytrenTherapyNoAdmixture/ConditionFiles.txt
- SuppFiles/Results/HighRiskDifferenceDiseases/Dupuytren/DupuytrenTherapyNoAdmixture/InitializationSummary.txt
- SuppFiles/Results/HighRiskDifferenceDiseases/Dupuytren/DupuytrenTherapyNoAdmixture/Parameters.txt
- SuppFiles/Results/HighRiskDifferenceDiseases/Dupuytren/DupuytrenTherapyNoAdmixture/SimulationAllRuns.csv
- SuppFiles/Results/HighRiskDifferenceDiseases/Dupuytren/DupuytrenTherapyNoAdmixture/SimulationSummed.csv
- SuppFiles/Results/HighRiskDifferenceDiseases/Dupuytren/DupuytrenTherapyWith100Admixture/
- SuppFiles/Results/HighRiskDifferenceDiseases/Dupuytren/DupuytrenTherapyWith100Admixture/A0.txt
- SuppFiles/Results/HighRiskDifferenceDiseases/Dupuytren/DupuytrenTherapyWith100Admixture/ConditionFiles.txt
- SuppFiles/Results/HighRiskDifferenceDiseases/Dupuytren/DupuytrenTherapyWith100Admixture/InitializationSummary.txt
- SuppFiles/Results/HighRiskDifferenceDiseases/Dupuytren/DupuytrenTherapyWith100Admixture/Parameters.txt
- SuppFiles/Results/HighRiskDifferenceDiseases/Dupuytren/DupuytrenTherapyWith100Admixture/PrsProbabilities.csv
- SuppFiles/Results/HighRiskDifferenceDiseases/Dupuytren/DupuytrenTherapyWith100Admixture/SimulationAllRuns.csv
- SuppFiles/Results/HighRiskDifferenceDiseases/Dupuytren/DupuytrenTherapyWith100Admixture/SimulationSummed.csv
- SuppFiles/Results/HighRiskDifferenceDiseases/Lupus/
- SuppFiles/Results/HighRiskDifferenceDiseases/Lupus/LupusTherapyNoAdmixture/
- SuppFiles/Results/HighRiskDifferenceDiseases/Lupus/LupusTherapyNoAdmixture/A0.txt
- SuppFiles/Results/HighRiskDifferenceDiseases/Lupus/LupusTherapyNoAdmixture/ConditionFiles.txt
- SuppFiles/Results/HighRiskDifferenceDiseases/Lupus/LupusTherapyNoAdmixture/InitializationSummary.txt
- SuppFiles/Results/HighRiskDifferenceDiseases/Lupus/LupusTherapyNoAdmixture/Parameters.txt
- SuppFiles/Results/HighRiskDifferenceDiseases/Lupus/LupusTherapyNoAdmixture/SimulationAllRuns.csv
- SuppFiles/Results/HighRiskDifferenceDiseases/Lupus/LupusTherapyNoAdmixture/SimulationSummed.csv
- SuppFiles/Results/HighRiskDifferenceDiseases/Lupus/LupusTherapyWith100Admixture/
- SuppFiles/Results/HighRiskDifferenceDiseases/Lupus/LupusTherapyWith100Admixture/A0.txt
- SuppFiles/Results/HighRiskDifferenceDiseases/Lupus/LupusTherapyWith100Admixture/ConditionFiles.txt
- SuppFiles/Results/HighRiskDifferenceDiseases/Lupus/LupusTherapyWith100Admixture/InitializationSummary.txt
- SuppFiles/Results/HighRiskDifferenceDiseases/Lupus/LupusTherapyWith100Admixture/Parameters.txt
- SuppFiles/Results/HighRiskDifferenceDiseases/Lupus/LupusTherapyWith100Admixture/SimulationAllRuns.csv
- SuppFiles/Results/HighRiskDifferenceDiseases/Lupus/LupusTherapyWith100Admixture/SimulationSummed.csv
- SuppFiles/Results/HighRiskDifferenceDiseases/RA/
- SuppFiles/Results/HighRiskDifferenceDiseases/RA/RATherapyNoAdmixture/
- SuppFiles/Results/HighRiskDifferenceDiseases/RA/RATherapyNoAdmixture/A0.txt
- SuppFiles/Results/HighRiskDifferenceDiseases/RA/RATherapyNoAdmixture/ConditionFiles.txt
- SuppFiles/Results/HighRiskDifferenceDiseases/RA/RATherapyNoAdmixture/InitializationSummary.txt
- SuppFiles/Results/HighRiskDifferenceDiseases/RA/RATherapyNoAdmixture/Parameters.txt
- SuppFiles/Results/HighRiskDifferenceDiseases/RA/RATherapyNoAdmixture/SimulationAllRuns.csv
- SuppFiles/Results/HighRiskDifferenceDiseases/RA/RATherapyNoAdmixture/SimulationSummed.csv
- SuppFiles/Results/HighRiskDifferenceDiseases/RA/RATherapyWith100Admixture/
- SuppFiles/Results/HighRiskDifferenceDiseases/RA/RATherapyWith100Admixture/A0.txt
- SuppFiles/Results/HighRiskDifferenceDiseases/RA/RATherapyWith100Admixture/ConditionFiles.txt
- SuppFiles/Results/HighRiskDifferenceDiseases/RA/RATherapyWith100Admixture/InitializationSummary.txt
- SuppFiles/Results/HighRiskDifferenceDiseases/RA/RATherapyWith100Admixture/Parameters.txt
- SuppFiles/Results/HighRiskDifferenceDiseases/RA/RATherapyWith100Admixture/SimulationAllRuns.csv
- SuppFiles/Results/HighRiskDifferenceDiseases/RA/RATherapyWith100Admixture/SimulationSummed.csv
- SuppFiles/Results/SupplementaryValidations/
- SuppFiles/Results/SupplementaryValidations/Therapy10xSingleEdit100Admixture/
- SuppFiles/Results/SupplementaryValidations/Therapy10xSingleEdit100Admixture/0.001/
- SuppFiles/Results/SupplementaryValidations/Therapy10xSingleEdit100Admixture/0.001/A0.txt
- SuppFiles/Results/SupplementaryValidations/Therapy10xSingleEdit100Admixture/0.001/ConditionFiles.txt
- SuppFiles/Results/SupplementaryValidations/Therapy10xSingleEdit100Admixture/0.001/InitializationSummary.txt
- SuppFiles/Results/SupplementaryValidations/Therapy10xSingleEdit100Admixture/0.001/Parameters.txt
- SuppFiles/Results/SupplementaryValidations/Therapy10xSingleEdit100Admixture/0.001/PrsProbabilities.csv
- SuppFiles/Results/SupplementaryValidations/Therapy10xSingleEdit100Admixture/0.001/SimulationAllRuns.csv
- SuppFiles/Results/SupplementaryValidations/Therapy10xSingleEdit100Admixture/0.001/SimulationSummed.csv
- SuppFiles/Results/SupplementaryValidations/Therapy10xSingleEdit100Admixture/0.01/
- SuppFiles/Results/SupplementaryValidations/Therapy10xSingleEdit100Admixture/0.01/A0.txt
- SuppFiles/Results/SupplementaryValidations/Therapy10xSingleEdit100Admixture/0.01/ConditionFiles.txt
- SuppFiles/Results/SupplementaryValidations/Therapy10xSingleEdit100Admixture/0.01/InitializationSummary.txt
- SuppFiles/Results/SupplementaryValidations/Therapy10xSingleEdit100Admixture/0.01/Parameters.txt
- SuppFiles/Results/SupplementaryValidations/Therapy10xSingleEdit100Admixture/0.01/PrsProbabilities.csv
- SuppFiles/Results/SupplementaryValidations/Therapy10xSingleEdit100Admixture/0.01/SimulationAllRuns.csv
- SuppFiles/Results/SupplementaryValidations/Therapy10xSingleEdit100Admixture/0.01/SimulationSummed.csv
- SuppFiles/Results/SupplementaryValidations/Therapy10xSingleEdit100Admixture/0.02/
- SuppFiles/Results/SupplementaryValidations/Therapy10xSingleEdit100Admixture/0.02/A0.txt
- SuppFiles/Results/SupplementaryValidations/Therapy10xSingleEdit100Admixture/0.02/ConditionFiles.txt
- SuppFiles/Results/SupplementaryValidations/Therapy10xSingleEdit100Admixture/0.02/InitializationSummary.txt
- SuppFiles/Results/SupplementaryValidations/Therapy10xSingleEdit100Admixture/0.02/Parameters.txt
- SuppFiles/Results/SupplementaryValidations/Therapy10xSingleEdit100Admixture/0.02/SimulationAllRuns.csv
- SuppFiles/Results/SupplementaryValidations/Therapy10xSingleEdit100Admixture/0.02/SimulationSummed.csv
- SuppFiles/Results/SupplementaryValidations/Therapy10xSingleEdit100Admixture/0.05/
- SuppFiles/Results/SupplementaryValidations/Therapy10xSingleEdit100Admixture/0.05/A0.txt
- SuppFiles/Results/SupplementaryValidations/Therapy10xSingleEdit100Admixture/0.05/ConditionFiles.txt
- SuppFiles/Results/SupplementaryValidations/Therapy10xSingleEdit100Admixture/0.05/InitializationSummary.txt
- SuppFiles/Results/SupplementaryValidations/Therapy10xSingleEdit100Admixture/0.05/Parameters.txt
- SuppFiles/Results/SupplementaryValidations/Therapy10xSingleEdit100Admixture/0.05/PrsProbabilities.csv
- SuppFiles/Results/SupplementaryValidations/Therapy10xSingleEdit100Admixture/0.05/SimulationAllRuns.csv
- SuppFiles/Results/SupplementaryValidations/Therapy10xSingleEdit100Admixture/0.05/SimulationSummed.csv
- SuppFiles/Results/SupplementaryValidations/Therapy10xSingleEdit100Admixture/0.1/
[truncated: 373 more entries]
