# Supplementary material for: Future Preventive Gene Therapy of Polygenic Diseases from a Population Genetics Perspective
Source: Int J Mol Sci. 2019 Oct 10;20(20):5013. doi: 10.3390/ijms20205013 (PMC6834143; doi:10.3390/ijms20205013)
Supplement: Supplementary file 1 [file ijms-20-05013-s001.zip › SuppFiles/Executable/A15S.txt]

SNP	Allele1	Allele2Chrom		Pos	EAF	OR	Pvalue
rs10000	C	T	0	0	0.073	1.15	7.1E-10
rs11000	C	T	0	0	0.073	1.125	7.1E-10
rs12000	C	T	0	0	0.073	1.1	7.1E-10
rs13000	C	T	0	0	0.073	1.075	7.1E-10
rs14000	C	T	0	0	0.073	1.05	7.1E-10
rs20000	C	T	0	0	0.5	1.15	7.1E-10
rs21000	C	T	0	0	0.5	1.125	7.1E-10
rs22000	C	T	0	0	0.5	1.1	7.1E-10
rs23000	C	T	0	0	0.5	1.075	7.1E-10
rs24000	C	T	0	0	0.5	1.05	7.1E-10
rs30000	C	T	0	0	0.18	1.15	7.1E-10
rs31000	C	T	0	0	0.18	1.125	7.1E-10
rs32000	C	T	0	0	0.18	1.1	7.1E-10
rs33000	C	T	0	0	0.18	1.075	7.1E-10
rs34000	C	T	0	0	0.18	1.05	7.1E-10
rs40000	C	T	0	0	0.286	1.15	7.1E-10
rs40500	C	T	0	0	1E-5	1.15	7.1E-10
rs41000	C	T	0	0	0.286	1.125	7.1E-10
rs41500	C	T	0	0	1E-5	1.125	7.1E-10
rs42000	C	T	0	0	0.286	1.1	7.1E-10
rs42500	C	T	0	0	1E-5	1.1	7.1E-10
rs43000	C	T	0	0	0.286	1.075	7.1E-10
rs43500	C	T	0	0	1E-5	1.075	7.1E-10
rs44000	C	T	0	0	0.286	1.05	7.1E-10
rs44500	C	T	0	0	1E-5	1.05	7.1E-10
rs50000	C	T	0	0	0.393	1.15	7.1E-10
rs50500	C	T	0	0	1E-5	1.15	7.1E-10
rs51000	C	T	0	0	0.393	1.125	7.1E-10
rs51500	C	T	0	0	1E-5	1.125	7.1E-10
rs52000	C	T	0	0	0.393	1.1	7.1E-10
rs52500	C	T	0	0	1E-5	1.1	7.1E-10
rs53000	C	T	0	0	0.393	1.075	7.1E-10
rs53500	C	T	0	0	1E-5	1.075	7.1E-10
rs54000	C	T	0	0	0.393	1.05	7.1E-10
rs54500	C	T	0	0	1E-5	1.05	7.1E-10
