# Supplementary material for: Future Preventive Gene Therapy of Polygenic Diseases from a Population Genetics Perspective
Source: Int J Mol Sci. 2019 Oct 10;20(20):5013. doi: 10.3390/ijms20205013 (PMC6834143; doi:10.3390/ijms20205013)
Supplement: Supplementary file 1 [file ijms-20-05013-s001.zip › SuppFiles/Executable/EditSNPsFile.txt]

rs60000
rs1060000
rs2060000
rs3060000
rs4060000
rs5060000
rs6060000
rs7060000
rs8060000
rs9060000
rs10060000
rs11060000
rs12060000
rs13060000
rs14060000
rs15060000
rs16060000
rs17060000
rs18060000
rs19060000
rs20060000
rs21060000
rs22060000
rs23060000
rs24060000
rs25060000
rs26060000
rs27060000
rs28060000
rs29060000
rs30060000
rs31060000
rs32060000
rs33060000
rs34060000
rs35060000
rs36060000
