# Supplementary material for: Future Preventive Gene Therapy of Polygenic Diseases from a Population Genetics Perspective
Source: Int J Mol Sci. 2019 Oct 10;20(20):5013. doi: 10.3390/ijms20205013 (PMC6834143; doi:10.3390/ijms20205013)
Supplement: Supplementary file 1 [file ijms-20-05013-s001.zip › SuppFiles/Executable/PrsProbabilities0.001.csv]

PRS	Probability
-20	0
-19.95	0
-19.9	0
-19.85	0
-19.8	0
-19.75	0
-19.7	0
-19.65	0
-19.6	0
-19.55	0
-19.5	0
-19.45	0
-19.4	0
-19.35	0
-19.3	0
-19.25	0
-19.2	0
-19.15	0
-19.1	0
-19.05	0
-19	0
-18.95	0
-18.9	0
-18.85	0
-18.8	0
-18.75	0
-18.7	0
-18.65	0
-18.6	0
-18.55	0
-18.5	0
-18.45	0
-18.4	0
-18.35	0
-18.3	0
-18.25	0
-18.2	0
-18.15	0
-18.1	0
-18.05	0
-18	0
-17.95	0
-17.9	0
-17.85	0
-17.8	0
-17.75	0
-17.7	0
-17.65	0
-17.6	0
-17.55	0
-17.5	0
-17.45	0
-17.4	0
-17.35	0
-17.3	0
-17.25	0
-17.2	0
-17.15	0
-17.1	0
-17.05	0
-17	0
-16.95	0
-16.9	0
-16.85	0
-16.8	0
-16.75	0
-16.7	0
-16.65	0
-16.6	0
-16.55	0
-16.5	0
-16.45	0
-16.4	0
-16.35	0
-16.3	0
-16.25	0
-16.2	0
-16.15	0
-16.1	0
-16.05	0
-16	0
-15.95	0
-15.9	0
-15.85	0
-15.8	0
-15.75	0
-15.7	0
-15.65	0
-15.6	0
-15.55	0
-15.5	0
-15.45	0
-15.4	0
-15.35	0
-15.3	0
-15.25	0
-15.2	0
-15.15	0
-15.1	0
-15.05	0
-15	0
-14.95	0
-14.9	0
-14.85	0
-14.8	0
-14.75	0
-14.7	0
-14.65	0
-14.6	0
-14.55	0
-14.5	0
-14.45	0
-14.4	0
-14.35	0
-14.3	0
-14.25	0
-14.2	0
-14.15	0
-14.1	0
-14.05	0
-14	0
-13.95	0
-13.9	0
-13.85	0
-13.8	0
-13.75	0
-13.7	0
-13.65	0
-13.6	0
-13.55	0
-13.5	0
-13.45	0
-13.4	0
-13.35	0
-13.3	0
-13.25	0
-13.2	0
-13.15	0
-13.1	0
-13.05	0
-13	0
-12.95	0
-12.9	0
-12.85	0
-12.8	0
-12.75	0
-12.7	0
-12.65	0
-12.6	0
-12.55	0
-12.5	0
-12.45	0
-12.4	0
-12.35	0
-12.3	0
-12.25	0
-12.2	0
-12.15	0
-12.1	0
-12.05	0
-12	0
-11.95	0
-11.9	0
-11.85	0
-11.8	0
-11.75	0
-11.7	0
-11.65	0
-11.6	0
-11.55	0
-11.5	0
-11.45	0
-11.4	0
-11.35	0
-11.3	0
-11.25	0
-11.2	0
-11.15	0
-11.1	0
-11.05	0
-11	0
-10.95	0
-10.9	0
-10.85	0
-10.8	0
-10.75	0
-10.7	0
-10.65	0
-10.6	0
-10.55	0
-10.5	0
-10.45	0
-10.4	0
-10.35	0
-10.3	0
-10.25	0
-10.2	0
-10.15	0
-10.1	0
-10.05	0
-10	0
-9.95	0
-9.9	0
-9.85	0
-9.8	0
-9.75	0
-9.7	0
-9.65	0
-9.6	0
-9.55	0
-9.5	0
-9.45	0
-9.4	0
-9.35	0
-9.3	0
-9.25	0
-9.2	0
-9.15	0
-9.1	0
-9.05	0
-9	0
-8.95	0
-8.9	0
-8.85	0
-8.8	0
-8.75	0
-8.7	0
-8.65	0
-8.6	0
-8.55	0
-8.5	0
-8.45	0
-8.4	0
-8.35	0
-8.3	0
-8.25	0
-8.2	0
-8.15	0
-8.1	0
-8.05	0
-8	0
-7.95	0
-7.9	0
-7.85	0
-7.8	0
-7.75	0
-7.7	0
-7.65	0
-7.6	0
-7.55	0
-7.5	0
-7.45	0
-7.4	0
-7.35	0
-7.3	0
-7.25	0
-7.2	0
-7.15	0
-7.1	0
-7.05	0
-7	0
-6.95	0
-6.9	0
-6.85	0
-6.8	0
-6.75	0
-6.7	0
-6.65	0
-6.6	0
-6.55	0
-6.5	0
-6.45	0
-6.4	0
-6.35	0
-6.3	0
-6.25	0
-6.2	0
-6.15	0
-6.1	0
-6.05	0
-6	7.249e-07
-5.95	3.3003e-07
-5.9	9.0257e-07
-5.85	5.4782e-07
-5.8	1.5029e-06
-5.75	6.8606e-07
-5.7	1.2515e-06
-5.65	1.9062e-07
-5.6	1.0509e-06
-5.55	8.026e-07
-5.5	1.1764e-06
-5.45	6.7506e-07
-5.4	1.3651e-06
-5.35	1.1424e-06
-5.3	5.2468e-07
-5.25	9.666e-07
-5.2	8.0238e-07
-5.15	1.0688e-06
-5.1	2.1255e-06
-5.05	9.8025e-07
-5	1.6205e-06
-4.95	6.5939e-07
-4.9	1.6651e-06
-4.85	1.7505e-06
-4.8	1.5757e-06
-4.75	1.6403e-06
-4.7	1.8137e-06
-4.65	2.5679e-06
-4.6	1.8533e-06
-4.55	2.4609e-06
-4.5	1.8571e-06
-4.45	2.5988e-06
-4.4	2.9154e-06
-4.35	2.3941e-06
-4.3	2.4733e-06
-4.25	2.8246e-06
-4.2	3.2043e-06
-4.15	3.1569e-06
-4.1	3.377e-06
-4.05	3.7186e-06
-4	3.4652e-06
-3.95	3.7241e-06
-3.9	4.1311e-06
-3.85	4.1421e-06
-3.8	4.6349e-06
-3.75	4.4692e-06
-3.7	4.8698e-06
-3.65	5.3457e-06
-3.6	5.5391e-06
-3.55	5.5235e-06
-3.5	6.2693e-06
-3.45	5.9749e-06
-3.4	6.0973e-06
-3.35	7.5396e-06
-3.3	7.2407e-06
-3.25	7.6357e-06
-3.2	8.0982e-06
-3.15	8.0891e-06
-3.1	8.7393e-06
-3.05	9.3868e-06
-3	9.831e-06
-2.95	9.9478e-06
-2.9	1.0748e-05
-2.85	1.1435e-05
-2.8	1.1789e-05
-2.75	1.2929e-05
-2.7	1.3651e-05
-2.65	1.3565e-05
-2.6	1.508e-05
-2.55	1.5148e-05
-2.5	1.6124e-05
-2.45	1.6967e-05
-2.4	1.8072e-05
-2.35	1.8863e-05
-2.3	2.0212e-05
-2.25	2.1061e-05
-2.2	2.1964e-05
-2.15	2.2883e-05
-2.1	2.4205e-05
-2.05	2.549e-05
-2	2.6673e-05
-1.95	2.7754e-05
-1.9	2.986e-05
-1.85	3.1593e-05
-1.8	3.2442e-05
-1.75	3.4444e-05
-1.7	3.5758e-05
-1.65	3.7752e-05
-1.6	3.9605e-05
-1.55	4.2327e-05
-1.5	4.4179e-05
-1.45	4.6086e-05
-1.4	4.925e-05
-1.35	5.1381e-05
-1.3	5.402e-05
-1.25	5.6509e-05
-1.2	5.9625e-05
-1.15	6.2606e-05
-1.1	6.5694e-05
-1.05	6.8892e-05
-1	7.2922e-05
-0.95	7.6632e-05
-0.9	8.018e-05
-0.85	8.5004e-05
-0.8	8.8613e-05
-0.75	9.3688e-05
-0.7	9.8437e-05
-0.65	0.00010266
-0.6	0.00010859
-0.55	0.00011402
-0.5	0.00012014
-0.45	0.00012604
-0.4	0.00013196
-0.35	0.00013908
-0.3	0.00014686
-0.25	0.00015428
-0.2	0.00016211
-0.15	0.00017012
-0.1	0.00017986
-0.05	0.00018854
0	0.00019727
0.05	0.00020842
0.1	0.00021805
0.15	0.00022946
0.2	0.00024112
0.25	0.00025469
0.3	0.00026743
0.35	0.00028042
0.4	0.00029471
0.45	0.00030957
0.5	0.00032706
0.55	0.00034302
0.6	0.00036122
0.65	0.00037911
0.7	0.00039937
0.75	0.00041872
0.8	0.00044022
0.85	0.00046274
0.9	0.00048634
0.95	0.00051269
1	0.00053748
1.05	0.00056459
1.1	0.0005958
1.15	0.00062535
1.2	0.00065721
1.25	0.0006893
1.3	0.00072569
1.35	0.00076422
1.4	0.0008027
1.45	0.00084275
1.5	0.00088608
1.55	0.00093384
1.6	0.00098094
1.65	0.0010315
1.7	0.0010819
1.75	0.0011371
1.8	0.0011968
1.85	0.0012584
1.9	0.0013255
1.95	0.0013896
2	0.0014619
2.05	0.0015363
2.1	0.0016188
2.15	0.001699
2.2	0.0017838
2.25	0.0018758
2.3	0.0019739
2.35	0.0020719
2.4	0.0021771
2.45	0.0022884
2.5	0.0024125
2.55	0.0025289
2.6	0.0026634
2.65	0.0028003
2.7	0.0029424
2.75	0.0030881
2.8	0.0032492
2.85	0.0034158
2.9	0.0035945
2.95	0.0037785
3	0.0039762
3.05	0.0041704
3.1	0.0043833
3.15	0.0046154
3.2	0.0048515
3.25	0.0050921
3.3	0.0053614
3.35	0.005625
3.4	0.0059105
3.45	0.0062128
3.5	0.0065232
3.55	0.0068696
3.6	0.0072303
3.65	0.007607
3.7	0.0079988
3.75	0.0083789
3.8	0.0088219
3.85	0.0092643
3.9	0.0097497
3.95	0.010219
4	0.010759
4.05	0.01131
4.1	0.011882
4.15	0.012482
4.2	0.013122
4.25	0.013812
4.3	0.014454
4.35	0.01525
4.4	0.016027
4.45	0.016832
4.5	0.017693
4.55	0.018596
4.6	0.019578
4.65	0.020501
4.7	0.021561
4.75	0.022592
4.8	0.023771
4.85	0.025032
4.9	0.026248
4.95	0.027586
5	0.029009
5.05	0.030396
5.1	0.031966
5.15	0.033592
5.2	0.035169
5.25	0.037077
5.3	0.038924
5.35	0.040737
5.4	0.043016
5.45	0.045059
5.5	0.047456
5.55	0.049693
5.6	0.05222
5.65	0.054832
5.7	0.057494
5.75	0.060405
5.8	0.063314
5.85	0.06652
5.9	0.069739
5.95	0.073116
6	0.076833
6.05	0.080796
6.1	0.084471
6.15	0.08851
6.2	0.092969
6.25	0.097252
6.3	0.10228
6.35	0.10726
6.4	0.11237
6.45	0.11818
6.5	0.12286
6.55	0.12886
6.6	0.13521
6.65	0.14226
6.7	0.1485
6.75	0.15528
6.8	0.16296
6.85	0.17074
6.9	0.17771
6.95	0.1859
7	0.19558
7.05	0.20392
7.1	0.21303
7.15	0.22369
7.2	0.23409
7.25	0.24213
7.3	0.25447
7.35	0.26561
7.4	0.27671
7.45	0.28871
7.5	0.30053
7.55	0.3138
7.6	0.32493
7.65	0.33931
7.7	0.35446
7.75	0.36861
7.8	0.37839
7.85	0.39639
7.9	0.41619
7.95	0.42482
8	0.44595
8.05	0.46031
8.1	0.48006
8.15	0.4942
8.2	0.50998
8.25	0.52863
8.3	0.54961
8.35	0.56485
8.4	0.582
8.45	0.60752
8.5	0.61281
8.55	0.64351
8.6	0.66341
8.65	0.6772
8.7	0.69539
8.75	0.70549
8.8	0.73744
8.85	0.75192
8.9	0.76689
8.95	0.79084
9	0.80907
9.05	0.81449
9.1	0.83172
9.15	0.84734
9.2	0.86296
9.25	0.87449
9.3	0.87791
9.35	0.90199
9.4	0.91093
9.45	0.92624
9.5	0.91211
9.55	0.94222
9.6	0.94363
9.65	0.96831
9.7	0.96479
9.75	0.96923
9.8	0.98011
9.85	0.97283
9.9	0.9881
9.95	0.99537
10	0.98718
10.05	0.98485
10.1	0.98148
10.15	1
10.2	1
10.25	1
10.3	1
10.35	1
10.4	1
10.45	1
10.5	1
10.55	1
10.6	1
10.65	1
10.7	1
10.75	1
10.8	1
10.85	1
10.9	1
10.95	1
11	1
11.05	1
11.1	1
11.15	1
11.2	1
11.25	1
11.3	1
11.35	1
11.4	1
11.45	1
11.5	1
11.55	1
11.6	1
11.65	1
11.7	1
11.75	1
11.8	1
11.85	1
11.9	1
11.95	1
12	1
12.05	1
12.1	1
12.15	1
12.2	1
12.25	1
12.3	1
12.35	1
12.4	1
12.45	1
12.5	1
12.55	1
12.6	1
12.65	1
12.7	1
12.75	1
12.8	1
12.85	1
12.9	1
12.95	1
13	1
13.05	1
13.1	1
13.15	1
13.2	1
13.25	1
13.3	1
13.35	1
13.4	1
13.45	1
13.5	1
13.55	1
13.6	1
13.65	1
13.7	1
13.75	1
13.8	1
13.85	1
13.9	1
13.95	1
14	1
14.05	1
14.1	1
14.15	1
14.2	1
14.25	1
14.3	1
14.35	1
14.4	1
14.45	1
14.5	1
14.55	1
14.6	1
14.65	1
14.7	1
14.75	1
14.8	1
14.85	1
14.9	1
14.95	1
15	1
15.05	1
15.1	1
15.15	1
15.2	1
15.25	1
15.3	1
15.35	1
15.4	1
15.45	1
15.5	1
15.55	1
15.6	1
15.65	1
15.7	1
15.75	1
15.8	1
15.85	1
15.9	1
15.95	1
16	1
16.05	1
16.1	1
16.15	1
16.2	1
16.25	1
16.3	1
16.35	1
16.4	1
16.45	1
16.5	1
16.55	1
16.6	1
16.65	1
16.7	1
16.75	1
16.8	1
16.85	1
16.9	1
16.95	1
17	1
17.05	1
17.1	1
17.15	1
17.2	1
17.25	1
17.3	1
17.35	1
17.4	1
17.45	1
17.5	1
17.55	1
17.6	1
17.65	1
17.7	1
17.75	1
17.8	1
17.85	1
17.9	1
17.95	1
18	1
18.05	1
18.1	1
18.15	1
18.2	1
18.25	1
18.3	1
18.35	1
18.4	1
18.45	1
18.5	1
18.55	1
18.6	1
18.65	1
18.7	1
18.75	1
18.8	1
18.85	1
18.9	1
18.95	1
19	1
19.05	1
19.1	1
19.15	1
19.2	1
19.25	1
19.3	1
19.35	1
19.4	1
19.45	1
19.5	1
19.55	1
19.6	1
19.65	1
19.7	1
19.75	1
19.8	1
19.85	1
19.9	1
19.95	1
