# Supplementary material for: Future Preventive Gene Therapy of Polygenic Diseases from a Population Genetics Perspective
Source: Int J Mol Sci. 2019 Oct 10;20(20):5013. doi: 10.3390/ijms20205013 (PMC6834143; doi:10.3390/ijms20205013)
Supplement: Supplementary file 1 [file ijms-20-05013-s001.zip › SuppFiles/Executable/PrsProbabilities0.01.csv]

PRS	Probability
-20	0
-19.95	0
-19.9	0
-19.85	0
-19.8	0
-19.75	0
-19.7	0
-19.65	0
-19.6	0
-19.55	0
-19.5	0
-19.45	0
-19.4	0
-19.35	0
-19.3	0
-19.25	0
-19.2	0
-19.15	0
-19.1	0
-19.05	0
-19	0
-18.95	0
-18.9	0
-18.85	0
-18.8	0
-18.75	0
-18.7	0
-18.65	0
-18.6	0
-18.55	0
-18.5	0
-18.45	0
-18.4	0
-18.35	0
-18.3	0
-18.25	0
-18.2	0
-18.15	0
-18.1	0
-18.05	0
-18	0
-17.95	0
-17.9	0
-17.85	0
-17.8	0
-17.75	0
-17.7	0
-17.65	0
-17.6	0
-17.55	0
-17.5	0
-17.45	0
-17.4	0
-17.35	0
-17.3	0
-17.25	0
-17.2	0
-17.15	0
-17.1	0
-17.05	0
-17	0
-16.95	0
-16.9	0
-16.85	0
-16.8	0
-16.75	0
-16.7	0
-16.65	0
-16.6	0
-16.55	0
-16.5	0
-16.45	0
-16.4	0
-16.35	0
-16.3	0
-16.25	0
-16.2	0
-16.15	0
-16.1	0
-16.05	0
-16	0
-15.95	0
-15.9	0
-15.85	0
-15.8	0
-15.75	0
-15.7	0
-15.65	0
-15.6	0
-15.55	0
-15.5	0
-15.45	0
-15.4	0
-15.35	0
-15.3	0
-15.25	0
-15.2	0
-15.15	0
-15.1	0
-15.05	0
-15	0
-14.95	0
-14.9	0
-14.85	0
-14.8	0
-14.75	0
-14.7	0
-14.65	0
-14.6	0
-14.55	0
-14.5	0
-14.45	0
-14.4	0
-14.35	0
-14.3	0
-14.25	0
-14.2	0
-14.15	0
-14.1	0
-14.05	0
-14	0
-13.95	0
-13.9	0
-13.85	0
-13.8	0
-13.75	0
-13.7	0
-13.65	0
-13.6	0
-13.55	0
-13.5	0
-13.45	0
-13.4	0
-13.35	0
-13.3	0
-13.25	0
-13.2	0
-13.15	0
-13.1	0
-13.05	0
-13	0
-12.95	0
-12.9	0
-12.85	0
-12.8	0
-12.75	0
-12.7	0
-12.65	0
-12.6	0
-12.55	0
-12.5	0
-12.45	0
-12.4	0
-12.35	0
-12.3	0
-12.25	0
-12.2	0
-12.15	0
-12.1	0
-12.05	0
-12	0
-11.95	0
-11.9	0
-11.85	0
-11.8	0
-11.75	0
-11.7	0
-11.65	0
-11.6	0
-11.55	0
-11.5	0
-11.45	0
-11.4	0
-11.35	0
-11.3	0
-11.25	0
-11.2	0
-11.15	0
-11.1	0
-11.05	0
-11	0
-10.95	0
-10.9	0
-10.85	0
-10.8	0
-10.75	0
-10.7	0
-10.65	0
-10.6	0
-10.55	0
-10.5	0
-10.45	0
-10.4	0
-10.35	0
-10.3	0
-10.25	0
-10.2	0
-10.15	0
-10.1	0
-10.05	0
-10	0
-9.95	0
-9.9	0
-9.85	0
-9.8	0
-9.75	0
-9.7	0
-9.65	0
-9.6	0
-9.55	0
-9.5	0
-9.45	0
-9.4	0
-9.35	0
-9.3	0
-9.25	0
-9.2	0
-9.15	0
-9.1	0
-9.05	0
-9	0
-8.95	0
-8.9	0
-8.85	0
-8.8	0
-8.75	0
-8.7	0
-8.65	0
-8.6	0
-8.55	0
-8.5	0
-8.45	0
-8.4	0
-8.35	0
-8.3	0
-8.25	0
-8.2	0
-8.15	0
-8.1	0
-8.05	0
-8	0
-7.95	0
-7.9	0
-7.85	0
-7.8	0
-7.75	0
-7.7	0
-7.65	0
-7.6	0
-7.55	0
-7.5	0
-7.45	0
-7.4	0
-7.35	0
-7.3	0
-7.25	0
-7.2	0
-7.15	0
-7.1	0
-7.05	0
-7	0
-6.95	0
-6.9	0
-6.85	0
-6.8	0
-6.75	0
-6.7	0
-6.65	0
-6.6	0
-6.55	0
-6.5	0
-6.45	0
-6.4	0
-6.35	0
-6.3	0
-6.25	0
-6.2	0
-6.15	0
-6.1	0
-6.05	0
-6	0
-5.95	9.8718e-06
-5.9	1.2157e-05
-5.85	1.1013e-05
-5.8	1.0022e-05
-5.75	2.2778e-06
-5.7	1.4637e-05
-5.65	5.7323e-06
-5.6	3.4949e-06
-5.55	1.6035e-06
-5.5	1.4745e-05
-5.45	1.081e-05
-5.4	9.9013e-06
-5.35	7.9343e-06
-5.3	7.3081e-06
-5.25	1.5513e-05
-5.2	1.1598e-05
-5.15	1.2336e-05
-5.1	1.6619e-05
-5.05	1.6868e-05
-5	1.7456e-05
-4.95	1.8498e-05
-4.9	1.1633e-05
-4.85	1.905e-05
-4.8	1.9121e-05
-4.75	1.733e-05
-4.7	1.811e-05
-4.65	2.1861e-05
-4.6	2.4584e-05
-4.55	2.4222e-05
-4.5	3.0997e-05
-4.45	2.8513e-05
-4.4	2.5043e-05
-4.35	2.9733e-05
-4.3	3.11e-05
-4.25	3.043e-05
-4.2	3.2633e-05
-4.15	3.4054e-05
-4.1	2.9266e-05
-4.05	4.0534e-05
-4	4.3619e-05
-3.95	4.2083e-05
-3.9	4.4649e-05
-3.85	4.7302e-05
-3.8	4.3822e-05
-3.75	4.692e-05
-3.7	4.9984e-05
-3.65	5.1844e-05
-3.6	5.4674e-05
-3.55	6.0378e-05
-3.5	6.7494e-05
-3.45	7.136e-05
-3.4	7.1448e-05
-3.35	7.6104e-05
-3.3	7.8011e-05
-3.25	8.0372e-05
-3.2	8.59e-05
-3.15	9.1882e-05
-3.1	0.00010186
-3.05	0.00010234
-3	0.00010332
-2.95	0.00011159
-2.9	0.00011584
-2.85	0.00012373
-2.8	0.00012783
-2.75	0.00014033
-2.7	0.00014514
-2.65	0.00015314
-2.6	0.00015771
-2.55	0.00017022
-2.5	0.00018194
-2.45	0.00018658
-2.4	0.00019169
-2.35	0.0002093
-2.3	0.00021308
-2.25	0.00022605
-2.2	0.00023887
-2.15	0.00025354
-2.1	0.00026202
-2.05	0.00027274
-2	0.00028638
-1.95	0.00030721
-1.9	0.00031928
-1.85	0.0003365
-1.8	0.00035616
-1.75	0.0003707
-1.7	0.00039106
-1.65	0.0004128
-1.6	0.00043356
-1.55	0.00045456
-1.5	0.00047556
-1.45	0.00050213
-1.4	0.0005343
-1.35	0.00056218
-1.3	0.00058375
-1.25	0.00061499
-1.2	0.00064548
-1.15	0.00067766
-1.1	0.00071474
-1.05	0.00074801
-1	0.00078909
-0.95	0.00082849
-0.9	0.00087065
-0.85	0.00092331
-0.8	0.00096387
-0.75	0.0010127
-0.7	0.0010583
-0.65	0.0011145
-0.6	0.0011771
-0.55	0.001239
-0.5	0.0013043
-0.45	0.0013742
-0.4	0.0014378
-0.35	0.0015138
-0.3	0.0015923
-0.25	0.0016635
-0.2	0.0017644
-0.15	0.0018478
-0.1	0.0019412
-0.05	0.002039
0	0.0021464
0.05	0.0022563
0.1	0.0023778
0.15	0.0024971
0.2	0.0026231
0.25	0.0027524
0.3	0.0028892
0.35	0.0030361
0.4	0.0032072
0.45	0.0033566
0.5	0.0035307
0.55	0.0037124
0.6	0.0039038
0.65	0.0041053
0.7	0.0043155
0.75	0.0045358
0.8	0.0047684
0.85	0.005006
0.9	0.00528
0.95	0.0055372
1	0.0058223
1.05	0.0061178
1.1	0.0064404
1.15	0.006743
1.2	0.0071004
1.25	0.0074737
1.3	0.0078407
1.35	0.0082516
1.4	0.0086684
1.45	0.0091017
1.5	0.0095815
1.55	0.010071
1.6	0.010589
1.65	0.011101
1.7	0.011669
1.75	0.012287
1.8	0.01292
1.85	0.013584
1.9	0.014263
1.95	0.014963
2	0.015727
2.05	0.016523
2.1	0.017411
2.15	0.018277
2.2	0.019184
2.25	0.020126
2.3	0.021224
2.35	0.022284
2.4	0.023377
2.45	0.024562
2.5	0.025787
2.55	0.02715
2.6	0.028507
2.65	0.029963
2.7	0.031502
2.75	0.033044
2.8	0.03473
2.85	0.036468
2.9	0.038295
2.95	0.040179
3	0.042179
3.05	0.04431
3.1	0.046536
3.15	0.048821
3.2	0.051258
3.25	0.053935
3.3	0.056475
3.35	0.059379
3.4	0.062263
3.45	0.065349
3.5	0.068764
3.55	0.071927
3.6	0.075557
3.65	0.079213
3.7	0.083112
3.75	0.087403
3.8	0.091611
3.85	0.095994
3.9	0.10081
3.95	0.10559
4	0.11067
4.05	0.11622
4.1	0.12148
4.15	0.12717
4.2	0.13345
4.25	0.13973
4.3	0.14632
4.35	0.15327
4.4	0.16057
4.45	0.16791
4.5	0.17582
4.55	0.18419
4.6	0.19212
4.65	0.20089
4.7	0.21041
4.75	0.21985
4.8	0.23018
4.85	0.24007
4.9	0.25019
4.95	0.26186
5	0.27316
5.05	0.28481
5.1	0.29686
5.15	0.30889
5.2	0.32214
5.25	0.33613
5.3	0.35011
5.35	0.36267
5.4	0.3785
5.45	0.39314
5.5	0.40788
5.55	0.42502
5.6	0.43949
5.65	0.45752
5.7	0.47483
5.75	0.49038
5.8	0.50789
5.85	0.52626
5.9	0.54312
5.95	0.56245
6	0.57968
6.05	0.59862
6.1	0.61667
6.15	0.63435
6.2	0.6524
6.25	0.66913
6.3	0.68941
6.35	0.70686
6.4	0.72511
6.45	0.74311
6.5	0.76056
6.55	0.77859
6.6	0.79522
6.65	0.80969
6.7	0.82603
6.75	0.83928
6.8	0.855
6.85	0.86864
6.9	0.88116
6.95	0.8922
7	0.90549
7.05	0.9132
7.1	0.92841
7.15	0.93678
7.2	0.94436
7.25	0.95319
7.3	0.95682
7.35	0.963
7.4	0.96969
7.45	0.97619
7.5	0.98116
7.55	0.98136
7.6	0.98553
7.65	0.98821
7.7	0.99036
7.75	0.99395
7.8	0.99552
7.85	0.99535
7.9	0.99742
7.95	0.99784
8	0.99851
8.05	0.99876
8.1	0.99972
8.15	0.99968
8.2	0.99966
8.25	0.99855
8.3	1
8.35	1
8.4	1
8.45	1
8.5	1
8.55	1
8.6	1
8.65	1
8.7	1
8.75	1
8.8	1
8.85	1
8.9	1
8.95	1
9	1
9.05	1
9.1	1
9.15	1
9.2	1
9.25	1
9.3	1
9.35	1
9.4	1
9.45	1
9.5	1
9.55	1
9.6	1
9.65	1
9.7	1
9.75	1
9.8	1
9.85	1
9.9	1
9.95	1
10	1
10.05	1
10.1	1
10.15	1
10.2	1
10.25	1
10.3	1
10.35	1
10.4	1
10.45	1
10.5	1
10.55	1
10.6	1
10.65	1
10.7	1
10.75	1
10.8	1
10.85	1
10.9	1
10.95	1
11	1
11.05	1
11.1	1
11.15	1
11.2	1
11.25	1
11.3	1
11.35	1
11.4	1
11.45	1
11.5	1
11.55	1
11.6	1
11.65	1
11.7	1
11.75	1
11.8	1
11.85	1
11.9	1
11.95	1
12	1
12.05	1
12.1	1
12.15	1
12.2	1
12.25	1
12.3	1
12.35	1
12.4	1
12.45	1
12.5	1
12.55	1
12.6	1
12.65	1
12.7	1
12.75	1
12.8	1
12.85	1
12.9	1
12.95	1
13	1
13.05	1
13.1	1
13.15	1
13.2	1
13.25	1
13.3	1
13.35	1
13.4	1
13.45	1
13.5	1
13.55	1
13.6	1
13.65	1
13.7	1
13.75	1
13.8	1
13.85	1
13.9	1
13.95	1
14	1
14.05	1
14.1	1
14.15	1
14.2	1
14.25	1
14.3	1
14.35	1
14.4	1
14.45	1
14.5	1
14.55	1
14.6	1
14.65	1
14.7	1
14.75	1
14.8	1
14.85	1
14.9	1
14.95	1
15	1
15.05	1
15.1	1
15.15	1
15.2	1
15.25	1
15.3	1
15.35	1
15.4	1
15.45	1
15.5	1
15.55	1
15.6	1
15.65	1
15.7	1
15.75	1
15.8	1
15.85	1
15.9	1
15.95	1
16	1
16.05	1
16.1	1
16.15	1
16.2	1
16.25	1
16.3	1
16.35	1
16.4	1
16.45	1
16.5	1
16.55	1
16.6	1
16.65	1
16.7	1
16.75	1
16.8	1
16.85	1
16.9	1
16.95	1
17	1
17.05	1
17.1	1
17.15	1
17.2	1
17.25	1
17.3	1
17.35	1
17.4	1
17.45	1
17.5	1
17.55	1
17.6	1
17.65	1
17.7	1
17.75	1
17.8	1
17.85	1
17.9	1
17.95	1
18	1
18.05	1
18.1	1
18.15	1
18.2	1
18.25	1
18.3	1
18.35	1
18.4	1
18.45	1
18.5	1
18.55	1
18.6	1
18.65	1
18.7	1
18.75	1
18.8	1
18.85	1
18.9	1
18.95	1
19	1
19.05	1
19.1	1
19.15	1
19.2	1
19.25	1
19.3	1
19.35	1
19.4	1
19.45	1
19.5	1
19.55	1
19.6	1
19.65	1
19.7	1
19.75	1
19.8	1
19.85	1
19.9	1
19.95	1
