# Supplementary material for: Future Preventive Gene Therapy of Polygenic Diseases from a Population Genetics Perspective
Source: Int J Mol Sci. 2019 Oct 10;20(20):5013. doi: 10.3390/ijms20205013 (PMC6834143; doi:10.3390/ijms20205013)
Supplement: Supplementary file 1 [file ijms-20-05013-s001.zip › SuppFiles/Executable/PrsProbabilities0.02.csv]

PRS	Probability
-20	0
-19.95	0
-19.9	0
-19.85	0
-19.8	0
-19.75	0
-19.7	0
-19.65	0
-19.6	0
-19.55	0
-19.5	0
-19.45	0
-19.4	0
-19.35	0
-19.3	0
-19.25	0
-19.2	0
-19.15	0
-19.1	0
-19.05	0
-19	0
-18.95	0
-18.9	0
-18.85	0
-18.8	0
-18.75	0
-18.7	0
-18.65	0
-18.6	0
-18.55	0
-18.5	0
-18.45	0
-18.4	0
-18.35	0
-18.3	0
-18.25	0
-18.2	0
-18.15	0
-18.1	0
-18.05	0
-18	0
-17.95	0
-17.9	0
-17.85	0
-17.8	0
-17.75	0
-17.7	0
-17.65	0
-17.6	0
-17.55	0
-17.5	0
-17.45	0
-17.4	0
-17.35	0
-17.3	0
-17.25	0
-17.2	0
-17.15	0
-17.1	0
-17.05	0
-17	0
-16.95	0
-16.9	0
-16.85	0
-16.8	0
-16.75	0
-16.7	0
-16.65	0
-16.6	0
-16.55	0
-16.5	0
-16.45	0
-16.4	0
-16.35	0
-16.3	0
-16.25	0
-16.2	0
-16.15	0
-16.1	0
-16.05	0
-16	0
-15.95	0
-15.9	0
-15.85	0
-15.8	0
-15.75	0
-15.7	0
-15.65	0
-15.6	0
-15.55	0
-15.5	0
-15.45	0
-15.4	0
-15.35	0
-15.3	0
-15.25	0
-15.2	0
-15.15	0
-15.1	0
-15.05	0
-15	0
-14.95	0
-14.9	0
-14.85	0
-14.8	0
-14.75	0
-14.7	0
-14.65	0
-14.6	0
-14.55	0
-14.5	0
-14.45	0
-14.4	0
-14.35	0
-14.3	0
-14.25	0
-14.2	0
-14.15	0
-14.1	0
-14.05	0
-14	0
-13.95	0
-13.9	0
-13.85	0
-13.8	0
-13.75	0
-13.7	0
-13.65	0
-13.6	0
-13.55	0
-13.5	0
-13.45	0
-13.4	0
-13.35	0
-13.3	0
-13.25	0
-13.2	0
-13.15	0
-13.1	0
-13.05	0
-13	0
-12.95	0
-12.9	0
-12.85	0
-12.8	0
-12.75	0
-12.7	0
-12.65	0
-12.6	0
-12.55	0
-12.5	0
-12.45	0
-12.4	0
-12.35	0
-12.3	0
-12.25	0
-12.2	0
-12.15	0
-12.1	0
-12.05	0
-12	0
-11.95	0
-11.9	0
-11.85	0
-11.8	0
-11.75	0
-11.7	0
-11.65	0
-11.6	0
-11.55	0
-11.5	0
-11.45	0
-11.4	0
-11.35	0
-11.3	0
-11.25	0
-11.2	0
-11.15	0
-11.1	0
-11.05	0
-11	0
-10.95	0
-10.9	0
-10.85	0
-10.8	0
-10.75	0
-10.7	0
-10.65	0
-10.6	0
-10.55	0
-10.5	0
-10.45	0
-10.4	0
-10.35	0
-10.3	0
-10.25	0
-10.2	0
-10.15	0
-10.1	0
-10.05	0
-10	0
-9.95	0
-9.9	0
-9.85	0
-9.8	0
-9.75	0
-9.7	0
-9.65	0
-9.6	0
-9.55	0
-9.5	0
-9.45	0
-9.4	0
-9.35	0
-9.3	0
-9.25	0
-9.2	0
-9.15	0
-9.1	0
-9.05	0
-9	0
-8.95	0
-8.9	0
-8.85	0
-8.8	0
-8.75	0
-8.7	0
-8.65	0
-8.6	0
-8.55	0
-8.5	0
-8.45	0
-8.4	0
-8.35	0
-8.3	0
-8.25	0
-8.2	0
-8.15	0
-8.1	0
-8.05	0
-8	0
-7.95	0
-7.9	0
-7.85	0
-7.8	0
-7.75	0
-7.7	0
-7.65	0
-7.6	0
-7.55	0
-7.5	0
-7.45	0
-7.4	0
-7.35	0
-7.3	0
-7.25	0
-7.2	0
-7.15	0
-7.1	0
-7.05	0
-7	0
-6.95	0
-6.9	0
-6.85	0
-6.8	0
-6.75	0
-6.7	0
-6.65	0
-6.6	0
-6.55	0
-6.5	0
-6.45	0
-6.4	0
-6.35	0
-6.3	0
-6.25	0
-6.2	0
-6.15	0
-6.1	0
-6.05	0
-6	0
-5.95	6.5648e-06
-5.9	5.9857e-06
-5.85	1.1e-05
-5.8	9.9888e-06
-5.75	4.5489e-06
-5.7	2.9264e-05
-5.65	1.915e-05
-5.6	1.7496e-05
-5.55	1.6074e-05
-5.5	1.1643e-05
-5.45	2.1492e-05
-5.4	1.7351e-05
-5.35	2.2851e-05
-5.3	2.9414e-05
-5.25	1.5518e-05
-5.2	2.4952e-05
-5.15	2.126e-05
-5.1	2.7374e-05
-5.05	2.3862e-05
-5	3.249e-05
-4.95	4.095e-05
-4.9	3.436e-05
-4.85	3.9075e-05
-4.8	3.0543e-05
-4.75	3.6311e-05
-4.7	3.7915e-05
-4.65	4.8497e-05
-4.6	4.8542e-05
-4.55	5.1182e-05
-4.5	4.4669e-05
-4.45	5.6116e-05
-4.4	5.4899e-05
-4.35	6.4479e-05
-4.3	5.9926e-05
-4.25	6.3772e-05
-4.2	8.3611e-05
-4.15	6.966e-05
-4.1	6.5128e-05
-4.05	8.0728e-05
-4	8.4352e-05
-3.95	8.8647e-05
-3.9	9.6553e-05
-3.85	9.5983e-05
-3.8	0.00010099
-3.75	0.00011235
-3.7	0.00010873
-3.65	0.00011666
-3.6	0.0001173
-3.55	0.0001219
-3.5	0.00013176
-3.45	0.00014913
-3.4	0.00015563
-3.35	0.00015591
-3.3	0.00017271
-3.25	0.00017501
-3.2	0.00018931
-3.15	0.00019435
-3.1	0.000203
-3.05	0.0002193
-3	0.00022833
-2.95	0.00023981
-2.9	0.00025538
-2.85	0.00026761
-2.8	0.00028024
-2.75	0.00029075
-2.7	0.00030982
-2.65	0.00031788
-2.6	0.00034583
-2.55	0.00035591
-2.5	0.00037474
-2.45	0.00040723
-2.4	0.0004155
-2.35	0.00044456
-2.3	0.0004544
-2.25	0.00047954
-2.2	0.00052244
-2.15	0.00053511
-2.1	0.0005668
-2.05	0.00059808
-2	0.00062921
-1.95	0.00065924
-1.9	0.0006804
-1.85	0.00072229
-1.8	0.0007549
-1.75	0.00079853
-1.7	0.00084465
-1.65	0.00088637
-1.6	0.00092543
-1.55	0.00097475
-1.5	0.0010272
-1.45	0.0010721
-1.4	0.0011315
-1.35	0.0011862
-1.3	0.0012529
-1.25	0.0013261
-1.2	0.0013824
-1.15	0.0014519
-1.1	0.0015289
-1.05	0.0016118
-1	0.0016819
-0.95	0.0017713
-0.9	0.0018689
-0.85	0.0019708
-0.8	0.0020634
-0.75	0.0021876
-0.7	0.0022895
-0.65	0.002404
-0.6	0.0025229
-0.55	0.0026295
-0.5	0.0027782
-0.45	0.0029278
-0.4	0.0030811
-0.35	0.0032445
-0.3	0.0034089
-0.25	0.0035651
-0.2	0.0037627
-0.15	0.0039332
-0.1	0.0041663
-0.05	0.0043569
0	0.004589
0.05	0.004816
0.1	0.0050578
0.15	0.0053208
0.2	0.0055921
0.25	0.0058777
0.3	0.0061944
0.35	0.0064988
0.4	0.0068271
0.45	0.0071921
0.5	0.0075614
0.55	0.0079168
0.6	0.0083542
0.65	0.0087149
0.7	0.0092484
0.75	0.0096867
0.8	0.010171
0.85	0.010693
0.9	0.011237
0.95	0.011818
1	0.012412
1.05	0.013068
1.1	0.013738
1.15	0.014414
1.2	0.015148
1.25	0.015917
1.3	0.01672
1.35	0.01758
1.4	0.018462
1.45	0.019408
1.5	0.020407
1.55	0.0214
1.6	0.022502
1.65	0.023651
1.7	0.0249
1.75	0.026152
1.8	0.027425
1.85	0.028751
1.9	0.030244
1.95	0.031737
2	0.033405
2.05	0.035122
2.1	0.036812
2.15	0.038702
2.2	0.040615
2.25	0.042725
2.3	0.044729
2.35	0.046977
2.4	0.04942
2.45	0.051857
2.5	0.05452
2.55	0.057129
2.6	0.06003
2.65	0.062905
2.7	0.066069
2.75	0.069407
2.8	0.072811
2.85	0.076448
2.9	0.080158
2.95	0.084013
3	0.088093
3.05	0.092546
3.1	0.09717
3.15	0.10172
3.2	0.10677
3.25	0.11154
3.3	0.1171
3.35	0.12255
3.4	0.1286
3.45	0.13485
3.5	0.14101
3.55	0.14769
3.6	0.15458
3.65	0.16242
3.7	0.16973
3.75	0.1774
3.8	0.1854
3.85	0.19409
3.9	0.20313
3.95	0.21272
4	0.2218
4.05	0.23169
4.1	0.24219
4.15	0.2534
4.2	0.2636
4.25	0.27494
4.3	0.28732
4.35	0.29975
4.4	0.31223
4.45	0.32563
4.5	0.3385
4.55	0.35261
4.6	0.36669
4.65	0.38218
4.7	0.39592
4.75	0.4118
4.8	0.42825
4.85	0.44345
4.9	0.46069
4.95	0.47715
5	0.4956
5.05	0.51138
5.1	0.52914
5.15	0.54639
5.2	0.56431
5.25	0.58467
5.3	0.60158
5.35	0.62128
5.4	0.6397
5.45	0.65538
5.5	0.67448
5.55	0.69335
5.6	0.71144
5.65	0.7303
5.7	0.74659
5.75	0.76435
5.8	0.78225
5.85	0.79778
5.9	0.81363
5.95	0.82678
6	0.8411
6.05	0.85792
6.1	0.87075
6.15	0.88457
6.2	0.8961
6.25	0.90787
6.3	0.91773
6.35	0.92883
6.4	0.93721
6.45	0.94477
6.5	0.95291
6.55	0.9593
6.6	0.96716
6.65	0.97112
6.7	0.97689
6.75	0.97998
6.8	0.98355
6.85	0.98677
6.9	0.98795
6.95	0.9923
7	0.99393
7.05	0.99476
7.1	0.99606
7.15	0.99666
7.2	0.99836
7.25	0.99829
7.3	0.9991
7.35	0.99906
7.4	0.99924
7.45	0.99965
7.5	0.99975
7.55	0.99985
7.6	1
7.65	1
7.7	1
7.75	1
7.8	1
7.85	1
7.9	1
7.95	1
8	1
8.05	1
8.1	1
8.15	1
8.2	1
8.25	1
8.3	1
8.35	1
8.4	1
8.45	1
8.5	1
8.55	1
8.6	1
8.65	1
8.7	1
8.75	1
8.8	1
8.85	1
8.9	1
8.95	1
9	1
9.05	1
9.1	1
9.15	1
9.2	1
9.25	1
9.3	1
9.35	1
9.4	1
9.45	1
9.5	1
9.55	1
9.6	1
9.65	1
9.7	1
9.75	1
9.8	1
9.85	1
9.9	1
9.95	1
10	1
10.05	1
10.1	1
10.15	1
10.2	1
10.25	1
10.3	1
10.35	1
10.4	1
10.45	1
10.5	1
10.55	1
10.6	1
10.65	1
10.7	1
10.75	1
10.8	1
10.85	1
10.9	1
10.95	1
11	1
11.05	1
11.1	1
11.15	1
11.2	1
11.25	1
11.3	1
11.35	1
11.4	1
11.45	1
11.5	1
11.55	1
11.6	1
11.65	1
11.7	1
11.75	1
11.8	1
11.85	1
11.9	1
11.95	1
12	1
12.05	1
12.1	1
12.15	1
12.2	1
12.25	1
12.3	1
12.35	1
12.4	1
12.45	1
12.5	1
12.55	1
12.6	1
12.65	1
12.7	1
12.75	1
12.8	1
12.85	1
12.9	1
12.95	1
13	1
13.05	1
13.1	1
13.15	1
13.2	1
13.25	1
13.3	1
13.35	1
13.4	1
13.45	1
13.5	1
13.55	1
13.6	1
13.65	1
13.7	1
13.75	1
13.8	1
13.85	1
13.9	1
13.95	1
14	1
14.05	1
14.1	1
14.15	1
14.2	1
14.25	1
14.3	1
14.35	1
14.4	1
14.45	1
14.5	1
14.55	1
14.6	1
14.65	1
14.7	1
14.75	1
14.8	1
14.85	1
14.9	1
14.95	1
15	1
15.05	1
15.1	1
15.15	1
15.2	1
15.25	1
15.3	1
15.35	1
15.4	1
15.45	1
15.5	1
15.55	1
15.6	1
15.65	1
15.7	1
15.75	1
15.8	1
15.85	1
15.9	1
15.95	1
16	1
16.05	1
16.1	1
16.15	1
16.2	1
16.25	1
16.3	1
16.35	1
16.4	1
16.45	1
16.5	1
16.55	1
16.6	1
16.65	1
16.7	1
16.75	1
16.8	1
16.85	1
16.9	1
16.95	1
17	1
17.05	1
17.1	1
17.15	1
17.2	1
17.25	1
17.3	1
17.35	1
17.4	1
17.45	1
17.5	1
17.55	1
17.6	1
17.65	1
17.7	1
17.75	1
17.8	1
17.85	1
17.9	1
17.95	1
18	1
18.05	1
18.1	1
18.15	1
18.2	1
18.25	1
18.3	1
18.35	1
18.4	1
18.45	1
18.5	1
18.55	1
18.6	1
18.65	1
18.7	1
18.75	1
18.8	1
18.85	1
18.9	1
18.95	1
19	1
19.05	1
19.1	1
19.15	1
19.2	1
19.25	1
19.3	1
19.35	1
19.4	1
19.45	1
19.5	1
19.55	1
19.6	1
19.65	1
19.7	1
19.75	1
19.8	1
19.85	1
19.9	1
19.95	1
