# Supplementary material for: Future Preventive Gene Therapy of Polygenic Diseases from a Population Genetics Perspective
Source: Int J Mol Sci. 2019 Oct 10;20(20):5013. doi: 10.3390/ijms20205013 (PMC6834143; doi:10.3390/ijms20205013)
Supplement: Supplementary file 1 [file ijms-20-05013-s001.zip › SuppFiles/Executable/PrsProbabilities0.05.csv]

PRS	Probability
-20	0
-19.95	0
-19.9	0
-19.85	0
-19.8	0
-19.75	0
-19.7	0
-19.65	0
-19.6	0
-19.55	0
-19.5	0
-19.45	0
-19.4	0
-19.35	0
-19.3	0
-19.25	0
-19.2	0
-19.15	0
-19.1	0
-19.05	0
-19	0
-18.95	0
-18.9	0
-18.85	0
-18.8	0
-18.75	0
-18.7	0
-18.65	0
-18.6	0
-18.55	0
-18.5	0
-18.45	0
-18.4	0
-18.35	0
-18.3	0
-18.25	0
-18.2	0
-18.15	0
-18.1	0
-18.05	0
-18	0
-17.95	0
-17.9	0
-17.85	0
-17.8	0
-17.75	0
-17.7	0
-17.65	0
-17.6	0
-17.55	0
-17.5	0
-17.45	0
-17.4	0
-17.35	0
-17.3	0
-17.25	0
-17.2	0
-17.15	0
-17.1	0
-17.05	0
-17	0
-16.95	0
-16.9	0
-16.85	0
-16.8	0
-16.75	0
-16.7	0
-16.65	0
-16.6	0
-16.55	0
-16.5	0
-16.45	0
-16.4	0
-16.35	0
-16.3	0
-16.25	0
-16.2	0
-16.15	0
-16.1	0
-16.05	0
-16	0
-15.95	0
-15.9	0
-15.85	0
-15.8	0
-15.75	0
-15.7	0
-15.65	0
-15.6	0
-15.55	0
-15.5	0
-15.45	0
-15.4	0
-15.35	0
-15.3	0
-15.25	0
-15.2	0
-15.15	0
-15.1	0
-15.05	0
-15	0
-14.95	0
-14.9	0
-14.85	0
-14.8	0
-14.75	0
-14.7	0
-14.65	0
-14.6	0
-14.55	0
-14.5	0
-14.45	0
-14.4	0
-14.35	0
-14.3	0
-14.25	0
-14.2	0
-14.15	0
-14.1	0
-14.05	0
-14	0
-13.95	0
-13.9	0
-13.85	0
-13.8	0
-13.75	0
-13.7	0
-13.65	0
-13.6	0
-13.55	0
-13.5	0
-13.45	0
-13.4	0
-13.35	0
-13.3	0
-13.25	0
-13.2	0
-13.15	0
-13.1	0
-13.05	0
-13	0
-12.95	0
-12.9	0
-12.85	0
-12.8	0
-12.75	0
-12.7	0
-12.65	0
-12.6	0
-12.55	0
-12.5	0
-12.45	0
-12.4	0
-12.35	0
-12.3	0
-12.25	0
-12.2	0
-12.15	0
-12.1	0
-12.05	0
-12	0
-11.95	0
-11.9	0
-11.85	0
-11.8	0
-11.75	0
-11.7	0
-11.65	0
-11.6	0
-11.55	0
-11.5	0
-11.45	0
-11.4	0
-11.35	0
-11.3	0
-11.25	0
-11.2	0
-11.15	0
-11.1	0
-11.05	0
-11	0
-10.95	0
-10.9	0
-10.85	0
-10.8	0
-10.75	0
-10.7	0
-10.65	0
-10.6	0
-10.55	0
-10.5	0
-10.45	0
-10.4	0
-10.35	0
-10.3	0
-10.25	0
-10.2	0
-10.15	0
-10.1	0
-10.05	0
-10	0
-9.95	0
-9.9	0
-9.85	0
-9.8	0
-9.75	0
-9.7	0
-9.65	0
-9.6	0
-9.55	0
-9.5	0
-9.45	0
-9.4	0
-9.35	0
-9.3	0
-9.25	0
-9.2	0
-9.15	0
-9.1	0
-9.05	0
-9	0
-8.95	0
-8.9	0
-8.85	0
-8.8	0
-8.75	0
-8.7	0
-8.65	0
-8.6	0
-8.55	0
-8.5	0
-8.45	0
-8.4	0
-8.35	0
-8.3	0
-8.25	0
-8.2	0
-8.15	0
-8.1	0
-8.05	0
-8	0
-7.95	0
-7.9	0
-7.85	0
-7.8	0
-7.75	0
-7.7	0
-7.65	0
-7.6	0
-7.55	0
-7.5	0
-7.45	0
-7.4	0
-7.35	0
-7.3	0
-7.25	0
-7.2	0
-7.15	0
-7.1	0
-7.05	0
-7	0
-6.95	0
-6.9	0
-6.85	0
-6.8	0
-6.75	0
-6.7	0
-6.65	0
-6.6	0
-6.55	0
-6.5	0
-6.45	0
-6.4	0
-6.35	0
-6.3	0
-6.25	0
-6.2	0
-6.15	0
-6.1	0
-6.05	0
-6	7.2865e-05
-5.95	3.2688e-05
-5.9	7.5703e-05
-5.85	6.8441e-05
-5.8	6.3516e-05
-5.75	6.8524e-05
-5.7	4.2116e-05
-5.65	4.7302e-05
-5.6	4.4364e-05
-5.55	2.4222e-05
-5.5	5.8582e-05
-5.45	5.4034e-05
-5.4	5.6031e-05
-5.35	7.9971e-05
-5.3	6.3208e-05
-5.25	5.8038e-05
-5.2	9.8299e-05
-5.15	8.6032e-05
-5.1	7.9403e-05
-5.05	7.7165e-05
-5	9.5551e-05
-4.95	0.00010786
-4.9	9.7667e-05
-4.85	0.00010548
-4.8	9.3212e-05
-4.75	0.00011532
-4.7	0.00011356
-4.65	0.00010533
-4.6	0.00013015
-4.55	0.00012435
-4.5	0.00013753
-4.45	0.0001619
-4.4	0.0001773
-4.35	0.00016921
-4.3	0.00019231
-4.25	0.00017573
-4.2	0.00020441
-4.15	0.00020018
-4.1	0.00023876
-4.05	0.0002373
-4	0.00025164
-3.95	0.00025794
-3.9	0.00026991
-3.85	0.00028013
-3.8	0.00031024
-3.75	0.00031913
-3.7	0.00034351
-3.65	0.00033264
-3.6	0.00038726
-3.55	0.00037131
-3.5	0.00040233
-3.45	0.00044273
-3.4	0.00045498
-3.35	0.00046179
-3.3	0.00048829
-3.25	0.00051762
-3.2	0.00055048
-3.15	0.00058944
-3.1	0.00061024
-3.05	0.00064165
-3	0.00066198
-2.95	0.00069707
-2.9	0.00073537
-2.85	0.00077899
-2.8	0.00080705
-2.75	0.00084974
-2.7	0.00092952
-2.65	0.00094906
-2.6	0.0010235
-2.55	0.0010548
-2.5	0.0011147
-2.45	0.0011729
-2.4	0.0012222
-2.35	0.0012898
-2.3	0.0013546
-2.25	0.0014455
-2.2	0.0014811
-2.15	0.0015526
-2.1	0.0016678
-2.05	0.0017265
-2	0.0018144
-1.95	0.0018969
-1.9	0.002031
-1.85	0.0021057
-1.8	0.0022398
-1.75	0.0023541
-1.7	0.0024669
-1.65	0.0025721
-1.6	0.0027271
-1.55	0.0028506
-1.5	0.00303
-1.45	0.0031468
-1.4	0.0033176
-1.35	0.0034727
-1.3	0.0036623
-1.25	0.003818
-1.2	0.0040557
-1.15	0.0042612
-1.1	0.0044621
-1.05	0.0046895
-1	0.0049539
-0.95	0.0051858
-0.9	0.005423
-0.85	0.0057602
-0.8	0.0060356
-0.75	0.0063713
-0.7	0.0066653
-0.65	0.0069731
-0.6	0.0073757
-0.55	0.0077158
-0.5	0.0081295
-0.45	0.0085831
-0.4	0.0089548
-0.35	0.0094398
-0.3	0.0099551
-0.25	0.010438
-0.2	0.010997
-0.15	0.011545
-0.1	0.012116
-0.05	0.012693
0	0.013348
0.05	0.014118
0.1	0.014834
0.15	0.015537
0.2	0.016266
0.25	0.017175
0.3	0.017944
0.35	0.018925
0.4	0.019892
0.45	0.020969
0.5	0.021923
0.55	0.023103
0.6	0.024202
0.65	0.025524
0.7	0.026743
0.75	0.028149
0.8	0.029564
0.85	0.030928
0.9	0.03261
0.95	0.034268
1	0.036019
1.05	0.037729
1.1	0.039597
1.15	0.041603
1.2	0.043671
1.25	0.04593
1.3	0.048121
1.35	0.050687
1.4	0.053202
1.45	0.055874
1.5	0.058531
1.55	0.061511
1.6	0.064517
1.65	0.067769
1.7	0.070979
1.75	0.074587
1.8	0.078118
1.85	0.082023
1.9	0.086054
1.95	0.09039
2	0.094723
2.05	0.099446
2.1	0.10428
2.15	0.10922
2.2	0.11454
2.25	0.11987
2.3	0.12577
2.35	0.13181
2.4	0.13767
2.45	0.14475
2.5	0.1509
2.55	0.15845
2.6	0.16574
2.65	0.17337
2.7	0.1817
2.75	0.18981
2.8	0.19824
2.85	0.2074
2.9	0.21732
2.95	0.22693
3	0.23671
3.05	0.24784
3.1	0.25781
3.15	0.26946
3.2	0.28095
3.25	0.29345
3.3	0.30527
3.35	0.31851
3.4	0.33133
3.45	0.34555
3.5	0.35955
3.55	0.3745
3.6	0.38898
3.65	0.40412
3.7	0.41951
3.75	0.43599
3.8	0.45128
3.85	0.46956
3.9	0.48535
3.95	0.50398
4	0.52004
4.05	0.53775
4.1	0.55624
4.15	0.5748
4.2	0.59209
4.25	0.61093
4.3	0.62968
4.35	0.64827
4.4	0.66634
4.45	0.68485
4.5	0.70219
4.55	0.72084
4.6	0.73768
4.65	0.75472
4.7	0.77197
4.75	0.78812
4.8	0.80561
4.85	0.82164
4.9	0.83666
4.95	0.85114
5	0.86393
5.05	0.87676
5.1	0.89098
5.15	0.90197
5.2	0.91324
5.25	0.92322
5.3	0.93161
5.35	0.94048
5.4	0.94825
5.45	0.95721
5.5	0.96249
5.55	0.96876
5.6	0.97424
5.65	0.97874
5.7	0.98245
5.75	0.98579
5.8	0.98872
5.85	0.99071
5.9	0.99215
5.95	0.99438
6	0.99546
6.05	0.99692
6.1	0.99743
6.15	0.9981
6.2	0.99859
6.25	0.99888
6.3	0.99932
6.35	0.9994
6.4	0.99993
6.45	0.99973
6.5	0.99992
6.55	1
6.6	1
6.65	1
6.7	1
6.75	1
6.8	1
6.85	1
6.9	1
6.95	1
7	1
7.05	1
7.1	1
7.15	1
7.2	1
7.25	1
7.3	1
7.35	1
7.4	1
7.45	1
7.5	1
7.55	1
7.6	1
7.65	1
7.7	1
7.75	1
7.8	1
7.85	1
7.9	1
7.95	1
8	1
8.05	1
8.1	1
8.15	1
8.2	1
8.25	1
8.3	1
8.35	1
8.4	1
8.45	1
8.5	1
8.55	1
8.6	1
8.65	1
8.7	1
8.75	1
8.8	1
8.85	1
8.9	1
8.95	1
9	1
9.05	1
9.1	1
9.15	1
9.2	1
9.25	1
9.3	1
9.35	1
9.4	1
9.45	1
9.5	1
9.55	1
9.6	1
9.65	1
9.7	1
9.75	1
9.8	1
9.85	1
9.9	1
9.95	1
10	1
10.05	1
10.1	1
10.15	1
10.2	1
10.25	1
10.3	1
10.35	1
10.4	1
10.45	1
10.5	1
10.55	1
10.6	1
10.65	1
10.7	1
10.75	1
10.8	1
10.85	1
10.9	1
10.95	1
11	1
11.05	1
11.1	1
11.15	1
11.2	1
11.25	1
11.3	1
11.35	1
11.4	1
11.45	1
11.5	1
11.55	1
11.6	1
11.65	1
11.7	1
11.75	1
11.8	1
11.85	1
11.9	1
11.95	1
12	1
12.05	1
12.1	1
12.15	1
12.2	1
12.25	1
12.3	1
12.35	1
12.4	1
12.45	1
12.5	1
12.55	1
12.6	1
12.65	1
12.7	1
12.75	1
12.8	1
12.85	1
12.9	1
12.95	1
13	1
13.05	1
13.1	1
13.15	1
13.2	1
13.25	1
13.3	1
13.35	1
13.4	1
13.45	1
13.5	1
13.55	1
13.6	1
13.65	1
13.7	1
13.75	1
13.8	1
13.85	1
13.9	1
13.95	1
14	1
14.05	1
14.1	1
14.15	1
14.2	1
14.25	1
14.3	1
14.35	1
14.4	1
14.45	1
14.5	1
14.55	1
14.6	1
14.65	1
14.7	1
14.75	1
14.8	1
14.85	1
14.9	1
14.95	1
15	1
15.05	1
15.1	1
15.15	1
15.2	1
15.25	1
15.3	1
15.35	1
15.4	1
15.45	1
15.5	1
15.55	1
15.6	1
15.65	1
15.7	1
15.75	1
15.8	1
15.85	1
15.9	1
15.95	1
16	1
16.05	1
16.1	1
16.15	1
16.2	1
16.25	1
16.3	1
16.35	1
16.4	1
16.45	1
16.5	1
16.55	1
16.6	1
16.65	1
16.7	1
16.75	1
16.8	1
16.85	1
16.9	1
16.95	1
17	1
17.05	1
17.1	1
17.15	1
17.2	1
17.25	1
17.3	1
17.35	1
17.4	1
17.45	1
17.5	1
17.55	1
17.6	1
17.65	1
17.7	1
17.75	1
17.8	1
17.85	1
17.9	1
17.95	1
18	1
18.05	1
18.1	1
18.15	1
18.2	1
18.25	1
18.3	1
18.35	1
18.4	1
18.45	1
18.5	1
18.55	1
18.6	1
18.65	1
18.7	1
18.75	1
18.8	1
18.85	1
18.9	1
18.95	1
19	1
19.05	1
19.1	1
19.15	1
19.2	1
19.25	1
19.3	1
19.35	1
19.4	1
19.45	1
19.5	1
19.55	1
19.6	1
19.65	1
19.7	1
19.75	1
19.8	1
19.85	1
19.9	1
19.95	1
