# Supplementary material for: Future Preventive Gene Therapy of Polygenic Diseases from a Population Genetics Perspective
Source: Int J Mol Sci. 2019 Oct 10;20(20):5013. doi: 10.3390/ijms20205013 (PMC6834143; doi:10.3390/ijms20205013)
Supplement: Supplementary file 1 [file ijms-20-05013-s001.zip › SuppFiles/Executable/PrsProbabilities0.1.csv]

PRS	Probability
-20	0
-19.95	0
-19.9	0
-19.85	0
-19.8	0
-19.75	0
-19.7	0
-19.65	0
-19.6	0
-19.55	0
-19.5	0
-19.45	0
-19.4	0
-19.35	0
-19.3	0
-19.25	0
-19.2	0
-19.15	0
-19.1	0
-19.05	0
-19	0
-18.95	0
-18.9	0
-18.85	0
-18.8	0
-18.75	0
-18.7	0
-18.65	0
-18.6	0
-18.55	0
-18.5	0
-18.45	0
-18.4	0
-18.35	0
-18.3	0
-18.25	0
-18.2	0
-18.15	0
-18.1	0
-18.05	0
-18	0
-17.95	0
-17.9	0
-17.85	0
-17.8	0
-17.75	0
-17.7	0
-17.65	0
-17.6	0
-17.55	0
-17.5	0
-17.45	0
-17.4	0
-17.35	0
-17.3	0
-17.25	0
-17.2	0
-17.15	0
-17.1	0
-17.05	0
-17	0
-16.95	0
-16.9	0
-16.85	0
-16.8	0
-16.75	0
-16.7	0
-16.65	0
-16.6	0
-16.55	0
-16.5	0
-16.45	0
-16.4	0
-16.35	0
-16.3	0
-16.25	0
-16.2	0
-16.15	0
-16.1	0
-16.05	0
-16	0
-15.95	0
-15.9	0
-15.85	0
-15.8	0
-15.75	0
-15.7	0
-15.65	0
-15.6	0
-15.55	0
-15.5	0
-15.45	0
-15.4	0
-15.35	0
-15.3	0
-15.25	0
-15.2	0
-15.15	0
-15.1	0
-15.05	0
-15	0
-14.95	0
-14.9	0
-14.85	0
-14.8	0
-14.75	0
-14.7	0
-14.65	0
-14.6	0
-14.55	0
-14.5	0
-14.45	0
-14.4	0
-14.35	0
-14.3	0
-14.25	0
-14.2	0
-14.15	0
-14.1	0
-14.05	0
-14	0
-13.95	0
-13.9	0
-13.85	0
-13.8	0
-13.75	0
-13.7	0
-13.65	0
-13.6	0
-13.55	0
-13.5	0
-13.45	0
-13.4	0
-13.35	0
-13.3	0
-13.25	0
-13.2	0
-13.15	0
-13.1	0
-13.05	0
-13	0
-12.95	0
-12.9	0
-12.85	0
-12.8	0
-12.75	0
-12.7	0
-12.65	0
-12.6	0
-12.55	0
-12.5	0
-12.45	0
-12.4	0
-12.35	0
-12.3	0
-12.25	0
-12.2	0
-12.15	0
-12.1	0
-12.05	0
-12	0
-11.95	0
-11.9	0
-11.85	0
-11.8	0
-11.75	0
-11.7	0
-11.65	0
-11.6	0
-11.55	0
-11.5	0
-11.45	0
-11.4	0
-11.35	0
-11.3	0
-11.25	0
-11.2	0
-11.15	0
-11.1	0
-11.05	0
-11	0
-10.95	0
-10.9	0
-10.85	0
-10.8	0
-10.75	0
-10.7	0
-10.65	0
-10.6	0
-10.55	0
-10.5	0
-10.45	0
-10.4	0
-10.35	0
-10.3	0
-10.25	0
-10.2	0
-10.15	0
-10.1	0
-10.05	0
-10	0
-9.95	0
-9.9	0
-9.85	0
-9.8	0
-9.75	0
-9.7	0
-9.65	0
-9.6	0
-9.55	0
-9.5	0
-9.45	0
-9.4	0
-9.35	0
-9.3	0
-9.25	0
-9.2	0
-9.15	0
-9.1	0
-9.05	0
-9	0
-8.95	0
-8.9	0
-8.85	0
-8.8	0
-8.75	0
-8.7	0
-8.65	0
-8.6	0
-8.55	0
-8.5	0
-8.45	0
-8.4	0
-8.35	0
-8.3	0
-8.25	0
-8.2	0
-8.15	0
-8.1	0
-8.05	0
-8	0
-7.95	0
-7.9	0
-7.85	0
-7.8	0
-7.75	0
-7.7	0
-7.65	0
-7.6	0
-7.55	0
-7.5	0
-7.45	0
-7.4	0
-7.35	0
-7.3	0
-7.25	0
-7.2	0
-7.15	0
-7.1	0
-7.05	0
-7	0
-6.95	0
-6.9	0
-6.85	0
-6.8	0
-6.75	0
-6.7	0
-6.65	0
-6.6	0
-6.55	0
-6.5	0
-6.45	0
-6.4	0
-6.35	0
-6.3	0
-6.25	0
-6.2	0
-6.15	9.984e-05
-6.1	8.8936e-05
-6.05	0.00011686
-6	7.4008e-05
-5.95	0.00013055
-5.9	0.00012237
-5.85	8.0145e-05
-5.8	0.00022654
-5.75	9.22e-05
-5.7	0.00016631
-5.65	9.3802e-05
-5.6	8.7781e-05
-5.55	0.0001266
-5.5	0.00010432
-5.45	0.0001619
-5.4	9.9423e-05
-5.35	0.00017184
-5.3	0.00018968
-5.25	0.00012497
-5.2	0.00024632
-5.15	0.00014879
-5.1	7.4761e-05
-5.05	0.00017623
-5	0.00018958
-4.95	0.00027538
-4.9	0.00019335
-4.85	0.00024243
-4.8	0.00028495
-4.75	0.00033164
-4.7	0.00021759
-4.65	0.00034058
-4.6	0.00032281
-4.55	0.00031725
-4.5	0.00035899
-4.45	0.00037552
-4.4	0.00041431
-4.35	0.00044467
-4.3	0.00040027
-4.25	0.00044721
-4.2	0.00050579
-4.15	0.00050556
-4.1	0.00059691
-4.05	0.0006007
-4	0.00060174
-3.95	0.00060731
-3.9	0.00068667
-3.85	0.00070223
-3.8	0.00073292
-3.75	0.00076942
-3.7	0.00086328
-3.65	0.00085186
-3.6	0.00090379
-3.55	0.00095936
-3.5	0.00093249
-3.45	0.0010602
-3.4	0.0011514
-3.35	0.001153
-3.3	0.0012808
-3.25	0.0012742
-3.2	0.0013782
-3.15	0.0014672
-3.1	0.0015355
-3.05	0.001549
-3	0.001639
-2.95	0.0017556
-2.9	0.0017873
-2.85	0.0018917
-2.8	0.0019832
-2.75	0.0021561
-2.7	0.0022798
-2.65	0.0023823
-2.6	0.0023869
-2.55	0.002612
-2.5	0.0027086
-2.45	0.0028344
-2.4	0.0030897
-2.35	0.0031557
-2.3	0.0033118
-2.25	0.0035374
-2.2	0.0036252
-2.15	0.0039174
-2.1	0.0040632
-2.05	0.0042935
-2	0.0044856
-1.95	0.0047103
-1.9	0.0048933
-1.85	0.0052364
-1.8	0.0054784
-1.75	0.0057921
-1.7	0.0060723
-1.65	0.0062641
-1.6	0.0067395
-1.55	0.0070137
-1.5	0.0073754
-1.45	0.0077978
-1.4	0.0081926
-1.35	0.0086249
-1.3	0.008971
-1.25	0.0094187
-1.2	0.00993
-1.15	0.010483
-1.1	0.011037
-1.05	0.011648
-1	0.012139
-0.95	0.012718
-0.9	0.013374
-0.85	0.014133
-0.8	0.014889
-0.75	0.015577
-0.7	0.016364
-0.65	0.017234
-0.6	0.018069
-0.55	0.018935
-0.5	0.019948
-0.45	0.020998
-0.4	0.022095
-0.35	0.023175
-0.3	0.02436
-0.25	0.025518
-0.2	0.026729
-0.15	0.028023
-0.1	0.029615
-0.05	0.031086
0	0.032654
0.05	0.034241
0.1	0.035936
0.15	0.037952
0.2	0.039721
0.25	0.041698
0.3	0.043816
0.35	0.045902
0.4	0.04826
0.45	0.050638
0.5	0.053408
0.55	0.055946
0.6	0.058895
0.65	0.061689
0.7	0.064733
0.75	0.067832
0.8	0.071129
0.85	0.074686
0.9	0.078347
0.95	0.082277
1	0.086189
1.05	0.090603
1.1	0.094849
1.15	0.099782
1.2	0.10419
1.25	0.1096
1.3	0.11478
1.35	0.12007
1.4	0.1262
1.45	0.13222
1.5	0.13842
1.55	0.14475
1.6	0.15155
1.65	0.15908
1.7	0.16627
1.75	0.17383
1.8	0.18184
1.85	0.19033
1.9	0.19867
1.95	0.20827
2	0.21781
2.05	0.22728
2.1	0.23725
2.15	0.24839
2.2	0.25881
2.25	0.2695
2.3	0.28198
2.35	0.29358
2.4	0.30701
2.45	0.31954
2.5	0.33223
2.55	0.34653
2.6	0.35996
2.65	0.37532
2.7	0.38964
2.75	0.40486
2.8	0.42107
2.85	0.43721
2.9	0.45297
2.95	0.46994
3	0.48652
3.05	0.50343
3.1	0.5215
3.15	0.5394
3.2	0.55706
3.25	0.57561
3.3	0.59383
3.35	0.6117
3.4	0.62964
3.45	0.64825
3.5	0.66696
3.55	0.68449
3.6	0.70289
3.65	0.72126
3.7	0.73896
3.75	0.7558
3.8	0.77338
3.85	0.78919
3.9	0.80709
3.95	0.82135
4	0.83645
4.05	0.85241
4.1	0.86478
4.15	0.87806
4.2	0.89068
4.25	0.90251
4.3	0.91246
4.35	0.92374
4.4	0.93322
4.45	0.94104
4.5	0.94955
4.55	0.95721
4.6	0.96319
4.65	0.96887
4.7	0.97308
4.75	0.9783
4.8	0.98301
4.85	0.98537
4.9	0.98878
4.95	0.99059
5	0.99323
5.05	0.9944
5.1	0.99566
5.15	0.99688
5.2	0.99777
5.25	0.99821
5.3	0.99878
5.35	0.99907
5.4	0.99944
5.45	0.99961
5.5	0.99973
5.55	0.99977
5.6	0.99972
5.65	0.99991
5.7	0.99998
5.75	1
5.8	1
5.85	1
5.9	1
5.95	1
6	1
6.05	1
6.1	1
6.15	1
6.2	1
6.25	1
6.3	1
6.35	1
6.4	1
6.45	1
6.5	1
6.55	1
6.6	1
6.65	1
6.7	1
6.75	1
6.8	1
6.85	1
6.9	1
6.95	1
7	1
7.05	1
7.1	1
7.15	1
7.2	1
7.25	1
7.3	1
7.35	1
7.4	1
7.45	1
7.5	1
7.55	1
7.6	1
7.65	1
7.7	1
7.75	1
7.8	1
7.85	1
7.9	1
7.95	1
8	1
8.05	1
8.1	1
8.15	1
8.2	1
8.25	1
8.3	1
8.35	1
8.4	1
8.45	1
8.5	1
8.55	1
8.6	1
8.65	1
8.7	1
8.75	1
8.8	1
8.85	1
8.9	1
8.95	1
9	1
9.05	1
9.1	1
9.15	1
9.2	1
9.25	1
9.3	1
9.35	1
9.4	1
9.45	1
9.5	1
9.55	1
9.6	1
9.65	1
9.7	1
9.75	1
9.8	1
9.85	1
9.9	1
9.95	1
10	1
10.05	1
10.1	1
10.15	1
10.2	1
10.25	1
10.3	1
10.35	1
10.4	1
10.45	1
10.5	1
10.55	1
10.6	1
10.65	1
10.7	1
10.75	1
10.8	1
10.85	1
10.9	1
10.95	1
11	1
11.05	1
11.1	1
11.15	1
11.2	1
11.25	1
11.3	1
11.35	1
11.4	1
11.45	1
11.5	1
11.55	1
11.6	1
11.65	1
11.7	1
11.75	1
11.8	1
11.85	1
11.9	1
11.95	1
12	1
12.05	1
12.1	1
12.15	1
12.2	1
12.25	1
12.3	1
12.35	1
12.4	1
12.45	1
12.5	1
12.55	1
12.6	1
12.65	1
12.7	1
12.75	1
12.8	1
12.85	1
12.9	1
12.95	1
13	1
13.05	1
13.1	1
13.15	1
13.2	1
13.25	1
13.3	1
13.35	1
13.4	1
13.45	1
13.5	1
13.55	1
13.6	1
13.65	1
13.7	1
13.75	1
13.8	1
13.85	1
13.9	1
13.95	1
14	1
14.05	1
14.1	1
14.15	1
14.2	1
14.25	1
14.3	1
14.35	1
14.4	1
14.45	1
14.5	1
14.55	1
14.6	1
14.65	1
14.7	1
14.75	1
14.8	1
14.85	1
14.9	1
14.95	1
15	1
15.05	1
15.1	1
15.15	1
15.2	1
15.25	1
15.3	1
15.35	1
15.4	1
15.45	1
15.5	1
15.55	1
15.6	1
15.65	1
15.7	1
15.75	1
15.8	1
15.85	1
15.9	1
15.95	1
16	1
16.05	1
16.1	1
16.15	1
16.2	1
16.25	1
16.3	1
16.35	1
16.4	1
16.45	1
16.5	1
16.55	1
16.6	1
16.65	1
16.7	1
16.75	1
16.8	1
16.85	1
16.9	1
16.95	1
17	1
17.05	1
17.1	1
17.15	1
17.2	1
17.25	1
17.3	1
17.35	1
17.4	1
17.45	1
17.5	1
17.55	1
17.6	1
17.65	1
17.7	1
17.75	1
17.8	1
17.85	1
17.9	1
17.95	1
18	1
18.05	1
18.1	1
18.15	1
18.2	1
18.25	1
18.3	1
18.35	1
18.4	1
18.45	1
18.5	1
18.55	1
18.6	1
18.65	1
18.7	1
18.75	1
18.8	1
18.85	1
18.9	1
18.95	1
19	1
19.05	1
19.1	1
19.15	1
19.2	1
19.25	1
19.3	1
19.35	1
19.4	1
19.45	1
19.5	1
19.55	1
19.6	1
19.65	1
19.7	1
19.75	1
19.8	1
19.85	1
19.9	1
19.95	1
