# Supplementary material for: Future Preventive Gene Therapy of Polygenic Diseases from a Population Genetics Perspective
Source: Int J Mol Sci. 2019 Oct 10;20(20):5013. doi: 10.3390/ijms20205013 (PMC6834143; doi:10.3390/ijms20205013)
Supplement: Supplementary file 1 [file ijms-20-05013-s001.zip › SuppFiles/Executable/PrsProbabilities0.25.csv]

PRS	Probability
-20	0
-19.95	0
-19.9	0
-19.85	0
-19.8	0
-19.75	0
-19.7	0
-19.65	0
-19.6	0
-19.55	0
-19.5	0
-19.45	0
-19.4	0
-19.35	0
-19.3	0
-19.25	0
-19.2	0
-19.15	0
-19.1	0
-19.05	0
-19	0
-18.95	0
-18.9	0
-18.85	0
-18.8	0
-18.75	0
-18.7	0
-18.65	0
-18.6	0
-18.55	0
-18.5	0
-18.45	0
-18.4	0
-18.35	0
-18.3	0
-18.25	0
-18.2	0
-18.15	0
-18.1	0
-18.05	0
-18	0
-17.95	0
-17.9	0
-17.85	0
-17.8	0
-17.75	0
-17.7	0
-17.65	0
-17.6	0
-17.55	0
-17.5	0
-17.45	0
-17.4	0
-17.35	0
-17.3	0
-17.25	0
-17.2	0
-17.15	0
-17.1	0
-17.05	0
-17	0
-16.95	0
-16.9	0
-16.85	0
-16.8	0
-16.75	0
-16.7	0
-16.65	0
-16.6	0
-16.55	0
-16.5	0
-16.45	0
-16.4	0
-16.35	0
-16.3	0
-16.25	0
-16.2	0
-16.15	0
-16.1	0
-16.05	0
-16	0
-15.95	0
-15.9	0
-15.85	0
-15.8	0
-15.75	0
-15.7	0
-15.65	0
-15.6	0
-15.55	0
-15.5	0
-15.45	0
-15.4	0
-15.35	0
-15.3	0
-15.25	0
-15.2	0
-15.15	0
-15.1	0
-15.05	0
-15	0
-14.95	0
-14.9	0
-14.85	0
-14.8	0
-14.75	0
-14.7	0
-14.65	0
-14.6	0
-14.55	0
-14.5	0
-14.45	0
-14.4	0
-14.35	0
-14.3	0
-14.25	0
-14.2	0
-14.15	0
-14.1	0
-14.05	0
-14	0
-13.95	0
-13.9	0
-13.85	0
-13.8	0
-13.75	0
-13.7	0
-13.65	0
-13.6	0
-13.55	0
-13.5	0
-13.45	0
-13.4	0
-13.35	0
-13.3	0
-13.25	0
-13.2	0
-13.15	0
-13.1	0
-13.05	0
-13	0
-12.95	0
-12.9	0
-12.85	0
-12.8	0
-12.75	0
-12.7	0
-12.65	0
-12.6	0
-12.55	0
-12.5	0
-12.45	0
-12.4	0
-12.35	0
-12.3	0
-12.25	0
-12.2	0
-12.15	0
-12.1	0
-12.05	0
-12	0
-11.95	0
-11.9	0
-11.85	0
-11.8	0
-11.75	0
-11.7	0
-11.65	0
-11.6	0
-11.55	0
-11.5	0
-11.45	0
-11.4	0
-11.35	0
-11.3	0
-11.25	0
-11.2	0
-11.15	0
-11.1	0
-11.05	0
-11	0
-10.95	0
-10.9	0
-10.85	0
-10.8	0
-10.75	0
-10.7	0
-10.65	0
-10.6	0
-10.55	0
-10.5	0
-10.45	0
-10.4	0
-10.35	0
-10.3	0
-10.25	0
-10.2	0
-10.15	0
-10.1	0
-10.05	0
-10	0
-9.95	0
-9.9	0
-9.85	0
-9.8	0
-9.75	0
-9.7	0
-9.65	0
-9.6	0
-9.55	0
-9.5	0
-9.45	0
-9.4	0
-9.35	0
-9.3	0
-9.25	0
-9.2	0
-9.15	0
-9.1	0
-9.05	0
-9	0
-8.95	0
-8.9	0
-8.85	0
-8.8	0
-8.75	0
-8.7	0
-8.65	0
-8.6	0
-8.55	0
-8.5	0
-8.45	0
-8.4	0
-8.35	0
-8.3	0
-8.25	0
-8.2	0
-8.15	0
-8.1	0
-8.05	0
-8	0
-7.95	0
-7.9	0
-7.85	0
-7.8	0
-7.75	0
-7.7	0
-7.65	0
-7.6	0
-7.55	0
-7.5	0
-7.45	0
-7.4	0
-7.35	0
-7.3	0
-7.25	0
-7.2	0
-7.15	0
-7.1	0
-7.05	0
-7	0
-6.95	0
-6.9	0.00010319
-6.85	5.0868e-05
-6.8	8.3433e-05
-6.75	4.85e-05
-6.7	3.1118e-05
-6.65	4.5571e-05
-6.6	0.00010583
-6.55	5.8146e-05
-6.5	8.3864e-05
-6.45	5.6561e-05
-6.4	8.1762e-05
-6.35	7.9847e-05
-6.3	0.00014342
-6.25	9.8328e-05
-6.2	8.6207e-05
-6.15	0.00010935
-6.1	3.5538e-05
-6.05	6.8537e-05
-6	0.00013307
-5.95	0.00011079
-5.9	0.00013963
-5.85	0.00013688
-5.8	0.00018497
-5.75	0.00013002
-5.7	0.00020354
-5.65	0.00019805
-5.6	0.00025136
-5.55	0.0001016
-5.5	0.00012503
-5.45	0.0002182
-5.4	0.00019594
-5.35	0.00026734
-5.3	0.00024008
-5.25	0.00018586
-5.2	0.00022875
-5.15	0.0001713
-5.1	0.00017648
-5.05	0.00031969
-5	0.00024791
-4.95	0.0002804
-4.9	0.00041
-4.85	0.0003318
-4.8	0.00041774
-4.75	0.00039908
-4.7	0.00042441
-4.65	0.000329
-4.6	0.00031497
-4.55	0.00050176
-4.5	0.00047047
-4.45	0.00058579
-4.4	0.00058647
-4.35	0.00059231
-4.3	0.00059448
-4.25	0.00052622
-4.2	0.00062481
-4.15	0.00079864
-4.1	0.00071274
-4.05	0.00078305
-4	0.00093164
-3.95	0.00072432
-3.9	0.0009224
-3.85	0.00071006
-3.8	0.0010273
-3.75	0.0010325
-3.7	0.0012134
-3.65	0.0010922
-3.6	0.0012165
-3.55	0.0013478
-3.5	0.0013257
-3.45	0.0014036
-3.4	0.001638
-3.35	0.0015598
-3.3	0.0014428
-3.25	0.0017545
-3.2	0.001581
-3.15	0.0016809
-3.1	0.0019643
-3.05	0.0019593
-3	0.0022326
-2.95	0.0022173
-2.9	0.0024875
-2.85	0.0026806
-2.8	0.00261
-2.75	0.0026391
-2.7	0.0029313
-2.65	0.0030173
-2.6	0.0032138
-2.55	0.0034858
-2.5	0.0035886
-2.45	0.0036596
-2.4	0.0037988
-2.35	0.0041209
-2.3	0.0042785
-2.25	0.0044966
-2.2	0.0045002
-2.15	0.0049971
-2.1	0.0052384
-2.05	0.0056359
-2	0.0056933
-1.95	0.0060726
-1.9	0.0066685
-1.85	0.0068188
-1.8	0.0071223
-1.75	0.0076049
-1.7	0.00737
-1.65	0.0081683
-1.6	0.0088173
-1.55	0.0093409
-1.5	0.0098401
-1.45	0.010343
-1.4	0.010937
-1.35	0.011079
-1.3	0.011902
-1.25	0.012689
-1.2	0.013049
-1.15	0.014256
-1.1	0.014319
-1.05	0.015419
-1	0.015677
-0.95	0.017169
-0.9	0.017533
-0.85	0.018073
-0.8	0.019347
-0.75	0.020617
-0.7	0.021101
-0.65	0.022712
-0.6	0.024019
-0.55	0.025161
-0.5	0.026397
-0.45	0.028013
-0.4	0.028671
-0.35	0.030753
-0.3	0.032168
-0.25	0.033769
-0.2	0.035129
-0.15	0.037694
-0.1	0.03914
-0.05	0.041042
0	0.042901
0.05	0.045577
0.1	0.04761
0.15	0.050597
0.2	0.053589
0.25	0.055415
0.3	0.057887
0.35	0.061428
0.4	0.063992
0.45	0.067345
0.5	0.071341
0.55	0.074872
0.6	0.077116
0.65	0.08195
0.7	0.085762
0.75	0.089985
0.8	0.093905
0.85	0.098347
0.9	0.10426
0.95	0.10824
1	0.11385
1.05	0.11958
1.1	0.12442
1.15	0.13108
1.2	0.1368
1.25	0.14409
1.3	0.15161
1.35	0.15748
1.4	0.16414
1.45	0.17226
1.5	0.18089
1.55	0.18809
1.6	0.19781
1.65	0.20736
1.7	0.21566
1.75	0.22605
1.8	0.23622
1.85	0.247
1.9	0.25644
1.95	0.26839
2	0.28004
2.05	0.29133
2.1	0.30536
2.15	0.31669
2.2	0.33096
2.25	0.34338
2.3	0.35841
2.35	0.37282
2.4	0.38875
2.45	0.40261
2.5	0.41825
2.55	0.43446
2.6	0.45204
2.65	0.46733
2.7	0.48462
2.75	0.50209
2.8	0.51808
2.85	0.5364
2.9	0.55579
2.95	0.57235
3	0.59087
3.05	0.61028
3.1	0.62715
3.15	0.64499
3.2	0.66432
3.25	0.68361
3.3	0.69869
3.35	0.72012
3.4	0.73686
3.45	0.75379
3.5	0.77071
3.55	0.78865
3.6	0.80332
3.65	0.82088
3.7	0.83486
3.75	0.8492
3.8	0.86376
3.85	0.87756
3.9	0.88986
3.95	0.90221
4	0.91258
4.05	0.92272
4.1	0.93273
4.15	0.94038
4.2	0.94804
4.25	0.95558
4.3	0.9628
4.35	0.9677
4.4	0.97459
4.45	0.97841
4.5	0.98195
4.55	0.98533
4.6	0.98796
4.65	0.99053
4.7	0.9925
4.75	0.99424
4.8	0.99548
4.85	0.99675
4.9	0.99748
4.95	0.99832
5	0.99853
5.05	0.99908
5.1	0.99937
5.15	0.99957
5.2	0.99973
5.25	0.99973
5.3	0.99987
5.35	0.99986
5.4	0.99991
5.45	0.99997
5.5	0.99997
5.55	0.99998
5.6	1
5.65	1
5.7	1
5.75	1
5.8	1
5.85	1
5.9	1
5.95	1
6	1
6.05	1
6.1	1
6.15	1
6.2	1
6.25	1
6.3	1
6.35	1
6.4	1
6.45	1
6.5	1
6.55	1
6.6	1
6.65	1
6.7	1
6.75	1
6.8	1
6.85	1
6.9	1
6.95	1
7	1
7.05	1
7.1	1
7.15	1
7.2	1
7.25	1
7.3	1
7.35	1
7.4	1
7.45	1
7.5	1
7.55	1
7.6	1
7.65	1
7.7	1
7.75	1
7.8	1
7.85	1
7.9	1
7.95	1
8	1
8.05	1
8.1	1
8.15	1
8.2	1
8.25	1
8.3	1
8.35	1
8.4	1
8.45	1
8.5	1
8.55	1
8.6	1
8.65	1
8.7	1
8.75	1
8.8	1
8.85	1
8.9	1
8.95	1
9	1
9.05	1
9.1	1
9.15	1
9.2	1
9.25	1
9.3	1
9.35	1
9.4	1
9.45	1
9.5	1
9.55	1
9.6	1
9.65	1
9.7	1
9.75	1
9.8	1
9.85	1
9.9	1
9.95	1
10	1
10.05	1
10.1	1
10.15	1
10.2	1
10.25	1
10.3	1
10.35	1
10.4	1
10.45	1
10.5	1
10.55	1
10.6	1
10.65	1
10.7	1
10.75	1
10.8	1
10.85	1
10.9	1
10.95	1
11	1
11.05	1
11.1	1
11.15	1
11.2	1
11.25	1
11.3	1
11.35	1
11.4	1
11.45	1
11.5	1
11.55	1
11.6	1
11.65	1
11.7	1
11.75	1
11.8	1
11.85	1
11.9	1
11.95	1
12	1
12.05	1
12.1	1
12.15	1
12.2	1
12.25	1
12.3	1
12.35	1
12.4	1
12.45	1
12.5	1
12.55	1
12.6	1
12.65	1
12.7	1
12.75	1
12.8	1
12.85	1
12.9	1
12.95	1
13	1
13.05	1
13.1	1
13.15	1
13.2	1
13.25	1
13.3	1
13.35	1
13.4	1
13.45	1
13.5	1
13.55	1
13.6	1
13.65	1
13.7	1
13.75	1
13.8	1
13.85	1
13.9	1
13.95	1
14	1
14.05	1
14.1	1
14.15	1
14.2	1
14.25	1
14.3	1
14.35	1
14.4	1
14.45	1
14.5	1
14.55	1
14.6	1
14.65	1
14.7	1
14.75	1
14.8	1
14.85	1
14.9	1
14.95	1
15	1
15.05	1
15.1	1
15.15	1
15.2	1
15.25	1
15.3	1
15.35	1
15.4	1
15.45	1
15.5	1
15.55	1
15.6	1
15.65	1
15.7	1
15.75	1
15.8	1
15.85	1
15.9	1
15.95	1
16	1
16.05	1
16.1	1
16.15	1
16.2	1
16.25	1
16.3	1
16.35	1
16.4	1
16.45	1
16.5	1
16.55	1
16.6	1
16.65	1
16.7	1
16.75	1
16.8	1
16.85	1
16.9	1
16.95	1
17	1
17.05	1
17.1	1
17.15	1
17.2	1
17.25	1
17.3	1
17.35	1
17.4	1
17.45	1
17.5	1
17.55	1
17.6	1
17.65	1
17.7	1
17.75	1
17.8	1
17.85	1
17.9	1
17.95	1
18	1
18.05	1
18.1	1
18.15	1
18.2	1
18.25	1
18.3	1
18.35	1
18.4	1
18.45	1
18.5	1
18.55	1
18.6	1
18.65	1
18.7	1
18.75	1
18.8	1
18.85	1
18.9	1
18.95	1
19	1
19.05	1
19.1	1
19.15	1
19.2	1
19.25	1
19.3	1
19.35	1
19.4	1
19.45	1
19.5	1
19.55	1
19.6	1
19.65	1
19.7	1
19.75	1
19.8	1
19.85	1
19.9	1
19.95	1
