# Supplementary material for: Future Preventive Gene Therapy of Polygenic Diseases from a Population Genetics Perspective
Source: Int J Mol Sci. 2019 Oct 10;20(20):5013. doi: 10.3390/ijms20205013 (PMC6834143; doi:10.3390/ijms20205013)
Supplement: Supplementary file 1 [file ijms-20-05013-s001.zip › SuppFiles/Notes.txt]

The folder names reflect their content and are pretty self explanatory.

To run the simulation executable, copy the contents of the Executable folder on a Windows OS PC and paste it in a desired folder. It contains everything needed to run the simulations. 

The descriptions of the configuration files is provided in the publication Addendum.

The configuration files for the reported Results are saved with the each simulation data set. It is sufficient to copy ConditionFiles.txt and Parameters.txt into the executable folder when executable is not loaded, and launch the executable. 
It is important to set the number of individuals to the number supported by your system. The result sets with 15,000,000 individuals could use between 200-250GB of RAM, also dependent on the genetic architecture used. 
The simulation is not intended for retail use, and does not have the warnings about insufficient memory, as it is easy to monitor in the Windows Task Manager, and will gracefully crash if the system memory is exceeded. It is free of memory leaks, and works faultlessly over unlimited time durations otherwise.

The default Parameters.txt is configured with number of individuals = 15,000, which should be supported on any half-decent system (and produce high variance output).
