# Supplementary material for: Future Preventive Gene Therapy of Polygenic Diseases from a Population Genetics Perspective
Source: Int J Mol Sci. 2019 Oct 10;20(20):5013. doi: 10.3390/ijms20205013 (PMC6834143; doi:10.3390/ijms20205013)
Supplement: Supplementary file 1 [file ijms-20-05013-s001.zip › SuppFiles/Results/AdmixtureDifferentRisk/Admixture10xDifference/0.001/0.02/InitializationSummary.txt]

Loading file (A1.txt). Loaded RS variants with P < 0, 936 entries, out of 26 (27 lines)
Loading file (A1h.txt). Loaded RS variants with P < 0, 936 entries, out of 26 (27 lines)
Variant number= 936, pleiotropic Antagonistic= 0 (0), Agonistic= 936 (1), Total=936  (1)

Condition Initial effects:
A1= 48.87
A1h= 51.17

Re-run simulation  12  times
Population = 15000000
Gene therapy DISABLED

 Pleiotropy: Cond# Condition (Entries#)  [Total / Agonistic / Antagonistic]  to Cond# Condition (Entries#)
0 A1 (936)  [ 1 / 1 / 0 ]  to  1 A1h (936)

1 A1h (936)  [ 1 / 1 / 0 ]  to  0 A1 (936)
