# Supplementary material for: Future Preventive Gene Therapy of Polygenic Diseases from a Population Genetics Perspective
Source: Int J Mol Sci. 2019 Oct 10;20(20):5013. doi: 10.3390/ijms20205013 (PMC6834143; doi:10.3390/ijms20205013)
Supplement: Supplementary file 1 [file ijms-20-05013-s001.zip › SuppFiles/Results/AdmixtureDifferentRisk/Admixture10xDifference/0.001/0.02/SimulationAllRuns.csv]

Generation	Variants	Editable	AveEditedSNPs	AveEditedEffect	Pop0Effect	Pop0Variance	Pop0SD	Pop0VarianceMultirunSD	Pop0FST	Pop0AFD	Pop0RegFract	Pop0Prev	Pop0PrevSD	Pop0AffectedEffect	Multirun0SD	Pop1Effect	Pop1Variance	Pop1SD	Pop1VarianceMultirunSD	Pop1FST	Pop1AFD	Pop1RegFract	Pop1Prev	Pop1PrevSD	Pop1AffectedEffect	Multirun1SD	CombinedEffect	CombinedVariance	CombinedSD	CombinedVarianceMultirunSD	CombinedFST	CombinedAFD	CombinedRegFract	CombinedPrev	CombinedPrevSD	CombinedAffectedEffect	MultirunCombSD	Baseline Effect
0	936	0	0	0	-0.00073528	3.2764	1.8101	0	0.0064419	0.0065037	1	0.001002	0	3.2864	0	2.2987	3.4208	1.8495	0	0.002765	0.0065037	0	0.0098327	0	5.5172	0	1.149	4.6704	2.1611	0	0.012885	0.013007	0.5	0.0053905	0	5.3224	0	48.868
1	936	0	0	0	0.02315	3.307	1.8185	0	0.0060956	0.0063949	0.98963	0.0010497	0	3.3782	0	2.2752	3.446	1.8563	0	0.0026685	0.0063949	0.010022	0.0096392	0	5.5003	0	1.1492	4.6445	2.1551	0	0.012446	0.01279	0.49983	0.005369	0	5.2993	0	48.868
2	936	0	0	0	0.046265	3.3232	1.823	0	0.0057707	0.0062842	0.97948	0.0010799	0	3.4325	0	2.2519	3.457	1.8593	0	0.0025752	0.0062842	0.01982	0.0094932	0	5.4986	0	1.1491	4.6063	2.1462	0	0.012019	0.012568	0.49965	0.0053005	0	5.287	0	48.868
3	936	0	0	0	0.067885	3.3282	1.8243	0	0.0054704	0.0061703	0.96987	0.0011143	0	3.4251	0	2.2282	3.4636	1.8611	0	0.0024851	0.0061703	0.029878	0.0093343	0	5.4783	0	1.148	4.5626	2.136	0	0.011607	0.012341	0.49987	0.0052003	0	5.2686	0	48.868
4	936	0	0	0	0.090824	3.3313	1.8252	0	0.0051839	0.0060546	0.96018	0.001118	0	3.4422	0	2.207	3.4655	1.8616	0	0.0023977	0.0060546	0.039288	0.009182	0	5.4662	0	1.1489	4.5179	2.1255	0	0.011205	0.012109	0.49973	0.0051431	0	5.2532	0	48.868
5	936	0	0	0	0.11187	3.3306	1.825	0	0.0049198	0.0059482	0.95091	0.0011487	0	3.4656	0	2.1852	3.4663	1.8618	0	0.0023148	0.0059482	0.048483	0.0089196	0	5.4504	0	1.1486	4.4732	2.115	0	0.010822	0.011896	0.4997	0.005065	0	5.2162	0	48.868
6	936	0	0	0	0.13235	3.3298	1.8248	0	0.0046688	0.0058396	0.94166	0.0011572	0	3.5179	0	2.1639	3.4651	1.8615	0	0.002234	0.0058396	0.057506	0.0088112	0	5.4337	0	1.1481	4.4292	2.1046	0	0.010446	0.011679	0.49959	0.0049844	0	5.2031	0	48.868
7	936	0	0	0	0.15188	3.3293	1.8246	0	0.0044347	0.0057294	0.93282	0.0012051	0	3.4852	0	2.1429	3.4624	1.8608	0	0.0021564	0.0057294	0.066348	0.0086267	0	5.4117	0	1.1474	4.3869	2.0945	0	0.010086	0.011459	0.49958	0.0049083	0	5.1811	0	48.868
8	936	0	0	0	0.17138	3.3302	1.8249	0	0.0042134	0.0056271	0.92417	0.0012203	0	3.5299	0	2.1236	3.4601	1.8601	0	0.0020812	0.0056271	0.075157	0.0084836	0	5.385	0	1.1475	4.3479	2.0852	0	0.0097344	0.011254	0.49966	0.0048239	0	5.1527	0	48.868
9	936	0	0	0	0.19065	3.3297	1.8247	0	0.0040065	0.005527	0.91574	0.0012516	0	3.5605	0	2.1042	3.457	1.8593	0	0.0020093	0.005527	0.083685	0.0083301	0	5.3815	0	1.1474	4.3088	2.0758	0	0.0093976	0.011054	0.49971	0.0047699	0	5.1372	0	48.868
10	936	0	0	0	0.21057	3.3318	1.8253	0	0.0038094	0.0054255	0.9074	0.0012672	0	3.5749	0	2.0848	3.4528	1.8582	0	0.001939	0.0054255	0.092056	0.0081069	0	5.3487	0	1.1477	4.2705	2.0665	0	0.009068	0.010851	0.49973	0.0046821	0	5.1073	0	48.868
11	936	0	0	0	0.23018	3.3342	1.826	0	0.0036189	0.0053236	0.89898	0.0013053	0	3.6144	0	2.066	3.4513	1.8578	0	0.0018701	0.0053236	0.1002	0.0080027	0	5.337	0	1.1481	4.2353	2.058	0	0.0087427	0.010647	0.49959	0.0046433	0	5.0834	0	48.868
12	936	0	0	0	0.24811	3.3303	1.8249	0	0.0034427	0.0052262	0.89104	0.0013391	0	3.6102	0	2.0473	3.449	1.8571	0	0.0018043	0.0052262	0.10839	0.0077957	0	5.315	0	1.1477	4.1989	2.0491	0	0.0084326	0.010452	0.49971	0.0045791	0	5.0751	0	48.868
13	936	0	0	0	0.26566	3.3331	1.8257	0	0.0032739	0.005125	0.88303	0.001366	0	3.6162	0	2.028	3.4451	1.8561	0	0.0017403	0.005125	0.11622	0.0076784	0	5.302	0	1.1469	4.1656	2.041	0	0.0081296	0.01025	0.49963	0.0045153	0	5.0523	0	48.868
14	936	0	0	0	0.28419	3.3326	1.8255	0	0.0031154	0.0050327	0.87528	0.0013717	0	3.6595	0	2.0097	3.4415	1.8551	0	0.0016787	0.0050327	0.12392	0.0075236	0	5.2861	0	1.147	4.1314	2.0326	0	0.0078379	0.010065	0.4996	0.0044681	0	5.0348	0	48.868
15	936	0	0	0	0.30201	3.3342	1.826	0	0.0029657	0.0049403	0.86772	0.0013808	0	3.6831	0	1.992	3.4383	1.8543	0	0.0016193	0.0049403	0.13143	0.0074607	0	5.2675	0	1.147	4.1003	2.0249	0	0.0075562	0.0098806	0.49958	0.0044102	0	5.0277	0	48.868
16	936	0	0	0	0.31894	3.3348	1.8261	0	0.0028238	0.0048535	0.86028	0.0014196	0	3.6321	0	1.9757	3.4353	1.8535	0	0.001562	0.0048535	0.13877	0.0072876	0	5.2424	0	1.1473	4.0713	2.0177	0	0.0072837	0.009707	0.49953	0.0043341	0	4.995	0	48.868
17	936	0	0	0	0.33643	3.3335	1.8258	0	0.0026896	0.0047634	0.85306	0.0014488	0	3.6655	0	1.9601	3.4368	1.8539	0	0.0015065	0.0047634	0.14616	0.0071723	0	5.2496	0	1.1483	4.0442	2.011	0	0.0070202	0.0095269	0.49961	0.0043336	0	4.9913	0	48.868
18	936	0	0	0	0.35376	3.3341	1.826	0	0.0025622	0.0046764	0.8459	0.0014687	0	3.6867	0	1.9436	3.4324	1.8527	0	0.0014531	0.0046764	0.15322	0.0070572	0	5.2278	0	1.1487	4.0152	2.0038	0	0.0067655	0.0093527	0.49956	0.0042411	0	4.9644	0	48.868
19	936	0	0	0	0.37006	3.3346	1.8261	0	0.0024402	0.0045919	0.83882	0.0014773	0	3.6763	0	1.9275	3.4316	1.8525	0	0.0014009	0.0045919	0.16016	0.00691	0	5.2021	0	1.1488	3.9895	1.9974	0	0.0065168	0.0091839	0.49949	0.0042245	0	4.9388	0	48.868
20	936	0	0	0	0.38634	3.3362	1.8265	0	0.0023258	0.0045087	0.83195	0.0015279	0	3.7694	0	1.9105	3.4288	1.8517	0	0.0013509	0.0045087	0.16696	0.0068269	0	5.181	0	1.1484	3.9633	1.9908	0	0.0062787	0.0090173	0.49946	0.0041672	0	4.9185	0	48.868
21	936	0	0	0	0.40112	3.333	1.8256	0	0.0022173	0.0044242	0.82534	0.0015337	0	3.7751	0	1.895	3.427	1.8512	0	0.0013027	0.0044242	0.17366	0.0067436	0	5.1699	0	1.1481	3.9379	1.9844	0	0.0060487	0.0088484	0.4995	0.0041259	0	4.9083	0	48.868
22	936	0	0	0	0.41718	3.3364	1.8266	0	0.0021129	0.0043427	0.81873	0.0015716	0	3.7771	0	1.8801	3.4293	1.8518	0	0.0012555	0.0043427	0.18022	0.0066975	0	5.1685	0	1.1487	3.9179	1.9794	0	0.0058234	0.0086855	0.49947	0.004109	0	4.9	0	48.868
23	936	0	0	0	0.4319	3.3362	1.8265	0	0.0020144	0.0042627	0.81221	0.0015808	0	3.7898	0	1.8657	3.4282	1.8515	0	0.0012102	0.0042627	0.18658	0.0065243	0	5.1549	0	1.1488	3.8962	1.9739	0	0.0056074	0.0085254	0.49939	0.004065	0	4.89	0	48.868
24	936	0	0	0	0.44517	3.3366	1.8266	0	0.0019221	0.0041889	0.80594	0.0016212	0	3.7707	0	1.8514	3.4289	1.8517	0	0.0011671	0.0041889	0.19285	0.0065412	0	5.1334	0	1.1483	3.8771	1.969	0	0.0054017	0.0083778	0.4994	0.0040519	0	4.8664	0	48.868
25	936	0	0	0	0.4594	3.3377	1.8269	0	0.0018329	0.0041102	0.79972	0.0016441	0	3.7845	0	1.8372	3.4268	1.8512	0	0.0011248	0.0041102	0.19895	0.0063589	0	5.1198	0	1.1483	3.8569	1.9639	0	0.0051995	0.0082205	0.49933	0.0040155	0	4.8433	0	48.868
0	936	0	0	0	-0.00041407	3.2771	1.8103	0	0.0064412	0.0065012	1	0.0009956	0	3.2719	0	2.2989	3.4237	1.8503	0	0.0027647	0.0065012	0	0.0098425	0	5.5259	0	1.1493	4.6721	2.1615	0	0.012883	0.013002	0.5	0.0054477	0	5.315	0	48.868
1	936	0	0	0	0.023354	3.3033	1.8175	0	0.0060956	0.0063904	0.98964	0.0010465	0	3.3434	0	2.2767	3.446	1.8563	0	0.0026683	0.0063904	0.0099789	0.0096956	0	5.5005	0	1.15	4.644	2.155	0	0.012445	0.012781	0.49981	0.0053666	0	5.3028	0	48.868
2	936	0	0	0	0.046624	3.3216	1.8225	0	0.0057796	0.006282	0.97981	0.0010779	0	3.4366	0	2.2544	3.4603	1.8602	0	0.0025771	0.006282	0.019749	0.0095143	0	5.4971	0	1.1505	4.6095	2.147	0	0.012029	0.012564	0.49978	0.0052953	0	5.2859	0	48.868
3	936	0	0	0	0.068839	3.3276	1.8242	0	0.0054834	0.0061725	0.97024	0.0010933	0	3.4047	0	2.2324	3.4615	1.8605	0	0.0024891	0.0061725	0.029407	0.0093275	0	5.4842	0	1.1506	4.5649	2.1366	0	0.011626	0.012345	0.49983	0.0052643	0	5.2643	0	48.868
4	936	0	0	0	0.089099	3.3284	1.8244	0	0.0052027	0.0060596	0.96088	0.0011603	0	3.4708	0	2.2105	3.4642	1.8612	0	0.0024029	0.0060596	0.039034	0.0091487	0	5.4757	0	1.1498	4.5213	2.1263	0	0.01123	0.012119	0.49996	0.0051459	0	5.233	0	48.868
5	936	0	0	0	0.11038	3.3292	1.8246	0	0.0049379	0.0059474	0.95157	0.0011496	0	3.4746	0	2.1895	3.4664	1.8618	0	0.0023201	0.0059474	0.048214	0.0089579	0	5.4405	0	1.1499	4.4785	2.1162	0	0.010847	0.011895	0.49989	0.0051034	0	5.2253	0	48.868
6	936	0	0	0	0.13289	3.3301	1.8248	0	0.0046847	0.0058412	0.94237	0.0011825	0	3.5118	0	2.1675	3.4659	1.8617	0	0.0022386	0.0058412	0.057254	0.0088097	0	5.4366	0	1.1502	4.4329	2.1054	0	0.010469	0.011682	0.49981	0.0050258	0	5.2001	0	48.868
7	936	0	0	0	0.15371	3.3322	1.8254	0	0.0044439	0.0057336	0.93319	0.0011827	0	3.524	0	2.1464	3.4601	1.8601	0	0.0021593	0.0057336	0.066148	0.0086731	0	5.407	0	1.1501	4.3888	2.095	0	0.010099	0.011467	0.49967	0.0048825	0	5.1872	0	48.868
8	936	0	0	0	0.174	3.3311	1.8251	0	0.0042249	0.0056289	0.92455	0.0012193	0	3.5301	0	2.128	3.4576	1.8595	0	0.0020851	0.0056289	0.074778	0.0084268	0	5.3932	0	1.151	4.3489	2.0854	0	0.0097528	0.011258	0.49966	0.0048477	0	5.1536	0	48.868
9	936	0	0	0	0.19285	3.3332	1.8257	0	0.0040149	0.0055286	0.91597	0.0012651	0	3.5201	0	2.1089	3.454	1.8585	0	0.0020122	0.0055286	0.083244	0.0083175	0	5.3653	0	1.1509	4.3114	2.0764	0	0.0094115	0.011057	0.49961	0.0047824	0	5.1328	0	48.868
10	936	0	0	0	0.212	3.3359	1.8264	0	0.0038166	0.0054216	0.90754	0.0012759	0	3.5745	0	2.0902	3.4495	1.8573	0	0.001942	0.0054216	0.09159	0.0081512	0	5.3655	0	1.1511	4.2746	2.0675	0	0.0090813	0.010843	0.49957	0.0047124	0	5.1192	0	48.868
11	936	0	0	0	0.2303	3.3334	1.8258	0	0.0036286	0.005321	0.89932	0.0013025	0	3.579	0	2.0712	3.4514	1.8578	0	0.0018737	0.005321	0.099771	0.0080172	0	5.34	0	1.1508	4.2396	2.059	0	0.0087596	0.010642	0.49955	0.0046647	0	5.0905	0	48.868
12	936	0	0	0	0.24857	3.331	1.8251	0	0.0034525	0.0052222	0.8913	0.001314	0	3.6139	0	2.0526	3.4465	1.8565	0	0.0018082	0.0052222	0.10782	0.0078688	0	5.3221	0	1.1506	4.2024	2.05	0	0.0084506	0.010444	0.49956	0.0045537	0	5.0948	0	48.868
13	936	0	0	0	0.26753	3.3328	1.8256	0	0.003285	0.0051283	0.88345	0.00135	0	3.6309	0	2.0343	3.4432	1.8556	0	0.0017445	0.0051283	0.11568	0.0077447	0	5.3063	0	1.1509	4.1684	2.0417	0	0.0081497	0.010257	0.49956	0.0045548	0	5.0607	0	48.868
14	936	0	0	0	0.28542	3.331	1.8251	0	0.0031252	0.0050345	0.87566	0.0013744	0	3.657	0	2.0168	3.4427	1.8554	0	0.0016825	0.0050345	0.12339	0.0076388	0	5.2939	0	1.1511	4.1363	2.0338	0	0.0078562	0.010069	0.49953	0.0044857	0	5.0479	0	48.868
15	936	0	0	0	0.30401	3.3317	1.8253	0	0.0029744	0.0049419	0.86811	0.0013936	0	3.6502	0	1.9999	3.4414	1.8551	0	0.0016226	0.0049419	0.13116	0.0074277	0	5.2811	0	1.152	4.1056	2.0262	0	0.0075722	0.0098838	0.49963	0.0044529	0	5.0176	0	48.868
16	936	0	0	0	0.32039	3.3344	1.826	0	0.0028311	0.0048525	0.86073	0.0014381	0	3.6786	0	1.9831	3.4383	1.8543	0	0.0015645	0.0048525	0.13882	0.0073157	0	5.2502	0	1.1517	4.0774	2.0193	0	0.0072966	0.0097049	0.49977	0.0043859	0	4.9901	0	48.868
17	936	0	0	0	0.33697	3.3364	1.8266	0	0.0026973	0.004767	0.85354	0.0014504	0	3.6956	0	1.9676	3.4399	1.8547	0	0.0015093	0.004767	0.14605	0.00726	0	5.246	0	1.1523	4.0529	2.0132	0	0.0070344	0.0095341	0.4998	0.0043273	0	4.9854	0	48.868
18	936	0	0	0	0.35264	3.3351	1.8262	0	0.0025692	0.0046766	0.84649	0.0014535	0	3.6699	0	1.9507	3.4415	1.8551	0	0.0014553	0.0046766	0.15331	0.0071941	0	5.244	0	1.1517	4.0267	2.0067	0	0.0067777	0.0093532	0.4999	0.0043245	0	4.9712	0	48.868
19	936	0	0	0	0.36905	3.3364	1.8266	0	0.0024461	0.0045938	0.83931	0.0014893	0	3.7125	0	1.9337	3.4385	1.8543	0	0.0014029	0.0045938	0.16025	0.0070513	0	5.2147	0	1.1514	3.9994	1.9999	0	0.0065274	0.0091875	0.49978	0.0042655	0	4.9684	0	48.868
20	936	0	0	0	0.38544	3.3371	1.8268	0	0.0023307	0.0045066	0.83247	0.0015356	0	3.7202	0	1.9177	3.4357	1.8536	0	0.0013527	0.0045066	0.16701	0.0069595	0	5.2017	0	1.1516	3.9733	1.9933	0	0.0062877	0.0090132	0.49974	0.0042183	0	4.935	0	48.868
21	936	0	0	0	0.40147	3.3375	1.8269	0	0.0022222	0.0044271	0.82585	0.0015307	0	3.7472	0	1.9031	3.4333	1.8529	0	0.0013045	0.0044271	0.17369	0.0067709	0	5.1887	0	1.1523	3.9491	1.9872	0	0.0060581	0.0088542	0.49977	0.0041807	0	4.9109	0	48.868
22	936	0	0	0	0.41564	3.3374	1.8269	0	0.0021177	0.0043438	0.81911	0.0015671	0	3.7808	0	1.888	3.429	1.8518	0	0.0012574	0.0043438	0.18026	0.0066841	0	5.1598	0	1.1518	3.9252	1.9812	0	0.0058332	0.0086875	0.49969	0.0041343	0	4.9023	0	48.868
23	936	0	0	0	0.43093	3.336	1.8265	0	0.0020196	0.0042664	0.81265	0.0015829	0	3.7802	0	1.8723	3.4285	1.8516	0	0.0012124	0.0042664	0.18664	0.0065961	0	5.1676	0	1.1516	3.9016	1.9753	0	0.0056182	0.0085327	0.49965	0.0040853	0	4.8827	0	48.868
24	936	0	0	0	0.44508	3.3363	1.8266	0	0.0019253	0.0041839	0.80635	0.0016115	0	3.7916	0	1.8569	3.4252	1.8507	0	0.0011682	0.0041839	0.19314	0.0065241	0	5.1302	0	1.151	3.8791	1.9695	0	0.0054077	0.0083678	0.49975	0.0040515	0	4.8715	0	48.868
25	936	0	0	0	0.4601	3.3371	1.8268	0	0.0018347	0.0041032	0.79997	0.0016445	0	3.8253	0	1.8429	3.4266	1.8511	0	0.0011253	0.0041032	0.19926	0.0064863	0	5.1236	0	1.1515	3.8599	1.9647	0	0.0052027	0.0082064	0.49961	0.0040169	0	4.8645	0	48.868
0	936	0	0	0	0.00056465	3.2777	1.8104	0	0.0064417	0.0064992	1	0.00099373	0	3.2742	0	2.2991	3.425	1.8507	0	0.0027649	0.0064992	0	0.0098468	0	5.5138	0	1.1498	4.6721	2.1615	0	0.012884	0.012998	0.5	0.0054229	0	5.3159	0	48.868
1	936	0	0	0	0.022987	3.3075	1.8187	0	0.0061044	0.0063904	0.98995	0.0010465	0	3.3455	0	2.2755	3.4513	1.8578	0	0.0026704	0.0063904	0.010033	0.0097648	0	5.5219	0	1.1492	4.6478	2.1559	0	0.012455	0.012781	0.49999	0.0053962	0	5.3092	0	48.868
2	936	0	0	0	0.044602	3.3192	1.8219	0	0.0057868	0.0062829	0.98007	0.0010599	0	3.402	0	2.2535	3.4602	1.8602	0	0.002579	0.0062829	0.019852	0.0095191	0	5.4972	0	1.1491	4.6095	2.147	0	0.012038	0.012566	0.49996	0.0052983	0	5.2886	0	48.868
3	936	0	0	0	0.067578	3.3262	1.8238	0	0.0054876	0.0061749	0.97045	0.0011013	0	3.4419	0	2.2303	3.4638	1.8611	0	0.0024897	0.0061749	0.029585	0.0093303	0	5.4809	0	1.1489	4.5643	2.1364	0	0.01163	0.01235	0.50002	0.0052157	0	5.2773	0	48.868
4	936	0	0	0	0.089336	3.3324	1.8255	0	0.0052053	0.0060651	0.96093	0.0011548	0	3.4658	0	2.2095	3.4654	1.8615	0	0.0024038	0.0060651	0.039021	0.0091709	0	5.4699	0	1.1494	4.5227	2.1267	0	0.011234	0.01213	0.49997	0.0051511	0	5.2388	0	48.868
5	936	0	0	0	0.11058	3.3316	1.8253	0	0.0049388	0.0059554	0.95157	0.0011632	0	3.4673	0	2.1876	3.4652	1.8615	0	0.0023205	0.0059554	0.048213	0.0089936	0	5.4519	0	1.1491	4.4769	2.1159	0	0.010849	0.011911	0.49989	0.0050982	0	5.2238	0	48.868
6	936	0	0	0	0.13164	3.3326	1.8255	0	0.0046886	0.0058495	0.94253	0.0011761	0	3.4975	0	2.1665	3.4653	1.8615	0	0.0022396	0.0058495	0.057403	0.0087988	0	5.4223	0	1.1491	4.4341	2.1057	0	0.010474	0.011699	0.49997	0.0049975	0	5.2061	0	48.868
7	936	0	0	0	0.15208	3.3325	1.8255	0	0.0044495	0.0057409	0.93344	0.0012059	0	3.5073	0	2.1454	3.4599	1.8601	0	0.0021609	0.0057409	0.066236	0.0086019	0	5.4066	0	1.1488	4.3896	2.0951	0	0.010107	0.011482	0.49984	0.0049398	0	5.1809	0	48.868
8	936	0	0	0	0.17155	3.3307	1.825	0	0.0042278	0.0056383	0.92476	0.0012297	0	3.5509	0	2.1252	3.4555	1.8589	0	0.0020858	0.0056383	0.075035	0.0085084	0	5.3875	0	1.1484	4.3473	2.085	0	0.0097566	0.011277	0.4999	0.0048415	0	5.1561	0	48.868
9	936	0	0	0	0.19088	3.3303	1.8249	0	0.0040177	0.005535	0.91624	0.0012587	0	3.5259	0	2.1061	3.4546	1.8587	0	0.0020128	0.005535	0.083662	0.0083431	0	5.374	0	1.1485	4.3094	2.0759	0	0.0094149	0.01107	0.49995	0.0047889	0	5.1432	0	48.868
10	936	0	0	0	0.20841	3.3276	1.8242	0	0.0038213	0.0054362	0.90795	0.0012484	0	3.546	0	2.0872	3.4533	1.8583	0	0.001943	0.0054362	0.092026	0.0081283	0	5.3555	0	1.1478	4.2729	2.0671	0	0.0090872	0.010872	0.49999	0.0047233	0	5.1072	0	48.868
11	936	0	0	0	0.22656	3.3311	1.8251	0	0.0036307	0.0053277	0.89982	0.00128	0	3.5675	0	2.0671	3.4521	1.858	0	0.001873	0.0053277	0.10086	0.0080173	0	5.3413	0	1.1468	4.2385	2.0588	0	0.0087592	0.010655	0.50034	0.0046639	0	5.0803	0	48.868
12	936	0	0	0	0.24603	3.328	1.8243	0	0.0034532	0.0052298	0.89177	0.0013119	0	3.5831	0	2.0476	3.4483	1.8569	0	0.0018072	0.0052298	0.10892	0.0078616	0	5.326	0	1.1468	4.1996	2.0493	0	0.0084484	0.01046	0.50034	0.0045874	0	5.0655	0	48.868
13	936	0	0	0	0.26415	3.3295	1.8247	0	0.0032859	0.0051322	0.88396	0.0013251	0	3.6184	0	2.0293	3.4482	1.8569	0	0.0017435	0.0051322	0.11704	0.0077336	0	5.3137	0	1.1467	4.1678	2.0415	0	0.0081478	0.010264	0.5005	0.0045287	0	5.0688	0	48.868
14	936	0	0	0	0.28246	3.3323	1.8255	0	0.0031256	0.0050347	0.87613	0.001368	0	3.6527	0	2.0121	3.4444	1.8559	0	0.0016815	0.0050347	0.12473	0.0075337	0	5.2729	0	1.1473	4.1363	2.0338	0	0.0078536	0.010069	0.50043	0.0044738	0	5.022	0	48.868
15	936	0	0	0	0.29938	3.3356	1.8264	0	0.002975	0.0049418	0.86851	0.0013884	0	3.6429	0	1.9951	3.4416	1.8552	0	0.001622	0.0049418	0.13224	0.0074661	0	5.2571	0	1.1472	4.1075	2.0267	0	0.0075712	0.0098836	0.50037	0.0044177	0	5.0168	0	48.868
16	936	0	0	0	0.31675	3.3344	1.826	0	0.0028313	0.0048485	0.86089	0.0014031	0	3.667	0	1.9787	3.4397	1.8547	0	0.0015641	0.0048485	0.13958	0.0073275	0	5.24	0	1.1477	4.0776	2.0193	0	0.0072958	0.009697	0.50024	0.0043649	0	5.0027	0	48.868
17	936	0	0	0	0.33294	3.3334	1.8258	0	0.0026959	0.0047625	0.8536	0.0014201	0	3.6644	0	1.9628	3.4377	1.8541	0	0.0015085	0.0047625	0.14675	0.0071963	0	5.2497	0	1.1478	4.0496	2.0124	0	0.0070309	0.009525	0.50017	0.0043019	0	4.981	0	48.868
18	936	0	0	0	0.34939	3.3301	1.8249	0	0.0025686	0.0046731	0.84645	0.0014513	0	3.6898	0	1.9465	3.4357	1.8536	0	0.0014551	0.0046731	0.15383	0.0070807	0	5.2311	0	1.1479	4.0206	2.0051	0	0.0067765	0.0093462	0.50014	0.0042575	0	4.9463	0	48.868
19	936	0	0	0	0.36611	3.3347	1.8261	0	0.0024481	0.0045834	0.83957	0.0014707	0	3.7042	0	1.931	3.4336	1.853	0	0.0014035	0.0045834	0.16078	0.0069905	0	5.2102	0	1.1485	3.9964	1.9991	0	0.0065309	0.0091668	0.50017	0.0042348	0	4.9472	0	48.868
20	936	0	0	0	0.38235	3.3338	1.8259	0	0.0023333	0.0044977	0.83279	0.0015237	0	3.71	0	1.9155	3.4326	1.8527	0	0.0013534	0.0044977	0.16771	0.0068664	0	5.2002	0	1.1489	3.9708	1.9927	0	0.0062922	0.0089954	0.50025	0.0042135	0	4.9363	0	48.868
21	936	0	0	0	0.39803	3.3356	1.8264	0	0.0022209	0.0044175	0.82577	0.0015427	0	3.7438	0	1.9008	3.4283	1.8516	0	0.0013039	0.0044175	0.17434	0.0068053	0	5.1749	0	1.1494	3.9465	1.9866	0	0.0060552	0.008835	0.50005	0.004161	0	4.9129	0	48.868
22	936	0	0	0	0.41352	3.3343	1.826	0	0.0021173	0.0043375	0.81916	0.00157	0	3.7225	0	1.8869	3.4257	1.8509	0	0.0012571	0.0043375	0.18086	0.0066733	0	5.1659	0	1.1502	3.9227	1.9806	0	0.0058321	0.0086749	0.50001	0.0041237	0	4.9035	0	48.868
23	936	0	0	0	0.42915	3.3333	1.8257	0	0.0020187	0.0042574	0.81266	0.0015883	0	3.765	0	1.8712	3.4255	1.8508	0	0.0012118	0.0042574	0.18726	0.0066263	0	5.157	0	1.1502	3.8993	1.9747	0	0.0056158	0.0085148	0.49996	0.0040633	0	4.8789	0	48.868
24	936	0	0	0	0.44431	3.3337	1.8259	0	0.0019248	0.0041783	0.80633	0.0016309	0	3.8081	0	1.8568	3.4253	1.8508	0	0.001168	0.0041783	0.19357	0.0064957	0	5.1382	0	1.1505	3.8783	1.9693	0	0.0054068	0.0083566	0.49995	0.0040321	0	4.868	0	48.868
25	936	0	0	0	0.46113	3.3367	1.8267	0	0.0018359	0.0040988	0.80015	0.0016052	0	3.8161	0	1.8436	3.4258	1.8509	0	0.0011259	0.0040988	0.19966	0.0064076	0	5.1347	0	1.1524	3.8591	1.9645	0	0.0052055	0.0081977	0.4999	0.0040389	0	4.852	0	48.868
0	936	0	0	0	-2.2627e-06	3.2754	1.8098	0	0.0064412	0.0064978	1	0.00099867	0	3.3166	0	2.2987	3.422	1.8499	0	0.0027646	0.0064978	0	0.0098013	0	5.5166	0	1.1493	4.6696	2.1609	0	0.012883	0.012996	0.5	0.0054387	0	5.3027	0	48.868
1	936	0	0	0	0.023296	3.3036	1.8176	0	0.006105	0.0063935	0.99	0.0010425	0	3.3499	0	2.2751	3.4469	1.8566	0	0.0026704	0.0063935	0.0099913	0.0096693	0	5.5042	0	1.1492	4.6428	2.1547	0	0.012456	0.012787	0.5	0.0053437	0	5.2963	0	48.868
2	936	0	0	0	0.045571	3.3214	1.8225	0	0.0057773	0.006281	0.97976	0.0010851	0	3.4409	0	2.2528	3.4592	1.8599	0	0.0025765	0.006281	0.019833	0.0095567	0	5.5056	0	1.1492	4.6083	2.1467	0	0.012026	0.012562	0.4998	0.0053405	0	5.2894	0	48.868
3	936	0	0	0	0.068812	3.3247	1.8234	0	0.0054795	0.006175	0.97012	0.0011177	0	3.4009	0	2.2306	3.4617	1.8606	0	0.0024883	0.006175	0.029438	0.0092788	0	5.4794	0	1.1497	4.5615	2.1358	0	0.011621	0.01235	0.49978	0.0052149	0	5.2668	0	48.868
4	936	0	0	0	0.090168	3.3289	1.8245	0	0.0051957	0.0060619	0.96069	0.0011493	0	3.4579	0	2.2072	3.4648	1.8614	0	0.002401	0.0060619	0.039231	0.0091803	0	5.4583	0	1.1487	4.5173	2.1254	0	0.011221	0.012124	0.49996	0.0051286	0	5.2357	0	48.868
5	936	0	0	0	0.11223	3.3328	1.8256	0	0.0049208	0.0059547	0.95097	0.001178	0	3.4872	0	2.187	3.4606	1.8603	0	0.0023153	0.0059547	0.048499	0.0090155	0	5.4444	0	1.1496	4.4729	2.1149	0	0.010824	0.011909	0.49974	0.0050369	0	5.2192	0	48.868
6	936	0	0	0	0.13376	3.3351	1.8262	0	0.0046741	0.0058448	0.94202	0.0011816	0	3.4718	0	2.1667	3.4605	1.8602	0	0.0022354	0.0058448	0.057531	0.0088328	0	5.4287	0	1.1503	4.431	2.105	0	0.010454	0.01169	0.49978	0.0049747	0	5.2063	0	48.868
7	936	0	0	0	0.15475	3.3386	1.8272	0	0.0044331	0.0057403	0.93282	0.0011937	0	3.5153	0	2.1465	3.4558	1.859	0	0.0021562	0.0057403	0.06636	0.008636	0	5.4064	0	1.1506	4.389	2.095	0	0.010084	0.011481	0.49959	0.0049651	0	5.1836	0	48.868
8	936	0	0	0	0.17546	3.3355	1.8263	0	0.0042111	0.0056357	0.92407	0.0012191	0	3.5658	0	2.126	3.4505	1.8575	0	0.0020809	0.0056357	0.075042	0.0084736	0	5.382	0	1.1507	4.3442	2.0843	0	0.0097322	0.011271	0.49956	0.0048421	0	5.1454	0	48.868
9	936	0	0	0	0.19524	3.3347	1.8261	0	0.0039982	0.0055322	0.91527	0.0012447	0	3.5771	0	2.1068	3.4527	1.8582	0	0.0020072	0.0055322	0.083524	0.0083116	0	5.3711	0	1.151	4.3072	2.0754	0	0.0093864	0.011064	0.4994	0.0047699	0	5.1393	0	48.868
10	936	0	0	0	0.21496	3.3324	1.8255	0	0.0038016	0.005429	0.907	0.0012784	0	3.5877	0	2.0871	3.452	1.858	0	0.0019368	0.005429	0.09209	0.0081887	0	5.3526	0	1.151	4.2684	2.066	0	0.0090563	0.010858	0.49954	0.0047093	0	5.1272	0	48.868
11	936	0	0	0	0.23332	3.3303	1.8249	0	0.0036163	0.0053308	0.89879	0.0013157	0	3.5722	0	2.0688	3.4472	1.8567	0	0.0018694	0.0053308	0.10022	0.007988	0	5.3484	0	1.1511	4.231	2.0569	0	0.008739	0.010662	0.4995	0.0046537	0	5.0883	0	48.868
12	936	0	0	0	0.25227	3.3343	1.826	0	0.0034386	0.0052313	0.89083	0.001352	0	3.5755	0	2.0504	3.4476	1.8568	0	0.0018029	0.0052313	0.10871	0.0078599	0	5.3293	0	1.1513	4.1993	2.0492	0	0.0084257	0.010463	0.49977	0.0046075	0	5.0817	0	48.868
13	936	0	0	0	0.26949	3.3378	1.827	0	0.0032713	0.0051386	0.88287	0.0013692	0	3.6045	0	2.0312	3.4458	1.8563	0	0.0017393	0.0051386	0.1165	0.0077317	0	5.3092	0	1.1503	4.1677	2.0415	0	0.0081251	0.010277	0.49969	0.0045311	0	5.0471	0	48.868
14	936	0	0	0	0.28737	3.334	1.8259	0	0.0031144	0.0050455	0.8752	0.0013797	0	3.6014	0	2.0133	3.4397	1.8546	0	0.0016784	0.0050455	0.12416	0.0075216	0	5.284	0	1.1503	4.1315	2.0326	0	0.0078366	0.010091	0.49968	0.0044705	0	5.0341	0	48.868
15	936	0	0	0	0.30568	3.3368	1.8267	0	0.0029618	0.0049545	0.8674	0.0014029	0	3.666	0	1.9962	3.4405	1.8549	0	0.0016181	0.0049545	0.13167	0.0074515	0	5.2579	0	1.1509	4.1031	2.0256	0	0.0075498	0.009909	0.49954	0.0044085	0	5.0224	0	48.868
16	936	0	0	0	0.32243	3.3383	1.8271	0	0.002815	0.0048565	0.85959	0.0014208	0	3.6622	0	1.98	3.4374	1.854	0	0.0015589	0.0048565	0.13903	0.0073175	0	5.265	0	1.1512	4.0747	2.0186	0	0.0072681	0.0097129	0.49931	0.0043751	0	4.9945	0	48.868
17	936	0	0	0	0.33879	3.3343	1.826	0	0.002682	0.0047695	0.85231	0.001422	0	3.6837	0	1.9634	3.4368	1.8539	0	0.001504	0.0047695	0.14621	0.0071963	0	5.2428	0	1.1511	4.0454	2.0113	0	0.0070069	0.0095389	0.49926	0.0043063	0	4.974	0	48.868
18	936	0	0	0	0.35566	3.3317	1.8253	0	0.0025552	0.0046819	0.84525	0.0014729	0	3.7062	0	1.9453	3.4369	1.8539	0	0.0014505	0.0046819	0.15343	0.0071372	0	5.2298	0	1.1505	4.0161	2.004	0	0.0067523	0.0093638	0.49934	0.0042771	0	4.9568	0	48.868
19	936	0	0	0	0.36985	3.3335	1.8258	0	0.0024351	0.0045989	0.83829	0.0014777	0	3.7084	0	1.9289	3.4322	1.8526	0	0.0013989	0.0045989	0.16035	0.0069471	0	5.1892	0	1.1494	3.9905	1.9976	0	0.0065068	0.0091978	0.49932	0.0042455	0	4.9337	0	48.868
20	936	0	0	0	0.38513	3.3356	1.8264	0	0.0023195	0.0045137	0.83128	0.001528	0	3.7669	0	1.9133	3.4338	1.8531	0	0.0013485	0.0045137	0.16715	0.0069031	0	5.1951	0	1.1492	3.9685	1.9921	0	0.0062663	0.0090273	0.49921	0.0041841	0	4.9214	0	48.868
21	936	0	0	0	0.40019	3.336	1.8265	0	0.0022095	0.0044298	0.82443	0.001532	0	3.7351	0	1.8981	3.4303	1.8521	0	0.0012997	0.0044298	0.17376	0.0067985	0	5.1635	0	1.1491	3.9441	1.986	0	0.0060332	0.0088595	0.49909	0.0041677	0	4.9157	0	48.868
22	936	0	0	0	0.41512	3.3377	1.8269	0	0.0021066	0.0043457	0.81777	0.0015724	0	3.7617	0	1.8834	3.4258	1.8509	0	0.0012532	0.0043457	0.18022	0.006684	0	5.167	0	1.1493	3.9207	1.9801	0	0.0058112	0.0086914	0.49899	0.0041027	0	4.9084	0	48.868
23	936	0	0	0	0.42957	3.337	1.8268	0	0.0020091	0.0042647	0.81133	0.0015561	0	3.7962	0	1.8683	3.4239	1.8504	0	0.0012083	0.0042647	0.18663	0.0065648	0	5.1632	0	1.149	3.898	1.9743	0	0.005597	0.0085294	0.49898	0.0040633	0	4.8829	0	48.868
24	936	0	0	0	0.44364	3.3349	1.8262	0	0.001917	0.0041884	0.80506	0.0015973	0	3.7916	0	1.8543	3.4255	1.8508	0	0.0011651	0.0041884	0.19289	0.0065029	0	5.1269	0	1.149	3.8777	1.9692	0	0.0053912	0.0083769	0.49898	0.0040285	0	4.865	0	48.868
25	936	0	0	0	0.45728	3.3335	1.8258	0	0.0018283	0.0041111	0.79899	0.0016087	0	3.8018	0	1.8395	3.4265	1.8511	0	0.0011228	0.0041111	0.1993	0.0063455	0	5.1378	0	1.1484	3.8576	1.9641	0	0.0051897	0.0082222	0.49914	0.0039992	0	4.8663	0	48.868
0	936	0	0	0	-0.00071086	3.2752	1.8098	0	0.0064412	0.0065008	1	0.000992	0	3.2699	0	2.2979	3.422	1.8499	0	0.0027647	0.0065008	0	0.009838	0	5.5144	0	1.1486	4.6695	2.1609	0	0.012883	0.013002	0.5	0.0053846	0	5.3084	0	48.868
1	936	0	0	0	0.022176	3.3042	1.8178	0	0.0061043	0.0063909	0.99002	0.0010515	0	3.3747	0	2.2748	3.4477	1.8568	0	0.00267	0.0063909	0.010215	0.0097329	0	5.5103	0	1.1485	4.6446	2.1551	0	0.012454	0.012782	0.50012	0.0053856	0	5.2945	0	48.868
2	936	0	0	0	0.045004	3.3177	1.8215	0	0.0057877	0.0062826	0.98022	0.0010772	0	3.4091	0	2.2528	3.4582	1.8596	0	0.0025785	0.0062826	0.020049	0.009526	0	5.4918	0	1.1489	4.6065	2.1463	0	0.012037	0.012565	0.50013	0.0053009	0	5.2804	0	48.868
3	936	0	0	0	0.065455	3.3263	1.8238	0	0.0054913	0.0061728	0.97067	0.0011164	0	3.419	0	2.231	3.463	1.8609	0	0.0024902	0.0061728	0.029831	0.0093793	0	5.4785	0	1.1482	4.5671	2.1371	0	0.011633	0.012346	0.50025	0.0052073	0	5.2601	0	48.868
4	936	0	0	0	0.089373	3.3323	1.8255	0	0.0052016	0.0060554	0.96086	0.0011264	0	3.4846	0	2.2092	3.464	1.8612	0	0.0024024	0.0060554	0.039231	0.0091403	0	5.4649	0	1.1493	4.5216	2.1264	0	0.011228	0.012111	0.50004	0.0051796	0	5.2381	0	48.868
5	936	0	0	0	0.10975	3.3324	1.8255	0	0.0049343	0.0059473	0.95163	0.0011425	0	3.5007	0	2.1874	3.4624	1.8608	0	0.0023179	0.0059473	0.04899	0.0089961	0	5.4494	0	1.1486	4.4766	2.1158	0	0.010839	0.011895	0.50031	0.0050652	0	5.2235	0	48.868
6	936	0	0	0	0.13141	3.3332	1.8257	0	0.0046812	0.0058384	0.94238	0.0011725	0	3.5097	0	2.1664	3.4617	1.8606	0	0.0022366	0.0058384	0.058038	0.0088216	0	5.42	0	1.1489	4.4327	2.1054	0	0.010461	0.011677	0.50021	0.0050255	0	5.1917	0	48.868
7	936	0	0	0	0.15186	3.3325	1.8255	0	0.0044446	0.005731	0.9334	0.0011908	0	3.4985	0	2.146	3.4573	1.8594	0	0.0021586	0.005731	0.066936	0.0086608	0	5.3993	0	1.1489	4.3891	2.095	0	0.010098	0.011462	0.50017	0.0048943	0	5.1821	0	48.868
8	936	0	0	0	0.17227	3.3349	1.8262	0	0.0042197	0.005624	0.92456	0.0012153	0	3.5273	0	2.1266	3.4585	1.8597	0	0.0020825	0.005624	0.0756	0.0084184	0	5.4015	0	1.1495	4.3516	2.086	0	0.0097423	0.011248	0.50008	0.0048355	0	5.1631	0	48.868
9	936	0	0	0	0.19223	3.3347	1.8261	0	0.0040127	0.0055257	0.91616	0.0012599	0	3.56	0	2.107	3.4566	1.8592	0	0.0020105	0.0055257	0.084116	0.0082791	0	5.3796	0	1.1496	4.3123	2.0766	0	0.0094053	0.011051	0.50014	0.0047809	0	5.1373	0	48.868
10	936	0	0	0	0.21281	3.337	1.8267	0	0.0038126	0.0054229	0.90766	0.0012795	0	3.5647	0	2.0875	3.4556	1.8589	0	0.0019397	0.0054229	0.092464	0.0081431	0	5.3523	0	1.1501	4.2749	2.0676	0	0.009072	0.010846	0.50006	0.0047175	0	5.1185	0	48.868
11	936	0	0	0	0.23278	3.3325	1.8255	0	0.0036249	0.0053219	0.89939	0.0013031	0	3.5787	0	2.069	3.4518	1.8579	0	0.0018715	0.0053219	0.10066	0.0079781	0	5.3379	0	1.1509	4.2351	2.0579	0	0.0087509	0.010644	0.50002	0.0046325	0	5.0994	0	48.868
12	936	0	0	0	0.25115	3.3314	1.8252	0	0.0034461	0.0052176	0.89135	0.0013471	0	3.6299	0	2.0502	3.4476	1.8568	0	0.0018047	0.0052176	0.10894	0.0078608	0	5.3109	0	1.1507	4.1987	2.0491	0	0.0084363	0.010435	0.50015	0.00456	0	5.079	0	48.868
13	936	0	0	0	0.27127	3.3311	1.8251	0	0.0032732	0.0051194	0.88314	0.0013597	0	3.6118	0	2.0309	3.4434	1.8556	0	0.0017394	0.0051194	0.11677	0.0077028	0	5.303	0	1.1511	4.1613	2.0399	0	0.0081268	0.010239	0.49995	0.0045643	0	5.0505	0	48.868
14	936	0	0	0	0.28915	3.3307	1.825	0	0.0031154	0.0050245	0.87548	0.0013787	0	3.6386	0	2.0135	3.44	1.8547	0	0.001678	0.0050245	0.12465	0.0075961	0	5.2816	0	1.1513	4.1287	2.0319	0	0.0078359	0.010049	0.50006	0.0044644	0	5.0387	0	48.868
15	936	0	0	0	0.30657	3.3325	1.8255	0	0.002964	0.0049283	0.86781	0.0013832	0	3.6489	0	1.9961	3.4378	1.8541	0	0.001618	0.0049283	0.13217	0.0074355	0	5.2616	0	1.1514	4.0988	2.0246	0	0.0075514	0.0098565	0.49999	0.0044275	0	5.004	0	48.868
16	936	0	0	0	0.32322	3.3317	1.8253	0	0.0028197	0.0048371	0.86026	0.0014261	0	3.653	0	1.9792	3.4371	1.854	0	0.0015598	0.0048371	0.13954	0.0073597	0	5.2421	0	1.1512	4.07	2.0174	0	0.0072745	0.0096743	0.4999	0.0043367	0	4.9962	0	48.868
17	936	0	0	0	0.34101	3.3342	1.826	0	0.0026828	0.0047452	0.85272	0.0014441	0	3.689	0	1.9637	3.4361	1.8537	0	0.0015036	0.0047452	0.14673	0.0072056	0	5.2458	0	1.1524	4.0434	2.0108	0	0.0070063	0.0094904	0.49973	0.0043312	0	4.9857	0	48.868
18	936	0	0	0	0.35652	3.3346	1.8261	0	0.0025555	0.0046582	0.84567	0.0014873	0	3.7109	0	1.9462	3.436	1.8536	0	0.0014499	0.0046582	0.15386	0.0070619	0	5.2174	0	1.1514	4.0171	2.0043	0	0.0067511	0.0093164	0.49976	0.0042993	0	4.958	0	48.868
19	936	0	0	0	0.37355	3.3356	1.8264	0	0.0024346	0.0045715	0.83874	0.0014811	0	3.7084	0	1.9301	3.4334	1.8529	0	0.001398	0.0045715	0.16089	0.006988	0	5.2068	0	1.1518	3.9902	1.9976	0	0.0065039	0.009143	0.49981	0.0042173	0	4.9417	0	48.868
20	936	0	0	0	0.38906	3.3357	1.8264	0	0.0023216	0.0044888	0.83193	0.0015352	0	3.6943	0	1.9152	3.4351	1.8534	0	0.0013487	0.0044888	0.16764	0.0069175	0	5.1998	0	1.1521	3.9677	1.9919	0	0.0062688	0.0089775	0.49979	0.0042161	0	4.9359	0	48.868
21	936	0	0	0	0.4052	3.3355	1.8263	0	0.0022119	0.0044037	0.82515	0.0015276	0	3.7366	0	1.9	3.4295	1.8519	0	0.0013	0.0044037	0.17431	0.0067912	0	5.1756	0	1.1526	3.9411	1.9852	0	0.0060364	0.0088074	0.49973	0.0041629	0	4.9189	0	48.868
22	936	0	0	0	0.41969	3.3357	1.8264	0	0.0021074	0.0043251	0.81859	0.0015505	0	3.7597	0	1.8856	3.4261	1.851	0	0.0012527	0.0043251	0.18103	0.0066564	0	5.161	0	1.1527	3.9182	1.9794	0	0.0058108	0.0086503	0.49981	0.0041346	0	4.8906	0	48.868
23	936	0	0	0	0.43395	3.3347	1.8261	0	0.0020096	0.0042465	0.8122	0.0015875	0	3.7919	0	1.8714	3.4294	1.8519	0	0.0012077	0.0042465	0.18752	0.0065976	0	5.1688	0	1.1527	3.8986	1.9745	0	0.0055961	0.008493	0.49986	0.0041033	0	4.8974	0	48.868
24	936	0	0	0	0.44844	3.3383	1.8271	0	0.0019168	0.0041674	0.80597	0.0016308	0	3.7873	0	1.857	3.4271	1.8512	0	0.0011643	0.0041674	0.19384	0.0065048	0	5.1322	0	1.1527	3.8788	1.9695	0	0.0053889	0.0083348	0.4999	0.0040569	0	4.8783	0	48.868
25	936	0	0	0	0.46178	3.3368	1.8267	0	0.0018288	0.0040945	0.79987	0.0016269	0	3.8112	0	1.8443	3.4316	1.8524	0	0.0011225	0.0040945	0.19998	0.0064568	0	5.1516	0	1.1531	3.8621	1.9652	0	0.0051892	0.0081889	0.49993	0.0040569	0	4.8591	0	48.868
0	936	0	0	0	-0.00070274	3.2742	1.8095	0	0.0064411	0.0065	1	0.00098667	0	3.269	0	2.2991	3.4224	1.85	0	0.0027646	0.0065	0	0.0097905	0	5.5131	0	1.1492	4.6706	2.1611	0	0.012883	0.013	0.5	0.0054062	0	5.3135	0	48.868
1	936	0	0	0	0.022424	3.302	1.8171	0	0.0060995	0.0063957	0.98979	0.0010519	0	3.371	0	2.2765	3.4461	1.8564	0	0.0026693	0.0063957	0.010001	0.0096835	0	5.5149	0	1.1495	4.6443	2.1551	0	0.01245	0.012791	0.4999	0.0053637	0	5.3122	0	48.868
2	936	0	0	0	0.046606	3.3208	1.8223	0	0.0057756	0.0062822	0.97966	0.0010713	0	3.4281	0	2.2534	3.4561	1.8591	0	0.0025762	0.0062822	0.019822	0.0095117	0	5.4988	0	1.15	4.606	2.1461	0	0.012024	0.012564	0.49974	0.0053167	0	5.2978	0	48.868
3	936	0	0	0	0.070013	3.3278	1.8242	0	0.0054699	0.0061721	0.96972	0.0011	0	3.4174	0	2.2315	3.4615	1.8605	0	0.0024857	0.0061721	0.029446	0.0093313	0	5.488	0	1.1508	4.5626	2.136	0	0.011609	0.012344	0.49958	0.0052215	0	5.2756	0	48.868
4	936	0	0	0	0.091174	3.3304	1.8249	0	0.0051825	0.0060598	0.95992	0.0011465	0	3.4752	0	2.2102	3.4648	1.8614	0	0.0023984	0.0060598	0.03884	0.0091435	0	5.4747	0	1.1507	4.5202	2.1261	0	0.011206	0.01212	0.49938	0.0051569	0	5.259	0	48.868
5	936	0	0	0	0.11337	3.3324	1.8255	0	0.0049125	0.0059515	0.95034	0.00118	0	3.512	0	2.1875	3.4623	1.8607	0	0.0023139	0.0059515	0.048016	0.0090104	0	5.4535	0	1.1504	4.4729	2.1149	0	0.010815	0.011903	0.49918	0.0050695	0	5.2128	0	48.868
6	936	0	0	0	0.13458	3.332	1.8254	0	0.0046653	0.0058419	0.94128	0.0011793	0	3.5244	0	2.1674	3.4565	1.8592	0	0.002234	0.0058419	0.057016	0.0087663	0	5.4355	0	1.151	4.4273	2.1041	0	0.010444	0.011684	0.49915	0.0050049	0	5.2002	0	48.868
7	936	0	0	0	0.15398	3.3314	1.8252	0	0.0044315	0.0057351	0.93246	0.0012019	0	3.495	0	2.1473	3.4553	1.8588	0	0.0021564	0.0057351	0.065985	0.0086243	0	5.4144	0	1.1507	4.3867	2.0944	0	0.010083	0.01147	0.49922	0.0049193	0	5.1752	0	48.868
8	936	0	0	0	0.1744	3.333	1.8256	0	0.0042105	0.0056281	0.92377	0.0012196	0	3.5387	0	2.1269	3.4532	1.8583	0	0.0020812	0.0056281	0.074646	0.0084761	0	5.3908	0	1.1507	4.3461	2.0847	0	0.0097325	0.011256	0.49921	0.0048156	0	5.1618	0	48.868
9	936	0	0	0	0.19378	3.334	1.8259	0	0.0040015	0.0055201	0.91524	0.0012533	0	3.5479	0	2.1079	3.4523	1.858	0	0.0020085	0.0055201	0.08312	0.0082421	0	5.3821	0	1.1509	4.3091	2.0758	0	0.009392	0.01104	0.49918	0.0047743	0	5.1347	0	48.868
10	936	0	0	0	0.21304	3.3335	1.8258	0	0.003806	0.0054211	0.90694	0.0012621	0	3.5548	0	2.0884	3.4539	1.8585	0	0.0019388	0.0054211	0.09148	0.0081381	0	5.3623	0	1.1507	4.2729	2.0671	0	0.0090649	0.010842	0.49921	0.0047103	0	5.1116	0	48.868
11	936	0	0	0	0.23146	3.3322	1.8254	0	0.0036191	0.005324	0.89879	0.0013027	0	3.5902	0	2.0708	3.4511	1.8577	0	0.0018706	0.005324	0.09966	0.0080056	0	5.3331	0	1.1511	4.2375	2.0585	0	0.0087442	0.010648	0.49923	0.0046663	0	5.0981	0	48.868
12	936	0	0	0	0.24946	3.3318	1.8253	0	0.0034429	0.0052212	0.8908	0.0013067	0	3.627	0	2.0523	3.4486	1.857	0	0.0018049	0.0052212	0.10772	0.0078865	0	5.3123	0	1.1509	4.2028	2.0501	0	0.0084345	0.010442	0.49926	0.0045765	0	5.066	0	48.868
13	936	0	0	0	0.26786	3.3346	1.8261	0	0.0032763	0.0051208	0.88289	0.0013513	0	3.6488	0	2.0342	3.4456	1.8562	0	0.0017417	0.0051208	0.11552	0.0077536	0	5.3011	0	1.151	4.1701	2.0421	0	0.0081353	0.010242	0.4992	0.0045281	0	5.0542	0	48.868
14	936	0	0	0	0.28467	3.3343	1.826	0	0.0031173	0.0050288	0.87524	0.001372	0	3.6545	0	2.0157	3.4433	1.8556	0	0.0016796	0.0050288	0.12354	0.0075096	0	5.2855	0	1.1502	4.1379	2.0342	0	0.007842	0.010058	0.49939	0.0044465	0	5.0429	0	48.868
15	936	0	0	0	0.30154	3.3356	1.8264	0	0.0029668	0.0049378	0.86762	0.0013684	0	3.6388	0	1.9989	3.4374	1.854	0	0.00162	0.0049378	0.13107	0.0074293	0	5.2739	0	1.1502	4.1068	2.0265	0	0.0075592	0.0098757	0.49934	0.0044383	0	5.0038	0	48.868
16	936	0	0	0	0.31915	3.3363	1.8266	0	0.0028228	0.0048461	0.86002	0.0014116	0	3.6374	0	1.9829	3.4396	1.8546	0	0.0015619	0.0048461	0.13845	0.0073144	0	5.2623	0	1.151	4.08	2.0199	0	0.0072828	0.0096921	0.49923	0.0043811	0	4.994	0	48.868
17	936	0	0	0	0.33649	3.3379	1.827	0	0.0026868	0.0047543	0.85261	0.0014232	0	3.6781	0	1.9661	3.4365	1.8538	0	0.0015059	0.0047543	0.14567	0.007262	0	5.2449	0	1.1513	4.0511	2.0127	0	0.0070161	0.0095086	0.49914	0.0043047	0	4.9802	0	48.868
18	936	0	0	0	0.35314	3.3362	1.8265	0	0.0025601	0.0046667	0.84556	0.0014393	0	3.6719	0	1.9495	3.4339	1.8531	0	0.0014525	0.0046667	0.15281	0.0071088	0	5.225	0	1.1513	4.0221	2.0055	0	0.0067621	0.0093334	0.49918	0.0043009	0	4.9669	0	48.868
19	936	0	0	0	0.36792	3.3385	1.8272	0	0.0024394	0.0045841	0.83866	0.0014901	0	3.7115	0	1.9335	3.43	1.852	0	0.0014006	0.0045841	0.15991	0.0070089	0	5.2227	0	1.1507	3.9971	1.9993	0	0.0065152	0.0091682	0.49929	0.0042273	0	4.94	0	48.868
20	936	0	0	0	0.38438	3.3393	1.8274	0	0.0023207	0.0044984	0.83152	0.0014983	0	3.7208	0	1.9173	3.4304	1.8521	0	0.0013489	0.0044984	0.1667	0.0069076	0	5.1912	0	1.1508	3.9723	1.9931	0	0.0062686	0.0089968	0.49911	0.0041947	0	4.919	0	48.868
21	936	0	0	0	0.40024	3.3388	1.8272	0	0.0022092	0.0044139	0.82457	0.0015496	0	3.7553	0	1.9016	3.4298	1.852	0	0.0012994	0.0044139	0.17335	0.0067512	0	5.1807	0	1.1509	3.9479	1.9869	0	0.0060323	0.0088279	0.49896	0.0041869	0	4.9193	0	48.868
22	936	0	0	0	0.41643	3.3345	1.8261	0	0.0021062	0.0043334	0.81794	0.0015703	0	3.7622	0	1.8868	3.4269	1.8512	0	0.0012529	0.0043334	0.17981	0.0067001	0	5.1828	0	1.1516	3.9212	1.9802	0	0.0058101	0.0086668	0.49888	0.0041223	0	4.9047	0	48.868
23	936	0	0	0	0.4312	3.3379	1.827	0	0.0020085	0.0042517	0.81146	0.0016013	0	3.725	0	1.874	3.4264	1.8511	0	0.0012079	0.0042517	0.18618	0.0065684	0	5.158	0	1.1526	3.9026	1.9755	0	0.0055955	0.0085033	0.49882	0.0040812	0	4.8821	0	48.868
24	936	0	0	0	0.44677	3.3368	1.8267	0	0.0019136	0.0041688	0.80519	0.0015999	0	3.782	0	1.8594	3.4263	1.851	0	0.0011633	0.0041688	0.19286	0.0064575	0	5.1434	0	1.1531	3.8804	1.9699	0	0.005383	0.0083376	0.49902	0.0040727	0	4.8922	0	48.868
25	936	0	0	0	0.45989	3.3375	1.8269	0	0.0018252	0.0040893	0.79907	0.0016335	0	3.8085	0	1.8454	3.4287	1.8517	0	0.0011212	0.0040893	0.19898	0.0064615	0	5.1251	0	1.1527	3.863	1.9655	0	0.0051822	0.0081786	0.49903	0.0040687	0	4.8685	0	48.868
0	936	0	0	0	0.00074717	3.2766	1.8101	0	0.006442	0.0065013	1	0.0010145	0	3.286	0	2.2991	3.4217	1.8498	0	0.0027651	0.0065013	0	0.0098031	0	5.5199	0	1.1499	4.6698	2.161	0	0.012885	0.013003	0.5	0.0054191	0	5.3044	0	48.868
1	936	0	0	0	0.024136	3.2998	1.8165	0	0.006106	0.006395	0.99003	0.0010165	0	3.3708	0	2.2763	3.4489	1.8571	0	0.0026708	0.006395	0.0101	0.0097337	0	5.5017	0	1.1502	4.6424	2.1546	0	0.012457	0.01279	0.50006	0.0053841	0	5.294	0	48.868
2	936	0	0	0	0.047252	3.318	1.8215	0	0.0057857	0.006286	0.98007	0.0010656	0	3.3988	0	2.2541	3.4595	1.86	0	0.0025786	0.006286	0.019882	0.0094865	0	5.5016	0	1.1507	4.6063	2.1462	0	0.012036	0.012572	0.49998	0.00533	0	5.2856	0	48.868
3	936	0	0	0	0.070466	3.3255	1.8236	0	0.0054809	0.0061751	0.97015	0.0011096	0	3.4105	0	2.2333	3.4625	1.8608	0	0.0024887	0.0061751	0.029447	0.0093987	0	5.4846	0	1.1519	4.5634	2.1362	0	0.011623	0.01235	0.4998	0.0052338	0	5.2736	0	48.868
4	936	0	0	0	0.091209	3.3283	1.8244	0	0.0051973	0.0060578	0.96075	0.001122	0	3.4638	0	2.2111	3.4652	1.8615	0	0.0024011	0.0060578	0.03945	0.009204	0	5.4737	0	1.1512	4.5203	2.1261	0	0.011222	0.012116	0.5001	0.005145	0	5.2413	0	48.868
5	936	0	0	0	0.11251	3.33	1.8248	0	0.0049318	0.0059487	0.95143	0.0011623	0	3.4857	0	2.1913	3.4616	1.8605	0	0.002318	0.0059487	0.048653	0.0089835	0	5.4557	0	1.1519	4.4762	2.1157	0	0.010838	0.011897	0.50004	0.0050988	0	5.2343	0	48.868
6	936	0	0	0	0.13365	3.33	1.8248	0	0.004681	0.0058421	0.94227	0.0011853	0	3.5172	0	2.1692	3.4603	1.8602	0	0.0022373	0.0058421	0.057721	0.0088816	0	5.4336	0	1.1514	4.431	2.105	0	0.010463	0.011684	0.5	0.0050013	0	5.2035	0	48.868
7	936	0	0	0	0.15383	3.3286	1.8245	0	0.0044465	0.0057393	0.93341	0.0012099	0	3.5141	0	2.1482	3.4579	1.8595	0	0.0021597	0.0057393	0.066686	0.0086676	0	5.422	0	1.151	4.3877	2.0947	0	0.010102	0.011479	0.50005	0.0049029	0	5.1913	0	48.868
8	936	0	0	0	0.17604	3.3298	1.8248	0	0.004224	0.0056365	0.92474	0.0012097	0	3.5144	0	2.1283	3.4567	1.8592	0	0.0020843	0.0056365	0.075491	0.0084717	0	5.3832	0	1.1522	4.3461	2.0847	0	0.0097499	0.011273	0.50011	0.0048381	0	5.1582	0	48.868
9	936	0	0	0	0.19624	3.3274	1.8241	0	0.0040139	0.0055324	0.91615	0.0012564	0	3.5579	0	2.1075	3.4512	1.8578	0	0.0020116	0.0055324	0.083987	0.0083215	0	5.3777	0	1.1519	4.3025	2.0743	0	0.009409	0.011065	0.50007	0.0047765	0	5.1362	0	48.868
10	936	0	0	0	0.21438	3.3296	1.8247	0	0.0038146	0.0054268	0.90785	0.0012881	0	3.5593	0	2.0871	3.4504	1.8575	0	0.0019404	0.0054268	0.092645	0.0082168	0	5.353	0	1.1507	4.2668	2.0656	0	0.0090754	0.010854	0.50025	0.0046993	0	5.1138	0	48.868
11	936	0	0	0	0.23291	3.332	1.8254	0	0.0036236	0.0053304	0.8994	0.0013079	0	3.5893	0	2.0688	3.446	1.8563	0	0.0018711	0.0053304	0.10083	0.0080023	0	5.3293	0	1.1509	4.2316	2.0571	0	0.008749	0.010661	0.50012	0.0046342	0	5.0974	0	48.868
12	936	0	0	0	0.25129	3.3323	1.8255	0	0.0034465	0.0052314	0.89136	0.0013232	0	3.5907	0	2.0501	3.446	1.8563	0	0.0018053	0.0052314	0.10885	0.0078547	0	5.3231	0	1.1507	4.1981	2.0489	0	0.0084382	0.010463	0.5001	0.0045798	0	5.0832	0	48.868
13	936	0	0	0	0.26986	3.3339	1.8259	0	0.0032803	0.0051344	0.88353	0.0013348	0	3.6363	0	2.0324	3.4439	1.8558	0	0.0017422	0.0051344	0.11668	0.0076952	0	5.3071	0	1.1511	4.1655	2.041	0	0.0081399	0.010269	0.5001	0.0045337	0	5.0529	0	48.868
14	936	0	0	0	0.28798	3.3343	1.826	0	0.00312	0.005038	0.87564	0.0013931	0	3.6236	0	2.0142	3.4448	1.856	0	0.0016802	0.005038	0.12431	0.0075797	0	5.2731	0	1.1511	4.1345	2.0333	0	0.0078456	0.010076	0.49998	0.0045125	0	5.0295	0	48.868
15	936	0	0	0	0.30588	3.3312	1.8252	0	0.0029712	0.0049454	0.86811	0.0013776	0	3.6785	0	1.996	3.4448	1.856	0	0.0016212	0.0049454	0.13181	0.0074553	0	5.284	0	1.1509	4.1021	2.0254	0	0.007566	0.0098907	0.49996	0.0044441	0	5.014	0	48.868
16	936	0	0	0	0.32384	3.3334	1.8258	0	0.0028289	0.0048541	0.86069	0.0014244	0	3.6589	0	1.9788	3.4385	1.8543	0	0.0015637	0.0048541	0.13916	0.0073929	0	5.2508	0	1.1513	4.0707	2.0176	0	0.0072928	0.0097081	0.49993	0.0043843	0	4.9981	0	48.868
17	936	0	0	0	0.34179	3.3339	1.8259	0	0.0026941	0.0047677	0.85345	0.0014315	0	3.6697	0	1.9627	3.4337	1.853	0	0.0015081	0.0047677	0.1464	0.0072169	0	5.2282	0	1.1522	4.0407	2.0101	0	0.0070284	0.0095354	0.49992	0.0043163	0	4.9778	0	48.868
18	936	0	0	0	0.35832	3.3324	1.8255	0	0.0025637	0.0046785	0.84634	0.0014616	0	3.7143	0	1.945	3.4351	1.8534	0	0.0014529	0.0046785	0.15404	0.0070523	0	5.2184	0	1.1517	4.0131	2.0033	0	0.0067665	0.009357	0.50019	0.0042895	0	4.9619	0	48.868
19	936	0	0	0	0.37424	3.3339	1.8259	0	0.0024433	0.0045919	0.83941	0.0014973	0	3.7202	0	1.9292	3.43	1.852	0	0.0014013	0.0045919	0.16099	0.0069681	0	5.2234	0	1.1517	3.9864	1.9966	0	0.0065206	0.0091838	0.5002	0.0042533	0	4.9478	0	48.868
20	936	0	0	0	0.38876	3.334	1.8259	0	0.0023274	0.0045067	0.83259	0.0015027	0	3.722	0	1.9128	3.4295	1.8519	0	0.0013507	0.0045067	0.168	0.0068984	0	5.1901	0	1.1508	3.9624	1.9906	0	0.0062795	0.0090133	0.50029	0.0041801	0	4.9306	0	48.868
21	936	0	0	0	0.40394	3.3358	1.8264	0	0.0022189	0.0044261	0.82586	0.0015227	0	3.7395	0	1.8989	3.4263	1.851	0	0.0013027	0.0044261	0.17462	0.0067264	0	5.1737	0	1.1514	3.9397	1.9849	0	0.0060501	0.0088521	0.50024	0.0041431	0	4.902	0	48.868
22	936	0	0	0	0.41928	3.3371	1.8268	0	0.0021161	0.0043436	0.81933	0.0015647	0	3.7623	0	1.885	3.4259	1.8509	0	0.0012563	0.0043436	0.18114	0.0066557	0	5.1664	0	1.1522	3.9186	1.9795	0	0.0058287	0.0086872	0.50023	0.0040979	0	4.8873	0	48.868
23	936	0	0	0	0.43291	3.338	1.827	0	0.0020184	0.0042665	0.81292	0.0015681	0	3.7773	0	1.8708	3.4256	1.8508	0	0.0012114	0.0042665	0.1875	0.0065728	0	5.1587	0	1.1518	3.8987	1.9745	0	0.0056146	0.008533	0.50021	0.0041039	0	4.8733	0	48.868
24	936	0	0	0	0.44785	3.3351	1.8262	0	0.0019259	0.0041875	0.80667	0.0015893	0	3.7782	0	1.8562	3.426	1.8509	0	0.0011682	0.0041875	0.19382	0.0064775	0	5.142	0	1.152	3.8764	1.9689	0	0.0054084	0.008375	0.50024	0.0040661	0	4.8747	0	48.868
25	936	0	0	0	0.46184	3.3356	1.8264	0	0.0018376	0.0041088	0.80045	0.0016076	0	3.8017	0	1.8428	3.4256	1.8508	0	0.0011264	0.0041088	0.19991	0.0064412	0	5.125	0	1.1523	3.8574	1.964	0	0.0052085	0.0082176	0.50018	0.0040183	0	4.8544	0	48.868
0	936	0	0	0	0.00069181	3.2722	1.8089	0	0.0064413	0.0065024	1	0.00098547	0	3.3002	0	2.2985	3.4222	1.8499	0	0.0027647	0.0065024	0	0.0098444	0	5.5045	0	1.1496	4.6672	2.1604	0	0.012883	0.013005	0.5	0.0054086	0	5.3187	0	48.868
1	936	0	0	0	0.024311	3.3023	1.8172	0	0.0061007	0.0063964	0.98985	0.0010323	0	3.2895	0	2.275	3.4472	1.8567	0	0.0026694	0.0063964	0.010016	0.0096891	0	5.5144	0	1.1496	4.6411	2.1543	0	0.012451	0.012793	0.49993	0.00537	0	5.3007	0	48.868
2	936	0	0	0	0.048195	3.318	1.8215	0	0.0057745	0.0062847	0.97968	0.0010619	0	3.427	0	2.2522	3.4577	1.8595	0	0.0025756	0.0062847	0.019828	0.0095921	0	5.4965	0	1.1502	4.6023	2.1453	0	0.012022	0.012569	0.49975	0.0052963	0	5.2758	0	48.868
3	936	0	0	0	0.069536	3.3196	1.822	0	0.0054777	0.0061742	0.97008	0.0011093	0	3.4148	0	2.229	3.4624	1.8608	0	0.0024875	0.0061742	0.029439	0.0093624	0	5.4779	0	1.1493	4.5569	2.1347	0	0.011618	0.012348	0.49976	0.0052251	0	5.2456	0	48.868
4	936	0	0	0	0.09255	3.3255	1.8236	0	0.0051901	0.0060613	0.9603	0.0011468	0	3.4334	0	2.2076	3.4597	1.86	0	0.0024001	0.0060613	0.038876	0.0091893	0	5.4636	0	1.1501	4.5109	2.1239	0	0.011215	0.012123	0.49959	0.0051393	0	5.2363	0	48.868
5	936	0	0	0	0.11402	3.3273	1.8241	0	0.0049261	0.0059542	0.95109	0.0011605	0	3.433	0	2.1864	3.4602	1.8602	0	0.002317	0.0059542	0.048289	0.0089533	0	5.4406	0	1.1502	4.4674	2.1136	0	0.010831	0.011908	0.49969	0.0050589	0	5.2207	0	48.868
6	936	0	0	0	0.13544	3.3273	1.8241	0	0.004675	0.0058487	0.94189	0.0011837	0	3.5011	0	2.1664	3.4595	1.86	0	0.0022362	0.0058487	0.057326	0.0087939	0	5.4326	0	1.1509	4.4246	2.1035	0	0.010456	0.011697	0.49961	0.0049778	0	5.1949	0	48.868
7	936	0	0	0	0.15517	3.3271	1.824	0	0.0044397	0.0057404	0.93306	0.0011929	0	3.547	0	2.1444	3.4605	1.8603	0	0.0021579	0.0057404	0.066586	0.0085435	0	5.4113	0	1.1498	4.3831	2.0936	0	0.010093	0.011481	0.49982	0.0049101	0	5.1817	0	48.868
8	936	0	0	0	0.1757	3.3292	1.8246	0	0.0042181	0.0056337	0.9244	0.0012424	0	3.5375	0	2.1251	3.4563	1.8591	0	0.0020826	0.0056337	0.075322	0.0083965	0	5.4057	0	1.1504	4.3428	2.0839	0	0.0097416	0.011267	0.49986	0.0048336	0	5.1558	0	48.868
9	936	0	0	0	0.19466	3.3307	1.825	0	0.0040085	0.0055297	0.91591	0.0012577	0	3.5575	0	2.1048	3.4532	1.8583	0	0.0020096	0.0055297	0.084015	0.0082793	0	5.3746	0	1.1497	4.3042	2.0746	0	0.0094	0.011059	0.49996	0.0047561	0	5.1213	0	48.868
10	936	0	0	0	0.21509	3.3311	1.8251	0	0.0038094	0.0054298	0.90746	0.0012947	0	3.5517	0	2.0861	3.4509	1.8577	0	0.001939	0.0054298	0.09237	0.0081331	0	5.3607	0	1.1506	4.2662	2.0655	0	0.0090679	0.01086	0.49992	0.0047042	0	5.1114	0	48.868
11	936	0	0	0	0.23446	3.3326	1.8255	0	0.0036242	0.0053327	0.89935	0.0013017	0	3.5969	0	2.0679	3.4504	1.8575	0	0.0018716	0.0053327	0.10052	0.0080104	0	5.35	0	1.1512	4.2319	2.0571	0	0.0087506	0.010665	0.49994	0.0046644	0	5.0928	0	48.868
12	936	0	0	0	0.25357	3.3366	1.8266	0	0.0034462	0.005232	0.89118	0.0013243	0	3.5399	0	2.0492	3.4471	1.8566	0	0.0018056	0.005232	0.10847	0.0078221	0	5.3208	0	1.1514	4.1979	2.0489	0	0.008439	0.010464	0.49983	0.0046003	0	5.0735	0	48.868
13	936	0	0	0	0.2726	3.3362	1.8265	0	0.0032783	0.0051403	0.88322	0.0013577	0	3.6658	0	2.031	3.4427	1.8554	0	0.001742	0.0051403	0.11622	0.0076639	0	5.3034	0	1.1518	4.1625	2.0402	0	0.0081378	0.010281	0.49972	0.0045375	0	5.066	0	48.868
14	936	0	0	0	0.28976	3.3353	1.8263	0	0.0031193	0.0050454	0.87551	0.0013604	0	3.6656	0	2.0129	3.4417	1.8552	0	0.0016802	0.0050454	0.1239	0.0075556	0	5.2865	0	1.1514	4.1309	2.0325	0	0.0078452	0.010091	0.4997	0.0044466	0	5.0342	0	48.868
15	936	0	0	0	0.30687	3.3359	1.8264	0	0.0029685	0.0049512	0.86785	0.0013929	0	3.6674	0	1.9956	3.4391	1.8545	0	0.0016206	0.0049512	0.1314	0.0074069	0	5.2821	0	1.1512	4.1005	2.025	0	0.0075621	0.0099023	0.49962	0.0044441	0	5.007	0	48.868
16	936	0	0	0	0.32512	3.337	1.8268	0	0.0028239	0.0048572	0.86024	0.0014141	0	3.6573	0	1.9783	3.435	1.8534	0	0.0015622	0.0048572	0.13876	0.0073604	0	5.246	0	1.1517	4.0692	2.0172	0	0.0072844	0.0097143	0.4995	0.0043988	0	4.9796	0	48.868
17	936	0	0	0	0.34176	3.3379	1.827	0	0.0026912	0.0047692	0.85304	0.0014595	0	3.7077	0	1.9624	3.4294	1.8519	0	0.0015074	0.0047692	0.14599	0.0072041	0	5.2363	0	1.1521	4.0402	2.01	0	0.007024	0.0095384	0.49951	0.0043447	0	4.9778	0	48.868
18	936	0	0	0	0.35766	3.337	1.8267	0	0.0025639	0.0046827	0.84591	0.0014864	0	3.7216	0	1.9456	3.4313	1.8524	0	0.0014538	0.0046827	0.15308	0.0070828	0	5.2193	0	1.1516	4.0146	2.0036	0	0.006769	0.0093654	0.4995	0.0042675	0	4.9596	0	48.868
19	936	0	0	0	0.37486	3.3351	1.8262	0	0.0024425	0.0045978	0.83891	0.0014833	0	3.7377	0	1.9292	3.4322	1.8526	0	0.0014019	0.0045978	0.16	0.0069816	0	5.2186	0	1.152	3.9877	1.9969	0	0.0065214	0.0091956	0.49945	0.0042572	0	4.9343	0	48.868
20	936	0	0	0	0.39107	3.3347	1.8261	0	0.0023265	0.0045097	0.83193	0.0015036	0	3.7294	0	1.9131	3.4286	1.8517	0	0.0013514	0.0045097	0.16682	0.0068701	0	5.1964	0	1.1521	3.9608	1.9902	0	0.0062804	0.0090193	0.49937	0.0041942	0	4.9296	0	48.868
21	936	0	0	0	0.40643	3.3362	1.8265	0	0.0022166	0.0044253	0.82524	0.0015468	0	3.7739	0	1.8976	3.4292	1.8518	0	0.0013025	0.0044253	0.17364	0.0067712	0	5.1713	0	1.152	3.9386	1.9846	0	0.0060474	0.0088506	0.49944	0.0041449	0	4.9212	0	48.868
22	936	0	0	0	0.42218	3.3355	1.8263	0	0.0021137	0.0043415	0.81863	0.0015803	0	3.7642	0	1.8826	3.4286	1.8517	0	0.001256	0.0043415	0.18014	0.0067119	0	5.1581	0	1.1524	3.9153	1.9787	0	0.0058256	0.0086831	0.49938	0.0041165	0	4.8936	0	48.868
23	936	0	0	0	0.43682	3.336	1.8265	0	0.0020161	0.0042674	0.81218	0.001584	0	3.7638	0	1.869	3.4238	1.8503	0	0.0012111	0.0042674	0.18652	0.0065459	0	5.1439	0	1.1529	3.8927	1.973	0	0.0056113	0.0085348	0.49935	0.0040851	0	4.8821	0	48.868
24	936	0	0	0	0.45179	3.3352	1.8263	0	0.0019211	0.0041871	0.80589	0.001628	0	3.8006	0	1.8539	3.4246	1.8506	0	0.0011665	0.0041871	0.19316	0.006502	0	5.1307	0	1.1528	3.8714	1.9676	0	0.005399	0.0083742	0.49952	0.0040397	0	4.8668	0	48.868
25	936	0	0	0	0.46625	3.3333	1.8257	0	0.0018325	0.0041127	0.79979	0.001614	0	3.8171	0	1.8387	3.424	1.8504	0	0.0011243	0.0041127	0.19962	0.0064207	0	5.1239	0	1.1525	3.8495	1.962	0	0.0051977	0.0082254	0.4997	0.0039841	0	4.8417	0	48.868
0	936	0	0	0	0.00069402	3.276	1.81	0	0.0064424	0.0065023	1	0.0009808	0	3.273	0	2.2984	3.4204	1.8494	0	0.0027653	0.0065023	0	0.0098115	0	5.5202	0	1.1495	4.668	2.1606	0	0.012886	0.013005	0.5	0.0054253	0	5.3095	0	48.868
1	936	0	0	0	0.023896	3.2996	1.8165	0	0.006105	0.0063979	0.98999	0.0010537	0	3.3681	0	2.2748	3.4471	1.8566	0	0.0026706	0.0063979	0.010121	0.0097665	0	5.5119	0	1.1493	4.64	2.1541	0	0.012456	0.012796	0.50005	0.0053711	0	5.2987	0	48.868
2	936	0	0	0	0.0463	3.3172	1.8213	0	0.0057872	0.0062893	0.98015	0.001074	0	3.3909	0	2.2518	3.4567	1.8592	0	0.0025789	0.0062893	0.019928	0.00954	0	5.509	0	1.149	4.603	2.1455	0	0.012038	0.012579	0.50004	0.0052799	0	5.2962	0	48.868
3	936	0	0	0	0.068815	3.3235	1.8231	0	0.005489	0.006177	0.97055	0.0010963	0	3.4226	0	2.2304	3.4633	1.861	0	0.0024901	0.006177	0.029667	0.0093501	0	5.4742	0	1.1496	4.5615	2.1358	0	0.011632	0.012354	0.50011	0.0052141	0	5.2679	0	48.868
4	936	0	0	0	0.090987	3.3278	1.8242	0	0.0052072	0.0060668	0.96115	0.0011293	0	3.4229	0	2.2078	3.4621	1.8607	0	0.0024035	0.0060668	0.039427	0.0091732	0	5.4645	0	1.1494	4.5152	2.1249	0	0.011234	0.012134	0.50029	0.0051223	0	5.2391	0	48.868
5	936	0	0	0	0.11169	3.3287	1.8245	0	0.0049437	0.005958	0.95195	0.0011343	0	3.4967	0	2.1864	3.4605	1.8602	0	0.002321	0.005958	0.048665	0.0089649	0	5.4614	0	1.1491	4.4707	2.1144	0	0.010853	0.011916	0.50031	0.0050363	0	5.2249	0	48.868
6	936	0	0	0	0.13284	3.3308	1.8251	0	0.0046914	0.0058478	0.94287	0.0011803	0	3.497	0	2.1655	3.461	1.8604	0	0.0022394	0.0058478	0.058101	0.0087844	0	5.4295	0	1.1492	4.4288	2.1045	0	0.010475	0.011696	0.50048	0.0049828	0	5.1987	0	48.868
7	936	0	0	0	0.1516	3.3304	1.825	0	0.0044561	0.0057396	0.93399	0.0011819	0	3.495	0	2.1448	3.4582	1.8596	0	0.0021616	0.0057396	0.067045	0.008664	0	5.4021	0	1.1482	4.3875	2.0946	0	0.010113	0.011479	0.50052	0.0049065	0	5.188	0	48.868
8	936	0	0	0	0.17195	3.3316	1.8253	0	0.0042325	0.005634	0.92529	0.0012124	0	3.5088	0	2.1242	3.4571	1.8593	0	0.0020858	0.005634	0.076055	0.0084501	0	5.3878	0	1.1481	4.3472	2.085	0	0.0097597	0.011268	0.50067	0.004823	0	5.1569	0	48.868
9	936	0	0	0	0.19187	3.332	1.8254	0	0.0040197	0.0055228	0.91674	0.0012323	0	3.5943	0	2.1033	3.4541	1.8585	0	0.0020115	0.0055228	0.085135	0.0082569	0	5.3627	0	1.1476	4.3065	2.0752	0	0.0094127	0.011046	0.50094	0.0047575	0	5.1379	0	48.868
10	936	0	0	0	0.21108	3.3337	1.8259	0	0.0038174	0.0054168	0.90811	0.0012891	0	3.5709	0	2.0836	3.4529	1.8582	0	0.0019401	0.0054168	0.093443	0.0080792	0	5.349	0	1.1473	4.2699	2.0664	0	0.0090766	0.010834	0.50077	0.00469	0	5.1111	0	48.868
11	936	0	0	0	0.2306	3.3319	1.8253	0	0.0036297	0.0053164	0.8998	0.0012787	0	3.6053	0	2.0648	3.4506	1.8576	0	0.0018724	0.0053164	0.10155	0.0079521	0	5.3448	0	1.1477	4.2323	2.0572	0	0.0087568	0.010633	0.50068	0.0046779	0	5.0801	0	48.868
12	936	0	0	0	0.24851	3.3312	1.8252	0	0.003453	0.005219	0.89184	0.0013376	0	3.5812	0	2.0444	3.4485	1.857	0	0.0018066	0.005219	0.10971	0.0077965	0	5.3233	0	1.1465	4.1962	2.0485	0	0.0084466	0.010438	0.50077	0.0045667	0	5.0734	0	48.868
13	936	0	0	0	0.26658	3.333	1.8256	0	0.0032846	0.0051234	0.88399	0.0013557	0	3.6165	0	2.0259	3.4411	1.855	0	0.0017424	0.0051234	0.11765	0.0076364	0	5.2976	0	1.1462	4.1608	2.0398	0	0.0081437	0.010247	0.50082	0.0044891	0	5.0481	0	48.868
14	936	0	0	0	0.28491	3.3313	1.8252	0	0.0031276	0.0050371	0.87634	0.0013707	0	3.6036	0	2.0079	3.4396	1.8546	0	0.0016817	0.0050371	0.12528	0.0075512	0	5.2791	0	1.1464	4.1276	2.0316	0	0.0078558	0.010074	0.50081	0.0044365	0	5.0216	0	48.868
15	936	0	0	0	0.30142	3.3321	1.8254	0	0.0029776	0.0049406	0.86883	0.001382	0	3.648	0	1.9897	3.4398	1.8547	0	0.0016222	0.0049406	0.13302	0.0073451	0	5.2771	0	1.1456	4.0986	2.0245	0	0.0075739	0.0098813	0.50093	0.0043959	0	5.0136	0	48.868
16	936	0	0	0	0.31757	3.3308	1.825	0	0.0028353	0.0048489	0.86147	0.0013875	0	3.6574	0	1.9728	3.437	1.8539	0	0.0015648	0.0048489	0.14046	0.0072521	0	5.2543	0	1.1452	4.0689	2.0171	0	0.0073011	0.0096977	0.50097	0.0043469	0	4.9994	0	48.868
17	936	0	0	0	0.33524	3.3345	1.8261	0	0.0026997	0.004758	0.85426	0.0014297	0	3.663	0	1.9559	3.4335	1.853	0	0.0015091	0.004758	0.14777	0.0071491	0	5.2236	0	1.1456	4.0406	2.0101	0	0.0070357	0.0095161	0.50102	0.0042875	0	4.9727	0	48.868
18	936	0	0	0	0.35101	3.3316	1.8253	0	0.0025718	0.0046731	0.84722	0.0014741	0	3.6847	0	1.9385	3.4357	1.8536	0	0.0014553	0.0046731	0.15495	0.007034	0	5.2155	0	1.1448	4.0137	2.0034	0	0.0067799	0.0093462	0.50109	0.0042289	0	4.9643	0	48.868
19	936	0	0	0	0.36595	3.332	1.8254	0	0.0024503	0.0045871	0.84028	0.0014967	0	3.6924	0	1.9229	3.4327	1.8528	0	0.0014034	0.0045871	0.16199	0.0069089	0	5.2091	0	1.1444	3.9883	1.9971	0	0.0065323	0.0091743	0.50113	0.004195	0	4.9326	0	48.868
20	936	0	0	0	0.38246	3.3351	1.8262	0	0.0023361	0.0045051	0.83348	0.0015177	0	3.7235	0	1.9076	3.4327	1.8528	0	0.0013537	0.0045051	0.16875	0.0068475	0	5.1774	0	1.1451	3.9654	1.9913	0	0.0062956	0.0090102	0.50111	0.0041641	0	4.925	0	48.868
21	936	0	0	0	0.39878	3.3337	1.8258	0	0.0022269	0.0044218	0.82683	0.0015131	0	3.7256	0	1.892	3.4322	1.8526	0	0.0013053	0.0044218	0.17551	0.0066952	0	5.1765	0	1.1454	3.9404	1.985	0	0.0060645	0.0088436	0.50117	0.0041255	0	4.915	0	48.868
22	936	0	0	0	0.41451	3.3344	1.826	0	0.0021223	0.0043368	0.82015	0.001532	0	3.7567	0	1.8769	3.4306	1.8522	0	0.0012583	0.0043368	0.18199	0.0065941	0	5.1613	0	1.1457	3.9172	1.9792	0	0.0058399	0.0086737	0.50107	0.0040855	0	4.9042	0	48.868
23	936	0	0	0	0.42901	3.3357	1.8264	0	0.0020236	0.0042577	0.81376	0.0015791	0	3.7594	0	1.8624	3.4282	1.8515	0	0.001213	0.0042577	0.18846	0.0065281	0	5.1355	0	1.1457	3.8956	1.9737	0	0.0056237	0.0085154	0.50111	0.0040659	0	4.8784	0	48.868
24	936	0	0	0	0.4439	3.3365	1.8266	0	0.0019301	0.0041809	0.80748	0.0015911	0	3.7586	0	1.8482	3.4247	1.8506	0	0.0011695	0.0041809	0.19468	0.0064495	0	5.1284	0	1.1461	3.8736	1.9681	0	0.0054158	0.0083619	0.50108	0.0040253	0	4.8647	0	48.868
25	936	0	0	0	0.45983	3.3387	1.8272	0	0.0018362	0.0041006	0.80076	0.0016264	0	3.8308	0	1.8348	3.423	1.8501	0	0.0011253	0.0041006	0.20082	0.0063576	0	5.1143	0	1.1473	3.8535	1.963	0	0.0052042	0.0082012	0.50079	0.0040174	0	4.8438	0	48.868
0	936	0	0	0	-0.0015246	3.2718	1.8088	0	0.0064411	0.0065004	1	0.0009884	0	3.2916	0	2.2988	3.4216	1.8498	0	0.0027646	0.0065004	0	0.0098331	0	5.5205	0	1.1486	4.6695	2.1609	0	0.012883	0.013001	0.5	0.0053877	0	5.3108	0	48.868
1	936	0	0	0	0.021251	3.3009	1.8168	0	0.0060977	0.0063895	0.98995	0.0010292	0	3.328	0	2.2738	3.4521	1.858	0	0.002667	0.0063895	0.010752	0.009706	0	5.5203	0	1.1475	4.645	2.1552	0	0.012443	0.012779	0.50035	0.0053841	0	5.2987	0	48.868
2	936	0	0	0	0.043699	3.3164	1.8211	0	0.0057792	0.0062747	0.98007	0.0010535	0	3.3661	0	2.2507	3.4604	1.8602	0	0.0025751	0.0062747	0.020522	0.0095701	0	5.5023	0	1.1472	4.6061	2.1462	0	0.012023	0.012549	0.5003	0.0053009	0	5.2812	0	48.868
3	936	0	0	0	0.065691	3.3228	1.8229	0	0.0054812	0.0061683	0.97049	0.0011228	0	3.45	0	2.2285	3.4612	1.8604	0	0.0024864	0.0061683	0.030319	0.0093012	0	5.4753	0	1.1471	4.5615	2.1358	0	0.011617	0.012337	0.5004	0.005212	0	5.2608	0	48.868
4	936	0	0	0	0.087493	3.3261	1.8238	0	0.0052007	0.0060592	0.96109	0.0011125	0	3.4291	0	2.208	3.4621	1.8607	0	0.0024007	0.0060592	0.03983	0.0091385	0	5.4604	0	1.1477	4.5183	2.1256	0	0.011223	0.012118	0.50046	0.0051442	0	5.2477	0	48.868
5	936	0	0	0	0.1079	3.328	1.8243	0	0.0049381	0.0059545	0.9519	0.0011795	0	3.4972	0	2.1877	3.4601	1.8601	0	0.0023185	0.0059545	0.049023	0.0089916	0	5.4429	0	1.1478	4.4754	2.1155	0	0.010843	0.011909	0.50046	0.0050537	0	5.2127	0	48.868
6	936	0	0	0	0.13005	3.3274	1.8241	0	0.0046873	0.0058445	0.94281	0.0011707	0	3.5035	0	2.1663	3.459	1.8598	0	0.0022379	0.0058445	0.058039	0.0087748	0	5.4318	0	1.1482	4.4297	2.1047	0	0.010469	0.011689	0.50042	0.0049977	0	5.1863	0	48.868
7	936	0	0	0	0.15117	3.3301	1.8249	0	0.0044513	0.0057382	0.93391	0.0012041	0	3.4994	0	2.1457	3.459	1.8598	0	0.0021601	0.0057382	0.06688	0.0086273	0	5.4147	0	1.1484	4.389	2.095	0	0.010106	0.011476	0.5004	0.0049309	0	5.1717	0	48.868
8	936	0	0	0	0.17094	3.3313	1.8252	0	0.004229	0.0056339	0.92525	0.0012052	0	3.5266	0	2.1248	3.4586	1.8597	0	0.0020848	0.0056339	0.075639	0.0084595	0	5.3865	0	1.1479	4.3494	2.0855	0	0.0097546	0.011268	0.50044	0.0048564	0	5.1546	0	48.868
9	936	0	0	0	0.19075	3.3338	1.8259	0	0.0040196	0.0055254	0.91676	0.0012441	0	3.5531	0	2.1053	3.4568	1.8592	0	0.002012	0.0055254	0.084365	0.0083083	0	5.372	0	1.148	4.3117	2.0765	0	0.0094141	0.011051	0.50056	0.0047491	0	5.1502	0	48.868
10	936	0	0	0	0.20926	3.3367	1.8267	0	0.0038215	0.0054238	0.90844	0.0012743	0	3.5935	0	2.0855	3.4508	1.8576	0	0.0019417	0.0054238	0.092787	0.0081288	0	5.3447	0	1.1474	4.2739	2.0673	0	0.0090838	0.010848	0.50061	0.0046933	0	5.1113	0	48.868
11	936	0	0	0	0.22896	3.3344	1.826	0	0.0036325	0.0053252	0.90025	0.0012959	0	3.6093	0	2.0659	3.4508	1.8576	0	0.0018729	0.0053252	0.10134	0.0079861	0	5.3507	0	1.1474	4.2362	2.0582	0	0.0087601	0.01065	0.5008	0.0046577	0	5.1005	0	48.868
12	936	0	0	0	0.24778	3.3349	1.8262	0	0.0034554	0.0052278	0.89222	0.0013117	0	3.641	0	2.0487	3.4475	1.8567	0	0.0018072	0.0052278	0.10935	0.0078223	0	5.3409	0	1.1483	4.202	2.0499	0	0.00845	0.010456	0.50079	0.0045749	0	5.0751	0	48.868
13	936	0	0	0	0.26791	3.3335	1.8258	0	0.0032852	0.0051275	0.88415	0.0013424	0	3.6277	0	2.0305	3.4442	1.8559	0	0.0017429	0.0051275	0.11718	0.0077015	0	5.3021	0	1.1492	4.1656	2.041	0	0.0081454	0.010255	0.50067	0.0045452	0	5.059	0	48.868
14	936	0	0	0	0.28623	3.3349	1.8262	0	0.0031274	0.0050326	0.87646	0.0013732	0	3.6299	0	2.0134	3.443	1.8555	0	0.0016818	0.0050326	0.12482	0.0075957	0	5.2925	0	1.1498	4.1347	2.0334	0	0.0078559	0.010065	0.50064	0.0045157	0	5.0413	0	48.868
15	936	0	0	0	0.30287	3.3343	1.826	0	0.0029773	0.0049382	0.86889	0.0014041	0	3.6539	0	1.9963	3.4402	1.8548	0	0.0016225	0.0049382	0.13233	0.0075081	0	5.2736	0	1.1496	4.1042	2.0259	0	0.0075743	0.0098764	0.50061	0.0043971	0	5.018	0	48.868
16	936	0	0	0	0.32114	3.3347	1.8261	0	0.0028312	0.0048421	0.86128	0.0014268	0	3.6829	0	1.9793	3.4395	1.8546	0	0.0015637	0.0048421	0.13972	0.0073492	0	5.2494	0	1.1502	4.0745	2.0185	0	0.0072946	0.0096842	0.5005	0.0043645	0	5.0103	0	48.868
17	936	0	0	0	0.33906	3.3332	1.8257	0	0.0026965	0.0047559	0.85403	0.0014231	0	3.664	0	1.9619	3.4362	1.8537	0	0.0015081	0.0047559	0.14713	0.0071999	0	5.2497	0	1.1505	4.0431	2.0107	0	0.0070304	0.0095119	0.50058	0.0043281	0	4.9711	0	48.868
18	936	0	0	0	0.35591	3.3346	1.8261	0	0.0025684	0.0046661	0.84688	0.0014573	0	3.6875	0	1.945	3.4364	1.8537	0	0.0014544	0.0046661	0.15424	0.0071139	0	5.2214	0	1.1504	4.0168	2.0042	0	0.0067745	0.0093321	0.50056	0.0042943	0	4.9589	0	48.868
19	936	0	0	0	0.37114	3.3327	1.8256	0	0.0024477	0.0045788	0.83996	0.0014999	0	3.7191	0	1.9282	3.4371	1.8539	0	0.0014026	0.0045788	0.16145	0.0069867	0	5.2147	0	1.1497	3.991	1.9978	0	0.006528	0.0091576	0.50071	0.0042437	0	4.9404	0	48.868
20	936	0	0	0	0.38744	3.3321	1.8254	0	0.0023331	0.0044922	0.83318	0.001494	0	3.7428	0	1.9124	3.4339	1.8531	0	0.0013527	0.0044922	0.16828	0.0068155	0	5.2049	0	1.1499	3.9643	1.9911	0	0.0062901	0.0089844	0.50073	0.0041826	0	4.9365	0	48.868
21	936	0	0	0	0.40392	3.3333	1.8257	0	0.0022209	0.0044105	0.8262	0.0015247	0	3.732	0	1.8967	3.4336	1.853	0	0.0013032	0.0044105	0.17493	0.0067835	0	5.1883	0	1.1503	3.9405	1.9851	0	0.0060533	0.008821	0.50056	0.0041583	0	4.9183	0	48.868
22	936	0	0	0	0.41888	3.3336	1.8258	0	0.002117	0.0043325	0.81957	0.0015352	0	3.7187	0	1.8821	3.4265	1.8511	0	0.0012564	0.0043325	0.18144	0.00664	0	5.1553	0	1.1505	3.9153	1.9787	0	0.0058299	0.0086651	0.50051	0.0040895	0	4.8849	0	48.868
23	936	0	0	0	0.4327	3.3332	1.8257	0	0.0020182	0.0042472	0.81321	0.0015755	0	3.769	0	1.8673	3.4259	1.8509	0	0.0012109	0.0042472	0.18808	0.0065584	0	5.1428	0	1.15	3.894	1.9733	0	0.0056129	0.0084944	0.50064	0.004077	0	4.8852	0	48.868
24	936	0	0	0	0.44582	3.3326	1.8255	0	0.001926	0.0041689	0.80698	0.0016128	0	3.8129	0	1.8545	3.4223	1.8499	0	0.0011679	0.0041689	0.19429	0.0064635	0	5.1307	0	1.1502	3.8735	1.9681	0	0.0054076	0.0083377	0.50063	0.0040585	0	4.8681	0	48.868
25	936	0	0	0	0.46046	3.3346	1.8261	0	0.0018383	0.0040921	0.80088	0.0016412	0	3.772	0	1.84	3.4258	1.8509	0	0.0011263	0.0040921	0.20045	0.0063989	0	5.1067	0	1.1502	3.856	1.9637	0	0.005209	0.0081842	0.50066	0.0040277	0	4.8536	0	48.868
0	936	0	0	0	2.6424e-05	3.2729	1.8091	0	0.0064422	0.006499	1	0.0009952	0	3.2943	0	2.2993	3.4252	1.8507	0	0.0027652	0.006499	0	0.0098152	0	5.5137	0	1.1497	4.6707	2.1612	0	0.012885	0.012998	0.5	0.0054282	0	5.3102	0	48.868
1	936	0	0	0	0.023588	3.3022	1.8172	0	0.0061039	0.006394	0.98993	0.0010325	0	3.36	0	2.2777	3.4453	1.8561	0	0.0026704	0.006394	0.010017	0.0097213	0	5.5105	0	1.1506	4.644	2.155	0	0.012455	0.012788	0.49998	0.0053904	0	5.2938	0	48.868
2	936	0	0	0	0.045455	3.3182	1.8216	0	0.0057875	0.0062843	0.98018	0.0010803	0	3.3995	0	2.2549	3.4582	1.8596	0	0.0025786	0.0062843	0.020141	0.0095135	0	5.4962	0	1.1502	4.6087	2.1468	0	0.012037	0.012569	0.50016	0.0052947	0	5.2858	0	48.868
3	936	0	0	0	0.0683	3.3242	1.8232	0	0.005486	0.0061786	0.97036	0.0011063	0	3.451	0	2.2338	3.4624	1.8607	0	0.0024896	0.0061786	0.029741	0.0093463	0	5.4771	0	1.1511	4.5656	2.1367	0	0.011629	0.012357	0.50005	0.0052437	0	5.2647	0	48.868
4	936	0	0	0	0.090548	3.33	1.8248	0	0.0052026	0.0060671	0.96081	0.0011277	0	3.4374	0	2.2117	3.4635	1.861	0	0.0024032	0.0060671	0.039145	0.0092063	0	5.4609	0	1.1511	4.5215	2.1264	0	0.011231	0.012134	0.49998	0.0051488	0	5.2509	0	48.868
5	936	0	0	0	0.1126	3.331	1.8251	0	0.0049293	0.0059573	0.95112	0.001142	0	3.5045	0	2.1909	3.4635	1.8611	0	0.002318	0.0059573	0.048348	0.0090027	0	5.4422	0	1.1517	4.4771	2.1159	0	0.010836	0.011915	0.49974	0.0050451	0	5.2261	0	48.868
6	936	0	0	0	0.13437	3.3353	1.8263	0	0.0046723	0.00585	0.94165	0.0011852	0	3.5408	0	2.1701	3.464	1.8612	0	0.0022357	0.00585	0.057396	0.0088365	0	5.4334	0	1.1523	4.4358	2.1061	0	0.010453	0.0117	0.49953	0.0049998	0	5.2039	0	48.868
7	936	0	0	0	0.15442	3.3335	1.8258	0	0.0044377	0.005749	0.93273	0.001198	0	3.5014	0	2.1494	3.4628	1.8609	0	0.0021581	0.005749	0.066243	0.0086415	0	5.4259	0	1.1519	4.3932	2.096	0	0.010092	0.011498	0.49949	0.0049391	0	5.1773	0	48.868
8	936	0	0	0	0.17454	3.3312	1.8252	0	0.0042174	0.0056464	0.92406	0.0012036	0	3.5329	0	2.1294	3.4587	1.8598	0	0.0020833	0.0056464	0.074922	0.0084832	0	5.3845	0	1.152	4.3503	2.0857	0	0.0097428	0.011293	0.49949	0.004828	0	5.1608	0	48.868
9	936	0	0	0	0.19502	3.3306	1.825	0	0.0040082	0.0055414	0.91559	0.0012781	0	3.5247	0	2.1102	3.4526	1.8581	0	0.0020103	0.0055414	0.083547	0.0083711	0	5.3694	0	1.1526	4.3085	2.0757	0	0.0094017	0.011083	0.49957	0.0047939	0	5.1536	0	48.868
10	936	0	0	0	0.21413	3.331	1.8251	0	0.0038114	0.0054409	0.90731	0.0012817	0	3.5403	0	2.0905	3.4529	1.8582	0	0.0019403	0.0054409	0.092123	0.0081524	0	5.3584	0	1.1523	4.2721	2.0669	0	0.0090728	0.010882	0.49971	0.0046993	0	5.1212	0	48.868
11	936	0	0	0	0.2334	3.3305	1.825	0	0.003621	0.0053359	0.89892	0.0012949	0	3.6147	0	2.072	3.4485	1.857	0	0.0018711	0.0053359	0.10031	0.0080164	0	5.3366	0	1.1527	4.2346	2.0578	0	0.008747	0.010672	0.49961	0.0046439	0	5.1013	0	48.868
12	936	0	0	0	0.25179	3.3323	1.8255	0	0.0034444	0.0052388	0.89084	0.0013232	0	3.6037	0	2.0537	3.4476	1.8568	0	0.0018055	0.0052388	0.10826	0.0078997	0	5.3272	0	1.1528	4.2017	2.0498	0	0.0084372	0.010478	0.49955	0.0046173	0	5.0737	0	48.868
13	936	0	0	0	0.2703	3.3341	1.826	0	0.0032785	0.0051426	0.88299	0.0013667	0	3.6406	0	2.0365	3.4464	1.8564	0	0.0017424	0.0051426	0.11608	0.0077509	0	5.3001	0	1.1534	4.1701	2.0421	0	0.008139	0.010285	0.49954	0.0045378	0	5.0638	0	48.868
14	936	0	0	0	0.28742	3.3324	1.8255	0	0.0031207	0.0050439	0.87532	0.0013951	0	3.6544	0	2.0187	3.4436	1.8557	0	0.0016811	0.0050439	0.12379	0.0076313	0	5.2976	0	1.1531	4.1374	2.0341	0	0.0078487	0.010088	0.49956	0.0044733	0	5.0593	0	48.868
15	936	0	0	0	0.30381	3.3361	1.8265	0	0.0029696	0.0049483	0.86765	0.0013841	0	3.6967	0	2.002	3.4412	1.855	0	0.0016213	0.0049483	0.13134	0.0075035	0	5.2639	0	1.1529	4.1096	2.0272	0	0.0075649	0.0098966	0.49949	0.0044062	0	5.0157	0	48.868
16	936	0	0	0	0.32023	3.3362	1.8265	0	0.0028284	0.0048569	0.86019	0.0014207	0	3.6828	0	1.9863	3.4404	1.8548	0	0.0015642	0.0048569	0.13866	0.0073921	0	5.2633	0	1.1533	4.0822	2.0204	0	0.0072937	0.0097138	0.49943	0.0044146	0	5.0101	0	48.868
17	936	0	0	0	0.33599	3.3366	1.8266	0	0.0026933	0.0047674	0.85298	0.0014383	0	3.6708	0	1.9676	3.4376	1.8541	0	0.0015083	0.0047674	0.14618	0.0072124	0	5.2516	0	1.1518	4.0526	2.0131	0	0.0070282	0.0095348	0.49958	0.0043259	0	4.9892	0	48.868
18	936	0	0	0	0.3525	3.3354	1.8263	0	0.0025657	0.0046737	0.84588	0.00149	0	3.7107	0	1.9504	3.436	1.8536	0	0.0014545	0.0046737	0.15334	0.0071304	0	5.2235	0	1.1515	4.024	2.006	0	0.0067725	0.0093475	0.49961	0.0042897	0	4.9732	0	48.868
19	936	0	0	0	0.36808	3.3366	1.8266	0	0.0024443	0.0045868	0.83893	0.0014735	0	3.7561	0	1.9337	3.4326	1.8527	0	0.0014025	0.0045868	0.1603	0.0069865	0	5.2028	0	1.1509	3.9974	1.9993	0	0.0065246	0.0091736	0.49961	0.0042179	0	4.9486	0	48.868
20	936	0	0	0	0.38378	3.335	1.8262	0	0.0023303	0.0045038	0.83217	0.0014975	0	3.718	0	1.9175	3.4321	1.8526	0	0.0013528	0.0045038	0.16708	0.0068863	0	5.1886	0	1.1506	3.9716	1.9929	0	0.0062878	0.0090077	0.49962	0.0041807	0	4.9364	0	48.868
21	936	0	0	0	0.39863	3.3369	1.8267	0	0.0022215	0.0044206	0.82554	0.0014949	0	3.7316	0	1.901	3.4318	1.8525	0	0.0013044	0.0044206	0.17396	0.006742	0	5.1877	0	1.1498	3.9486	1.9871	0	0.0060573	0.0088411	0.49975	0.0041521	0	4.915	0	48.868
22	936	0	0	0	0.41194	3.3395	1.8274	0	0.0021172	0.0043373	0.81902	0.0015463	0	3.7559	0	1.8838	3.4319	1.8525	0	0.0012572	0.0043373	0.18066	0.0066988	0	5.1599	0	1.1479	3.9273	1.9817	0	0.005832	0.0086746	0.49984	0.0041327	0	4.8982	0	48.868
23	936	0	0	0	0.4268	3.3371	1.8268	0	0.0020175	0.0042545	0.81263	0.0015964	0	3.7787	0	1.8675	3.4304	1.8521	0	0.0012113	0.0042545	0.18731	0.0065711	0	5.1488	0	1.1472	3.9027	1.9755	0	0.0056133	0.0085091	0.49997	0.0040801	0	4.8897	0	48.868
24	936	0	0	0	0.44185	3.338	1.827	0	0.0019244	0.0041782	0.80638	0.0015908	0	3.7964	0	1.8529	3.4296	1.8519	0	0.0011677	0.0041782	0.1937	0.0064931	0	5.1422	0	1.1474	3.8816	1.9702	0	0.0054054	0.0083565	0.50004	0.0040441	0	4.878	0	48.868
25	936	0	0	0	0.45623	3.3376	1.8269	0	0.001835	0.0040996	0.80011	0.0016151	0	3.8095	0	1.838	3.423	1.8501	0	0.0011253	0.0040996	0.19982	0.0063393	0	5.1258	0	1.1471	3.8577	1.9641	0	0.0052031	0.0081993	0.49996	0.0040159	0	4.853	0	48.868
0	936	0	0	0	0.00066001	3.2778	1.8105	0	0.0064416	0.0064996	1	0.00098787	0	3.2779	0	2.3002	3.421	1.8496	0	0.0027648	0.0064996	0	0.0098504	0	5.5152	0	1.1504	4.6713	2.1613	0	0.012884	0.012999	0.5	0.0054297	0	5.3153	0	48.868
1	936	0	0	0	0.025099	3.3029	1.8174	0	0.0061045	0.0063965	0.98998	0.0010647	0	3.3478	0	2.2772	3.4452	1.8561	0	0.0026702	0.0063965	0.010036	0.0096973	0	5.511	0	1.1512	4.642	2.1545	0	0.012455	0.012793	0.50001	0.0053993	0	5.304	0	48.868
2	936	0	0	0	0.046898	3.3191	1.8218	0	0.0057889	0.0062839	0.98025	0.0011109	0	3.4043	0	2.2557	3.4588	1.8598	0	0.0025787	0.0062839	0.020043	0.0096203	0	5.4905	0	1.1513	4.6086	2.1468	0	0.012039	0.012568	0.50015	0.0053264	0	5.2902	0	48.868
3	936	0	0	0	0.069741	3.3232	1.823	0	0.0054911	0.0061734	0.9707	0.001114	0	3.405	0	2.2338	3.4649	1.8614	0	0.0024901	0.0061734	0.029842	0.0093509	0	5.4855	0	1.1518	4.5649	2.1366	0	0.011633	0.012347	0.50027	0.0052507	0	5.2749	0	48.868
4	936	0	0	0	0.090874	3.3283	1.8244	0	0.005209	0.0060614	0.96128	0.0011212	0	3.4575	0	2.2118	3.4638	1.8611	0	0.0024036	0.0060614	0.03948	0.0092067	0	5.4679	0	1.1513	4.5207	2.1262	0	0.011236	0.012123	0.50038	0.0051647	0	5.2475	0	48.868
5	936	0	0	0	0.11173	3.331	1.8251	0	0.0049453	0.0059524	0.95211	0.0011367	0	3.4655	0	2.1904	3.462	1.8606	0	0.0023209	0.0059524	0.048831	0.0090052	0	5.456	0	1.1511	4.4767	2.1158	0	0.010854	0.011905	0.50047	0.0050965	0	5.2275	0	48.868
6	936	0	0	0	0.13341	3.3326	1.8255	0	0.0046972	0.0058469	0.94308	0.0012004	0	3.5309	0	2.1702	3.4609	1.8604	0	0.0022411	0.0058469	0.057864	0.0088319	0	5.4272	0	1.1518	4.4339	2.1057	0	0.010484	0.011694	0.50047	0.0050041	0	5.2101	0	48.868
7	936	0	0	0	0.15378	3.3337	1.8258	0	0.0044593	0.0057397	0.93413	0.0012043	0	3.5252	0	2.1489	3.4591	1.8599	0	0.0021628	0.0057397	0.066699	0.0086633	0	5.4143	0	1.1513	4.3915	2.0956	0	0.010119	0.011479	0.50042	0.0049123	0	5.1939	0	48.868
8	936	0	0	0	0.17299	3.33	1.8248	0	0.0042377	0.0056398	0.92549	0.0012113	0	3.5248	0	2.1278	3.4563	1.8591	0	0.0020879	0.0056398	0.075413	0.0084965	0	5.3989	0	1.1504	4.3485	2.0853	0	0.0097689	0.01128	0.50045	0.0048816	0	5.155	0	48.868
9	936	0	0	0	0.19179	3.3295	1.8247	0	0.004027	0.0055367	0.91696	0.0012452	0	3.528	0	2.1091	3.4567	1.8592	0	0.0020148	0.0055367	0.084105	0.0083268	0	5.3791	0	1.1504	4.3121	2.0766	0	0.0094268	0.011073	0.50053	0.0047839	0	5.1273	0	48.868
10	936	0	0	0	0.21209	3.3308	1.8251	0	0.0038288	0.0054346	0.90859	0.0012369	0	3.5386	0	2.0896	3.452	1.858	0	0.0019446	0.0054346	0.092436	0.0081604	0	5.3687	0	1.1509	4.2727	2.0671	0	0.009097	0.010869	0.50051	0.0047321	0	5.1065	0	48.868
11	936	0	0	0	0.23072	3.3341	1.826	0	0.0036354	0.0053293	0.90007	0.0012904	0	3.5837	0	2.0709	3.4479	1.8569	0	0.0018747	0.0053293	0.10063	0.0079963	0	5.3409	0	1.1508	4.2376	2.0585	0	0.0087673	0.010659	0.50035	0.0046465	0	5.0975	0	48.868
12	936	0	0	0	0.24795	3.3356	1.8264	0	0.0034575	0.0052302	0.89206	0.0013216	0	3.5886	0	2.0527	3.4463	1.8564	0	0.0018085	0.0052302	0.10881	0.0078789	0	5.3086	0	1.1503	4.2053	2.0507	0	0.0084551	0.01046	0.50043	0.0046157	0	5.0719	0	48.868
13	936	0	0	0	0.26708	3.3334	1.8258	0	0.00329	0.0051357	0.88417	0.0013532	0	3.6154	0	2.0343	3.4448	1.856	0	0.001745	0.0051357	0.11668	0.0077405	0	5.3107	0	1.1507	4.1699	2.042	0	0.0081548	0.010271	0.50043	0.0045435	0	5.0519	0	48.868
14	936	0	0	0	0.28506	3.3301	1.8249	0	0.0031315	0.005043	0.87643	0.0013595	0	3.6545	0	2.016	3.4471	1.8566	0	0.0016836	0.005043	0.1244	0.0075553	0	5.2859	0	1.1505	4.1376	2.0341	0	0.007864	0.010086	0.50042	0.0044951	0	5.0223	0	48.868
15	936	0	0	0	0.30314	3.3325	1.8255	0	0.0029806	0.004949	0.8689	0.0013992	0	3.6704	0	1.9971	3.4433	1.8556	0	0.0016238	0.004949	0.13217	0.0074831	0	5.2713	0	1.1501	4.1053	2.0261	0	0.0075805	0.0098981	0.50054	0.0044493	0	5.017	0	48.868
16	936	0	0	0	0.31902	3.3325	1.8255	0	0.0028389	0.0048595	0.86155	0.0014409	0	3.642	0	1.9804	3.4405	1.8548	0	0.0015666	0.0048595	0.13956	0.0073857	0	5.2492	0	1.1497	4.0766	2.019	0	0.007309	0.0097191	0.50056	0.0043786	0	4.9996	0	48.868
17	936	0	0	0	0.33442	3.3314	1.8252	0	0.0027037	0.004769	0.85427	0.0014267	0	3.6757	0	1.9642	3.4361	1.8537	0	0.001511	0.004769	0.14684	0.0072333	0	5.2375	0	1.1493	4.0478	2.0119	0	0.0070444	0.009538	0.50055	0.0043236	0	4.9876	0	48.868
18	936	0	0	0	0.35017	3.3307	1.825	0	0.0025759	0.0046792	0.84714	0.00145	0	3.6782	0	1.9485	3.4372	1.854	0	0.0014576	0.0046792	0.15382	0.0071767	0	5.2401	0	1.1494	4.0227	2.0057	0	0.0067897	0.0093584	0.50048	0.0043038	0	4.9711	0	48.868
19	936	0	0	0	0.36578	3.3326	1.8255	0	0.0024546	0.0045874	0.84024	0.0014864	0	3.6938	0	1.9331	3.4337	1.853	0	0.0014056	0.0045874	0.16101	0.0070172	0	5.2088	0	1.1494	3.9973	1.9993	0	0.0065424	0.0091749	0.50063	0.0042265	0	4.9475	0	48.868
20	936	0	0	0	0.38204	3.3321	1.8254	0	0.0023391	0.0044993	0.83343	0.0014957	0	3.7143	0	1.9162	3.4321	1.8526	0	0.0013553	0.0044993	0.16795	0.0068631	0	5.1961	0	1.1491	3.9705	1.9926	0	0.0063026	0.0089985	0.50069	0.0042036	0	4.931	0	48.868
21	936	0	0	0	0.39718	3.3325	1.8255	0	0.002231	0.0044208	0.82675	0.0015041	0	3.728	0	1.9016	3.4267	1.8511	0	0.0013075	0.0044208	0.17459	0.0067935	0	5.1878	0	1.1494	3.9455	1.9863	0	0.0060744	0.0088416	0.50067	0.0041565	0	4.9085	0	48.868
22	936	0	0	0	0.41204	3.3341	1.826	0	0.0021287	0.0043383	0.82018	0.0015512	0	3.7542	0	1.8854	3.4295	1.8519	0	0.0012616	0.0043383	0.18109	0.0067275	0	5.1697	0	1.1487	3.9245	1.981	0	0.0058548	0.0086765	0.50064	0.0041439	0	4.9085	0	48.868
23	936	0	0	0	0.42634	3.3368	1.8267	0	0.0020285	0.004257	0.81368	0.0015924	0	3.7737	0	1.8704	3.4303	1.8521	0	0.0012157	0.004257	0.18752	0.0065672	0	5.1518	0	1.1484	3.9049	1.9761	0	0.0056357	0.008514	0.5006	0.0040625	0	4.8952	0	48.868
24	936	0	0	0	0.44057	3.3365	1.8266	0	0.001934	0.0041801	0.80725	0.0015888	0	3.7862	0	1.8563	3.4254	1.8508	0	0.0011717	0.0041801	0.1938	0.0064912	0	5.1437	0	1.1484	3.8821	1.9703	0	0.0054256	0.0083603	0.50053	0.0040501	0	4.8784	0	48.868
25	936	0	0	0	0.45563	3.3363	1.8266	0	0.0018448	0.0041049	0.80111	0.0016432	0	3.7828	0	1.8422	3.4257	1.8509	0	0.0011294	0.0041049	0.19997	0.0064735	0	5.1336	0	1.1489	3.8616	1.9651	0	0.0052239	0.0082099	0.50054	0.0040359	0	4.8585	0	48.868
