# Supplementary material for: Future Preventive Gene Therapy of Polygenic Diseases from a Population Genetics Perspective
Source: Int J Mol Sci. 2019 Oct 10;20(20):5013. doi: 10.3390/ijms20205013 (PMC6834143; doi:10.3390/ijms20205013)
Supplement: Supplementary file 1 [file ijms-20-05013-s001.zip › SuppFiles/Results/AdmixtureDifferentRisk/Admixture10xDifference/0.001/0.02/SimulationSummed.csv]

Generation	Variants	Editable	AveEditedSNPs	AveEditedEffect	Pop0Effect	Pop0Variance	Pop0SD	Pop0VarianceMultirunSD	Pop0FST	Pop0AFD	Pop0RegFract	Pop0Prev	Pop0PrevSD	Pop0AffectedEffect	Multirun0SD	Pop1Effect	Pop1Variance	Pop1SD	Pop1VarianceMultirunSD	Pop1FST	Pop1AFD	Pop1RegFract	Pop1Prev	Pop1PrevSD	Pop1AffectedEffect	Multirun1SD	CombinedEffect	CombinedVariance	CombinedSD	CombinedVarianceMultirunSD	CombinedFST	CombinedAFD	CombinedRegFract	CombinedPrev	CombinedPrevSD	CombinedAffectedEffect	MultirunCombSD	Baseline Effect
0	936	0	0	0	-5.8807e-05	3.2753	1.8098	0.001978	0.0064416	0.0065006	1	0.00099341	8.5689e-06	3.2843	0.00072271	2.2989	3.4223	1.85	0.0014813	0.0027649	0.0065006	0	0.0098258	1.9574e-05	5.5163	0.00053583	1.1494	4.6701	2.161	0.0014225	0.012884	0.013001	0.5	0.0054158	1.9553e-05	5.3122	0.00050884	48.868
1	936	0	0	0	0.023306	3.3029	1.8174	0.0023727	0.0061019	0.0063938	0.9899	0.0010431	1.2652e-05	3.3522	0.00098939	2.2757	3.4475	1.8567	0.0021422	0.0026696	0.0063938	0.010107	0.0097083	3.6025e-05	5.5102	0.0011027	1.1495	4.6435	2.1549	0.0019615	0.012452	0.012788	0.5	0.005377	1.5175e-05	5.3004	0.00091439	48.868
2	936	0	0	0	0.046039	3.3192	1.8219	0.0019775	0.0057817	0.0062831	0.97995	0.0010748	1.4214e-05	3.4113	0.0011837	2.2532	3.4585	1.8597	0.0013959	0.0025773	0.0062831	0.019956	0.009537	3.882e-05	5.4988	0.0013847	1.1496	4.6068	2.1463	0.0022468	0.012031	0.012566	0.49995	0.0053067	1.694e-05	5.287	0.0010476	48.868
3	936	0	0	0	0.068428	3.325	1.8234	0.0023903	0.0054823	0.0061737	0.97028	0.0011084	8.7835e-06	3.4219	0.0015124	2.2311	3.4626	1.8608	0.0010593	0.0024884	0.0061737	0.02967	0.0093409	3.0758e-05	5.4803	0.0018838	1.1497	4.5631	2.1361	0.0025392	0.011623	0.012347	0.49998	0.0052253	1.8354e-05	5.2667	0.0014529	48.868
4	936	0	0	0	0.090303	3.3291	1.8246	0.00212	0.0051982	0.0060608	0.96074	0.0011346	1.5324e-05	3.4534	0.0012555	2.2093	3.4638	1.8611	0.0016299	0.0024015	0.0060608	0.039238	0.0091736	2.4707e-05	5.4667	0.0016872	1.1498	4.519	2.1258	0.0031884	0.011224	0.012122	0.49999	0.0051475	1.4508e-05	5.2434	0.001065	48.868
5	936	0	0	0	0.11155	3.3304	1.8249	0.0017227	0.0049315	0.0059525	0.95138	0.0011564	1.5912e-05	3.4825	0.0016054	2.1881	3.4626	1.8608	0.0021956	0.002318	0.0059525	0.048519	0.0089829	2.7235e-05	5.4491	0.0018624	1.1498	4.4745	2.1153	0.0030679	0.010837	0.011905	0.49995	0.005069	2.3665e-05	5.2222	0.001244	48.868
6	936	0	0	0	0.13303	3.3313	1.8252	0.0024917	0.0046806	0.0058446	0.94223	0.0011796	9.8767e-06	3.5103	0.0014452	2.1672	3.4617	1.8606	0.0027632	0.0022372	0.0058446	0.0576	0.008812	3.043e-05	5.4304	0.0017908	1.1501	4.4309	2.105	0.0030386	0.010462	0.011689	0.49992	0.004998	1.5801e-05	5.2004	0.0013488	48.868
7	936	0	0	0	0.15319	3.3317	1.8253	0.0028577	0.004444	0.005738	0.93328	0.0011976	8.8203e-06	3.509	0.0013182	2.1463	3.459	1.8598	0.0022139	0.002159	0.005738	0.066513	0.0086358	3.4852e-05	5.4113	0.0018175	1.1498	4.3885	2.0949	0.0024086	0.010099	0.011476	0.4999	0.0049176	2.1744e-05	5.1828	0.0013509	48.868
8	936	0	0	0	0.17344	3.3315	1.8253	0.0018895	0.0042222	0.0056339	0.92459	0.0012173	1.025e-05	3.5323	0.001739	2.1263	3.4566	1.8592	0.0025121	0.0020838	0.0056339	0.075258	0.008462	3.1968e-05	5.3906	0.0017329	1.1499	4.3475	2.0851	0.0023965	0.0097473	0.011268	0.49993	0.0048389	1.6841e-05	5.1562	0.0015312	48.868
9	936	0	0	0	0.193	3.3317	1.8253	0.0022715	0.0040124	0.0055298	0.91606	0.0012539	1.1259e-05	3.5506	0.0018569	2.1068	3.4543	1.8586	0.0019398	0.0020109	0.0055298	0.083875	0.0083073	3.5277e-05	5.3741	0.0019971	1.1499	4.3086	2.0757	0.0029842	0.009406	0.01106	0.49997	0.0047736	1.3191e-05	5.1376	0.0016185	48.868
10	936	0	0	0	0.21232	3.3326	1.8255	0.0027602	0.0038142	0.0054274	0.90769	0.001273	1.6257e-05	3.5631	0.0020884	2.0873	3.4522	1.858	0.0016165	0.0019404	0.0054274	0.092292	0.0081439	3.4025e-05	5.3559	0.0020383	1.1498	4.2713	2.0667	0.0028211	0.0090753	0.010855	0.49999	0.0047061	1.3731e-05	5.1139	0.0016699	48.868
11	936	0	0	0	0.2313	3.3324	1.8255	0.0013391	0.0036254	0.0053266	0.89941	0.0012982	1.0474e-05	3.5918	0.0021284	2.0686	3.4499	1.8574	0.0019287	0.0018718	0.0053266	0.10055	0.0079977	1.8425e-05	5.3408	0.0022394	1.15	4.2351	2.0579	0.0027805	0.0087522	0.010653	0.49998	0.0046541	1.3495e-05	5.0925	0.0018141	48.868
12	936	0	0	0	0.24971	3.3325	1.8255	0.002349	0.0034482	0.0052273	0.89138	0.001326	1.4096e-05	3.5987	0.0021611	2.05	3.4475	1.8568	0.00090734	0.0018059	0.0052273	0.10866	0.0078506	3.2549e-05	5.3216	0.0025838	1.1498	4.2002	2.0494	0.0024812	0.0084412	0.010455	0.50002	0.0045849	2.0233e-05	5.0761	0.0019144	48.868
13	936	0	0	0	0.26836	3.3336	1.8258	0.002055	0.0032802	0.0051307	0.88345	0.0013527	1.2674e-05	3.6277	0.0023224	2.0315	3.4445	1.8559	0.0017991	0.0017421	0.0051307	0.11652	0.0077111	3.607e-05	5.3047	0.0028686	1.15	4.1663	2.0411	0.0031821	0.0081396	0.010261	0.49998	0.0045341	1.8324e-05	5.0563	0.0021446	48.868
14	936	0	0	0	0.28622	3.3328	1.8256	0.0016937	0.0031217	0.0050367	0.87572	0.0013747	1.0446e-05	3.6413	0.0020685	2.0137	3.4426	1.8554	0.0021697	0.0016806	0.0050367	0.12424	0.007566	4.0806e-05	5.2849	0.0028591	1.15	4.1337	2.0332	0.0034428	0.0078481	0.010073	0.49998	0.0044741	2.3914e-05	5.0357	0.0019529	48.868
15	936	0	0	0	0.3036	3.3341	1.8259	0.0018688	0.002971	0.0049431	0.86812	0.0013881	1.0338e-05	3.6621	0.0022245	1.9962	3.4405	1.8548	0.0021028	0.001621	0.0049431	0.13182	0.0074477	4.2499e-05	5.2709	0.0031127	1.1499	4.1035	2.0257	0.0034033	0.0075651	0.0098862	0.49997	0.0044243	1.9993e-05	5.0148	0.0021146	48.868
16	936	0	0	0	0.32065	3.3346	1.8261	0.0021147	0.0028275	0.0048511	0.8606	0.0014195	1.3899e-05	3.6593	0.0024676	1.9796	3.4382	1.8542	0.0017734	0.001563	0.0048511	0.13921	0.0073379	4.1658e-05	5.2513	0.0033355	1.1501	4.0744	2.0185	0.0042469	0.0072898	0.0097021	0.4999	0.0043721	2.3148e-05	4.9975	0.0021948	48.868
17	936	0	0	0	0.33757	3.3348	1.8261	0.0019139	0.0026927	0.0047624	0.85332	0.0014348	1.2587e-05	3.6773	0.0027824	1.9632	3.4358	1.8536	0.0025327	0.0015075	0.0047624	0.14649	0.007209	3.0904e-05	5.2421	0.0030817	1.1504	4.046	2.0115	0.0044986	0.0070255	0.0095249	0.49991	0.0043193	1.5534e-05	4.9811	0.0020873	48.868
18	936	0	0	0	0.35389	3.3336	1.8258	0.0021509	0.002565	0.0046738	0.84622	0.001466	1.5818e-05	3.6944	0.0028054	1.9462	3.4357	1.8536	0.0024414	0.0014537	0.0046738	0.15366	0.0071025	4.816e-05	5.2261	0.003227	1.1501	4.0186	2.0046	0.00431	0.0067698	0.0093477	0.49994	0.0042812	2.6668e-05	4.9627	0.0020074	48.868
19	936	0	0	0	0.36972	3.3347	1.8261	0.0018209	0.0024439	0.0045878	0.83926	0.0014853	9.2362e-06	3.7117	0.0030651	1.9301	3.4331	1.8529	0.0023956	0.0014018	0.0045878	0.16067	0.0069787	3.9508e-05	5.2103	0.0030735	1.1499	3.9926	1.9981	0.0043639	0.0065225	0.0091756	0.49997	0.004234	1.9112e-05	4.9434	0.0020286	48.868
20	936	0	0	0	0.38569	3.3351	1.8262	0.0019248	0.0023287	0.0045025	0.83239	0.0015133	1.5542e-05	3.7276	0.0027958	1.9141	3.4321	1.8526	0.0022605	0.0013517	0.0045025	0.1675	0.0068801	3.8728e-05	5.1935	0.0029229	1.1499	3.9676	1.9919	0.004051	0.0062832	0.0090051	0.49995	0.0041916	1.7551e-05	4.9296	0.0018797	48.868
21	936	0	0	0	0.40126	3.3354	1.8263	0.0018465	0.0022189	0.0044201	0.82563	0.0015269	1.5816e-05	3.7437	0.0028703	1.8989	3.4298	1.852	0.0023954	0.001303	0.0044201	0.1742	0.0067644	3.1882e-05	5.1782	0.0030524	1.1501	3.9433	1.9858	0.0039086	0.0060509	0.0088402	0.49991	0.0041555	1.8086e-05	4.9138	0.0019508	48.868
22	936	0	0	0	0.41637	3.3358	1.8264	0.0017339	0.0021153	0.0043382	0.81902	0.0015593	1.5069e-05	3.7563	0.0030587	1.8839	3.428	1.8515	0.0020109	0.0012562	0.0043382	0.18074	0.006677	3.4662e-05	5.1646	0.0030088	1.1501	3.9203	1.98	0.003762	0.0058276	0.0086764	0.49988	0.004116	1.8307e-05	4.8988	0.0020487	48.868
23	936	0	0	0	0.43094	3.336	1.8265	0.001512	0.0020169	0.0042583	0.81257	0.0015827	1.1802e-05	3.7725	0.0028687	1.8692	3.4272	1.8513	0.0022252	0.001211	0.0042583	0.18718	0.0065684	2.7671e-05	5.1543	0.0030436	1.1501	3.8987	1.9745	0.0035686	0.0056118	0.0085166	0.49988	0.004078	1.4193e-05	4.8848	0.0022414	48.868
24	936	0	0	0	0.44543	3.3359	1.8264	0.0015978	0.0019234	0.0041799	0.80629	0.0016077	1.616e-05	3.7887	0.0028974	1.8548	3.4259	1.8509	0.001861	0.0011673	0.0041799	0.19355	0.0064919	2.5624e-05	5.1352	0.0028603	1.1501	3.8775	1.9691	0.0031674	0.0054034	0.0083597	0.49992	0.0040481	1.4133e-05	4.8727	0.0022195	48.868
25	936	0	0	0	0.45998	3.3363	1.8265	0.0016556	0.0018342	0.0041022	0.80007	0.0016259	1.4694e-05	3.8051	0.0027105	1.8408	3.4261	1.851	0.0022739	0.001125	0.0041022	0.19973	0.0064123	5.0288e-05	5.1268	0.0031101	1.1504	3.8578	1.9641	0.0036245	0.0052013	0.0082043	0.4999	0.0040246	2.2219e-05	4.8549	0.0021632	48.868
