# Supplementary material for: Future Preventive Gene Therapy of Polygenic Diseases from a Population Genetics Perspective
Source: Int J Mol Sci. 2019 Oct 10;20(20):5013. doi: 10.3390/ijms20205013 (PMC6834143; doi:10.3390/ijms20205013)
Supplement: Supplementary file 1 [file ijms-20-05013-s001.zip › SuppFiles/Results/AdmixtureDifferentRisk/Admixture10xDifference/0.001/0.1/SimulationAllRuns.csv]

Generation	Variants	Editable	AveEditedSNPs	AveEditedEffect	Pop0Effect	Pop0Variance	Pop0SD	Pop0VarianceMultirunSD	Pop0FST	Pop0AFD	Pop0RegFract	Pop0Prev	Pop0PrevSD	Pop0AffectedEffect	Multirun0SD	Pop1Effect	Pop1Variance	Pop1SD	Pop1VarianceMultirunSD	Pop1FST	Pop1AFD	Pop1RegFract	Pop1Prev	Pop1PrevSD	Pop1AffectedEffect	Multirun1SD	CombinedEffect	CombinedVariance	CombinedSD	CombinedVarianceMultirunSD	CombinedFST	CombinedAFD	CombinedRegFract	CombinedPrev	CombinedPrevSD	CombinedAffectedEffect	MultirunCombSD	Baseline Effect
0	936	0	0	0	-0.00070792	3.2731	1.8092	0	0.0064412	0.0065006	1	0.0010015	0	3.2917	0	2.2991	3.4208	1.8496	0	0.0027646	0.0065006	0	0.0098145	0	5.5122	0	1.1492	4.6692	2.1608	0	0.012883	0.013001	0.5	0.0054284	0	5.3105	0	48.868
1	936	0	0	0	0.1146	3.4017	1.8444	0	0.0048877	0.005874	0.94985	0.0012211	0	3.5773	0	2.1823	3.5342	1.8799	0	0.0023037	0.005874	0.050108	0.0090895	0	5.4788	0	1.1485	4.5368	2.13	0	0.010772	0.011748	0.49998	0.0051975	0	5.2618	0	48.868
2	936	0	0	0	0.21926	3.4494	1.8572	0	0.0037467	0.0053059	0.90485	0.0013988	0	3.7239	0	2.0778	3.5722	1.89	0	0.0019158	0.0053059	0.095502	0.0084529	0	5.4073	0	1.1485	4.3743	2.0915	0	0.0089596	0.010612	0.50017	0.0048905	0	5.1807	0	48.868
3	936	0	0	0	0.31229	3.4561	1.8591	0	0.0028936	0.0047938	0.86412	0.0015003	0	3.799	0	1.9842	3.5657	1.8883	0	0.0015897	0.0047938	0.13595	0.0077384	0	5.3485	0	1.1482	4.2097	2.0518	0	0.0074166	0.0095875	0.50003	0.004639	0	5.0944	0	48.868
4	936	0	0	0	0.39566	3.4495	1.8573	0	0.0022512	0.0043328	0.82771	0.0016211	0	3.8775	0	1.9002	3.5445	1.8827	0	0.0013172	0.0043328	0.17243	0.00702	0	5.2679	0	1.1479	4.0629	2.0157	0	0.0061189	0.0086655	0.50007	0.0043508	0	5.0039	0	48.868
5	936	0	0	0	0.47123	3.4383	1.8543	0	0.0017602	0.003914	0.79488	0.0017453	0	3.9496	0	1.8243	3.5176	1.8755	0	0.0010892	0.003914	0.20522	0.0065543	0	5.1706	0	1.1478	3.9356	1.9838	0	0.0050306	0.007828	0.50005	0.0041387	0	4.9059	0	48.868
6	936	0	0	0	0.54012	3.4221	1.8499	0	0.0013827	0.0035382	0.76539	0.0018093	0	3.9687	0	1.7562	3.4996	1.8707	0	0.00089907	0.0035382	0.23482	0.006058	0	5.1012	0	1.1482	3.8306	1.9572	0	0.0041248	0.0070764	0.5001	0.0039101	0	4.8446	0	48.868
7	936	0	0	0	0.59986	3.4082	1.8461	0	0.0010908	0.0031979	0.73894	0.0019079	0	4.0007	0	1.6952	3.4779	1.8649	0	0.00074126	0.0031979	0.26148	0.0057197	0	5.037	0	1.1476	3.743	1.9347	0	0.0033758	0.0063958	0.50021	0.0037955	0	4.7762	0	48.868
8	936	0	0	0	0.65534	3.3993	1.8437	0	0.00086299	0.0028939	0.71507	0.0020436	0	4.0466	0	1.6413	3.4599	1.8601	0	0.00061004	0.0028939	0.28542	0.0054215	0	4.9749	0	1.1483	3.6726	1.9164	0	0.0027567	0.0057878	0.50024	0.0037083	0	4.7193	0	48.868
9	936	0	0	0	0.70594	3.3889	1.8409	0	0.00068461	0.002617	0.69357	0.002134	0	4.0809	0	1.5921	3.4463	1.8564	0	0.00050135	0.002617	0.3069	0.0051072	0	4.9439	0	1.149	3.6139	1.901	0	0.0022476	0.005234	0.50024	0.0036115	0	4.6786	0	48.868
10	936	0	0	0	0.7488	3.3836	1.8394	0	0.00054417	0.0023691	0.67423	0.0022005	0	4.1325	0	1.547	3.4326	1.8527	0	0.00041133	0.0023691	0.32626	0.0048229	0	4.8713	0	1.1479	3.5674	1.8887	0	0.0018294	0.0047382	0.50024	0.0035211	0	4.6301	0	48.868
11	936	0	0	0	0.7885	3.3781	1.838	0	0.00043299	0.0021465	0.65682	0.0022747	0	4.1295	0	1.5069	3.4255	1.8508	0	0.00033675	0.0021465	0.34384	0.00467	0	4.832	0	1.1477	3.5308	1.879	0	0.0014861	0.0042929	0.50033	0.0034613	0	4.6053	0	48.868
12	936	0	0	0	0.8238	3.3745	1.837	0	0.00034598	0.001948	0.64113	0.0023463	0	4.1889	0	1.4705	3.4162	1.8483	0	0.00027598	0.001948	0.35949	0.0044748	0	4.7896	0	1.1472	3.4999	1.8708	0	0.0012088	0.0038961	0.50031	0.0034173	0	4.5737	0	48.868
13	936	0	0	0	0.85712	3.3691	1.8355	0	0.00027659	0.0017687	0.62697	0.0024255	0	4.1983	0	1.439	3.4088	1.8463	0	0.00022573	0.0017687	0.37357	0.0043332	0	4.7585	0	1.1481	3.4736	1.8637	0	0.00098161	0.0035374	0.50027	0.0033923	0	4.5544	0	48.868
14	936	0	0	0	0.8857	3.3673	1.835	0	0.00022158	0.001608	0.6143	0.0025209	0	4.203	0	1.4093	3.3983	1.8434	0	0.00018458	0.001608	0.38632	0.0042327	0	4.7187	0	1.1475	3.4514	1.8578	0	0.00079719	0.003216	0.50031	0.0033247	0	4.5425	0	48.868
15	936	0	0	0	0.91146	3.3649	1.8344	0	0.00017777	0.0014632	0.60286	0.0025779	0	4.2422	0	1.3823	3.3935	1.8421	0	0.00015083	0.0014632	0.3977	0.0040721	0	4.684	0	1.1469	3.4346	1.8533	0	0.00064726	0.0029264	0.50028	0.0033239	0	4.5166	0	48.868
16	936	0	0	0	0.93521	3.3667	1.8349	0	0.00014252	0.0013311	0.5925	0.002636	0	4.2649	0	1.3583	3.3902	1.8413	0	0.00012294	0.0013311	0.40797	0.0040119	0	4.6703	0	1.1467	3.4232	1.8502	0	0.00052441	0.0026621	0.50024	0.0032894	0	4.5181	0	48.868
17	936	0	0	0	0.95529	3.3654	1.8345	0	0.00011455	0.0012069	0.58317	0.0026821	0	4.2845	0	1.3368	3.3855	1.84	0	0.00010029	0.0012069	0.41721	0.0038765	0	4.6472	0	1.1461	3.4118	1.8471	0	0.00042538	0.0024139	0.50019	0.0032935	0	4.5049	0	48.868
18	936	0	0	0	0.97467	3.3652	1.8344	0	9.2044e-05	0.0010949	0.57489	0.0026921	0	4.3026	0	1.3168	3.3819	1.839	0	8.1678e-05	0.0010949	0.42556	0.0038024	0	4.6274	0	1.1457	3.4028	1.8447	0	0.0003446	0.0021898	0.50023	0.0032554	0	4.489	0	48.868
19	936	0	0	0	0.99171	3.367	1.8349	0	7.4142e-05	0.0010011	0.56739	0.0027744	0	4.3395	0	1.3001	3.3847	1.8398	0	6.6585e-05	0.0010011	0.43302	0.0037275	0	4.6269	0	1.1459	3.3996	1.8438	0	0.00027957	0.0020023	0.5002	0.0032633	0	4.4817	0	48.868
20	936	0	0	0	1.0072	3.3639	1.8341	0	5.968e-05	0.00091705	0.56066	0.0028296	0	4.3179	0	1.2853	3.3804	1.8386	0	5.4181e-05	0.00091705	0.4398	0.0036877	0	4.5813	0	1.1463	3.3915	1.8416	0	0.00022648	0.0018341	0.50023	0.0032541	0	4.4777	0	48.868
21	936	0	0	0	1.0213	3.3666	1.8348	0	4.8134e-05	0.00084071	0.5546	0.0028496	0	4.3484	0	1.2705	3.3752	1.8372	0	4.4124e-05	0.00084071	0.44584	0.0036176	0	4.5718	0	1.1459	3.3864	1.8402	0	0.00018369	0.0016814	0.50022	0.0032275	0	4.4709	0	48.868
22	936	0	0	0	1.0343	3.3641	1.8341	0	3.8916e-05	0.00077074	0.54916	0.0028795	0	4.3461	0	1.257	3.3765	1.8375	0	3.5984e-05	0.00077074	0.45127	0.0036215	0	4.5838	0	1.1457	3.3827	1.8392	0	0.00014924	0.0015415	0.50021	0.0032475	0	4.4613	0	48.868
23	936	0	0	0	1.0451	3.3632	1.8339	0	3.1344e-05	0.00070804	0.54422	0.0029249	0	4.3488	0	1.2452	3.3741	1.8369	0	2.9214e-05	0.00070804	0.45616	0.0035864	0	4.5489	0	1.1452	3.3787	1.8381	0	0.00012074	0.0014161	0.50019	0.0032437	0	4.4676	0	48.868
24	936	0	0	0	1.0555	3.3643	1.8342	0	2.5331e-05	0.00065044	0.53981	0.0029449	0	4.3767	0	1.2347	3.373	1.8366	0	2.3777e-05	0.00065044	0.46058	0.0034796	0	4.531	0	1.1451	3.3767	1.8376	0	9.7949e-05	0.0013009	0.5002	0.0032129	0	4.4591	0	48.868
25	936	0	0	0	1.0645	3.3632	1.8339	0	2.0472e-05	0.00059934	0.53585	0.0029592	0	4.3792	0	1.2251	3.3755	1.8373	0	1.9339e-05	0.00059934	0.46456	0.0034708	0	4.5266	0	1.1448	3.3758	1.8373	0	7.9439e-05	0.0011987	0.5002	0.0032391	0	4.4702	0	48.868
0	936	0	0	0	0.00047304	3.2787	1.8107	0	0.0064418	0.0065007	1	0.0010036	0	3.31	0	2.2998	3.4242	1.8505	0	0.002765	0.0065007	0	0.0098791	0	5.5078	0	1.1502	4.6733	2.1618	0	0.012884	0.013001	0.5	0.005416	0	5.3139	0	48.868
1	936	0	0	0	0.11361	3.4007	1.8441	0	0.0048924	0.0058776	0.94994	0.0012136	0	3.591	0	2.184	3.5321	1.8794	0	0.0023057	0.0058776	0.04995	0.0091123	0	5.4744	0	1.1488	4.538	2.1303	0	0.01078	0.011755	0.49995	0.0051845	0	5.2441	0	48.868
2	936	0	0	0	0.21756	3.4475	1.8567	0	0.0037476	0.0053074	0.90468	0.0013755	0	3.7174	0	2.0804	3.5684	1.889	0	0.0019167	0.0053074	0.095061	0.0084465	0	5.4249	0	1.149	4.3755	2.0918	0	0.0089628	0.010615	0.49987	0.0049206	0	5.1826	0	48.868
3	936	0	0	0	0.31157	3.4587	1.8597	0	0.0028944	0.004793	0.86404	0.0015268	0	3.7798	0	1.9873	3.565	1.8881	0	0.0015904	0.004793	0.13559	0.0076857	0	5.3445	0	1.1494	4.2138	2.0528	0	0.0074191	0.009586	0.49982	0.0046274	0	5.0839	0	48.868
4	936	0	0	0	0.39544	3.4541	1.8585	0	0.0022511	0.0043296	0.82755	0.0016523	0	3.8934	0	1.9037	3.5479	1.8836	0	0.0013174	0.0043296	0.17217	0.0071503	0	5.2741	0	1.1496	4.0697	2.0173	0	0.0061193	0.0086591	0.49986	0.0043702	0	5.0103	0	48.868
5	936	0	0	0	0.47037	3.4383	1.8543	0	0.0017595	0.0039118	0.79473	0.0017479	0	3.9308	0	1.8293	3.5297	1.8788	0	0.0010889	0.0039118	0.20503	0.0066127	0	5.1822	0	1.1498	3.9457	1.9864	0	0.0050291	0.0078235	0.49988	0.0041496	0	4.9242	0	48.868
6	936	0	0	0	0.53888	3.427	1.8512	0	0.0013825	0.0035376	0.76526	0.0018464	0	3.9809	0	1.7608	3.5037	1.8718	0	0.00089912	0.0035376	0.23454	0.0061959	0	5.1297	0	1.1498	3.8386	1.9592	0	0.0041247	0.0070752	0.4999	0.0039765	0	4.8568	0	48.868
7	936	0	0	0	0.5999	3.4113	1.847	0	0.0010888	0.0031962	0.73862	0.0019353	0	3.9888	0	1.699	3.4826	1.8662	0	0.00074025	0.0031962	0.26131	0.0057096	0	5.0339	0	1.1494	3.749	1.9362	0	0.0033707	0.0063923	0.49997	0.0038355	0	4.7877	0	48.868
8	936	0	0	0	0.65396	3.3993	1.8437	0	0.00086122	0.002893	0.7148	0.002018	0	4.0282	0	1.6434	3.4672	1.8621	0	0.00060907	0.002893	0.28534	0.0053771	0	4.9773	0	1.1487	3.678	1.9178	0	0.002752	0.0057861	0.50007	0.003719	0	4.7272	0	48.868
9	936	0	0	0	0.70272	3.3918	1.8417	0	0.00068263	0.0026143	0.69331	0.0021017	0	4.0911	0	1.5933	3.4527	1.8581	0	0.00050015	0.0026143	0.30696	0.0051299	0	4.9247	0	1.148	3.6205	1.9028	0	0.0022419	0.0052286	0.50014	0.0036348	0	4.6788	0	48.868
10	936	0	0	0	0.74723	3.3864	1.8402	0	0.00054326	0.0023681	0.67402	0.0022113	0	4.1171	0	1.5499	3.4415	1.8551	0	0.00041077	0.0023681	0.32629	0.0049191	0	4.8711	0	1.1486	3.575	1.8908	0	0.0018268	0.0047362	0.50016	0.0035493	0	4.6337	0	48.868
11	936	0	0	0	0.78762	3.3814	1.8389	0	0.00043285	0.0021437	0.65655	0.0023119	0	4.121	0	1.5085	3.4262	1.851	0	0.0003367	0.0021437	0.34368	0.0046933	0	4.8459	0	1.148	3.5337	1.8798	0	0.0014857	0.0042874	0.50011	0.0034741	0	4.6103	0	48.868
12	936	0	0	0	0.82393	3.3748	1.8371	0	0.00034541	0.0019447	0.64095	0.0023517	0	4.1882	0	1.4728	3.4159	1.8482	0	0.00027559	0.0019447	0.35945	0.0045053	0	4.8068	0	1.1483	3.5006	1.871	0	0.001207	0.0038894	0.5002	0.003416	0	4.5833	0	48.868
13	936	0	0	0	0.85637	3.3696	1.8357	0	0.00027615	0.0017661	0.62688	0.0024551	0	4.2104	0	1.44	3.4055	1.8454	0	0.00022541	0.0017661	0.37361	0.0043143	0	4.7544	0	1.1482	3.4727	1.8635	0	0.00098017	0.0035322	0.50025	0.0033505	0	4.5482	0	48.868
14	936	0	0	0	0.88584	3.369	1.8355	0	0.00022096	0.0015985	0.61418	0.0025243	0	4.2137	0	1.4104	3.4001	1.8439	0	0.0001841	0.0015985	0.38628	0.0041695	0	4.7347	0	1.1481	3.4534	1.8583	0	0.00079506	0.0031969	0.50023	0.00336	0	4.5436	0	48.868
15	936	0	0	0	0.91181	3.3691	1.8355	0	0.00017719	0.0014499	0.60278	0.0025584	0	4.2568	0	1.3843	3.3956	1.8427	0	0.00015036	0.0014499	0.39769	0.0040945	0	4.6734	0	1.1481	3.4382	1.8542	0	0.00064521	0.0028997	0.50023	0.0033447	0	4.5235	0	48.868
16	936	0	0	0	0.93571	3.3686	1.8354	0	0.00014231	0.0013203	0.59247	0.0026204	0	4.2782	0	1.3606	3.3958	1.8428	0	0.00012277	0.0013203	0.40797	0.004028	0	4.6734	0	1.1482	3.4273	1.8513	0	0.00052365	0.0026407	0.50022	0.0032999	0	4.5193	0	48.868
17	936	0	0	0	0.95727	3.3669	1.8349	0	0.00011433	0.001202	0.58325	0.0026568	0	4.3088	0	1.3389	3.395	1.8426	0	0.00010011	0.001202	0.41719	0.0038919	0	4.6567	0	1.1481	3.4174	1.8486	0	0.00042458	0.002404	0.50022	0.0032914	0	4.5045	0	48.868
18	936	0	0	0	0.97649	3.3655	1.8345	0	9.1943e-05	0.0010951	0.57494	0.0027432	0	4.3036	0	1.3204	3.389	1.8409	0	8.159e-05	0.0010951	0.42551	0.0038201	0	4.6467	0	1.1485	3.4068	1.8458	0	0.00034424	0.0021902	0.50022	0.0032961	0	4.4974	0	48.868
19	936	0	0	0	0.99267	3.3619	1.8336	0	7.4026e-05	0.000997	0.56748	0.0027381	0	4.2893	0	1.3033	3.3851	1.8399	0	6.6483e-05	0.000997	0.433	0.0037637	0	4.6088	0	1.148	3.3976	1.8433	0	0.00027915	0.001994	0.50024	0.0032995	0	4.4846	0	48.868
20	936	0	0	0	1.0076	3.3647	1.8343	0	5.9589e-05	0.0009135	0.56072	0.0027947	0	4.3489	0	1.2869	3.381	1.8387	0	5.41e-05	0.0009135	0.43971	0.0036891	0	4.6004	0	1.1473	3.3923	1.8418	0	0.00022614	0.001827	0.50022	0.0032349	0	4.4999	0	48.868
21	936	0	0	0	1.0216	3.3625	1.8337	0	4.7984e-05	0.00083764	0.55467	0.0028596	0	4.3165	0	1.2731	3.3795	1.8383	0	4.3991e-05	0.00083764	0.44577	0.003648	0	4.586	0	1.1473	3.3868	1.8403	0	0.00018312	0.0016753	0.50022	0.0032433	0	4.4885	0	48.868
22	936	0	0	0	1.034	3.3619	1.8335	0	3.8684e-05	0.0007672	0.54918	0.0028601	0	4.3365	0	1.2601	3.3791	1.8382	0	3.5778e-05	0.0007672	0.45122	0.0036161	0	4.5671	0	1.1471	3.3833	1.8394	0	0.00014836	0.0015344	0.5002	0.0032603	0	4.4751	0	48.868
23	936	0	0	0	1.0446	3.3603	1.8331	0	3.1199e-05	0.00070132	0.54427	0.0028775	0	4.3443	0	1.2478	3.3789	1.8382	0	2.9083e-05	0.00070132	0.45612	0.0035841	0	4.571	0	1.1462	3.3799	1.8385	0	0.00012018	0.0014026	0.50019	0.0032206	0	4.4725	0	48.868
24	936	0	0	0	1.0538	3.3597	1.8329	0	2.5143e-05	0.00064786	0.53986	0.002906	0	4.3552	0	1.2383	3.3762	1.8375	0	2.3605e-05	0.00064786	0.46051	0.0035485	0	4.5584	0	1.146	3.3765	1.8375	0	9.7237e-05	0.0012957	0.50019	0.0032225	0	4.474	0	48.868
25	936	0	0	0	1.0624	3.3627	1.8338	0	2.032e-05	0.0005949	0.5359	0.0029417	0	4.3774	0	1.2292	3.3757	1.8373	0	1.9198e-05	0.0005949	0.46448	0.0035316	0	4.5549	0	1.1458	3.3762	1.8374	0	7.8854e-05	0.0011898	0.50019	0.0032358	0	4.4738	0	48.868
0	936	0	0	0	0.00039511	3.2764	1.8101	0	0.0064416	0.0064994	1	0.00099533	0	3.336	0	2.2995	3.4213	1.8497	0	0.0027648	0.0064994	0	0.0098364	0	5.5162	0	1.15	4.6704	2.1611	0	0.012884	0.012999	0.5	0.0054153	0	5.3003	0	48.868
1	936	0	0	0	0.11454	3.4011	1.8442	0	0.0048917	0.0058777	0.94999	0.0012079	0	3.582	0	2.1846	3.5328	1.8796	0	0.0023052	0.0058777	0.05004	0.0091409	0	5.4733	0	1.1496	4.5382	2.1303	0	0.010778	0.011755	0.50002	0.0051827	0	5.2551	0	48.868
2	936	0	0	0	0.21899	3.4461	1.8564	0	0.0037513	0.0053067	0.90496	0.0013825	0	3.7214	0	2.0817	3.5635	1.8877	0	0.0019178	0.0053067	0.095021	0.0084348	0	5.4255	0	1.1504	4.3723	2.091	0	0.0089684	0.010613	0.49999	0.0049197	0	5.1856	0	48.868
3	936	0	0	0	0.31246	3.4566	1.8592	0	0.0028978	0.004796	0.86445	0.0015107	0	3.8146	0	1.9878	3.5623	1.8874	0	0.0015913	0.004796	0.13577	0.00774	0	5.3467	0	1.1501	4.2111	2.0521	0	0.0074245	0.0095919	0.50011	0.0046227	0	5.085	0	48.868
4	936	0	0	0	0.39624	3.4474	1.8567	0	0.0022526	0.0043299	0.82784	0.0016095	0	3.8946	0	1.9039	3.5481	1.8836	0	0.0013178	0.0043299	0.17229	0.0071311	0	5.2651	0	1.1501	4.066	2.0164	0	0.006122	0.0086598	0.50006	0.0043567	0	5.0284	0	48.868
5	936	0	0	0	0.47209	3.4358	1.8536	0	0.001763	0.0039156	0.79508	0.0017617	0	3.919	0	1.8294	3.5253	1.8776	0	0.0010905	0.0039156	0.20504	0.0065833	0	5.1759	0	1.1507	3.9411	1.9852	0	0.0050371	0.0078312	0.50006	0.0041899	0	4.9307	0	48.868
6	936	0	0	0	0.53813	3.4282	1.8515	0	0.0013855	0.0035408	0.7656	0.0018611	0	3.9792	0	1.7618	3.502	1.8714	0	0.00090054	0.0035408	0.23452	0.0061445	0	5.1183	0	1.15	3.8394	1.9594	0	0.0041317	0.0070816	0.50006	0.0039981	0	4.8523	0	48.868
7	936	0	0	0	0.6008	3.4131	1.8475	0	0.0010934	0.0031996	0.73905	0.0019351	0	4.0256	0	1.7004	3.4801	1.8655	0	0.00074278	0.0031996	0.26104	0.0057195	0	5.0528	0	1.1506	3.7488	1.9362	0	0.0033828	0.0063992	0.50005	0.0038326	0	4.78	0	48.868
8	936	0	0	0	0.6561	3.4033	1.8448	0	0.00086488	0.002895	0.71513	0.0020255	0	4.0232	0	1.6444	3.4645	1.8613	0	0.00061122	0.002895	0.28513	0.0053631	0	4.977	0	1.1503	3.6781	1.9178	0	0.0027621	0.0057899	0.50013	0.0037212	0	4.7199	0	48.868
9	936	0	0	0	0.70556	3.392	1.8417	0	0.000686	0.0026218	0.69369	0.0021441	0	4.0993	0	1.5945	3.4495	1.8573	0	0.00050224	0.0026218	0.30669	0.0051052	0	4.9495	0	1.1501	3.6183	1.9022	0	0.0022517	0.0052436	0.50019	0.0036075	0	4.6863	0	48.868
10	936	0	0	0	0.75	3.3853	1.8399	0	0.00054584	0.0023721	0.67429	0.0022303	0	4.1288	0	1.5505	3.4323	1.8526	0	0.00041246	0.0023721	0.326	0.0049029	0	4.876	0	1.1502	3.5689	1.8892	0	0.0018346	0.0047441	0.50015	0.003546	0	4.6614	0	48.868
11	936	0	0	0	0.79111	3.3797	1.8384	0	0.00043465	0.0021456	0.6568	0.0022963	0	4.1625	0	1.5104	3.4247	1.8506	0	0.00033793	0.0021456	0.34344	0.0046705	0	4.8492	0	1.1508	3.5316	1.8792	0	0.0014914	0.0042913	0.50012	0.0034694	0	4.6217	0	48.868
12	936	0	0	0	0.82752	3.3774	1.8378	0	0.00034691	0.001943	0.64109	0.0023777	0	4.1624	0	1.4756	3.414	1.8477	0	0.00027668	0.001943	0.35913	0.0045352	0	4.8143	0	1.1515	3.5007	1.871	0	0.0012119	0.0038859	0.50011	0.0034246	0	4.5966	0	48.868
13	936	0	0	0	0.86108	3.3715	1.8362	0	0.00027711	0.0017592	0.62699	0.0024473	0	4.1827	0	1.4435	3.4099	1.8466	0	0.00022614	0.0017592	0.37335	0.0043208	0	4.7466	0	1.1523	3.4755	1.8643	0	0.00098337	0.0035183	0.50017	0.0034163	0	4.5521	0	48.868
14	936	0	0	0	0.89018	3.3692	1.8355	0	0.00022184	0.0015976	0.61427	0.0025405	0	4.2209	0	1.4145	3.4033	1.8448	0	0.00018479	0.0015976	0.38606	0.0042541	0	4.7368	0	1.1523	3.455	1.8588	0	0.00079808	0.0031952	0.50016	0.0033857	0	4.5576	0	48.868
15	936	0	0	0	0.91644	3.3661	1.8347	0	0.00017783	0.0014524	0.60289	0.0025705	0	4.2467	0	1.3888	3.3962	1.8429	0	0.00015088	0.0014524	0.39753	0.0041121	0	4.7072	0	1.1526	3.4369	1.8539	0	0.00064746	0.0029048	0.50021	0.0033559	0	4.5314	0	48.868
16	936	0	0	0	0.93872	3.366	1.8347	0	0.0001428	0.0013206	0.59261	0.0026159	0	4.2703	0	1.3649	3.3906	1.8414	0	0.00012318	0.0013206	0.40778	0.0040177	0	4.6726	0	1.1518	3.4237	1.8503	0	0.00052539	0.0026412	0.5002	0.003313	0	4.5188	0	48.868
17	936	0	0	0	0.96035	3.3672	1.835	0	0.00011462	0.0011997	0.58332	0.0027041	0	4.2805	0	1.3432	3.3883	1.8407	0	0.00010035	0.0011997	0.41701	0.0039388	0	4.6469	0	1.1518	3.4144	1.8478	0	0.00042563	0.0023995	0.50017	0.0033119	0	4.5005	0	48.868
18	936	0	0	0	0.97906	3.3656	1.8346	0	9.2165e-05	0.0010941	0.57502	0.0027079	0	4.3354	0	1.3241	3.3845	1.8397	0	8.178e-05	0.0010941	0.42536	0.0038733	0	4.6568	0	1.1516	3.4048	1.8452	0	0.00034504	0.0021882	0.50019	0.003268	0	4.4918	0	48.868
19	936	0	0	0	0.99601	3.363	1.8339	0	7.423e-05	0.00099759	0.56754	0.002764	0	4.3057	0	1.3058	3.3856	1.84	0	6.666e-05	0.00099759	0.43286	0.0037771	0	4.6232	0	1.1509	3.3983	1.8435	0	0.00027989	0.0019952	0.5002	0.0032657	0	4.4679	0	48.868
20	936	0	0	0	1.0116	3.3654	1.8345	0	5.9672e-05	0.00091091	0.56079	0.0028291	0	4.3288	0	1.2906	3.3792	1.8383	0	5.4174e-05	0.00091091	0.43961	0.003728	0	4.6223	0	1.1511	3.3918	1.8417	0	0.00022645	0.0018218	0.5002	0.0032548	0	4.4797	0	48.868
21	936	0	0	0	1.0251	3.365	1.8344	0	4.8053e-05	0.00083511	0.55471	0.0028036	0	4.3461	0	1.2773	3.3762	1.8375	0	4.4054e-05	0.00083511	0.44569	0.0036756	0	4.6005	0	1.1512	3.3865	1.8402	0	0.00018338	0.0016702	0.5002	0.0032557	0	4.4936	0	48.868
22	936	0	0	0	1.0384	3.3641	1.8342	0	3.8733e-05	0.00076503	0.54926	0.0028637	0	4.3432	0	1.2637	3.3764	1.8375	0	3.5822e-05	0.00076503	0.45114	0.0036155	0	4.565	0	1.151	3.3829	1.8393	0	0.00014855	0.0015301	0.5002	0.0032361	0	4.4654	0	48.868
23	936	0	0	0	1.0499	3.3639	1.8341	0	3.1336e-05	0.00070154	0.54434	0.0029691	0	4.36	0	1.253	3.3756	1.8373	0	2.9207e-05	0.00070154	0.45604	0.0035768	0	4.5611	0	1.1514	3.3801	1.8385	0	0.00012069	0.0014031	0.50019	0.0032462	0	4.4716	0	48.868
24	936	0	0	0	1.0592	3.3649	1.8344	0	2.5266e-05	0.00064266	0.53991	0.0029265	0	4.3935	0	1.2431	3.3742	1.8369	0	2.3718e-05	0.00064266	0.46048	0.0035463	0	4.553	0	1.1512	3.378	1.8379	0	9.7694e-05	0.0012853	0.5002	0.0032401	0	4.4748	0	48.868
25	936	0	0	0	1.0677	3.3613	1.8334	0	2.0366e-05	0.00059046	0.53594	0.0029339	0	4.3593	0	1.2344	3.3744	1.837	0	1.9241e-05	0.00059046	0.46445	0.0034939	0	4.5527	0	1.1511	3.3748	1.8371	0	7.9012e-05	0.0011809	0.50019	0.0032299	0	4.4912	0	48.868
0	936	0	0	0	-0.00074763	3.2782	1.8106	0	0.0064416	0.0065006	1	0.0010031	0	3.3124	0	2.2983	3.4228	1.8501	0	0.0027649	0.0065006	0	0.0097688	0	5.5163	0	1.1488	4.672	2.1615	0	0.012884	0.013001	0.5	0.0054023	0	5.3173	0	48.868
1	936	0	0	0	0.114	3.405	1.8453	0	0.0048931	0.0058777	0.95003	0.0012329	0	3.57	0	2.1843	3.5345	1.88	0	0.0023056	0.0058777	0.050021	0.009154	0	5.4723	0	1.1492	4.5413	2.131	0	0.01078	0.011755	0.50003	0.0051716	0	5.2608	0	48.868
2	936	0	0	0	0.21944	3.4464	1.8564	0	0.0037537	0.0053128	0.90513	0.0013853	0	3.7077	0	2.0807	3.5689	1.8892	0	0.0019183	0.0053128	0.095093	0.0084336	0	5.4292	0	1.1501	4.3737	2.0913	0	0.0089716	0.010626	0.50011	0.0049069	0	5.185	0	48.868
3	936	0	0	0	0.31271	3.4552	1.8588	0	0.0029011	0.0048002	0.86459	0.0015236	0	3.8379	0	1.9864	3.5628	1.8875	0	0.0015926	0.0048002	0.13553	0.0076863	0	5.3369	0	1.1495	4.2093	2.0517	0	0.0074307	0.0096003	0.50006	0.0046257	0	5.0931	0	48.868
4	936	0	0	0	0.39635	3.4485	1.857	0	0.002257	0.0043331	0.82811	0.0016269	0	3.8844	0	1.9024	3.5459	1.8831	0	0.0013197	0.0043331	0.17199	0.0070653	0	5.2642	0	1.1494	4.0643	2.016	0	0.0061309	0.0086661	0.50005	0.0043661	0	5.0038	0	48.868
5	936	0	0	0	0.47226	3.4425	1.8554	0	0.0017643	0.0039165	0.7953	0.0017457	0	3.9406	0	1.8272	3.5208	1.8764	0	0.001091	0.0039165	0.20492	0.0066089	0	5.1774	0	1.1497	3.9406	1.9851	0	0.0050397	0.007833	0.50011	0.0041577	0	4.9237	0	48.868
6	936	0	0	0	0.54043	3.4277	1.8514	0	0.0013847	0.0035367	0.76573	0.0018636	0	3.9845	0	1.7593	3.5005	1.871	0	0.00090005	0.0035367	0.23462	0.0060889	0	5.1033	0	1.1499	3.8355	1.9584	0	0.0041295	0.0070733	0.50018	0.0039889	0	4.8466	0	48.868
7	936	0	0	0	0.60209	3.4152	1.848	0	0.0010905	0.0031963	0.73919	0.001954	0	4.0207	0	1.6964	3.4828	1.8662	0	0.00074099	0.0031963	0.26148	0.0057272	0	5.04	0	1.1493	3.7484	1.9361	0	0.0033747	0.0063925	0.50034	0.0038415	0	4.7852	0	48.868
8	936	0	0	0	0.65779	3.4035	1.8448	0	0.00086292	0.0028916	0.71535	0.0020513	0	4.0681	0	1.6417	3.4691	1.8626	0	0.00060996	0.0028916	0.28541	0.0054487	0	5.0004	0	1.1498	3.6783	1.9179	0	0.0027564	0.0057832	0.50038	0.0037326	0	4.7205	0	48.868
9	936	0	0	0	0.70804	3.3937	1.8422	0	0.0006843	0.0026167	0.69381	0.0021248	0	4.1138	0	1.5927	3.4489	1.8571	0	0.00050113	0.0026167	0.30689	0.005144	0	4.9319	0	1.1504	3.617	1.9018	0	0.0022466	0.0052334	0.50035	0.0036347	0	4.688	0	48.868
10	936	0	0	0	0.75167	3.3857	1.84	0	0.00054385	0.0023649	0.67448	0.002228	0	4.1082	0	1.5483	3.4364	1.8537	0	0.00041109	0.0023649	0.32627	0.0048437	0	4.8707	0	1.15	3.5697	1.8894	0	0.0018284	0.0047299	0.50038	0.0035465	0	4.6456	0	48.868
11	936	0	0	0	0.79096	3.3785	1.8381	0	0.00043323	0.0021407	0.65699	0.0022801	0	4.1648	0	1.5083	3.4244	1.8505	0	0.00033692	0.0021407	0.34365	0.0046589	0	4.8364	0	1.1496	3.5301	1.8789	0	0.0014868	0.0042813	0.50032	0.0034923	0	4.6147	0	48.868
12	936	0	0	0	0.82687	3.3753	1.8372	0	0.00034578	0.0019407	0.6413	0.0023661	0	4.1939	0	1.4726	3.4168	1.8485	0	0.00027584	0.0019407	0.35933	0.0045293	0	4.7917	0	1.1497	3.5003	1.8709	0	0.0012082	0.0038814	0.50031	0.0034621	0	4.5834	0	48.868
13	936	0	0	0	0.85882	3.3729	1.8365	0	0.00027656	0.0017586	0.62723	0.0024395	0	4.1758	0	1.4396	3.4095	1.8465	0	0.0002257	0.0017586	0.37344	0.0043432	0	4.7594	0	1.1492	3.4755	1.8643	0	0.00098147	0.0035171	0.50033	0.0033891	0	4.5711	0	48.868
14	936	0	0	0	0.88879	3.3664	1.8348	0	0.00022141	0.001598	0.61452	0.0024792	0	4.2275	0	1.4103	3.4048	1.8452	0	0.00018443	0.001598	0.38615	0.0042328	0	4.7415	0	1.1496	3.4536	1.8584	0	0.00079655	0.0031961	0.50033	0.0033308	0	4.538	0	48.868
15	936	0	0	0	0.91421	3.3674	1.8351	0	0.00017739	0.0014514	0.60309	0.0025575	0	4.2445	0	1.383	3.4	1.8439	0	0.00015052	0.0014514	0.39756	0.0040944	0	4.7034	0	1.1486	3.4387	1.8544	0	0.00064589	0.0029027	0.50032	0.0033125	0	4.5242	0	48.868
16	936	0	0	0	0.93732	3.3653	1.8345	0	0.0001424	0.0013196	0.59279	0.0026679	0	4.274	0	1.3586	3.3941	1.8423	0	0.00012284	0.0013196	0.40785	0.0039536	0	4.6729	0	1.1479	3.4241	1.8504	0	0.00052396	0.0026392	0.50032	0.003315	0	4.5128	0	48.868
17	936	0	0	0	0.95849	3.3642	1.8342	0	0.00011454	0.0012001	0.58353	0.0026909	0	4.2967	0	1.3374	3.3878	1.8406	0	0.00010028	0.0012001	0.41712	0.0039275	0	4.6404	0	1.148	3.4119	1.8471	0	0.00042533	0.0024002	0.50032	0.0032957	0	4.4935	0	48.868
18	936	0	0	0	0.97776	3.3631	1.8339	0	9.2008e-05	0.0010898	0.5752	0.0027189	0	4.3032	0	1.3173	3.3836	1.8395	0	8.1643e-05	0.0010898	0.42547	0.0038016	0	4.6344	0	1.1475	3.4022	1.8445	0	0.00034446	0.0021795	0.50034	0.0032661	0	4.4935	0	48.868
19	936	0	0	0	0.99353	3.3642	1.8342	0	7.4041e-05	0.00099655	0.5677	0.0027663	0	4.3308	0	1.3007	3.3822	1.8391	0	6.6495e-05	0.00099655	0.43296	0.0037837	0	4.6007	0	1.1471	3.3967	1.843	0	0.0002792	0.0019931	0.50033	0.0032726	0	4.4912	0	48.868
20	936	0	0	0	1.0098	3.364	1.8341	0	5.971e-05	0.00091157	0.56094	0.0028515	0	4.3086	0	1.2858	3.3802	1.8385	0	5.4204e-05	0.00091157	0.4397	0.0037312	0	4.5912	0	1.1478	3.3911	1.8415	0	0.00022658	0.0018231	0.50032	0.0032385	0	4.4912	0	48.868
21	936	0	0	0	1.0245	3.365	1.8344	0	4.8113e-05	0.00083193	0.55489	0.0028627	0	4.3523	0	1.2722	3.3779	1.8379	0	4.4103e-05	0.00083193	0.44583	0.0036617	0	4.5714	0	1.1483	3.3868	1.8403	0	0.00018359	0.0016639	0.50036	0.0032704	0	4.4788	0	48.868
22	936	0	0	0	1.0372	3.3664	1.8348	0	3.8665e-05	0.00076458	0.54942	0.0028909	0	4.3783	0	1.2608	3.3781	1.838	0	3.5759e-05	0.00076458	0.45131	0.0036232	0	4.5661	0	1.149	3.3848	1.8398	0	0.00014828	0.0015292	0.50036	0.0032589	0	4.4688	0	48.868
23	936	0	0	0	1.0492	3.3642	1.8342	0	3.1113e-05	0.00070011	0.54448	0.0029079	0	4.3605	0	1.2502	3.3789	1.8382	0	2.9005e-05	0.00070011	0.4562	0.0035428	0	4.5497	0	1.1497	3.3816	1.8389	0	0.00011985	0.0014002	0.50034	0.0032394	0	4.4805	0	48.868
24	936	0	0	0	1.06	3.3628	1.8338	0	2.5124e-05	0.00064533	0.54007	0.0029335	0	4.3742	0	1.24	3.3779	1.8379	0	2.3588e-05	0.00064533	0.46064	0.0035284	0	4.5373	0	1.15	3.3784	1.8381	0	9.7163e-05	0.0012907	0.50035	0.0032406	0	4.4718	0	48.868
25	936	0	0	0	1.0696	3.3648	1.8343	0	2.0255e-05	0.00059358	0.53609	0.003006	0	4.3792	0	1.2309	3.3752	1.8372	0	1.9138e-05	0.00059358	0.46462	0.0035197	0	4.5404	0	1.1503	3.3765	1.8375	0	7.8603e-05	0.0011872	0.50036	0.0032537	0	4.4636	0	48.868
0	936	0	0	0	0.0012374	3.2759	1.8099	0	0.0064415	0.0065005	1	0.0010204	0	3.3153	0	2.2977	3.4217	1.8498	0	0.0027648	0.0065005	0	0.0098269	0	5.5038	0	1.1495	4.6672	2.1604	0	0.012884	0.013001	0.5	0.0053824	0	5.3131	0	48.868
1	936	0	0	0	0.11698	3.4012	1.8442	0	0.0048902	0.0058755	0.94988	0.001224	0	3.6137	0	2.183	3.5313	1.8792	0	0.0023048	0.0058755	0.049989	0.0091119	0	5.4869	0	1.15	4.5334	2.1292	0	0.010776	0.011751	0.49994	0.0051737	0	5.2627	0	48.868
2	936	0	0	0	0.22114	3.4463	1.8564	0	0.0037456	0.0053083	0.90463	0.0013917	0	3.7647	0	2.0799	3.5612	1.8871	0	0.0019161	0.0053083	0.094912	0.0084019	0	5.4152	0	1.1505	4.3675	2.0899	0	0.0089596	0.010617	0.49977	0.0048703	0	5.1773	0	48.868
3	936	0	0	0	0.31318	3.4532	1.8583	0	0.0028962	0.0047943	0.86421	0.0015175	0	3.8011	0	1.9866	3.564	1.8878	0	0.0015909	0.0047943	0.13556	0.0077408	0	5.3402	0	1.1499	4.2087	2.0515	0	0.0074222	0.0095887	0.49988	0.0046635	0	5.0931	0	48.868
4	936	0	0	0	0.39746	3.4462	1.8564	0	0.0022522	0.0043323	0.82775	0.0016453	0	3.871	0	1.9035	3.5473	1.8834	0	0.0013177	0.0043323	0.1721	0.0071336	0	5.2694	0	1.1505	4.0638	2.0159	0	0.0061212	0.0086646	0.49993	0.004397	0	4.993	0	48.868
5	936	0	0	0	0.47233	3.434	1.8531	0	0.001761	0.0039139	0.79502	0.0017403	0	3.9078	0	1.8272	3.5287	1.8785	0	0.0010894	0.0039139	0.20513	0.006558	0	5.1775	0	1.1498	3.9403	1.985	0	0.0050321	0.0078278	0.50008	0.0041522	0	4.9299	0	48.868
6	936	0	0	0	0.54164	3.4228	1.8501	0	0.0013814	0.0035367	0.76516	0.0018473	0	3.9629	0	1.7585	3.5037	1.8718	0	0.00089845	0.0035367	0.2346	0.0060661	0	5.1117	0	1.1501	3.8335	1.9579	0	0.0041216	0.0070733	0.49988	0.003983	0	4.8383	0	48.868
7	936	0	0	0	0.60276	3.4101	1.8466	0	0.0010898	0.0031983	0.73864	0.0019557	0	4.0029	0	1.6968	3.4829	1.8663	0	0.00074073	0.0031983	0.26127	0.0057245	0	5.0485	0	1.1498	3.7457	1.9354	0	0.0033731	0.0063965	0.49995	0.003823	0	4.7765	0	48.868
8	936	0	0	0	0.65696	3.4008	1.8441	0	0.00086245	0.0028959	0.71483	0.0020139	0	4.0603	0	1.6422	3.4644	1.8613	0	0.0006098	0.0028959	0.28516	0.0053813	0	4.9752	0	1.1496	3.6753	1.9171	0	0.0027554	0.0057918	0.5	0.0037121	0	4.7188	0	48.868
9	936	0	0	0	0.70574	3.3908	1.8414	0	0.00068453	0.0026187	0.69331	0.0021276	0	4.0862	0	1.5931	3.4453	1.8562	0	0.00050138	0.0026187	0.30662	0.0051141	0	4.8996	0	1.1494	3.6149	1.9013	0	0.0022476	0.0052373	0.49996	0.0036027	0	4.6852	0	48.868
10	936	0	0	0	0.74945	3.3834	1.8394	0	0.00054453	0.0023722	0.67401	0.002234	0	4.1239	0	1.5481	3.4324	1.8527	0	0.00041162	0.0023722	0.32603	0.0048256	0	4.8949	0	1.1487	3.5673	1.8887	0	0.0018307	0.0047445	0.50002	0.0035321	0	4.6355	0	48.868
11	936	0	0	0	0.79072	3.379	1.8382	0	0.00043436	0.0021457	0.65655	0.0023017	0	4.138	0	1.5084	3.4227	1.85	0	0.00033775	0.0021457	0.34337	0.0046455	0	4.8434	0	1.1496	3.5296	1.8787	0	0.0014905	0.0042915	0.49996	0.003492	0	4.6145	0	48.868
12	936	0	0	0	0.82666	3.3747	1.837	0	0.00034668	0.0019461	0.6408	0.0023888	0	4.1768	0	1.4725	3.4155	1.8481	0	0.00027652	0.0019461	0.35906	0.0044873	0	4.7951	0	1.1496	3.4994	1.8707	0	0.0012112	0.0038923	0.49993	0.0034513	0	4.5851	0	48.868
13	936	0	0	0	0.85919	3.3709	1.836	0	0.00027732	0.0017621	0.62671	0.0024467	0	4.1945	0	1.4405	3.4074	1.8459	0	0.0002263	0.0017621	0.37314	0.0043057	0	4.7551	0	1.1498	3.4736	1.8638	0	0.00098408	0.0035241	0.49993	0.00339	0	4.5662	0	48.868
14	936	0	0	0	0.88772	3.3665	1.8348	0	0.00022202	0.0015979	0.61394	0.0025013	0	4.2173	0	1.4105	3.4011	1.8442	0	0.00018493	0.0015979	0.38582	0.0042188	0	4.7305	0	1.1491	3.4521	1.858	0	0.00079871	0.0031958	0.49988	0.0033553	0	4.5468	0	48.868
15	936	0	0	0	0.91422	3.3638	1.8341	0	0.00017792	0.0014495	0.60253	0.0025895	0	4.2462	0	1.3837	3.394	1.8423	0	0.00015095	0.0014495	0.39734	0.0041133	0	4.7177	0	1.149	3.434	1.8531	0	0.00064775	0.0028989	0.49993	0.0033191	0	4.5263	0	48.868
16	936	0	0	0	0.93943	3.3635	1.834	0	0.00014253	0.0013146	0.59223	0.0026015	0	4.2716	0	1.3596	3.3899	1.8412	0	0.00012296	0.0013146	0.40763	0.0039792	0	4.6663	0	1.1495	3.4208	1.8495	0	0.00052445	0.0026292	0.49993	0.003296	0	4.5101	0	48.868
17	936	0	0	0	0.96037	3.3604	1.8331	0	0.00011433	0.0011954	0.58292	0.002652	0	4.2889	0	1.3382	3.3858	1.84	0	0.00010012	0.0011954	0.41688	0.0039215	0	4.6441	0	1.1493	3.4088	1.8463	0	0.00042461	0.0023909	0.4999	0.0032885	0	4.519	0	48.868
18	936	0	0	0	0.97831	3.3622	1.8336	0	9.1958e-05	0.0010934	0.57463	0.0027067	0	4.2876	0	1.3192	3.3864	1.8402	0	8.1606e-05	0.0010934	0.42522	0.0038005	0	4.6365	0	1.1487	3.4033	1.8448	0	0.0003443	0.0021868	0.49993	0.0032515	0	4.5026	0	48.868
19	936	0	0	0	0.99467	3.3625	1.8337	0	7.4015e-05	0.0009943	0.56716	0.0027664	0	4.3275	0	1.3014	3.3828	1.8392	0	6.6476e-05	0.0009943	0.43268	0.0037661	0	4.6337	0	1.148	3.3962	1.8429	0	0.0002791	0.0019886	0.49992	0.0032361	0	4.4967	0	48.868
20	936	0	0	0	1.0096	3.3608	1.8333	0	5.9542e-05	0.00090752	0.56044	0.0028191	0	4.3341	0	1.286	3.3816	1.8389	0	5.4061e-05	0.00090752	0.4394	0.0037013	0	4.6038	0	1.1478	3.3903	1.8413	0	0.00022595	0.001815	0.49992	0.0032203	0	4.4775	0	48.868
21	936	0	0	0	1.0238	3.365	1.8344	0	4.8024e-05	0.00083248	0.55434	0.0028648	0	4.3512	0	1.2741	3.3828	1.8392	0	4.4028e-05	0.00083248	0.44545	0.00362	0	4.5778	0	1.149	3.3896	1.8411	0	0.00018327	0.001665	0.4999	0.0032515	0	4.4829	0	48.868
22	936	0	0	0	1.0359	3.3626	1.8337	0	3.8756e-05	0.00076328	0.54887	0.0028773	0	4.3494	0	1.2617	3.3823	1.8391	0	3.5841e-05	0.00076328	0.45089	0.0036359	0	4.5677	0	1.1488	3.3852	1.8399	0	0.00014863	0.0015266	0.49988	0.0032655	0	4.4817	0	48.868
23	936	0	0	0	1.0474	3.3623	1.8337	0	3.1269e-05	0.00069808	0.54397	0.0029063	0	4.3726	0	1.2499	3.38	1.8385	0	2.9146e-05	0.00069808	0.45582	0.0035788	0	4.5676	0	1.1486	3.3814	1.8388	0	0.00012044	0.0013962	0.49989	0.0032254	0	4.4842	0	48.868
24	936	0	0	0	1.057	3.3624	1.8337	0	2.5351e-05	0.00064324	0.53955	0.0029504	0	4.3986	0	1.2397	3.375	1.8371	0	2.3795e-05	0.00064324	0.46022	0.0035457	0	4.5382	0	1.1483	3.3771	1.8377	0	9.8019e-05	0.0012865	0.49989	0.003234	0	4.4761	0	48.868
25	936	0	0	0	1.0655	3.3635	1.834	0	2.0481e-05	0.00059274	0.53557	0.0029888	0	4.3932	0	1.2317	3.3729	1.8366	0	1.9347e-05	0.00059274	0.46419	0.0034919	0	4.527	0	1.1486	3.3751	1.8371	0	7.9461e-05	0.0011855	0.49988	0.0032415	0	4.4686	0	48.868
0	936	0	0	0	-9.5495e-05	3.2739	1.8094	0	0.0064413	0.0064994	1	0.0010032	0	3.2648	0	2.2998	3.4203	1.8494	0	0.0027647	0.0064994	0	0.0098512	0	5.5128	0	1.1499	4.6696	2.1609	0	0.012883	0.012999	0.5	0.0053969	0	5.315	0	48.868
1	936	0	0	0	0.11546	3.4021	1.8445	0	0.0048892	0.0058745	0.95002	0.0012235	0	3.638	0	2.1836	3.5352	1.8802	0	0.0023036	0.0058745	0.050538	0.0091985	0	5.4804	0	1.1495	4.538	2.1302	0	0.010772	0.011749	0.50028	0.0051771	0	5.2598	0	48.868
2	936	0	0	0	0.21956	3.4478	1.8568	0	0.0037472	0.005305	0.90486	0.0013907	0	3.7128	0	2.0799	3.5681	1.889	0	0.0019159	0.005305	0.095555	0.0084112	0	5.418	0	1.1497	4.3732	2.0912	0	0.0089603	0.01061	0.50021	0.0049048	0	5.1739	0	48.868
3	936	0	0	0	0.31269	3.4536	1.8584	0	0.0028974	0.0047911	0.86444	0.0015304	0	3.8003	0	1.9876	3.5624	1.8874	0	0.0015909	0.0047911	0.13602	0.0077205	0	5.3443	0	1.1502	4.2094	2.0517	0	0.0074231	0.0095821	0.50023	0.0046194	0	5.0856	0	48.868
4	936	0	0	0	0.39694	3.4482	1.8569	0	0.0022532	0.0043242	0.82795	0.0016663	0	3.8779	0	1.9022	3.5466	1.8832	0	0.0013179	0.0043242	0.1724	0.0071397	0	5.2555	0	1.1496	4.0638	2.0159	0	0.0061226	0.0086483	0.50017	0.0043792	0	5.0056	0	48.868
5	936	0	0	0	0.472	3.4375	1.854	0	0.0017607	0.0039075	0.79517	0.0017171	0	3.9401	0	1.827	3.5223	1.8768	0	0.0010891	0.0039075	0.20544	0.0066296	0	5.1917	0	1.1495	3.9389	1.9847	0	0.0050311	0.0078151	0.5003	0.0041811	0	4.934	0	48.868
6	936	0	0	0	0.54035	3.4258	1.8509	0	0.0013832	0.0035382	0.76568	0.0018631	0	3.96	0	1.7587	3.5	1.8708	0	0.0008992	0.0035382	0.23494	0.0061159	0	5.1118	0	1.1495	3.834	1.9581	0	0.0041256	0.0070763	0.50031	0.0039944	0	4.8509	0	48.868
7	936	0	0	0	0.60015	3.4119	1.8471	0	0.001091	0.0031986	0.73922	0.001948	0	3.9985	0	1.6968	3.4803	1.8656	0	0.00074129	0.0031986	0.26155	0.0057128	0	5.0528	0	1.1485	3.7467	1.9357	0	0.003376	0.0063973	0.50038	0.0038333	0	4.7821	0	48.868
8	936	0	0	0	0.65496	3.4013	1.8443	0	0.0008629	0.0028927	0.71534	0.0020256	0	4.0447	0	1.6422	3.4621	1.8607	0	0.00060995	0.0028927	0.28556	0.0053961	0	4.9777	0	1.1486	3.6754	1.9171	0	0.0027563	0.0057855	0.50045	0.0036987	0	4.738	0	48.868
9	936	0	0	0	0.70412	3.3947	1.8425	0	0.00068359	0.0026131	0.69369	0.0021304	0	4.057	0	1.5923	3.4465	1.8565	0	0.0005007	0.0026131	0.30705	0.0051177	0	4.9421	0	1.1482	3.6178	1.902	0	0.0022446	0.0052262	0.50037	0.0036317	0	4.6724	0	48.868
10	936	0	0	0	0.74909	3.3869	1.8403	0	0.00054347	0.0023692	0.67426	0.0021916	0	4.1313	0	1.5482	3.4332	1.8529	0	0.00041089	0.0023692	0.32638	0.0048601	0	4.8759	0	1.1486	3.5697	1.8894	0	0.0018274	0.0047385	0.50032	0.0035095	0	4.6423	0	48.868
11	936	0	0	0	0.78988	3.3833	1.8394	0	0.00043317	0.0021421	0.6569	0.0022673	0	4.1572	0	1.5089	3.4211	1.8496	0	0.00033689	0.0021421	0.34382	0.004686	0	4.8282	0	1.1494	3.5314	1.8792	0	0.0014867	0.0042841	0.50036	0.0034809	0	4.5932	0	48.868
12	936	0	0	0	0.8257	3.3737	1.8368	0	0.00034533	0.0019428	0.64109	0.0023785	0	4.1835	0	1.4719	3.4083	1.8462	0	0.00027553	0.0019428	0.35948	0.0044857	0	4.7765	0	1.1488	3.4954	1.8696	0	0.0012067	0.0038855	0.50028	0.0034195	0	4.5684	0	48.868
13	936	0	0	0	0.85869	3.3715	1.8362	0	0.00027616	0.0017591	0.6269	0.0024343	0	4.2049	0	1.4403	3.4035	1.8449	0	0.00022543	0.0017591	0.37353	0.0043295	0	4.759	0	1.1495	3.4721	1.8633	0	0.0009802	0.0035182	0.50022	0.0034092	0	4.5438	0	48.868
14	936	0	0	0	0.88787	3.3671	1.835	0	0.00022117	0.0015959	0.61419	0.0025068	0	4.2426	0	1.4104	3.4004	1.844	0	0.00018427	0.0015959	0.38619	0.0042331	0	4.7304	0	1.1491	3.452	1.858	0	0.00079579	0.0031917	0.50019	0.0033328	0	4.5466	0	48.868
15	936	0	0	0	0.9144	3.3661	1.8347	0	0.00017705	0.0014467	0.60277	0.0025668	0	4.2424	0	1.3839	3.3948	1.8425	0	0.00015027	0.0014467	0.3977	0.0040944	0	4.6926	0	1.1491	3.4356	1.8535	0	0.00064476	0.0028934	0.50024	0.0033158	0	4.526	0	48.868
16	936	0	0	0	0.93834	3.3668	1.8349	0	0.00014211	0.0013157	0.59252	0.0026065	0	4.2763	0	1.3601	3.3905	1.8413	0	0.00012262	0.0013157	0.40799	0.0039935	0	4.657	0	1.1492	3.4231	1.8502	0	0.00052296	0.0026314	0.50026	0.0032983	0	4.507	0	48.868
17	936	0	0	0	0.96021	3.3644	1.8342	0	0.00011419	0.0011976	0.58329	0.0027012	0	4.277	0	1.339	3.3871	1.8404	0	0.0001	0.0011976	0.41723	0.0039015	0	4.6662	0	1.1496	3.4116	1.8471	0	0.0004241	0.0023952	0.50026	0.0032938	0	4.4984	0	48.868
18	936	0	0	0	0.97933	3.3683	1.8353	0	9.1705e-05	0.0010916	0.57501	0.0027084	0	4.3182	0	1.32	3.3836	1.8395	0	8.1396e-05	0.0010916	0.42553	0.0038076	0	4.6433	0	1.1497	3.405	1.8453	0	0.00034338	0.0021832	0.50027	0.0032912	0	4.4976	0	48.868
19	936	0	0	0	0.99706	3.3621	1.8336	0	7.3854e-05	0.0009935	0.5675	0.0027652	0	4.326	0	1.3022	3.3815	1.8389	0	6.6341e-05	0.0009935	0.433	0.0037852	0	4.6093	0	1.1496	3.3951	1.8426	0	0.00027852	0.001987	0.50025	0.0032525	0	4.4967	0	48.868
20	936	0	0	0	1.0135	3.3577	1.8324	0	5.9408e-05	0.00090703	0.56076	0.0027968	0	4.3134	0	1.2861	3.3802	1.8385	0	5.3946e-05	0.00090703	0.43973	0.0036944	0	4.6042	0	1.1498	3.3875	1.8405	0	0.00022546	0.0018141	0.50025	0.003253	0	4.4874	0	48.868
21	936	0	0	0	1.0273	3.3591	1.8328	0	4.7776e-05	0.00083297	0.55471	0.0028584	0	4.3465	0	1.2715	3.3763	1.8375	0	4.381e-05	0.00083297	0.4458	0.0036228	0	4.5787	0	1.1494	3.3826	1.8392	0	0.00018235	0.0016659	0.50026	0.0032358	0	4.4866	0	48.868
22	936	0	0	0	1.0393	3.3628	1.8338	0	3.8484e-05	0.00076368	0.54927	0.0028928	0	4.3599	0	1.2584	3.3735	1.8367	0	3.56e-05	0.00076368	0.45128	0.0035561	0	4.554	0	1.1489	3.3802	1.8385	0	0.00014762	0.0015274	0.50028	0.0032136	0	4.4817	0	48.868
23	936	0	0	0	1.0517	3.36	1.833	0	3.0925e-05	0.00069852	0.54436	0.0028963	0	4.3702	0	1.2485	3.3736	1.8367	0	2.8837e-05	0.00069853	0.45618	0.0035119	0	4.5438	0	1.1501	3.3764	1.8375	0	0.00011915	0.0013971	0.50027	0.0032404	0	4.4567	0	48.868
24	936	0	0	0	1.0625	3.3623	1.8336	0	2.4957e-05	0.00064085	0.53993	0.0029684	0	4.3702	0	1.2392	3.372	1.8363	0	2.3437e-05	0.00064085	0.46058	0.0035307	0	4.5408	0	1.1508	3.3749	1.8371	0	9.6526e-05	0.0012817	0.50026	0.0032557	0	4.4672	0	48.868
25	936	0	0	0	1.0707	3.3645	1.8343	0	2.0146e-05	0.00058781	0.53596	0.0030064	0	4.398	0	1.2296	3.3695	1.8356	0	1.9039e-05	0.00058781	0.46455	0.0035208	0	4.5127	0	1.1501	3.3734	1.8367	0	7.8179e-05	0.0011756	0.50026	0.0032228	0	4.4774	0	48.868
0	936	0	0	0	-0.00064604	3.2742	1.8095	0	0.0064411	0.0065016	1	0.0010045	0	3.2928	0	2.3	3.4195	1.8492	0	0.0027646	0.0065016	0	0.0097676	0	5.5132	0	1.1497	4.6702	2.1611	0	0.012883	0.013003	0.5	0.005388	0	5.3121	0	48.868
1	936	0	0	0	0.1151	3.4016	1.8443	0	0.0048899	0.0058737	0.94994	0.001232	0	3.614	0	2.1844	3.5324	1.8795	0	0.0023043	0.0058737	0.050077	0.0092068	0	5.4733	0	1.1497	4.5375	2.1301	0	0.010775	0.011747	0.50001	0.0052054	0	5.26	0	48.868
2	936	0	0	0	0.2196	3.4441	1.8558	0	0.0037497	0.0053065	0.90497	0.0013717	0	3.718	0	2.0801	3.5663	1.8885	0	0.0019168	0.0053065	0.095136	0.0083901	0	5.4332	0	1.1498	4.3706	2.0906	0	0.0089646	0.010613	0.50005	0.0049045	0	5.1827	0	48.868
3	936	0	0	0	0.31328	3.4511	1.8577	0	0.0028965	0.0047938	0.86435	0.0014869	0	3.8141	0	1.9864	3.5644	1.888	0	0.0015907	0.0047938	0.13566	0.0077943	0	5.3458	0	1.1498	4.2076	2.0512	0	0.0074216	0.0095876	0.50001	0.0046625	0	5.1023	0	48.868
4	936	0	0	0	0.39659	3.4457	1.8563	0	0.0022522	0.0043296	0.82794	0.0016137	0	3.8707	0	1.9022	3.5486	1.8838	0	0.0013173	0.0043296	0.17243	0.0071169	0	5.2776	0	1.1494	4.0639	2.0159	0	0.0061202	0.0086592	0.50019	0.0043736	0	5	0	48.868
5	936	0	0	0	0.47278	3.4342	1.8532	0	0.0017616	0.0039143	0.79511	0.0016996	0	3.8945	0	1.8265	3.5267	1.878	0	0.0010896	0.0039143	0.20522	0.0065969	0	5.1862	0	1.1496	3.9386	1.9846	0	0.0050331	0.0078287	0.50016	0.004154	0	4.9164	0	48.868
6	936	0	0	0	0.54098	3.4197	1.8492	0	0.0013845	0.0035371	0.76554	0.0018077	0	3.9707	0	1.7597	3.5013	1.8712	0	0.00089995	0.0035371	0.23465	0.0060931	0	5.11	0	1.1503	3.8318	1.9575	0	0.0041291	0.0070742	0.50009	0.0039472	0	4.8483	0	48.868
7	936	0	0	0	0.60114	3.4087	1.8463	0	0.0010921	0.0031959	0.739	0.00194	0	3.9948	0	1.6987	3.479	1.8652	0	0.00074198	0.0031959	0.2611	0.005694	0	5.0433	0	1.1499	3.745	1.9352	0	0.0033792	0.0063917	0.50005	0.0038115	0	4.7896	0	48.868
8	936	0	0	0	0.65518	3.3986	1.8435	0	0.00086409	0.0028942	0.715	0.0020177	0	4.0457	0	1.6446	3.4598	1.86	0	0.00061072	0.0028942	0.28497	0.0053969	0	4.9895	0	1.1499	3.674	1.9168	0	0.0027598	0.0057885	0.49999	0.0037254	0	4.7214	0	48.868
9	936	0	0	0	0.70542	3.3919	1.8417	0	0.00068517	0.0026158	0.69338	0.0021207	0	4.0498	0	1.5958	3.4494	1.8573	0	0.00050175	0.0026158	0.30642	0.0051913	0	4.9481	0	1.1506	3.6189	1.9023	0	0.0022493	0.0052315	0.4999	0.0036229	0	4.6869	0	48.868
10	936	0	0	0	0.74911	3.3859	1.8401	0	0.00054527	0.0023692	0.67408	0.0022324	0	4.1314	0	1.5519	3.4375	1.854	0	0.0004121	0.0023692	0.32574	0.0049228	0	4.8998	0	1.1505	3.5728	1.8902	0	0.0018329	0.0047385	0.49991	0.0035614	0	4.6317	0	48.868
11	936	0	0	0	0.7887	3.3806	1.8386	0	0.0004349	0.0021511	0.65665	0.0022993	0	4.1549	0	1.5117	3.4273	1.8513	0	0.00033811	0.0021511	0.34311	0.0046543	0	4.8409	0	1.1502	3.5346	1.8801	0	0.0014922	0.0043022	0.49988	0.0034934	0	4.6145	0	48.868
12	936	0	0	0	0.82443	3.3768	1.8376	0	0.00034703	0.0019473	0.64092	0.0023703	0	4.2037	0	1.4761	3.4183	1.8489	0	0.00027676	0.0019473	0.35885	0.0045137	0	4.7826	0	1.1503	3.5037	1.8718	0	0.0012123	0.0038946	0.49988	0.0034669	0	4.5863	0	48.868
13	936	0	0	0	0.85666	3.3722	1.8364	0	0.00027712	0.0017669	0.62677	0.0024269	0	4.2244	0	1.4431	3.4074	1.8459	0	0.00022613	0.0017669	0.37311	0.0043333	0	4.7708	0	1.1499	3.4758	1.8644	0	0.00098338	0.0035337	0.49994	0.0033967	0	4.5675	0	48.868
14	936	0	0	0	0.88646	3.3704	1.8359	0	0.0002219	0.0016057	0.61407	0.0025151	0	4.2141	0	1.4139	3.4022	1.8445	0	0.00018482	0.0016057	0.38579	0.0042184	0	4.7429	0	1.1502	3.4559	1.859	0	0.00079826	0.0032114	0.49993	0.0033962	0	4.5394	0	48.868
15	936	0	0	0	0.9138	3.3676	1.8351	0	0.00017786	0.001455	0.60254	0.0025811	0	4.2238	0	1.3881	3.3972	1.8432	0	0.0001509	0.001455	0.39721	0.0041084	0	4.706	0	1.151	3.4387	1.8544	0	0.00064755	0.00291	0.49988	0.0033627	0	4.525	0	48.868
16	936	0	0	0	0.93672	3.3677	1.8351	0	0.0001429	0.0013252	0.59225	0.0026405	0	4.2509	0	1.3642	3.3936	1.8422	0	0.00012325	0.0013252	0.40744	0.004012	0	4.6647	0	1.1504	3.4263	1.851	0	0.00052575	0.0026504	0.49985	0.0032973	0	4.5223	0	48.868
17	936	0	0	0	0.95727	3.3658	1.8346	0	0.00011474	0.0012075	0.58302	0.0026861	0	4.2751	0	1.343	3.3891	1.841	0	0.00010045	0.0012075	0.41677	0.0039219	0	4.6706	0	1.1501	3.4146	1.8479	0	0.00042606	0.0024151	0.49989	0.0032914	0	4.5104	0	48.868
18	936	0	0	0	0.97612	3.364	1.8341	0	9.2329e-05	0.001102	0.57472	0.0027427	0	4.3267	0	1.3246	3.3849	1.8398	0	8.1914e-05	0.001102	0.42509	0.0038428	0	4.6411	0	1.1504	3.4048	1.8452	0	0.00034565	0.0022041	0.49991	0.003294	0	4.5016	0	48.868
19	936	0	0	0	0.99359	3.365	1.8344	0	7.4385e-05	0.0010041	0.56722	0.0027869	0	4.3201	0	1.3067	3.3815	1.8389	0	6.679e-05	0.0010041	0.43255	0.0037603	0	4.6166	0	1.1502	3.3978	1.8433	0	0.00028047	0.0020082	0.49989	0.0032773	0	4.4901	0	48.868
20	936	0	0	0	1.009	3.3647	1.8343	0	5.9904e-05	0.00091923	0.56044	0.0027941	0	4.3205	0	1.2927	3.3821	1.839	0	5.4374e-05	0.00091923	0.43928	0.0037368	0	4.628	0	1.1509	3.3935	1.8421	0	0.00022731	0.0018385	0.49986	0.003234	0	4.4995	0	48.868
21	936	0	0	0	1.0227	3.3675	1.8351	0	4.8413e-05	0.000841	0.55439	0.0028495	0	4.347	0	1.2788	3.3784	1.838	0	4.4369e-05	0.000841	0.44534	0.0036817	0	4.5849	0	1.1507	3.3893	1.841	0	0.00018473	0.001682	0.49986	0.0032437	0	4.4867	0	48.868
22	936	0	0	0	1.0355	3.363	1.8339	0	3.9132e-05	0.00077356	0.54892	0.0028557	0	4.3454	0	1.2654	3.3781	1.838	0	3.6176e-05	0.00077356	0.45077	0.0036295	0	4.5889	0	1.1505	3.3838	1.8395	0	0.00015006	0.0015471	0.49985	0.0032733	0	4.4844	0	48.868
23	936	0	0	0	1.0475	3.3643	1.8342	0	3.1587e-05	0.00071169	0.54399	0.0029487	0	4.3573	0	1.2549	3.3781	1.838	0	2.9432e-05	0.00071169	0.45568	0.0036111	0	4.5951	0	1.1512	3.3819	1.839	0	0.00012166	0.0014234	0.49983	0.0032377	0	4.4775	0	48.868
24	936	0	0	0	1.0587	3.3609	1.8333	0	2.5486e-05	0.00065205	0.53955	0.0029579	0	4.3989	0	1.2447	3.3774	1.8378	0	2.3918e-05	0.00065205	0.46008	0.0035192	0	4.561	0	1.1517	3.3778	1.8379	0	9.8547e-05	0.0013041	0.49981	0.0032451	0	4.4632	0	48.868
25	936	0	0	0	1.0683	3.3623	1.8337	0	2.0609e-05	0.00060126	0.53557	0.0029783	0	4.3911	0	1.2365	3.3731	1.8366	0	1.9465e-05	0.00060126	0.46405	0.0035093	0	4.5413	0	1.1524	3.3748	1.8371	0	7.9965e-05	0.0012025	0.49981	0.0032323	0	4.4776	0	48.868
0	936	0	0	0	0.00052465	3.2752	1.8098	0	0.006441	0.0064997	1	0.00098813	0	3.2907	0	2.2978	3.4207	1.8495	0	0.0027645	0.0064997	0	0.0097292	0	5.508	0	1.1492	4.6673	2.1604	0	0.012883	0.012999	0.5	0.0053967	0	5.313	0	48.868
1	936	0	0	0	0.11664	3.4018	1.8444	0	0.0048866	0.0058728	0.9497	0.0012232	0	3.612	0	2.1823	3.5333	1.8797	0	0.0023039	0.0058728	0.049955	0.0091405	0	5.4874	0	1.1495	4.5343	2.1294	0	0.010772	0.011746	0.49983	0.0051605	0	5.2624	0	48.868
2	936	0	0	0	0.22041	3.4469	1.8566	0	0.0037463	0.0053041	0.90471	0.0013835	0	3.7232	0	2.0789	3.5675	1.8888	0	0.0019159	0.0053041	0.09523	0.0084169	0	5.4146	0	1.1497	4.3707	2.0906	0	0.0089596	0.010608	0.49997	0.0048915	0	5.1731	0	48.868
3	936	0	0	0	0.31298	3.458	1.8596	0	0.0028944	0.0047885	0.86419	0.0015152	0	3.8103	0	1.9857	3.565	1.8881	0	0.0015899	0.0047885	0.13585	0.0077235	0	5.3348	0	1.1493	4.211	2.0521	0	0.0074179	0.009577	0.50002	0.0045991	0	5.0905	0	48.868
4	936	0	0	0	0.39715	3.4521	1.858	0	0.0022505	0.0043247	0.82762	0.0016379	0	3.9007	0	1.9021	3.5445	1.8827	0	0.001317	0.0043247	0.17224	0.0070891	0	5.267	0	1.1496	4.0646	2.0161	0	0.0061177	0.0086494	0.49993	0.0043505	0	5.0101	0	48.868
5	936	0	0	0	0.4727	3.4376	1.8541	0	0.0017588	0.0039071	0.7946	0.0017393	0	3.9511	0	1.8269	3.5218	1.8766	0	0.0010886	0.0039071	0.20501	0.0065875	0	5.1798	0	1.1498	3.9381	1.9845	0	0.0050276	0.0078141	0.49981	0.0041477	0	4.9287	0	48.868
6	936	0	0	0	0.53989	3.4231	1.8502	0	0.0013815	0.0035334	0.76504	0.0018368	0	3.9776	0	1.7595	3.5042	1.8719	0	0.00089863	0.0035334	0.23442	0.0061228	0	5.1117	0	1.1497	3.8355	1.9584	0	0.0041222	0.0070668	0.49973	0.0039821	0	4.8449	0	48.868
7	936	0	0	0	0.60067	3.4147	1.8479	0	0.0010891	0.0031972	0.73842	0.0019473	0	3.9993	0	1.6988	3.4828	1.8662	0	0.00074051	0.0031972	0.261	0.0057365	0	5.0384	0	1.1497	3.7502	1.9366	0	0.0033718	0.0063944	0.49971	0.0038282	0	4.7908	0	48.868
8	936	0	0	0	0.656	3.4017	1.8444	0	0.00086055	0.0028905	0.71449	0.0020385	0	4.0293	0	1.6437	3.4652	1.8615	0	0.00060874	0.0028905	0.28509	0.0053819	0	4.9826	0	1.1498	3.6773	1.9176	0	0.0027502	0.005781	0.49979	0.0036899	0	4.7338	0	48.868
9	936	0	0	0	0.70546	3.3918	1.8417	0	0.00068243	0.0026139	0.6929	0.0021083	0	4.0878	0	1.5955	3.4475	1.8567	0	0.00050012	0.0026139	0.30653	0.0051369	0	4.9315	0	1.1505	3.6177	1.902	0	0.0022416	0.0052279	0.49972	0.0036148	0	4.6907	0	48.868
10	936	0	0	0	0.74878	3.3831	1.8393	0	0.00054264	0.0023671	0.6736	0.0022099	0	4.0972	0	1.55	3.4357	1.8536	0	0.00041043	0.0023671	0.32595	0.0048853	0	4.8835	0	1.1494	3.5699	1.8894	0	0.001825	0.0047341	0.49978	0.0035314	0	4.6541	0	48.868
11	936	0	0	0	0.78967	3.3813	1.8388	0	0.00043269	0.0021458	0.65624	0.0022456	0	4.1505	0	1.5108	3.4257	1.8509	0	0.00033663	0.0021458	0.34333	0.0046984	0	4.8387	0	1.1502	3.5335	1.8798	0	0.0014854	0.0042916	0.49979	0.0034826	0	4.6157	0	48.868
12	936	0	0	0	0.82629	3.3773	1.8377	0	0.00034497	0.0019455	0.64044	0.0023627	0	4.1784	0	1.4749	3.4161	1.8483	0	0.00027534	0.0019455	0.35897	0.0045097	0	4.7893	0	1.1506	3.5019	1.8713	0	0.0012057	0.003891	0.4997	0.0034434	0	4.5856	0	48.868
13	936	0	0	0	0.85805	3.3723	1.8364	0	0.00027607	0.0017667	0.6264	0.0024295	0	4.1843	0	1.4422	3.407	1.8458	0	0.0002254	0.0017667	0.37302	0.004332	0	4.7662	0	1.1501	3.475	1.8641	0	0.00098001	0.0035334	0.49971	0.0033786	0	4.5557	0	48.868
14	936	0	0	0	0.88777	3.3679	1.8352	0	0.00022106	0.0016039	0.61374	0.0025192	0	4.2303	0	1.4139	3.4007	1.8441	0	0.00018422	0.0016039	0.38568	0.0042888	0	4.7365	0	1.1508	3.4535	1.8584	0	0.00079551	0.0032079	0.49971	0.0033684	0	4.5622	0	48.868
15	936	0	0	0	0.91447	3.3666	1.8348	0	0.00017727	0.001457	0.60233	0.0025583	0	4.2548	0	1.3876	3.3997	1.8438	0	0.00015046	0.001457	0.39709	0.004108	0	4.7039	0	1.151	3.4391	1.8545	0	0.00064555	0.0029139	0.49971	0.0033505	0	4.5325	0	48.868
16	936	0	0	0	0.93833	3.3654	1.8345	0	0.0001423	0.0013194	0.59204	0.0026452	0	4.2525	0	1.3648	3.3959	1.8428	0	0.00012278	0.0013194	0.40737	0.0040028	0	4.7019	0	1.1516	3.4261	1.851	0	0.00052365	0.0026388	0.49971	0.0033209	0	4.5093	0	48.868
17	936	0	0	0	0.96023	3.3677	1.8351	0	0.00011436	0.0011992	0.5828	0.0026781	0	4.3081	0	1.3442	3.3907	1.8414	0	0.00010015	0.0011992	0.41661	0.0038576	0	4.6656	0	1.1522	3.4161	1.8483	0	0.00042473	0.0023985	0.49971	0.0032983	0	4.5103	0	48.868
18	936	0	0	0	0.98032	3.3639	1.8341	0	9.1848e-05	0.0010905	0.57447	0.0027137	0	4.3018	0	1.3249	3.3859	1.8401	0	8.1522e-05	0.0010905	0.42495	0.0038456	0	4.6424	0	1.1526	3.4046	1.8452	0	0.00034392	0.0021811	0.49971	0.0032885	0	4.5004	0	48.868
19	936	0	0	0	0.99807	3.3629	1.8338	0	7.3858e-05	0.00099512	0.56697	0.0027608	0	4.3555	0	1.3077	3.3849	1.8398	0	6.6349e-05	0.00099512	0.43243	0.0037537	0	4.6345	0	1.1529	3.3979	1.8433	0	0.00027854	0.0019902	0.4997	0.0032567	0	4.4982	0	48.868
20	936	0	0	0	1.0148	3.3664	1.8348	0	5.9612e-05	0.00091094	0.56025	0.0028113	0	4.3377	0	1.2924	3.3818	1.839	0	5.4126e-05	0.00091094	0.43914	0.0037467	0	4.5923	0	1.1536	3.3934	1.8421	0	0.00022623	0.0018219	0.4997	0.0032937	0	4.4814	0	48.868
21	936	0	0	0	1.0284	3.3661	1.8347	0	4.8038e-05	0.00083296	0.55415	0.0028579	0	4.3653	0	1.2782	3.38	1.8385	0	4.4043e-05	0.00083296	0.44519	0.0036732	0	4.6063	0	1.1533	3.3887	1.8408	0	0.00018332	0.0016659	0.49967	0.0032805	0	4.4954	0	48.868
22	936	0	0	0	1.041	3.3668	1.8349	0	3.8698e-05	0.00076467	0.54866	0.0029189	0	4.361	0	1.2645	3.3796	1.8384	0	3.5792e-05	0.00076467	0.45065	0.0036183	0	4.5793	0	1.1528	3.3857	1.84	0	0.00014842	0.0015293	0.49966	0.0032585	0	4.4824	0	48.868
23	936	0	0	0	1.052	3.3643	1.8342	0	3.1252e-05	0.00070321	0.54376	0.0029451	0	4.3992	0	1.2524	3.3768	1.8376	0	2.9132e-05	0.00070321	0.45556	0.0035956	0	4.5589	0	1.1522	3.3806	1.8386	0	0.00012038	0.0014064	0.49966	0.0032427	0	4.4844	0	48.868
24	936	0	0	0	1.0616	3.3629	1.8338	0	2.5173e-05	0.00063975	0.53933	0.0029399	0	4.3796	0	1.242	3.3731	1.8366	0	2.3634e-05	0.00063975	0.45999	0.0035536	0	4.5406	0	1.1518	3.3761	1.8374	0	9.7337e-05	0.0012795	0.49966	0.0032213	0	4.4725	0	48.868
25	936	0	0	0	1.0709	3.3626	1.8337	0	2.0333e-05	0.00058915	0.53535	0.0029576	0	4.4008	0	1.2332	3.3726	1.8365	0	1.9211e-05	0.00058915	0.46397	0.0035275	0	4.5514	0	1.1521	3.3742	1.8369	0	7.8886e-05	0.0011783	0.49966	0.0032485	0	4.4665	0	48.868
0	936	0	0	0	0.0015316	3.2771	1.8103	0	0.0064418	0.0064997	1	0.0010117	0	3.2789	0	2.2977	3.4219	1.8498	0	0.002765	0.0064997	0	0.0097459	0	5.5264	0	1.1496	4.6676	2.1605	0	0.012884	0.012999	0.5	0.0054208	0	5.3105	0	48.868
1	936	0	0	0	0.11662	3.4034	1.8448	0	0.0048903	0.0058745	0.94994	0.0012096	0	3.605	0	2.1822	3.5302	1.8789	0	0.0023046	0.0058745	0.050071	0.0091313	0	5.4774	0	1.1494	4.5334	2.1292	0	0.010776	0.011749	0.5	0.0051947	0	5.2524	0	48.868
2	936	0	0	0	0.22089	3.4479	1.8569	0	0.0037493	0.0053054	0.90481	0.0013832	0	3.7454	0	2.0797	3.5638	1.8878	0	0.0019171	0.0053054	0.094972	0.0084484	0	5.4294	0	1.1503	4.3697	2.0904	0	0.0089652	0.010611	0.49989	0.0049336	0	5.1831	0	48.868
3	936	0	0	0	0.31569	3.4592	1.8599	0	0.0028939	0.0047875	0.86403	0.0015168	0	3.8594	0	1.9868	3.5622	1.8874	0	0.0015901	0.0047875	0.13556	0.0077559	0	5.3342	0	1.1512	4.2089	2.0515	0	0.0074179	0.0095751	0.4998	0.0046259	0	5.0951	0	48.868
4	936	0	0	0	0.39935	3.4535	1.8584	0	0.0022521	0.0043218	0.82763	0.0016443	0	3.8714	0	1.9024	3.5452	1.8829	0	0.0013177	0.0043218	0.17212	0.0071103	0	5.2516	0	1.1509	4.0642	2.016	0	0.006121	0.0086437	0.49988	0.0043635	0	5.0071	0	48.868
5	936	0	0	0	0.47425	3.437	1.8539	0	0.0017605	0.0039052	0.79473	0.0017465	0	3.9238	0	1.8268	3.5242	1.8773	0	0.0010894	0.0039052	0.20494	0.0066328	0	5.1759	0	1.1505	3.9379	1.9844	0	0.0050315	0.0078104	0.49984	0.0041537	0	4.9266	0	48.868
6	936	0	0	0	0.5415	3.4236	1.8503	0	0.0013823	0.0035298	0.76501	0.0018477	0	3.9674	0	1.76	3.503	1.8716	0	0.00089908	0.0035298	0.23441	0.0061531	0	5.1182	0	1.1508	3.8345	1.9582	0	0.0041244	0.0070597	0.49971	0.0039807	0	4.8366	0	48.868
7	936	0	0	0	0.60366	3.4113	1.847	0	0.0010901	0.0031904	0.73845	0.0019208	0	4.0105	0	1.6995	3.4855	1.867	0	0.00074107	0.0031904	0.26093	0.0057369	0	5.0596	0	1.1516	3.7487	1.9361	0	0.0033744	0.0063808	0.49969	0.0038465	0	4.7983	0	48.868
8	936	0	0	0	0.65852	3.4034	1.8448	0	0.00086263	0.0028865	0.71452	0.00205	0	4.0593	0	1.6446	3.4625	1.8608	0	0.00061003	0.0028865	0.2848	0.0054027	0	4.9886	0	1.1516	3.676	1.9173	0	0.0027562	0.005773	0.49966	0.0037362	0	4.7223	0	48.868
9	936	0	0	0	0.70697	3.3909	1.8414	0	0.00068431	0.0026107	0.69298	0.0021397	0	4.0735	0	1.5939	3.447	1.8566	0	0.00050132	0.0026107	0.30628	0.0051039	0	4.9272	0	1.1504	3.6156	1.9015	0	0.0022471	0.0052214	0.49963	0.0036261	0	4.6825	0	48.868
10	936	0	0	0	0.75202	3.3854	1.84	0	0.00054443	0.0023634	0.67358	0.0022341	0	4.1056	0	1.549	3.4336	1.853	0	0.00041163	0.0023634	0.32564	0.0048929	0	4.8746	0	1.1505	3.5683	1.889	0	0.0018305	0.0047268	0.49961	0.0035361	0	4.6439	0	48.868
11	936	0	0	0	0.7922	3.3817	1.8389	0	0.00043382	0.0021398	0.65613	0.0022733	0	4.1404	0	1.5097	3.4231	1.8502	0	0.00033743	0.0021398	0.34308	0.0046597	0	4.8351	0	1.151	3.5311	1.8791	0	0.001489	0.0042795	0.49961	0.0034825	0	4.6028	0	48.868
12	936	0	0	0	0.82875	3.3764	1.8375	0	0.00034626	0.0019391	0.64042	0.0023849	0	4.1949	0	1.474	3.4143	1.8478	0	0.00027627	0.0019391	0.35873	0.0044773	0	4.8039	0	1.1514	3.4995	1.8707	0	0.0012099	0.0038782	0.49958	0.0034447	0	4.5851	0	48.868
13	936	0	0	0	0.86107	3.3704	1.8359	0	0.00027685	0.0017596	0.62635	0.0024499	0	4.189	0	1.4409	3.4074	1.8459	0	0.00022598	0.0017596	0.37284	0.0043516	0	4.7755	0	1.151	3.4729	1.8636	0	0.00098257	0.0035193	0.49959	0.0034093	0	4.5572	0	48.868
14	936	0	0	0	0.88976	3.3682	1.8353	0	0.0002216	0.001595	0.61364	0.0025209	0	4.2457	0	1.4117	3.4012	1.8442	0	0.00018463	0.001595	0.38555	0.0042163	0	4.7348	0	1.1507	3.4528	1.8582	0	0.00079732	0.0031901	0.4996	0.0033601	0	4.5417	0	48.868
15	936	0	0	0	0.91632	3.3651	1.8344	0	0.00017745	0.0014503	0.60224	0.0025667	0	4.2684	0	1.3866	3.3963	1.8429	0	0.0001506	0.0014503	0.397	0.0040867	0	4.6973	0	1.1515	3.436	1.8536	0	0.00064616	0.0029007	0.49962	0.0033509	0	4.5264	0	48.868
16	936	0	0	0	0.94008	3.3666	1.8348	0	0.00014244	0.0013191	0.59195	0.0026281	0	4.2616	0	1.363	3.3909	1.8414	0	0.00012289	0.0013191	0.40726	0.0039589	0	4.6906	0	1.1516	3.4235	1.8503	0	0.00052414	0.0026383	0.49961	0.0033296	0	4.4972	0	48.868
17	936	0	0	0	0.96149	3.3649	1.8344	0	0.00011424	0.0011981	0.5827	0.0026623	0	4.2828	0	1.3435	3.3876	1.8405	0	0.00010005	0.0011981	0.41654	0.0038696	0	4.661	0	1.1525	3.4127	1.8473	0	0.00042428	0.0023962	0.49962	0.0033057	0	4.4946	0	48.868
18	936	0	0	0	0.98086	3.3652	1.8344	0	9.2045e-05	0.001094	0.57439	0.0027149	0	4.3064	0	1.3244	3.3853	1.8399	0	8.1686e-05	0.001094	0.42483	0.0038371	0	4.6382	0	1.1526	3.4047	1.8452	0	0.00034463	0.0021881	0.49961	0.0032906	0	4.4906	0	48.868
19	936	0	0	0	0.9975	3.3619	1.8335	0	7.3973e-05	0.00099864	0.56686	0.0027733	0	4.3063	0	1.3071	3.382	1.839	0	6.6447e-05	0.00099864	0.43229	0.0038132	0	4.6274	0	1.1523	3.3959	1.8428	0	0.00027897	0.0019973	0.49958	0.0032612	0	4.5044	0	48.868
20	936	0	0	0	1.0128	3.3615	1.8334	0	5.9531e-05	0.00091024	0.56009	0.0027908	0	4.3391	0	1.2917	3.3821	1.839	0	5.4055e-05	0.00091024	0.43902	0.0037161	0	4.6026	0	1.1523	3.3913	1.8415	0	0.00022593	0.0018205	0.49955	0.0032626	0	4.4788	0	48.868
21	936	0	0	0	1.0261	3.3655	1.8345	0	4.7982e-05	0.00083517	0.55401	0.0028693	0	4.3495	0	1.2782	3.3781	1.838	0	4.3994e-05	0.00083517	0.44506	0.0036347	0	4.6036	0	1.1522	3.3877	1.8406	0	0.00018312	0.0016703	0.49954	0.0032387	0	4.4858	0	48.868
22	936	0	0	0	1.0396	3.3632	1.8339	0	3.875e-05	0.00076295	0.54857	0.0029177	0	4.3567	0	1.2657	3.3759	1.8374	0	3.5839e-05	0.00076295	0.45052	0.0036208	0	4.5549	0	1.1527	3.3824	1.8391	0	0.00014862	0.0015259	0.49955	0.0032487	0	4.4721	0	48.868
23	936	0	0	0	1.0507	3.3633	1.8339	0	3.1206e-05	0.00070249	0.54365	0.0029027	0	4.3515	0	1.2543	3.3753	1.8372	0	2.9091e-05	0.00070249	0.45542	0.00353	0	4.5634	0	1.1525	3.3796	1.8384	0	0.00012022	0.001405	0.49953	0.0032517	0	4.4865	0	48.868
24	936	0	0	0	1.0605	3.3643	1.8342	0	2.5244e-05	0.00064587	0.53923	0.0029617	0	4.3696	0	1.2444	3.3745	1.837	0	2.3698e-05	0.00064587	0.45984	0.0035777	0	4.5433	0	1.1525	3.3779	1.8379	0	9.7622e-05	0.0012917	0.49953	0.0032428	0	4.4767	0	48.868
25	936	0	0	0	1.07	3.3631	1.8339	0	2.0389e-05	0.0005955	0.53525	0.0029872	0	4.3796	0	1.235	3.3751	1.8371	0	1.9263e-05	0.0005955	0.4638	0.0035564	0	4.5586	0	1.1525	3.3759	1.8374	0	7.912e-05	0.001191	0.49952	0.003265	0	4.4696	0	48.868
0	936	0	0	0	0.00074058	3.2747	1.8096	0	0.006442	0.0065005	1	0.0010009	0	3.2901	0	2.2993	3.424	1.8504	0	0.0027651	0.0065005	0	0.0098297	0	5.5168	0	1.15	4.6702	2.1611	0	0.012885	0.013001	0.5	0.0054005	0	5.3254	0	48.868
1	936	0	0	0	0.11706	3.4029	1.8447	0	0.0048857	0.0058766	0.94971	0.0012383	0	3.5803	0	2.1841	3.5281	1.8783	0	0.0023036	0.0058766	0.050047	0.0091141	0	5.4741	0	1.1506	4.5337	2.1293	0	0.01077	0.011753	0.49988	0.0051667	0	5.2466	0	48.868
2	936	0	0	0	0.2204	3.4505	1.8576	0	0.0037455	0.0053094	0.90459	0.0013885	0	3.7254	0	2.0825	3.5646	1.888	0	0.0019161	0.0053094	0.095019	0.0084473	0	5.4128	0	1.1514	4.3744	2.0915	0	0.0089596	0.010619	0.49981	0.004914	0	5.1783	0	48.868
3	936	0	0	0	0.31406	3.4593	1.8599	0	0.0028953	0.0047932	0.86408	0.0015109	0	3.8439	0	1.9887	3.5622	1.8874	0	0.0015907	0.0047932	0.13567	0.0077655	0	5.3481	0	1.1514	4.2118	2.0523	0	0.0074209	0.0095864	0.49987	0.0046243	0	5.089	0	48.868
4	936	0	0	0	0.39691	3.4494	1.8573	0	0.0022502	0.0043299	0.82749	0.0016317	0	3.8848	0	1.9045	3.5437	1.8825	0	0.0013171	0.0043299	0.17209	0.0070803	0	5.2626	0	1.1507	4.0648	2.0161	0	0.0061178	0.0086598	0.49979	0.0043691	0	4.9982	0	48.868
5	936	0	0	0	0.47257	3.4369	1.8539	0	0.0017586	0.0039149	0.79467	0.0017057	0	3.9576	0	1.8279	3.5205	1.8763	0	0.0010886	0.0039149	0.20511	0.006556	0	5.1854	0	1.1502	3.938	1.9844	0	0.0050274	0.0078298	0.49989	0.0041486	0	4.9257	0	48.868
6	936	0	0	0	0.54096	3.4221	1.8499	0	0.0013818	0.0035393	0.76513	0.0018364	0	3.9552	0	1.7593	3.5006	1.871	0	0.00089884	0.0035393	0.23451	0.0061032	0	5.1166	0	1.1501	3.8324	1.9577	0	0.0041232	0.0070785	0.49982	0.0039522	0	4.8457	0	48.868
7	936	0	0	0	0.60301	3.4093	1.8464	0	0.0010902	0.0032014	0.73865	0.0019436	0	4.0322	0	1.698	3.4789	1.8652	0	0.00074109	0.0032014	0.26115	0.0057192	0	5.0454	0	1.1505	3.7438	1.9349	0	0.0033746	0.0064027	0.4999	0.0038168	0	4.7848	0	48.868
8	936	0	0	0	0.6577	3.4001	1.8439	0	0.00086254	0.0028949	0.71471	0.0020537	0	4.0369	0	1.6434	3.4592	1.8599	0	0.00060995	0.0028949	0.28507	0.0053841	0	4.9947	0	1.1505	3.6725	1.9164	0	0.0027559	0.0057897	0.49989	0.0037435	0	4.7434	0	48.868
9	936	0	0	0	0.70673	3.3931	1.842	0	0.00068505	0.002621	0.69324	0.0021449	0	4.0877	0	1.595	3.4433	1.8556	0	0.00050175	0.002621	0.30655	0.0051443	0	4.9243	0	1.1509	3.6154	1.9014	0	0.0022492	0.005242	0.49989	0.0036114	0	4.681	0	48.868
10	936	0	0	0	0.75176	3.3857	1.84	0	0.00054529	0.002371	0.67389	0.0022383	0	4.1179	0	1.5504	3.4366	1.8538	0	0.00041218	0.002371	0.32586	0.0049043	0	4.89	0	1.1511	3.5706	1.8896	0	0.0018331	0.004742	0.49987	0.0035489	0	4.64	0	48.868
11	936	0	0	0	0.79215	3.3808	1.8387	0	0.00043462	0.0021499	0.65647	0.0022939	0	4.1435	0	1.5108	3.4266	1.8511	0	0.00033798	0.0021499	0.34324	0.0046493	0	4.832	0	1.1515	3.5328	1.8796	0	0.0014915	0.0042998	0.49986	0.0034923	0	4.613	0	48.868
12	936	0	0	0	0.82879	3.3745	1.837	0	0.00034696	0.0019441	0.64076	0.0023685	0	4.1539	0	1.4749	3.4162	1.8483	0	0.00027676	0.0019441	0.35889	0.0044895	0	4.7952	0	1.1518	3.4997	1.8708	0	0.0012122	0.0038881	0.49983	0.0034415	0	4.5769	0	48.868
13	936	0	0	0	0.86108	3.3702	1.8358	0	0.00027713	0.0017641	0.62667	0.0024529	0	4.1875	0	1.4413	3.4081	1.8461	0	0.00022618	0.0017641	0.37307	0.0043315	0	4.7555	0	1.1512	3.4733	1.8637	0	0.00098352	0.0035283	0.49987	0.0033901	0	4.5536	0	48.868
14	936	0	0	0	0.89059	3.3706	1.8359	0	0.00022175	0.0016021	0.61392	0.00255	0	4.2338	0	1.4106	3.3995	1.8438	0	0.00018474	0.0016021	0.38574	0.0042292	0	4.7026	0	1.1506	3.4526	1.8581	0	0.00079785	0.0032042	0.49983	0.0033467	0	4.5441	0	48.868
15	936	0	0	0	0.91711	3.3687	1.8354	0	0.00017797	0.0014553	0.60254	0.0025717	0	4.2639	0	1.3846	3.3968	1.843	0	0.00015101	0.0014553	0.39717	0.0041509	0	4.7047	0	1.1509	3.4374	1.854	0	0.00064798	0.0029105	0.49986	0.0033193	0	4.5403	0	48.868
16	936	0	0	0	0.94074	3.365	1.8344	0	0.00014285	0.0013199	0.59227	0.0026561	0	4.2662	0	1.3619	3.3925	1.8419	0	0.00012323	0.0013199	0.40749	0.0040063	0	4.6809	0	1.1513	3.4231	1.8502	0	0.00052559	0.0026399	0.49988	0.0033149	0	4.5054	0	48.868
17	936	0	0	0	0.96125	3.3629	1.8338	0	0.00011494	0.0012031	0.58306	0.0026677	0	4.2813	0	1.3401	3.3901	1.8412	0	0.00010063	0.0012031	0.41673	0.0039251	0	4.6518	0	1.1506	3.4124	1.8473	0	0.00042679	0.0024062	0.49989	0.0032829	0	4.5248	0	48.868
18	936	0	0	0	0.98053	3.3621	1.8336	0	9.2492e-05	0.001096	0.57473	0.0027265	0	4.3048	0	1.3204	3.3857	1.84	0	8.2062e-05	0.001096	0.42511	0.0038439	0	4.6293	0	1.1505	3.4028	1.8447	0	0.00034624	0.002192	0.49992	0.0032641	0	4.4951	0	48.868
19	936	0	0	0	0.99666	3.3646	1.8343	0	7.4465e-05	0.0010007	0.56723	0.0027731	0	4.3138	0	1.3027	3.3823	1.8391	0	6.6866e-05	0.0010007	0.43258	0.0037208	0	4.6223	0	1.1497	3.3969	1.8431	0	0.00028077	0.0020014	0.49991	0.0032678	0	4.4968	0	48.868
20	936	0	0	0	1.011	3.3651	1.8344	0	5.9972e-05	0.00091421	0.56047	0.0028513	0	4.3295	0	1.2878	3.3805	1.8386	0	5.4439e-05	0.00091421	0.4393	0.0036924	0	4.6016	0	1.1494	3.3919	1.8417	0	0.00022756	0.0018284	0.49989	0.003244	0	4.479	0	48.868
21	936	0	0	0	1.0237	3.3635	1.834	0	4.8371e-05	0.00083755	0.55439	0.0028671	0	4.3326	0	1.2744	3.3805	1.8386	0	4.4336e-05	0.00083755	0.44537	0.0036555	0	4.6057	0	1.1491	3.3877	1.8406	0	0.00018457	0.0016751	0.49988	0.0032342	0	4.4814	0	48.868
22	936	0	0	0	1.0354	3.3642	1.8342	0	3.8926e-05	0.0007676	0.54892	0.0028845	0	4.359	0	1.2618	3.3793	1.8383	0	3.5996e-05	0.0007676	0.45083	0.0036219	0	4.5742	0	1.1486	3.3846	1.8397	0	0.00014928	0.0015352	0.49988	0.0032399	0	4.4892	0	48.868
23	936	0	0	0	1.0466	3.3679	1.8352	0	3.1449e-05	0.0007036	0.54401	0.0029377	0	4.372	0	1.2515	3.3754	1.8372	0	2.9311e-05	0.0007036	0.45574	0.0035651	0	4.5811	0	1.1491	3.3821	1.8391	0	0.00012113	0.0014072	0.49987	0.0032486	0	4.466	0	48.868
24	936	0	0	0	1.0568	3.3688	1.8354	0	2.5281e-05	0.00064689	0.53959	0.0029312	0	4.4004	0	1.2412	3.3757	1.8373	0	2.3732e-05	0.00064689	0.46015	0.0035441	0	4.571	0	1.149	3.3807	1.8387	0	9.7769e-05	0.0012938	0.49987	0.0032352	0	4.4702	0	48.868
25	936	0	0	0	1.0658	3.3671	1.835	0	2.0418e-05	0.00059835	0.53563	0.0029539	0	4.401	0	1.2327	3.3767	1.8376	0	1.929e-05	0.00059835	0.46415	0.0035013	0	4.5369	0	1.1492	3.3789	1.8382	0	7.9237e-05	0.0011967	0.49989	0.0032409	0	4.4728	0	48.868
0	936	0	0	0	-0.00070804	3.275	1.8097	0	0.0064415	0.0065011	1	0.001022	0	3.2922	0	2.298	3.4198	1.8493	0	0.0027648	0.0065011	0	0.0098351	0	5.5088	0	1.1486	4.6684	2.1606	0	0.012884	0.013002	0.5	0.0053755	0	5.3074	0	48.868
1	936	0	0	0	0.11433	3.4043	1.8451	0	0.0048896	0.0058745	0.94986	0.0012175	0	3.6082	0	2.1831	3.5302	1.8789	0	0.0023046	0.0058745	0.050024	0.0091677	0	5.4808	0	1.1487	4.5372	2.1301	0	0.010775	0.011749	0.49994	0.0051786	0	5.2437	0	48.868
2	936	0	0	0	0.21855	3.4487	1.8571	0	0.0037482	0.0053079	0.90469	0.0013985	0	3.7519	0	2.0805	3.5649	1.8881	0	0.001917	0.0053079	0.094906	0.0084328	0	5.4195	0	1.1495	4.3735	2.0913	0	0.008964	0.010616	0.4998	0.004908	0	5.1888	0	48.868
3	936	0	0	0	0.31174	3.4566	1.8592	0	0.0028955	0.0047982	0.86406	0.0015132	0	3.8026	0	1.9892	3.5588	1.8865	0	0.0015909	0.0047982	0.13533	0.007746	0	5.3534	0	1.1505	4.2112	2.0521	0	0.0074215	0.0095964	0.4997	0.0046476	0	5.1045	0	48.868
4	936	0	0	0	0.39414	3.451	1.8577	0	0.0022521	0.0043304	0.82763	0.0016055	0	3.8614	0	1.904	3.5467	1.8833	0	0.0013178	0.0043304	0.17194	0.0071303	0	5.2692	0	1.1491	4.0688	2.0171	0	0.0061214	0.0086607	0.49979	0.0043772	0	4.994	0	48.868
5	936	0	0	0	0.46913	3.4393	1.8545	0	0.001761	0.003917	0.79489	0.0017507	0	3.9351	0	1.828	3.5222	1.8767	0	0.0010896	0.003917	0.20484	0.006622	0	5.184	0	1.1485	3.9424	1.9855	0	0.0050325	0.0078339	0.49987	0.004172	0	4.9144	0	48.868
6	936	0	0	0	0.53661	3.4237	1.8503	0	0.0013836	0.0035417	0.76546	0.0018203	0	3.953	0	1.7605	3.5009	1.8711	0	0.00089957	0.0035417	0.23447	0.0060839	0	5.1181	0	1.1485	3.8367	1.9588	0	0.0041271	0.0070835	0.49997	0.0039939	0	4.8585	0	48.868
7	936	0	0	0	0.59803	3.4134	1.8475	0	0.0010907	0.0031976	0.73877	0.0019357	0	4.0346	0	1.6986	3.4845	1.8667	0	0.00074131	0.0031976	0.26092	0.0057049	0	5.0405	0	1.1483	3.7517	1.9369	0	0.0033757	0.0063952	0.49985	0.0038337	0	4.7791	0	48.868
8	936	0	0	0	0.65281	3.4046	1.8452	0	0.00086223	0.0028939	0.71483	0.0020163	0	4.0512	0	1.6441	3.4659	1.8617	0	0.0006097	0.0028939	0.28501	0.0054368	0	4.9875	0	1.1485	3.6809	1.9186	0	0.0027548	0.0057879	0.49992	0.0037093	0	4.7367	0	48.868
9	936	0	0	0	0.70327	3.3912	1.8415	0	0.0006843	0.0026219	0.69336	0.0021177	0	4.0766	0	1.5952	3.4475	1.8567	0	0.00050122	0.0026219	0.30657	0.0051263	0	4.9338	0	1.1492	3.6182	1.9022	0	0.0022468	0.0052437	0.49996	0.0036038	0	4.6982	0	48.868
10	936	0	0	0	0.74971	3.3828	1.8392	0	0.00054279	0.00237	0.67382	0.0022449	0	4.1033	0	1.5501	3.4333	1.8529	0	0.0004105	0.00237	0.32598	0.0049123	0	4.8872	0	1.1499	3.5682	1.889	0	0.0018255	0.0047399	0.4999	0.0035235	0	4.6385	0	48.868
11	936	0	0	0	0.79054	3.3792	1.8383	0	0.00043225	0.0021451	0.65639	0.0022921	0	4.1612	0	1.5088	3.4248	1.8506	0	0.00033631	0.0021451	0.34338	0.0046568	0	4.8367	0	1.1497	3.531	1.8791	0	0.0014839	0.0042902	0.49988	0.0034477	0	4.6149	0	48.868
12	936	0	0	0	0.82495	3.3707	1.836	0	0.00034529	0.0019444	0.64074	0.0023464	0	4.1646	0	1.4738	3.4172	1.8486	0	0.00027553	0.0019444	0.3591	0.0044795	0	4.8057	0	1.1494	3.4992	1.8706	0	0.0012067	0.0038888	0.49992	0.0034253	0	4.5852	0	48.868
13	936	0	0	0	0.85769	3.369	1.8355	0	0.00027596	0.0017656	0.62657	0.0024216	0	4.2065	0	1.4413	3.4085	1.8462	0	0.00022529	0.0017656	0.37322	0.0043365	0	4.75	0	1.1495	3.4739	1.8638	0	0.00097959	0.0035312	0.4999	0.0033785	0	4.5679	0	48.868
14	936	0	0	0	0.88617	3.371	1.836	0	0.0002207	0.0016025	0.61388	0.0024816	0	4.2351	0	1.4119	3.4005	1.844	0	0.00018392	0.0016025	0.38594	0.0042013	0	4.7378	0	1.1491	3.4548	1.8587	0	0.00079422	0.003205	0.49991	0.0033669	0	4.5342	0	48.868
15	936	0	0	0	0.91314	3.3679	1.8352	0	0.00017692	0.0014582	0.60247	0.0025421	0	4.2302	0	1.3849	3.3947	1.8425	0	0.00015017	0.0014582	0.39736	0.0040783	0	4.6886	0	1.149	3.4369	1.8539	0	0.00064433	0.0029164	0.49991	0.003297	0	4.511	0	48.868
16	936	0	0	0	0.93695	3.3655	1.8345	0	0.00014186	0.0013234	0.59212	0.0026489	0	4.2529	0	1.3628	3.3881	1.8407	0	0.00012242	0.0013234	0.40763	0.0039972	0	4.676	0	1.1499	3.4221	1.8499	0	0.0005221	0.0026468	0.49988	0.0032899	0	4.5249	0	48.868
17	936	0	0	0	0.95836	3.3642	1.8342	0	0.00011411	0.0012053	0.58292	0.0026639	0	4.3128	0	1.3413	3.3911	1.8415	0	9.9942e-05	0.0012053	0.41687	0.0039109	0	4.6464	0	1.1498	3.4143	1.8478	0	0.00042385	0.0024107	0.4999	0.0032767	0	4.5024	0	48.868
18	936	0	0	0	0.97664	3.3685	1.8353	0	9.1738e-05	0.0010979	0.57459	0.0027259	0	4.3066	0	1.3224	3.3841	1.8396	0	8.1427e-05	0.0010979	0.42516	0.0038115	0	4.6362	0	1.1495	3.4062	1.8456	0	0.00034352	0.0021957	0.49987	0.0032546	0	4.5185	0	48.868
19	936	0	0	0	0.99331	3.3636	1.834	0	7.3839e-05	0.0010005	0.56711	0.002798	0	4.3099	0	1.3054	3.3816	1.8389	0	6.6329e-05	0.0010005	0.43263	0.0037852	0	4.5987	0	1.1494	3.397	1.8431	0	0.00027848	0.002001	0.49987	0.0032833	0	4.4872	0	48.868
20	936	0	0	0	1.008	3.3638	1.8341	0	5.9614e-05	0.00091254	0.56039	0.0027945	0	4.3432	0	1.2882	3.3785	1.8381	0	5.4125e-05	0.00091254	0.43938	0.0037123	0	4.5975	0	1.1481	3.3908	1.8414	0	0.00022623	0.0018251	0.49988	0.0032375	0	4.5049	0	48.868
21	936	0	0	0	1.0222	3.3644	1.8342	0	4.8117e-05	0.00083623	0.55435	0.0028669	0	4.3444	0	1.2749	3.3792	1.8383	0	4.411e-05	0.00083623	0.44547	0.0036424	0	4.5853	0	1.1486	3.3878	1.8406	0	0.00018362	0.0016725	0.49991	0.0032798	0	4.4774	0	48.868
22	936	0	0	0	1.0332	3.3647	1.8343	0	3.8729e-05	0.00076809	0.54889	0.0028331	0	4.3561	0	1.2623	3.3766	1.8376	0	3.5818e-05	0.00076809	0.45092	0.0035747	0	4.5709	0	1.1477	3.3838	1.8395	0	0.00014854	0.0015362	0.4999	0.0032299	0	4.4656	0	48.868
23	936	0	0	0	1.0448	3.3631	1.8339	0	3.1191e-05	0.00070431	0.54399	0.0029124	0	4.3492	0	1.2512	3.3753	1.8372	0	2.9076e-05	0.00070431	0.45583	0.0035888	0	4.5594	0	1.148	3.3798	1.8384	0	0.00012016	0.0014086	0.49991	0.0032439	0	4.4683	0	48.868
24	936	0	0	0	1.0549	3.363	1.8339	0	2.5195e-05	0.00065265	0.53958	0.0028973	0	4.3844	0	1.2413	3.373	1.8366	0	2.3653e-05	0.00065265	0.46027	0.0034944	0	4.5623	0	1.1481	3.3767	1.8376	0	9.7447e-05	0.0013053	0.49992	0.0032286	0	4.4696	0	48.868
25	936	0	0	0	1.0643	3.3607	1.8332	0	2.0337e-05	0.00060306	0.53559	0.0029699	0	4.3946	0	1.232	3.3781	1.838	0	1.9215e-05	0.00060306	0.46425	0.0035164	0	4.5639	0	1.1482	3.3764	1.8375	0	7.893e-05	0.0012061	0.49992	0.0032417	0	4.4848	0	48.868
0	936	0	0	0	0.00067702	3.2749	1.8097	0	0.0064414	0.0065002	1	0.00098907	0	3.3075	0	2.2978	3.4212	1.8496	0	0.0027647	0.0065002	0	0.009834	0	5.516	0	1.1492	4.6672	2.1604	0	0.012883	0.013	0.5	0.0053734	0	5.3069	0	48.868
1	936	0	0	0	0.11478	3.4001	1.8439	0	0.0048902	0.005873	0.94999	0.0012204	0	3.5944	0	2.1822	3.5368	1.8806	0	0.0023042	0.005873	0.050328	0.0091697	0	5.4796	0	1.1485	4.537	2.13	0	0.010775	0.011746	0.50016	0.0051766	0	5.2618	0	48.868
2	936	0	0	0	0.21843	3.4479	1.8569	0	0.0037451	0.0053052	0.90469	0.0013773	0	3.7267	0	2.0794	3.5665	1.8885	0	0.0019155	0.0053052	0.095341	0.0084248	0	5.4172	0	1.1489	4.373	2.0912	0	0.0089576	0.01061	0.50002	0.0048698	0	5.1976	0	48.868
3	936	0	0	0	0.31171	3.4585	1.8597	0	0.0028936	0.0047942	0.86417	0.0015013	0	3.7997	0	1.9847	3.5645	1.888	0	0.0015896	0.0047942	0.13596	0.0077229	0	5.3433	0	1.1482	4.2112	2.0521	0	0.0074165	0.0095885	0.50007	0.0046267	0	5.0815	0	48.868
4	936	0	0	0	0.39531	3.4479	1.8569	0	0.0022497	0.0043318	0.82775	0.0016181	0	3.8823	0	1.9012	3.5481	1.8836	0	0.0013164	0.0043318	0.17266	0.0070565	0	5.2638	0	1.1483	4.0649	2.0162	0	0.0061154	0.0086635	0.5002	0.0043338	0	5.0132	0	48.868
5	936	0	0	0	0.4705	3.4347	1.8533	0	0.0017587	0.0039175	0.79497	0.0017117	0	3.9356	0	1.8259	3.5271	1.8781	0	0.0010882	0.0039175	0.20559	0.0065529	0	5.1836	0	1.1482	3.9402	1.985	0	0.0050265	0.007835	0.50028	0.004151	0	4.9224	0	48.868
6	936	0	0	0	0.5374	3.4252	1.8507	0	0.0013808	0.0035405	0.76542	0.0018551	0	3.9719	0	1.7585	3.5063	1.8725	0	0.00089787	0.0035405	0.23532	0.0061317	0	5.122	0	1.1479	3.8385	1.9592	0	0.0041195	0.0070809	0.50037	0.0039762	0	4.8509	0	48.868
7	936	0	0	0	0.59872	3.4121	1.8472	0	0.0010891	0.0032018	0.7389	0.0019225	0	4.0019	0	1.6974	3.479	1.8652	0	0.00074019	0.0032018	0.26179	0.0057063	0	5.0455	0	1.1481	3.7474	1.9358	0	0.0033709	0.0064036	0.50035	0.0038345	0	4.7756	0	48.868
8	936	0	0	0	0.65343	3.399	1.8436	0	0.0008614	0.0028933	0.715	0.0020172	0	4.0782	0	1.6425	3.4634	1.861	0	0.00060908	0.0028933	0.28568	0.0053449	0	4.984	0	1.1479	3.6757	1.9172	0	0.0027522	0.0057865	0.50034	0.0037213	0	4.7284	0	48.868
9	936	0	0	0	0.7023	3.3919	1.8417	0	0.00068351	0.0026191	0.69352	0.0021069	0	4.0932	0	1.5935	3.4486	1.8571	0	0.00050066	0.0026191	0.30714	0.005108	0	4.9149	0	1.1479	3.6189	1.9023	0	0.0022444	0.0052382	0.50033	0.0036109	0	4.6777	0	48.868
10	936	0	0	0	0.74672	3.3856	1.84	0	0.0005435	0.002372	0.67416	0.0022071	0	4.1028	0	1.5489	3.4358	1.8536	0	0.00041091	0.002372	0.32648	0.0048623	0	4.8626	0	1.1478	3.5716	1.8899	0	0.0018275	0.004744	0.50032	0.0035322	0	4.6378	0	48.868
11	936	0	0	0	0.7856	3.3843	1.8396	0	0.00043326	0.0021451	0.65679	0.0022921	0	4.1603	0	1.509	3.4241	1.8504	0	0.00033696	0.0021451	0.34385	0.0046869	0	4.8312	0	1.1473	3.535	1.8802	0	0.001487	0.0042902	0.50032	0.0034821	0	4.5949	0	48.868
12	936	0	0	0	0.82041	3.3757	1.8373	0	0.00034608	0.0019432	0.64117	0.002378	0	4.1803	0	1.4717	3.4156	1.8481	0	0.00027606	0.0019432	0.35954	0.0044616	0	4.7959	0	1.146	3.5017	1.8713	0	0.0012092	0.0038863	0.50036	0.003415	0	4.5832	0	48.868
13	936	0	0	0	0.85493	3.3697	1.8357	0	0.00027706	0.0017606	0.62709	0.0024243	0	4.1829	0	1.4388	3.4098	1.8466	0	0.00022608	0.0017606	0.37362	0.0043285	0	4.7404	0	1.1469	3.475	1.8641	0	0.00098317	0.0035212	0.50036	0.0033713	0	4.5658	0	48.868
14	936	0	0	0	0.88404	3.3684	1.8353	0	0.00022158	0.0015964	0.61431	0.0025119	0	4.2331	0	1.4104	3.4014	1.8443	0	0.00018458	0.0015964	0.38633	0.0042499	0	4.7294	0	1.1472	3.4541	1.8585	0	0.00079717	0.0031927	0.50032	0.003325	0	4.5373	0	48.868
15	936	0	0	0	0.90977	3.3653	1.8345	0	0.00017747	0.0014488	0.60285	0.0025429	0	4.2486	0	1.3837	3.3944	1.8424	0	0.00015059	0.0014488	0.39773	0.0040559	0	4.706	0	1.1467	3.436	1.8536	0	0.00064619	0.0028977	0.50029	0.0033159	0	4.5244	0	48.868
16	936	0	0	0	0.93338	3.3648	1.8343	0	0.00014258	0.0013194	0.5926	0.0026079	0	4.2693	0	1.3592	3.3923	1.8418	0	0.00012299	0.0013194	0.40799	0.0039285	0	4.6752	0	1.1463	3.4239	1.8504	0	0.0005246	0.0026388	0.50029	0.0032916	0	4.5078	0	48.868
17	936	0	0	0	0.9551	3.3656	1.8346	0	0.00011446	0.0012023	0.58341	0.002708	0	4.2774	0	1.3383	3.3917	1.8417	0	0.00010022	0.0012023	0.4173	0.0038728	0	4.6452	0	1.1467	3.4154	1.8481	0	0.00042506	0.0024046	0.50035	0.0032923	0	4.4979	0	48.868
18	936	0	0	0	0.97593	3.3638	1.8341	0	9.2175e-05	0.0010957	0.5751	0.0027537	0	4.2997	0	1.3196	3.3904	1.8413	0	8.1786e-05	0.0010957	0.4256	0.0038252	0	4.6364	0	1.1478	3.4066	1.8457	0	0.00034508	0.0021914	0.50035	0.0032608	0	4.502	0	48.868
19	936	0	0	0	0.99415	3.3645	1.8343	0	7.4279e-05	0.00099418	0.56763	0.0027869	0	4.3139	0	1.303	3.3804	1.8386	0	6.67e-05	0.00099418	0.43308	0.0037735	0	4.6178	0	1.1486	3.3963	1.8429	0	0.00028007	0.0019884	0.50035	0.0032793	0	4.5001	0	48.868
20	936	0	0	0	1.0094	3.3624	1.8337	0	5.9807e-05	0.00090927	0.56091	0.0027892	0	4.3065	0	1.2877	3.3796	1.8384	0	5.4289e-05	0.00090927	0.43979	0.00371	0	4.5951	0	1.1485	3.3904	1.8413	0	0.00022693	0.0018185	0.50035	0.0032305	0	4.4801	0	48.868
21	936	0	0	0	1.0227	3.3631	1.8339	0	4.8183e-05	0.00083265	0.55485	0.0028624	0	4.3354	0	1.2728	3.3764	1.8375	0	4.4166e-05	0.00083265	0.44585	0.0036643	0	4.5792	0	1.1477	3.3854	1.8399	0	0.00018386	0.0016653	0.50035	0.0032423	0	4.4785	0	48.868
22	936	0	0	0	1.0353	3.3627	1.8338	0	3.8799e-05	0.00076149	0.54934	0.0028828	0	4.3638	0	1.2595	3.3746	1.837	0	3.5879e-05	0.00076149	0.45129	0.0035965	0	4.5626	0	1.1474	3.3812	1.8388	0	0.00014879	0.001523	0.50032	0.0032326	0	4.4783	0	48.868
23	936	0	0	0	1.0469	3.3622	1.8336	0	3.139e-05	0.00069938	0.54445	0.0029237	0	4.381	0	1.2483	3.3729	1.8366	0	2.9255e-05	0.00069938	0.4562	0.0035447	0	4.5645	0	1.1476	3.3777	1.8379	0	0.0001209	0.0013988	0.50032	0.0032159	0	4.4661	0	48.868
24	936	0	0	0	1.0567	3.3605	1.8332	0	2.5369e-05	0.00064575	0.54003	0.0029005	0	4.3677	0	1.2382	3.3734	1.8367	0	2.3811e-05	0.00064575	0.46062	0.0035003	0	4.5716	0	1.1475	3.3752	1.8372	0	9.8084e-05	0.0012915	0.50033	0.0032458	0	4.4741	0	48.868
25	936	0	0	0	1.0662	3.3631	1.8339	0	2.0458e-05	0.00059732	0.53605	0.0029635	0	4.3797	0	1.2292	3.3698	1.8357	0	1.9326e-05	0.00059732	0.46462	0.0034953	0	4.5101	0	1.1477	3.3731	1.8366	0	7.9383e-05	0.0011946	0.50034	0.0032081	0	4.457	0	48.868
