# Supplementary material for: Future Preventive Gene Therapy of Polygenic Diseases from a Population Genetics Perspective
Source: Int J Mol Sci. 2019 Oct 10;20(20):5013. doi: 10.3390/ijms20205013 (PMC6834143; doi:10.3390/ijms20205013)
Supplement: Supplementary file 1 [file ijms-20-05013-s001.zip › SuppFiles/Results/AdmixtureDifferentRisk/Admixture10xDifference/0.001/0.1/SimulationSummed.csv]

Generation	Variants	Editable	AveEditedSNPs	AveEditedEffect	Pop0Effect	Pop0Variance	Pop0SD	Pop0VarianceMultirunSD	Pop0FST	Pop0AFD	Pop0RegFract	Pop0Prev	Pop0PrevSD	Pop0AffectedEffect	Multirun0SD	Pop1Effect	Pop1Variance	Pop1SD	Pop1VarianceMultirunSD	Pop1FST	Pop1AFD	Pop1RegFract	Pop1Prev	Pop1PrevSD	Pop1AffectedEffect	Multirun1SD	CombinedEffect	CombinedVariance	CombinedSD	CombinedVarianceMultirunSD	CombinedFST	CombinedAFD	CombinedRegFract	CombinedPrev	CombinedPrevSD	CombinedAffectedEffect	MultirunCombSD	Baseline Effect
0	936	0	0	0	0.00022285	3.2756	1.8099	0.001652	0.0064415	0.0065003	1	0.0010036	1.0078e-05	3.2985	0.00075997	2.2987	3.4215	1.8497	0.0014412	0.0027648	0.0065003	0	0.0098099	4.3972e-05	5.5132	0.00091366	1.1495	4.6694	2.1609	0.001862	0.012884	0.013001	0.5	0.0053997	1.7124e-05	5.3121	0.00047249	48.868
1	936	0	0	0	0.11531	3.4022	1.8445	0.0014172	0.0048897	0.0058752	0.9499	0.001222	8.8496e-06	3.5988	0.0011676	2.1833	3.5326	1.8795	0.002325	0.0023045	0.0058752	0.050096	0.0091448	3.4549e-05	5.4782	0.00089371	1.1493	4.5366	2.1299	0.0023071	0.010775	0.01175	0.5	0.0051808	1.2508e-05	5.2559	0.00061082	48.868
2	936	0	0	0	0.21952	3.4475	1.8567	0.0015963	0.003748	0.0053071	0.9048	0.0013856	8.1471e-06	3.7282	0.0010155	2.0801	3.5663	1.8885	0.0028233	0.0019166	0.0053071	0.095146	0.0084284	1.9116e-05	5.4206	0.0011621	1.1498	4.3724	2.091	0.0021998	0.0089627	0.010614	0.49997	0.0049029	1.8607e-05	5.1824	0.0007654	48.868
3	936	0	0	0	0.31286	3.4564	1.8591	0.0025056	0.0028958	0.0047936	0.86423	0.0015128	1.1661e-05	3.8136	0.0010995	1.9868	3.5633	1.8877	0.0018008	0.0015906	0.0047936	0.1357	0.007735	2.9379e-05	5.3434	0.0014178	1.1498	4.2103	2.0519	0.0016345	0.007421	0.0095873	0.49997	0.004632	1.7632e-05	5.0915	0.00094252	48.868
4	936	0	0	0	0.39646	3.4495	1.8573	0.0026141	0.002252	0.0043292	0.82775	0.001631	1.7841e-05	3.8808	0.0012486	1.9027	3.5464	1.8832	0.0015753	0.0013176	0.0043292	0.17224	0.0071019	3.8147e-05	5.2657	0.0012049	1.1496	4.0651	2.0162	0.0019728	0.0061207	0.0086583	0.49999	0.0043656	1.5667e-05	5.0056	0.00086025	48.868
5	936	0	0	0	0.47185	3.4372	1.854	0.0022723	0.0017607	0.0039129	0.79493	0.0017343	1.9352e-05	3.9322	0.0012951	1.8272	3.5239	1.8772	0.0035261	0.0010893	0.0039129	0.20513	0.0065912	2.9165e-05	5.1809	0.0013225	1.1495	3.9398	1.9849	0.0024665	0.0050315	0.0078259	0.50003	0.004158	1.4442e-05	4.9236	0.0008658	48.868
6	936	0	0	0	0.53974	3.4242	1.8505	0.0024609	0.0013829	0.0035375	0.76537	0.0018412	1.8908e-05	3.9693	0.0015642	1.7594	3.5021	1.8714	0.0019428	0.0008992	0.0035375	0.23465	0.0061131	3.771e-05	5.1144	0.0013435	1.1496	3.8351	1.9583	0.0027094	0.0041253	0.007075	0.50001	0.0039736	2.4298e-05	4.8479	0.00084897	48.868
7	936	0	0	0	0.6009	3.4116	1.8471	0.0021624	0.0010905	0.0031976	0.73882	0.0019372	1.3689e-05	4.0092	0.0016499	1.698	3.4814	1.8658	0.0023675	0.00074112	0.0031976	0.26125	0.0057176	1.2302e-05	5.0448	0.0014096	1.1494	3.7474	1.9358	0.0024915	0.003375	0.0063952	0.50004	0.0038277	1.3483e-05	4.7838	0.0011301	48.868
8	936	0	0	0	0.65573	3.4012	1.8442	0.0019677	0.00086257	0.002893	0.71492	0.0020309	1.4755e-05	4.0476	0.0017241	1.6432	3.4636	1.8611	0.0029444	0.00060986	0.002893	0.28522	0.0053946	2.8453e-05	4.9841	0.0011196	1.1495	3.6762	1.9173	0.002383	0.0027557	0.0057859	0.50007	0.0037181	1.4828e-05	4.7275	0.001028	48.868
9	936	0	0	0	0.70519	3.3919	1.8417	0.0014172	0.0006842	0.002617	0.6934	0.0021251	1.3895e-05	4.0831	0.0016848	1.5939	3.4477	1.8568	0.0022682	0.00050115	0.002617	0.30672	0.0051274	2.3886e-05	4.931	0.001223	1.1495	3.6173	1.9019	0.0018372	0.0022465	0.005234	0.50006	0.0036177	1.1288e-05	4.6839	0.0010292	48.868
10	936	0	0	0	0.74953	3.385	1.8398	0.0013322	0.00054409	0.002369	0.67404	0.0022219	1.6235e-05	4.1167	0.0015972	1.5493	3.4351	1.8534	0.0026205	0.00041132	0.002369	0.32607	0.0048795	3.4092e-05	4.8798	0.0012984	1.1494	3.5699	1.8894	0.0021938	0.0018293	0.0047381	0.50006	0.0035365	1.3935e-05	4.6412	0.0010419	48.868
11	936	0	0	0	0.7898	3.3807	1.8387	0.0018039	0.00043357	0.0021451	0.65661	0.0022857	1.7416e-05	4.1486	0.0018489	1.5094	3.4247	1.8506	0.0017048	0.0003372	0.0021451	0.34348	0.0046691	1.7233e-05	4.8375	0.001288	1.1496	3.5321	1.8794	0.0017036	0.001488	0.0042902	0.50004	0.0034792	1.3473e-05	4.6096	0.001245	48.868
12	936	0	0	0	0.82567	3.3752	1.8372	0.0017613	0.00034606	0.0019441	0.6409	0.0023683	1.3737e-05	4.1808	0.0022666	1.4734	3.4154	1.8481	0.002411	0.00027607	0.0019441	0.35917	0.0044958	2.1823e-05	4.7955	0.0016345	1.1496	3.5002	1.8709	0.0019079	0.0012092	0.0038881	0.50004	0.0034356	1.764e-05	4.5827	0.001687	48.868
13	936	0	0	0	0.8584	3.3708	1.836	0.0012593	0.00027667	0.0017631	0.62679	0.0024378	1.17e-05	4.1951	0.0019112	1.4409	3.4077	1.846	0.00177	0.00022581	0.0017631	0.3733	0.00433	1.1671e-05	4.7576	0.001439	1.1496	3.4741	1.8639	0.0011935	0.00098193	0.0035262	0.50004	0.0033893	1.7443e-05	4.5586	0.0014183	48.868
14	936	0	0	0	0.88757	3.3685	1.8353	0.0015127	0.00022147	0.0016001	0.61408	0.0025143	1.9804e-05	4.2264	0.0019252	1.4115	3.4011	1.8442	0.0016326	0.0001845	0.0016001	0.38599	0.0042287	2.7951e-05	4.7314	0.0016379	1.1495	3.4534	1.8583	0.0012885	0.00079681	0.0032003	0.50003	0.0033544	2.2309e-05	4.5445	0.0014256	48.868
15	936	0	0	0	0.91393	3.3666	1.8348	0.0015491	0.00017751	0.0014531	0.60266	0.0025653	1.372e-05	4.2474	0.0020688	1.3851	3.3961	1.8428	0.0019951	0.00015063	0.0014531	0.39742	0.0040974	2.3168e-05	4.6987	0.0020381	1.1495	3.4368	1.8539	0.0015719	0.00064634	0.0029063	0.50004	0.0033307	2.0168e-05	4.5256	0.0017811	48.868
16	936	0	0	0	0.93758	3.366	1.8347	0.0013325	0.00014247	0.0013207	0.59236	0.0026312	2.0381e-05	4.2657	0.0020431	1.3615	3.392	1.8417	0.0023324	0.00012291	0.0013207	0.4077	0.0039908	2.8643e-05	4.6751	0.0023306	1.1495	3.4239	1.8504	0.0017592	0.00052422	0.0026414	0.50003	0.0033047	1.2854e-05	4.5127	0.0018442	48.868
17	936	0	0	0	0.95881	3.365	1.8344	0.0019238	0.00011445	0.0012015	0.58312	0.0026794	1.8314e-05	4.2895	0.0021027	1.3403	3.3892	1.841	0.0026122	0.00010022	0.0012015	0.41696	0.0039013	2.5832e-05	4.6535	0.0024942	1.1496	3.4134	1.8476	0.002257	0.00042503	0.0024029	0.50004	0.0032935	8.8747e-06	4.5051	0.0019866	48.868
18	936	0	0	0	0.978	3.3648	1.8343	0.0019806	9.2037e-05	0.0010946	0.57481	0.0027212	1.7203e-05	4.308	0.001959	1.3212	3.3854	1.84	0.0022373	8.1674e-05	0.0010946	0.42528	0.003826	2.186e-05	4.639	0.0027328	1.1496	3.4046	1.8451	0.0014686	0.00034459	0.0021892	0.50005	0.0032734	1.6482e-05	4.4983	0.0020038	48.868
19	936	0	0	0	0.99491	3.3636	1.834	0.0014508	7.4092e-05	0.00099778	0.56731	0.0027711	1.463e-05	4.3199	0.0019939	1.3038	3.3829	1.8393	0.0016637	6.6543e-05	0.00099778	0.43276	0.0037675	2.4405e-05	4.6183	0.0025072	1.1494	3.3971	1.8431	0.0011631	0.00027939	0.0019956	0.50004	0.0032679	1.5589e-05	4.4913	0.0019516	48.868
20	936	0	0	0	1.0104	3.3634	1.8339	0.0023058	5.967e-05	0.000912	0.56057	0.0028127	2.2128e-05	4.3274	0.0023222	1.2884	3.3806	1.8386	0.0011129	5.4173e-05	0.000912	0.43949	0.0037122	1.9115e-05	4.6017	0.002594	1.1494	3.3913	1.8416	0.0015114	0.00022644	0.001824	0.50003	0.0032465	1.8348e-05	4.4864	0.0021011	48.868
21	936	0	0	0	1.0241	3.3644	1.8342	0.0021198	4.8099e-05	0.00083553	0.5545	0.002856	1.6917e-05	4.3446	0.00215	1.2747	3.3784	1.838	0.0020839	4.4094e-05	0.00083553	0.44556	0.0036498	2.1521e-05	4.5876	0.0027352	1.1494	3.3871	1.8404	0.0018049	0.00018355	0.0016711	0.50003	0.0032503	1.7077e-05	4.4839	0.002031	48.868
22	936	0	0	0	1.0366	3.3639	1.8341	0.0014461	3.8773e-05	0.00076607	0.54904	0.0028798	2.3645e-05	4.3546	0.0023867	1.2617	3.3775	1.8378	0.0023185	3.5857e-05	0.00076607	0.45101	0.0036108	2.2491e-05	4.5695	0.0026292	1.1492	3.3834	1.8394	0.0015592	0.0001487	0.0015321	0.50002	0.0032471	1.6524e-05	4.4755	0.0020998	48.868
23	936	0	0	0	1.048	3.3632	1.8339	0.0019642	3.1272e-05	0.00070269	0.54412	0.002921	2.4604e-05	4.3639	0.0025025	1.2506	3.3762	1.8375	0.0021797	2.9149e-05	0.00070269	0.45591	0.003568	2.8321e-05	4.5637	0.0027457	1.1493	3.38	1.8385	0.0016545	0.00012046	0.0014054	0.50002	0.003238	1.0865e-05	4.4735	0.0022252	48.868
24	936	0	0	0	1.0581	3.3631	1.8339	0.0022866	2.5243e-05	0.00064611	0.5397	0.0029349	2.2819e-05	4.3807	0.0026247	1.2406	3.3746	1.837	0.0017928	2.3697e-05	0.00064611	0.46033	0.0035307	2.692e-05	4.5507	0.0027296	1.1493	3.3772	1.8377	0.0014966	9.7616e-05	0.0012922	0.50002	0.0032354	1.1701e-05	4.4708	0.002278	48.868
25	936	0	0	0	1.0672	3.3632	1.8339	0.0016184	2.0382e-05	0.00059529	0.53573	0.0029705	2.2385e-05	4.3861	0.0026639	1.2316	3.3741	1.8369	0.0024747	1.9256e-05	0.00059529	0.46431	0.0035112	2.1554e-05	4.5397	0.0029634	1.1494	3.3754	1.8372	0.0015053	7.9089e-05	0.0011906	0.50002	0.0032383	1.3991e-05	4.4728	0.0023927	48.868
