# Supplementary material for: Future Preventive Gene Therapy of Polygenic Diseases from a Population Genetics Perspective
Source: Int J Mol Sci. 2019 Oct 10;20(20):5013. doi: 10.3390/ijms20205013 (PMC6834143; doi:10.3390/ijms20205013)
Supplement: Supplementary file 1 [file ijms-20-05013-s001.zip › SuppFiles/Results/AdmixtureDifferentRisk/Admixture10xDifference/0.001/0.25/SimulationAllRuns.csv]

Generation	Variants	Editable	AveEditedSNPs	AveEditedEffect	Pop0Effect	Pop0Variance	Pop0SD	Pop0VarianceMultirunSD	Pop0FST	Pop0AFD	Pop0RegFract	Pop0Prev	Pop0PrevSD	Pop0AffectedEffect	Multirun0SD	Pop1Effect	Pop1Variance	Pop1SD	Pop1VarianceMultirunSD	Pop1FST	Pop1AFD	Pop1RegFract	Pop1Prev	Pop1PrevSD	Pop1AffectedEffect	Multirun1SD	CombinedEffect	CombinedVariance	CombinedSD	CombinedVarianceMultirunSD	CombinedFST	CombinedAFD	CombinedRegFract	CombinedPrev	CombinedPrevSD	CombinedAffectedEffect	MultirunCombSD	Baseline Effect
0	936	0	0	0	0.00060544	3.2761	1.81	0	0.0064416	0.0064997	1	0.0010125	0	3.267	0	2.2979	3.4212	1.8496	0	0.0027649	0.0064997	0	0.0097545	0	5.5082	0	1.1492	4.668	2.1605	0	0.012884	0.012999	0.5	0.0053959	0	5.314	0	48.868
1	936	0	0	0	0.28805	3.543	1.8823	0	0.0031026	0.0049016	0.87467	0.0015556	0	3.9229	0	2.011	3.6496	1.9104	0	0.0016734	0.0049016	0.12494	0.0081977	0	5.408	0	1.1495	4.3384	2.0829	0	0.007813	0.0098031	0.4998	0.0048691	0	5.1824	0	48.868
2	936	0	0	0	0.50305	3.5778	1.8915	0	0.0015774	0.0037011	0.78098	0.0019631	0	4.0892	0	1.7951	3.6559	1.9121	0	0.00099905	0.0037011	0.2187	0.00671	0	5.2455	0	1.1491	4.0342	2.0085	0	0.0046004	0.0074021	0.49984	0.0043159	0	4.9929	0	48.868
3	936	0	0	0	0.66507	3.5398	1.8814	0	0.00082766	0.002801	0.71069	0.002208	0	4.1899	0	1.6341	3.5972	1.8966	0	0.00058912	0.002801	0.28895	0.0056485	0	5.0711	0	1.1496	3.8032	1.9502	0	0.002658	0.0056021	0.49982	0.0039198	0	4.8245	0	48.868
4	936	0	0	0	0.78642	3.4908	1.8684	0	0.00044286	0.0021202	0.65791	0.0024175	0	4.2625	0	1.5127	3.5323	1.8794	0	0.0003436	0.0021202	0.34166	0.0049556	0	4.9234	0	1.1496	3.6435	1.9088	0	0.0015172	0.0042405	0.49978	0.0036584	0	4.7074	0	48.868
5	936	0	0	0	0.87635	3.4482	1.8569	0	0.00024054	0.0016156	0.61833	0.0025616	0	4.2994	0	1.4218	3.479	1.8652	0	0.00019894	0.0016156	0.38116	0.004432	0	4.807	0	1.1491	3.538	1.881	0	0.00086119	0.0032313	0.49975	0.0034913	0	4.6264	0	48.868
6	936	0	0	0	0.94314	3.4174	1.8486	0	0.00013216	0.0012347	0.58879	0.0027097	0	4.332	0	1.3539	3.4395	1.8546	0	0.00011462	0.0012347	0.4108	0.0040576	0	4.7265	0	1.1485	3.4706	1.863	0	0.00048781	0.0024694	0.4998	0.0033942	0	4.5587	0	48.868
7	936	0	0	0	0.99545	3.3928	1.842	0	7.2984e-05	0.00095079	0.56652	0.0027928	0	4.3457	0	1.3023	3.4146	1.8479	0	6.5602e-05	0.00095079	0.43302	0.0038112	0	4.6405	0	1.1489	3.4273	1.8513	0	0.00027526	0.0019016	0.49977	0.0033221	0	4.5368	0	48.868
8	936	0	0	0	1.033	3.3792	1.8383	0	4.0563e-05	0.00073628	0.54979	0.0028849	0	4.3587	0	1.2642	3.3973	1.8432	0	3.7447e-05	0.00073628	0.44971	0.0036683	0	4.5997	0	1.1486	3.4016	1.8443	0	0.00015532	0.0014726	0.49975	0.0032705	0	4.489	0	48.868
9	936	0	0	0	1.0602	3.3754	1.8372	0	2.2532e-05	0.00057451	0.53728	0.0029951	0	4.3739	0	1.2351	3.3841	1.8396	0	2.1225e-05	0.00057451	0.46229	0.0035163	0	4.5588	0	1.1476	3.3874	1.8405	0	8.72e-05	0.001149	0.49978	0.0032265	0	4.4775	0	48.868
10	936	0	0	0	1.0827	3.3718	1.8362	0	1.2641e-05	0.00045199	0.52789	0.00304	0	4.3972	0	1.2134	3.3773	1.8377	0	1.2088e-05	0.00045199	0.47163	0.0034444	0	4.5266	0	1.1481	3.3788	1.8381	0	4.9259e-05	0.00090399	0.49976	0.0032215	0	4.4789	0	48.868
11	936	0	0	0	1.099	3.3701	1.8358	0	7.0867e-06	0.00036125	0.52087	0.0030576	0	4.4259	0	1.1976	3.375	1.8371	0	6.8539e-06	0.00036125	0.47866	0.0034045	0	4.5035	0	1.1483	3.375	1.8371	0	2.7722e-05	0.0007225	0.49977	0.003225	0	4.4741	0	48.868
12	936	0	0	0	1.111	3.3701	1.8358	0	4.005e-06	0.00029235	0.51562	0.0031271	0	4.4204	0	1.1861	3.3707	1.836	0	3.9065e-06	0.00029235	0.48394	0.0033593	0	4.4892	0	1.1486	3.3718	1.8362	0	1.5673e-05	0.0005847	0.49978	0.0032186	0	4.4717	0	48.868
13	936	0	0	0	1.1204	3.3674	1.8351	0	2.2812e-06	0.00024258	0.51165	0.0031365	0	4.4464	0	1.1764	3.3707	1.8359	0	2.2395e-06	0.00024258	0.48791	0.0033155	0	4.5011	0	1.1484	3.3698	1.8357	0	8.9022e-06	0.00048515	0.49978	0.003206	0	4.4685	0	48.868
14	936	0	0	0	1.127	3.3689	1.8355	0	1.3114e-06	0.00020269	0.50869	0.0031373	0	4.4462	0	1.1698	3.3694	1.8356	0	1.2937e-06	0.00020269	0.49087	0.0032832	0	4.4684	0	1.1484	3.3696	1.8356	0	5.0625e-06	0.00040539	0.49978	0.0032267	0	4.4624	0	48.868
15	936	0	0	0	1.132	3.3679	1.8352	0	7.7374e-07	0.00017305	0.50646	0.003178	0	4.4232	0	1.1639	3.3706	1.8359	0	7.6616e-07	0.00017305	0.49309	0.0032529	0	4.4775	0	1.1479	3.3695	1.8356	0	2.9283e-06	0.0003461	0.49977	0.0032154	0	4.4721	0	48.868
16	936	0	0	0	1.135	3.3694	1.8356	0	4.5945e-07	0.00015078	0.50478	0.0031581	0	4.447	0	1.1598	3.3719	1.8363	0	4.563e-07	0.00015078	0.49476	0.003248	0	4.4681	0	1.1474	3.3708	1.836	0	1.6833e-06	0.00030156	0.49977	0.0031997	0	4.4895	0	48.868
17	936	0	0	0	1.1391	3.3686	1.8354	0	2.887e-07	0.0001331	0.50354	0.0032089	0	4.4394	0	1.1576	3.3668	1.8349	0	2.8737e-07	0.0001331	0.49601	0.0032797	0	4.4626	0	1.1483	3.3678	1.8352	0	1.0046e-06	0.0002662	0.49977	0.0032165	0	4.4731	0	48.868
18	936	0	0	0	1.1413	3.3677	1.8351	0	1.953e-07	0.0001268	0.50259	0.0031608	0	4.4289	0	1.1546	3.3694	1.8356	0	1.9472e-07	0.0001268	0.49695	0.0032413	0	4.4556	0	1.1479	3.3686	1.8354	0	6.3422e-07	0.00025361	0.49977	0.0032277	0	4.4791	0	48.868
19	936	0	0	0	1.1443	3.3654	1.8345	0	1.3904e-07	0.00011501	0.50189	0.003196	0	4.4605	0	1.1524	3.3674	1.835	0	1.3879e-07	0.00011501	0.49765	0.0032348	0	4.4625	0	1.1483	3.3664	1.8348	0	4.067e-07	0.00023001	0.49977	0.0032228	0	4.4587	0	48.868
20	936	0	0	0	1.1458	3.3652	1.8344	0	1.0635e-07	0.00010886	0.50136	0.0032087	0	4.4918	0	1.1509	3.3664	1.8348	0	1.0625e-07	0.00010886	0.49818	0.0032453	0	4.4508	0	1.1484	3.3658	1.8346	0	2.8408e-07	0.00021773	0.49977	0.0032157	0	4.4671	0	48.868
21	936	0	0	0	1.1463	3.3641	1.8342	0	9.2449e-08	9.9559e-05	0.50096	0.0031793	0	4.4648	0	1.1504	3.3684	1.8353	0	9.24e-08	9.9559e-05	0.49858	0.0032423	0	4.4653	0	1.1483	3.3663	1.8347	0	2.1707e-07	0.00019912	0.49977	0.0032005	0	4.4596	0	48.868
22	936	0	0	0	1.1465	3.3651	1.8344	0	8.1679e-08	9.3262e-05	0.50066	0.0032176	0	4.456	0	1.1501	3.3675	1.8351	0	8.166e-08	9.3262e-05	0.49888	0.0032057	0	4.4698	0	1.1483	3.3663	1.8348	0	1.6931e-07	0.00018652	0.49977	0.0032233	0	4.4569	0	48.868
23	936	0	0	0	1.1485	3.3661	1.8347	0	7.6762e-08	9.2855e-05	0.50044	0.003212	0	4.4643	0	1.1506	3.3652	1.8344	0	7.6756e-08	9.2855e-05	0.4991	0.0032203	0	4.466	0	1.1495	3.3657	1.8346	0	1.5077e-07	0.00018571	0.49977	0.0032202	0	4.4761	0	48.868
24	936	0	0	0	1.1478	3.3664	1.8348	0	7.5842e-08	9.1671e-05	0.50027	0.0032397	0	4.4655	0	1.1504	3.367	1.8349	0	7.584e-08	9.1671e-05	0.49927	0.0032468	0	4.4721	0	1.1491	3.3667	1.8349	0	1.4559e-07	0.00018334	0.49977	0.0032119	0	4.4517	0	48.868
25	936	0	0	0	1.1473	3.3651	1.8344	0	7.5365e-08	9.3695e-05	0.50015	0.0032089	0	4.4591	0	1.1494	3.3675	1.8351	0	7.5361e-08	9.3695e-05	0.49939	0.0032111	0	4.4531	0	1.1483	3.3663	1.8348	0	1.4455e-07	0.00018739	0.49977	0.0032425	0	4.4559	0	48.868
0	936	0	0	0	0.0010793	3.274	1.8094	0	0.0064418	0.0065031	1	0.0010112	0	3.3068	0	2.299	3.4208	1.8495	0	0.002765	0.0065031	0	0.0098593	0	5.5207	0	1.15	4.6675	2.1604	0	0.012884	0.013006	0.5	0.0054011	0	5.3084	0	48.868
1	936	0	0	0	0.28834	3.5402	1.8815	0	0.0031069	0.004906	0.87501	0.0015325	0	3.8914	0	2.0126	3.6529	1.9113	0	0.0016747	0.004906	0.12507	0.0081395	0	5.4178	0	1.1505	4.3399	2.0832	0	0.0078201	0.009812	0.50004	0.0048541	0	5.1748	0	48.868
2	936	0	0	0	0.50304	3.5757	1.891	0	0.0015776	0.0036994	0.78109	0.0019371	0	4.1104	0	1.7967	3.66	1.9131	0	0.00099905	0.0036994	0.21885	0.0067567	0	5.2639	0	1.1499	4.0363	2.009	0	0.0046006	0.0073988	0.49997	0.0043629	0	4.996	0	48.868
3	936	0	0	0	0.66525	3.5427	1.8822	0	0.00082765	0.0027966	0.71079	0.0021927	0	4.1993	0	1.6351	3.6048	1.8986	0	0.00058909	0.0027966	0.28912	0.0056795	0	5.0731	0	1.1502	3.8089	1.9516	0	0.0026579	0.0055931	0.49996	0.0039453	0	4.8339	0	48.868
4	936	0	0	0	0.78601	3.4899	1.8681	0	0.00044295	0.0021221	0.65804	0.0024001	0	4.2435	0	1.5146	3.5404	1.8816	0	0.00034364	0.0021221	0.34184	0.0049431	0	4.9306	0	1.1503	3.6479	1.9099	0	0.0015174	0.0042443	0.49994	0.0036569	0	4.7077	0	48.868
5	936	0	0	0	0.87703	3.4531	1.8582	0	0.00024041	0.0016182	0.61849	0.002608	0	4.311	0	1.4233	3.486	1.8671	0	0.00019883	0.0016182	0.38135	0.0044025	0	4.8161	0	1.1502	3.5442	1.8826	0	0.00086075	0.0032364	0.49992	0.0035335	0	4.6227	0	48.868
6	936	0	0	0	0.94471	3.4222	1.8499	0	0.00013163	0.0012363	0.58882	0.0026865	0	4.3391	0	1.3544	3.4432	1.8556	0	0.00011419	0.0012363	0.41102	0.0040483	0	4.7461	0	1.1495	3.4747	1.864	0	0.00048592	0.0024726	0.49992	0.0033698	0	4.5548	0	48.868
7	936	0	0	0	0.99633	3.3988	1.8436	0	7.2611e-05	0.00094927	0.56652	0.0028499	0	4.3634	0	1.3042	3.417	1.8485	0	6.5281e-05	0.00094927	0.43324	0.0038539	0	4.6424	0	1.1503	3.4316	1.8525	0	0.00027389	0.0018985	0.49988	0.0033045	0	4.5282	0	48.868
8	936	0	0	0	1.0359	3.3859	1.8401	0	4.0274e-05	0.0007328	0.54988	0.0029327	0	4.36	0	1.2656	3.3984	1.8435	0	3.719e-05	0.0007328	0.44993	0.0036644	0	4.5802	0	1.1508	3.4054	1.8454	0	0.00015423	0.0014656	0.4999	0.0032814	0	4.4944	0	48.868
9	936	0	0	0	1.0654	3.3797	1.8384	0	2.2451e-05	0.00057483	0.5374	0.0029405	0	4.396	0	1.237	3.3853	1.8399	0	2.115e-05	0.00057483	0.4624	0.0035505	0	4.5546	0	1.1512	3.3899	1.8412	0	8.6889e-05	0.0011497	0.4999	0.0032623	0	4.4905	0	48.868
10	936	0	0	0	1.0878	3.3752	1.8372	0	1.2542e-05	0.0004493	0.52802	0.0030249	0	4.4309	0	1.2146	3.3784	1.838	0	1.1994e-05	0.0004493	0.47176	0.0034619	0	4.5384	0	1.1512	3.3808	1.8387	0	4.8872e-05	0.00089859	0.49989	0.0032741	0	4.4817	0	48.868
11	936	0	0	0	1.104	3.3699	1.8357	0	7.049e-06	0.00035757	0.52097	0.0030695	0	4.4285	0	1.1991	3.3722	1.8363	0	6.818e-06	0.00035757	0.4788	0.0033804	0	4.5014	0	1.1515	3.3733	1.8366	0	2.7568e-05	0.00071515	0.49989	0.0032501	0	4.4707	0	48.868
12	936	0	0	0	1.1154	3.3678	1.8352	0	3.9808e-06	0.00028881	0.51569	0.0031116	0	4.4418	0	1.1867	3.3692	1.8355	0	3.8833e-06	0.00028881	0.48408	0.003376	0	4.5173	0	1.151	3.3698	1.8357	0	1.5573e-05	0.00057761	0.49988	0.0032157	0	4.4836	0	48.868
13	936	0	0	0	1.1247	3.367	1.8349	0	2.2512e-06	0.00023929	0.51173	0.0031681	0	4.4542	0	1.1781	3.3678	1.8352	0	2.2104e-06	0.00023929	0.48804	0.0033059	0	4.5021	0	1.1514	3.3681	1.8352	0	8.7703e-06	0.00047857	0.49988	0.0032516	0	4.4649	0	48.868
14	936	0	0	0	1.1313	3.3669	1.8349	0	1.2882e-06	0.00020012	0.50876	0.0031817	0	4.4473	0	1.1708	3.3707	1.8359	0	1.2711e-06	0.00020012	0.49099	0.0033023	0	4.4694	0	1.151	3.3692	1.8355	0	4.9674e-06	0.00040023	0.49988	0.0032319	0	4.4569	0	48.868
15	936	0	0	0	1.1373	3.3673	1.835	0	7.584e-07	0.00017451	0.50654	0.0031949	0	4.4571	0	1.1658	3.3699	1.8357	0	7.5103e-07	0.00017451	0.49322	0.0032739	0	4.4506	0	1.1515	3.3688	1.8354	0	2.8783e-06	0.00034902	0.49988	0.0032175	0	4.4689	0	48.868
16	936	0	0	0	1.1416	3.3626	1.8337	0	4.5667e-07	0.00014836	0.50486	0.0031764	0	4.4394	0	1.1629	3.3676	1.8351	0	4.5356e-07	0.00014836	0.49488	0.0032644	0	4.488	0	1.1523	3.3652	1.8345	0	1.6665e-06	0.00029672	0.49987	0.0032397	0	4.4627	0	48.868
17	936	0	0	0	1.1449	3.3643	1.8342	0	2.8739e-07	0.00013495	0.50361	0.0031867	0	4.4469	0	1.1612	3.365	1.8344	0	2.8605e-07	0.00013495	0.49613	0.0032492	0	4.468	0	1.153	3.3647	1.8343	0	1.0045e-06	0.00026989	0.49987	0.0032427	0	4.4684	0	48.868
18	936	0	0	0	1.1461	3.3662	1.8347	0	1.9574e-07	0.00012304	0.50268	0.0031903	0	4.4792	0	1.1585	3.3684	1.8353	0	1.9514e-07	0.00012304	0.49707	0.0032796	0	4.4591	0	1.1523	3.3673	1.835	0	6.361e-07	0.00024608	0.49987	0.0032242	0	4.4656	0	48.868
19	936	0	0	0	1.1466	3.3677	1.8351	0	1.3975e-07	0.00011227	0.50198	0.003224	0	4.4648	0	1.1574	3.3663	1.8347	0	1.3949e-07	0.00011227	0.49777	0.0032687	0	4.4799	0	1.152	3.367	1.8349	0	4.0758e-07	0.00022453	0.49987	0.0032227	0	4.4677	0	48.868
20	936	0	0	0	1.1492	3.3627	1.8338	0	1.082e-07	0.00010901	0.50145	0.0031877	0	4.463	0	1.1557	3.3642	1.8342	0	1.0809e-07	0.00010901	0.49829	0.0032417	0	4.4749	0	1.1525	3.3635	1.834	0	2.8451e-07	0.00021803	0.49987	0.0032184	0	4.4629	0	48.868
21	936	0	0	0	1.1507	3.3634	1.834	0	9.4735e-08	0.00010465	0.50106	0.0032723	0	4.4795	0	1.1552	3.3671	1.835	0	9.4679e-08	0.00010465	0.49869	0.0032732	0	4.4666	0	1.1529	3.3653	1.8345	0	2.3634e-07	0.0002093	0.49987	0.0032339	0	4.4626	0	48.868
22	936	0	0	0	1.1515	3.3651	1.8344	0	8.5027e-08	9.8983e-05	0.50076	0.0032119	0	4.4593	0	1.1545	3.3669	1.8349	0	8.4999e-08	9.8983e-05	0.49898	0.0032079	0	4.4592	0	1.153	3.366	1.8347	0	1.9647e-07	0.00019797	0.49987	0.0032107	0	4.4519	0	48.868
23	936	0	0	0	1.1524	3.3678	1.8352	0	8.0302e-08	9.2097e-05	0.50054	0.0031739	0	4.4589	0	1.1543	3.3653	1.8345	0	8.0285e-08	9.2097e-05	0.49921	0.0032339	0	4.4625	0	1.1533	3.3666	1.8348	0	1.6544e-07	0.00018419	0.49987	0.0032591	0	4.4675	0	48.868
24	936	0	0	0	1.1528	3.3699	1.8357	0	7.6179e-08	9.4409e-05	0.50037	0.0032628	0	4.4726	0	1.1534	3.3666	1.8348	0	7.6171e-08	9.4409e-05	0.49937	0.0032335	0	4.4516	0	1.1531	3.3683	1.8353	0	1.5e-07	0.00018882	0.49987	0.0032127	0	4.4742	0	48.868
25	936	0	0	0	1.1533	3.3683	1.8353	0	7.2973e-08	9.5391e-05	0.50025	0.0032259	0	4.4669	0	1.1529	3.3709	1.836	0	7.2971e-08	9.5391e-05	0.4995	0.0032101	0	4.4681	0	1.1531	3.3696	1.8356	0	1.382e-07	0.00019078	0.49987	0.0032482	0	4.4701	0	48.868
0	936	0	0	0	-0.00019899	3.2725	1.809	0	0.0064416	0.0064995	1	0.0009884	0	3.3147	0	2.2995	3.421	1.8496	0	0.0027649	0.0064995	0	0.0097968	0	5.5149	0	1.1496	4.6689	2.1608	0	0.012884	0.012999	0.5	0.0054171	0	5.3114	0	48.868
1	936	0	0	0	0.28732	3.5403	1.8816	0	0.003106	0.0049026	0.87504	0.0015561	0	3.8681	0	2.0114	3.6507	1.9107	0	0.0016742	0.0049026	0.12528	0.0081493	0	5.409	0	1.1494	4.3387	2.0829	0	0.0078179	0.0098052	0.50016	0.0048579	0	5.1643	0	48.868
2	936	0	0	0	0.50376	3.5715	1.8898	0	0.0015763	0.0036991	0.78109	0.0019296	0	4.0615	0	1.7955	3.6584	1.9127	0	0.00099829	0.0036991	0.21907	0.0067181	0	5.2498	0	1.1497	4.0321	2.008	0	0.0045972	0.0073982	0.50008	0.0042926	0	5.0022	0	48.868
3	936	0	0	0	0.666	3.5355	1.8803	0	0.00082595	0.0027978	0.71071	0.0022088	0	4.2119	0	1.6328	3.5983	1.8969	0	0.00058801	0.0027978	0.28936	0.005708	0	5.069	0	1.1494	3.8006	1.9495	0	0.0026529	0.0055957	0.50004	0.0039173	0	4.8309	0	48.868
4	936	0	0	0	0.78653	3.4875	1.8675	0	0.00044192	0.0021228	0.65802	0.0024004	0	4.2533	0	1.5128	3.5326	1.8795	0	0.00034291	0.0021228	0.34207	0.0049451	0	4.925	0	1.1497	3.6419	1.9084	0	0.0015141	0.0042455	0.50005	0.0036428	0	4.7063	0	48.868
5	936	0	0	0	0.87781	3.4452	1.8561	0	0.00023985	0.0016151	0.61849	0.002572	0	4.3008	0	1.4232	3.4813	1.8658	0	0.0001984	0.0016151	0.38157	0.0044768	0	4.7998	0	1.1505	3.5376	1.8809	0	0.00085882	0.0032303	0.50003	0.0035229	0	4.6362	0	48.868
6	936	0	0	0	0.94604	3.4147	1.8479	0	0.00013127	0.0012343	0.58883	0.002714	0	4.3138	0	1.3549	3.4415	1.8551	0	0.0001139	0.0012343	0.4113	0.004074	0	4.7145	0	1.1504	3.4699	1.8628	0	0.00048466	0.0024687	0.50006	0.0034117	0	4.56	0	48.868
7	936	0	0	0	0.99656	3.3942	1.8423	0	7.2351e-05	0.00094746	0.56663	0.0028263	0	4.3781	0	1.3033	3.4143	1.8478	0	6.5058e-05	0.00094746	0.43352	0.0038051	0	4.6455	0	1.1499	3.4278	1.8514	0	0.00027293	0.0018949	0.50008	0.0032933	0	4.519	0	48.868
8	936	0	0	0	1.0342	3.3853	1.8399	0	4.0268e-05	0.00073133	0.54997	0.0029179	0	4.375	0	1.2656	3.3979	1.8433	0	3.7184e-05	0.00073133	0.45011	0.00364	0	4.5836	0	1.1499	3.405	1.8453	0	0.00015421	0.0014627	0.50004	0.0032641	0	4.4899	0	48.868
9	936	0	0	0	1.063	3.3783	1.838	0	2.2455e-05	0.00057118	0.53745	0.0029967	0	4.3922	0	1.2365	3.3852	1.8399	0	2.1154e-05	0.00057118	0.46261	0.0034951	0	4.5724	0	1.1498	3.3893	1.841	0	8.6898e-05	0.0011424	0.50003	0.0032633	0	4.4955	0	48.868
10	936	0	0	0	1.0854	3.3684	1.8353	0	1.2592e-05	0.00045319	0.52811	0.0030955	0	4.42	0	1.2157	3.3802	1.8385	0	1.2042e-05	0.00045319	0.47199	0.0034767	0	4.5295	0	1.1506	3.3785	1.8381	0	4.907e-05	0.00090638	0.50005	0.0032533	0	4.4614	0	48.868
11	936	0	0	0	1.1008	3.3684	1.8353	0	7.1163e-06	0.00036019	0.52107	0.0031136	0	4.4291	0	1.1993	3.376	1.8374	0	6.8819e-06	0.00036019	0.47901	0.0033853	0	4.5238	0	1.15	3.3746	1.837	0	2.783e-05	0.00072037	0.50004	0.0032574	0	4.47	0	48.868
12	936	0	0	0	1.1142	3.367	1.8349	0	4.0319e-06	0.00029451	0.5158	0.0031267	0	4.4356	0	1.1872	3.3717	1.8362	0	3.9324e-06	0.00029451	0.48427	0.0033551	0	4.4891	0	1.1507	3.3707	1.8359	0	1.5781e-05	0.00058902	0.50003	0.0032483	0	4.4782	0	48.868
13	936	0	0	0	1.1223	3.3619	1.8335	0	2.3075e-06	0.0002458	0.51185	0.0031113	0	4.4409	0	1.1762	3.3681	1.8352	0	2.265e-06	0.0002458	0.48822	0.0033243	0	4.4869	0	1.1493	3.3657	1.8346	0	9.0051e-06	0.0004916	0.50003	0.0031988	0	4.4855	0	48.868
14	936	0	0	0	1.1299	3.3673	1.835	0	1.328e-06	0.00020366	0.5089	0.0031659	0	4.4432	0	1.1682	3.3683	1.8353	0	1.31e-06	0.00020366	0.49117	0.0033063	0	4.4856	0	1.1491	3.3682	1.8353	0	5.1319e-06	0.00040733	0.50003	0.0032105	0	4.4638	0	48.868
15	936	0	0	0	1.1358	3.3683	1.8353	0	7.7885e-07	0.00017415	0.50668	0.0031969	0	4.4552	0	1.1632	3.3683	1.8353	0	7.7121e-07	0.00017415	0.49338	0.0032903	0	4.4773	0	1.1495	3.3685	1.8353	0	2.9516e-06	0.0003483	0.50003	0.0032584	0	4.4552	0	48.868
16	936	0	0	0	1.1395	3.3682	1.8353	0	4.7706e-07	0.00015258	0.50502	0.0031829	0	4.4467	0	1.1588	3.3673	1.835	0	4.7373e-07	0.00015258	0.49505	0.0032435	0	4.4513	0	1.1491	3.3678	1.8352	0	1.7503e-06	0.00030515	0.50003	0.0032579	0	4.4744	0	48.868
17	936	0	0	0	1.1415	3.3675	1.8351	0	2.9571e-07	0.00014073	0.50377	0.0031745	0	4.461	0	1.1558	3.3655	1.8345	0	2.9431e-07	0.00014073	0.4963	0.0031999	0	4.4493	0	1.1486	3.3665	1.8348	0	1.0399e-06	0.00028146	0.50004	0.0032295	0	4.459	0	48.868
18	936	0	0	0	1.1424	3.3666	1.8348	0	1.948e-07	0.00012364	0.50284	0.0031776	0	4.4595	0	1.1545	3.3663	1.8347	0	1.9422e-07	0.00012364	0.49723	0.0032451	0	4.4618	0	1.1484	3.3665	1.8348	0	6.2625e-07	0.00024729	0.50003	0.0032337	0	4.4593	0	48.868
19	936	0	0	0	1.1442	3.3655	1.8345	0	1.3622e-07	0.0001143	0.50214	0.0031684	0	4.453	0	1.1535	3.3645	1.8343	0	1.3599e-07	0.0001143	0.49793	0.0032413	0	4.4648	0	1.1488	3.365	1.8344	0	3.9921e-07	0.0002286	0.50003	0.003209	0	4.4582	0	48.868
20	936	0	0	0	1.1452	3.363	1.8339	0	1.0901e-07	0.00010685	0.50161	0.003208	0	4.4398	0	1.152	3.367	1.8349	0	1.089e-07	0.00010685	0.49846	0.0032248	0	4.4856	0	1.1486	3.365	1.8344	0	2.9081e-07	0.00021369	0.50004	0.0032317	0	4.4572	0	48.868
21	936	0	0	0	1.1457	3.3644	1.8342	0	9.1969e-08	0.00010094	0.50122	0.0032487	0	4.479	0	1.1502	3.3649	1.8344	0	9.192e-08	0.00010094	0.49885	0.0032416	0	4.4823	0	1.1479	3.3646	1.8343	0	2.1938e-07	0.00020189	0.50003	0.0032181	0	4.4571	0	48.868
22	936	0	0	0	1.1469	3.3664	1.8348	0	8.4369e-08	9.6773e-05	0.50092	0.0031712	0	4.4586	0	1.1502	3.3661	1.8347	0	8.4342e-08	9.6773e-05	0.49915	0.003226	0	4.4766	0	1.1486	3.3663	1.8347	0	1.8072e-07	0.00019355	0.50003	0.0032265	0	4.4699	0	48.868
23	936	0	0	0	1.1466	3.3665	1.8348	0	7.6482e-08	9.8144e-05	0.5007	0.0032	0	4.4614	0	1.1507	3.3658	1.8346	0	7.6468e-08	9.8144e-05	0.49937	0.0032115	0	4.4476	0	1.1486	3.3662	1.8347	0	1.6208e-07	0.00019629	0.50004	0.0032271	0	4.4612	0	48.868
24	936	0	0	0	1.1467	3.3632	1.8339	0	7.4394e-08	9.4606e-05	0.50053	0.0032229	0	4.4277	0	1.1501	3.3669	1.8349	0	7.4391e-08	9.4606e-05	0.49954	0.0032589	0	4.4701	0	1.1484	3.365	1.8344	0	1.4259e-07	0.00018921	0.50004	0.0032168	0	4.4613	0	48.868
25	936	0	0	0	1.1469	3.3652	1.8344	0	7.4484e-08	9.4419e-05	0.50041	0.0031941	0	4.439	0	1.1494	3.368	1.8352	0	7.4485e-08	9.4419e-05	0.49966	0.0032728	0	4.4929	0	1.1482	3.3666	1.8348	0	1.4446e-07	0.00018884	0.50004	0.003228	0	4.4712	0	48.868
0	936	0	0	0	-0.0010663	3.2743	1.8095	0	0.0064418	0.0065018	1	0.0010037	0	3.284	0	2.2996	3.424	1.8504	0	0.002765	0.0065018	0	0.0098105	0	5.5196	0	1.1493	4.6724	2.1616	0	0.012884	0.013004	0.5	0.0054219	0	5.3021	0	48.868
1	936	0	0	0	0.28712	3.5419	1.882	0	0.0031036	0.004902	0.8747	0.0015561	0	3.9059	0	2.0114	3.654	1.9116	0	0.0016738	0.004902	0.12493	0.0082076	0	5.4209	0	1.1493	4.3413	2.0836	0	0.0078149	0.0098039	0.49981	0.0048688	0	5.1752	0	48.868
2	936	0	0	0	0.50369	3.5798	1.892	0	0.0015754	0.0036971	0.78075	0.0019337	0	4.1004	0	1.7968	3.6564	1.9122	0	0.00099817	0.0036971	0.21858	0.006726	0	5.2512	0	1.1503	4.0362	2.009	0	0.004596	0.0073943	0.49966	0.0043188	0	4.9936	0	48.868
3	936	0	0	0	0.66474	3.541	1.8818	0	0.00082667	0.0027975	0.71057	0.0021507	0	4.1964	0	1.6351	3.6001	1.8974	0	0.00058854	0.0027975	0.28893	0.0056432	0	5.0886	0	1.1499	3.806	1.9509	0	0.0026552	0.0055949	0.49975	0.003924	0	4.8479	0	48.868
4	936	0	0	0	0.7866	3.491	1.8684	0	0.00044268	0.0021187	0.65787	0.0024144	0	4.2514	0	1.5142	3.5337	1.8798	0	0.00034348	0.0021187	0.34162	0.0049499	0	4.924	0	1.1504	3.6447	1.9091	0	0.0015166	0.0042375	0.49974	0.0036812	0	4.7153	0	48.868
5	936	0	0	0	0.87593	3.4487	1.8571	0	0.00024045	0.0016141	0.61834	0.002574	0	4.303	0	1.4243	3.4798	1.8654	0	0.00019887	0.0016141	0.38113	0.0044467	0	4.8166	0	1.1501	3.5394	1.8813	0	0.00086088	0.0032282	0.49973	0.0035073	0	4.6295	0	48.868
6	936	0	0	0	0.94388	3.4163	1.8483	0	0.0001319	0.0012353	0.58864	0.0027233	0	4.3405	0	1.3548	3.4428	1.8555	0	0.00011442	0.0012353	0.41076	0.0040723	0	4.7105	0	1.1493	3.4718	1.8633	0	0.00048691	0.0024706	0.4997	0.0033845	0	4.5567	0	48.868
7	936	0	0	0	0.99548	3.3946	1.8425	0	7.2739e-05	0.00094709	0.56639	0.0028099	0	4.3574	0	1.302	3.4184	1.8489	0	6.5393e-05	0.00094709	0.43304	0.0038413	0	4.6397	0	1.1488	3.43	1.852	0	0.00027435	0.0018942	0.49972	0.0033372	0	4.5096	0	48.868
8	936	0	0	0	1.0339	3.3811	1.8388	0	4.0359e-05	0.00073068	0.54971	0.0029189	0	4.3532	0	1.2634	3.3988	1.8436	0	3.7266e-05	0.00073068	0.44972	0.0036327	0	4.5913	0	1.1486	3.4031	1.8448	0	0.00015455	0.0014614	0.49971	0.0032806	0	4.5081	0	48.868
9	936	0	0	0	1.0625	3.374	1.8368	0	2.249e-05	0.00057257	0.53722	0.0029783	0	4.3844	0	1.2349	3.3883	1.8407	0	2.1187e-05	0.00057257	0.46226	0.0035368	0	4.562	0	1.1487	3.3886	1.8408	0	8.704e-05	0.0011451	0.49974	0.0032318	0	4.4873	0	48.868
10	936	0	0	0	1.0838	3.3718	1.8362	0	1.2595e-05	0.00045233	0.52788	0.0030088	0	4.4065	0	1.2122	3.3785	1.8381	0	1.2045e-05	0.00045233	0.47165	0.0034297	0	4.5464	0	1.148	3.3793	1.8383	0	4.9081e-05	0.00090466	0.49977	0.0032274	0	4.4709	0	48.868
11	936	0	0	0	1.1002	3.3705	1.8359	0	7.0437e-06	0.00036082	0.52083	0.0030865	0	4.3958	0	1.1973	3.3724	1.8364	0	6.813e-06	0.00036082	0.47868	0.0033467	0	4.5223	0	1.1487	3.3738	1.8368	0	2.7558e-05	0.00072164	0.49975	0.0032345	0	4.4769	0	48.868
12	936	0	0	0	1.1127	3.3702	1.8358	0	3.9878e-06	0.00029417	0.51556	0.0030936	0	4.4498	0	1.1849	3.3687	1.8354	0	3.89e-06	0.00029417	0.48396	0.0033281	0	4.5101	0	1.1488	3.3708	1.836	0	1.5611e-05	0.00058834	0.49976	0.0032282	0	4.4679	0	48.868
13	936	0	0	0	1.122	3.3674	1.8351	0	2.2646e-06	0.00024125	0.5116	0.0031515	0	4.4395	0	1.1765	3.3686	1.8354	0	2.2234e-06	0.00024125	0.48791	0.0033127	0	4.4846	0	1.1493	3.3687	1.8354	0	8.8253e-06	0.0004825	0.49975	0.0032379	0	4.4712	0	48.868
14	936	0	0	0	1.1291	3.3678	1.8352	0	1.3052e-06	0.00020109	0.50864	0.0031832	0	4.45	0	1.1701	3.3674	1.8351	0	1.2877e-06	0.00020109	0.49087	0.003244	0	4.4779	0	1.1496	3.368	1.8352	0	5.0342e-06	0.00040219	0.49976	0.0031935	0	4.4638	0	48.868
15	936	0	0	0	1.1351	3.3665	1.8348	0	7.6161e-07	0.00017162	0.50642	0.0031644	0	4.4587	0	1.1654	3.3681	1.8352	0	7.5424e-07	0.00017162	0.49309	0.00328	0	4.4853	0	1.1502	3.3675	1.8351	0	2.8809e-06	0.00034324	0.49976	0.0032097	0	4.4581	0	48.868
16	936	0	0	0	1.1383	3.3699	1.8357	0	4.5045e-07	0.00015059	0.50475	0.0032169	0	4.4688	0	1.163	3.3712	1.8361	0	4.4742e-07	0.00015059	0.49476	0.0032775	0	4.4754	0	1.1507	3.3707	1.8359	0	1.6417e-06	0.00030117	0.49976	0.0032439	0	4.4468	0	48.868
17	936	0	0	0	1.1419	3.3696	1.8357	0	2.8592e-07	0.00013496	0.5035	0.0031824	0	4.4583	0	1.1609	3.3701	1.8358	0	2.8461e-07	0.00013496	0.49601	0.0032505	0	4.4542	0	1.1514	3.3699	1.8357	0	9.9105e-07	0.00026991	0.49976	0.0032213	0	4.4576	0	48.868
18	936	0	0	0	1.1439	3.3689	1.8355	0	1.8577e-07	0.00012276	0.50257	0.0031969	0	4.4605	0	1.1588	3.3668	1.8349	0	1.8524e-07	0.00012276	0.49695	0.0032257	0	4.471	0	1.1514	3.3679	1.8352	0	5.9879e-07	0.00024552	0.49976	0.0032276	0	4.4461	0	48.868
19	936	0	0	0	1.1468	3.3685	1.8353	0	1.3674e-07	0.00011703	0.50187	0.0032052	0	4.4853	0	1.1574	3.3671	1.835	0	1.365e-07	0.00011703	0.49766	0.0032365	0	4.4725	0	1.1521	3.3678	1.8352	0	4.0851e-07	0.00023405	0.49976	0.0032516	0	4.4749	0	48.868
20	936	0	0	0	1.1476	3.3656	1.8346	0	1.0429e-07	0.00010632	0.50134	0.0031685	0	4.4612	0	1.157	3.3657	1.8346	0	1.042e-07	0.00010632	0.49818	0.0032365	0	4.4728	0	1.1523	3.3657	1.8346	0	2.7643e-07	0.00021265	0.49976	0.0032511	0	4.466	0	48.868
21	936	0	0	0	1.1493	3.3654	1.8345	0	8.9559e-08	0.0001006	0.50094	0.0031995	0	4.4507	0	1.1558	3.3664	1.8348	0	8.952e-08	0.0001006	0.49858	0.0032412	0	4.4715	0	1.1525	3.3659	1.8346	0	2.0736e-07	0.00020121	0.49976	0.0032404	0	4.4658	0	48.868
22	936	0	0	0	1.1505	3.3648	1.8343	0	8.0302e-08	9.7097e-05	0.50065	0.0032193	0	4.4732	0	1.1542	3.3649	1.8344	0	8.0283e-08	9.7097e-05	0.49887	0.0032091	0	4.4608	0	1.1523	3.3649	1.8344	0	1.7404e-07	0.00019419	0.49976	0.0032331	0	4.4608	0	48.868
23	936	0	0	0	1.1517	3.3658	1.8346	0	7.8348e-08	9.7812e-05	0.50043	0.0032099	0	4.4498	0	1.1543	3.365	1.8344	0	7.8338e-08	9.7812e-05	0.49909	0.0032439	0	4.4612	0	1.153	3.3654	1.8345	0	1.668e-07	0.00019562	0.49976	0.0032313	0	4.4559	0	48.868
24	936	0	0	0	1.1518	3.3638	1.8341	0	7.8528e-08	9.6352e-05	0.50026	0.0032472	0	4.467	0	1.1545	3.3635	1.834	0	7.8519e-08	9.6352e-05	0.49926	0.0031871	0	4.4657	0	1.1531	3.3636	1.834	0	1.6794e-07	0.0001927	0.49976	0.0032441	0	4.4661	0	48.868
25	936	0	0	0	1.1521	3.3656	1.8345	0	7.67e-08	9.431e-05	0.50014	0.0032495	0	4.4702	0	1.1544	3.3632	1.8339	0	7.6699e-08	9.431e-05	0.49939	0.0032287	0	4.4662	0	1.1533	3.3644	1.8342	0	1.5218e-07	0.00018862	0.49976	0.0032311	0	4.4526	0	48.868
0	936	0	0	0	-0.00079388	3.2786	1.8107	0	0.0064413	0.0065006	1	0.0010044	0	3.3406	0	2.2988	3.4202	1.8494	0	0.0027647	0.0065006	0	0.0098529	0	5.5029	0	1.149	4.6715	2.1614	0	0.012883	0.013001	0.5	0.0053928	0	5.3187	0	48.868
1	936	0	0	0	0.28695	3.5448	1.8828	0	0.0031075	0.0049078	0.875	0.0015503	0	3.8938	0	2.0112	3.6524	1.9111	0	0.001675	0.0049078	0.12496	0.0082079	0	5.4041	0	1.1491	4.3419	2.0837	0	0.0078213	0.0098155	0.49998	0.0048684	0	5.1581	0	48.868
2	936	0	0	0	0.50253	3.5785	1.8917	0	0.001577	0.0037042	0.78104	0.0019576	0	4.0763	0	1.796	3.6607	1.9133	0	0.00099882	0.0037042	0.21874	0.0067671	0	5.2533	0	1.1493	4.0379	2.0094	0	0.0045995	0.0074085	0.49989	0.0043277	0	5.0101	0	48.868
3	936	0	0	0	0.66361	3.5383	1.881	0	0.00082772	0.002802	0.71075	0.0021672	0	4.1968	0	1.6353	3.6042	1.8985	0	0.00058913	0.002802	0.28903	0.0056779	0	5.0932	0	1.1495	3.8073	1.9512	0	0.0026581	0.0056039	0.49989	0.0039401	0	4.8365	0	48.868
4	936	0	0	0	0.78689	3.4916	1.8686	0	0.00044248	0.0021207	0.65784	0.0024321	0	4.2691	0	1.5151	3.5343	1.88	0	0.00034334	0.0021207	0.34171	0.0049121	0	4.9403	0	1.151	3.6455	1.9093	0	0.001516	0.0042414	0.49977	0.0036687	0	4.7089	0	48.868
5	936	0	0	0	0.87838	3.4477	1.8568	0	0.00024032	0.0016155	0.61824	0.0026135	0	4.2929	0	1.4235	3.4816	1.8659	0	0.00019877	0.0016155	0.38124	0.0044119	0	4.8096	0	1.1509	3.5389	1.8812	0	0.00086044	0.0032311	0.49974	0.0034911	0	4.6267	0	48.868
6	936	0	0	0	0.94588	3.4165	1.8484	0	0.00013166	0.0012325	0.5886	0.0026941	0	4.3265	0	1.3538	3.4445	1.8559	0	0.00011422	0.0012325	0.41087	0.0040459	0	4.7079	0	1.1498	3.4721	1.8634	0	0.00048606	0.0024649	0.49973	0.0033849	0	4.553	0	48.868
7	936	0	0	0	0.99546	3.4006	1.8441	0	7.2655e-05	0.00095007	0.56633	0.0028229	0	4.3658	0	1.3041	3.4182	1.8488	0	6.5321e-05	0.00095007	0.4331	0.0038532	0	4.6659	0	1.1498	3.4332	1.8529	0	0.00027406	0.0019001	0.49971	0.0033208	0	4.5288	0	48.868
8	936	0	0	0	1.0339	3.3846	1.8397	0	4.031e-05	0.00073704	0.54968	0.0028995	0	4.3786	0	1.2659	3.3986	1.8435	0	3.7221e-05	0.00073704	0.44975	0.0036319	0	4.5913	0	1.1499	3.405	1.8453	0	0.00015438	0.0014741	0.49972	0.0033191	0	4.4905	0	48.868
9	936	0	0	0	1.0625	3.377	1.8377	0	2.2471e-05	0.000577	0.53721	0.0029904	0	4.3945	0	1.236	3.3883	1.8407	0	2.1169e-05	0.000577	0.46226	0.003544	0	4.5829	0	1.1493	3.3902	1.8412	0	8.6976e-05	0.001154	0.49973	0.0032707	0	4.4811	0	48.868
10	936	0	0	0	1.0836	3.3698	1.8357	0	1.2595e-05	0.00045214	0.52785	0.0029901	0	4.409	0	1.214	3.3823	1.8391	0	1.2044e-05	0.00045214	0.47161	0.0034153	0	4.5323	0	1.1488	3.3803	1.8386	0	4.9079e-05	0.00090427	0.49973	0.0032505	0	4.4767	0	48.868
11	936	0	0	0	1.1005	3.366	1.8347	0	7.0699e-06	0.00035772	0.52082	0.003048	0	4.423	0	1.197	3.375	1.8371	0	6.838e-06	0.00035772	0.47865	0.0033819	0	4.5235	0	1.1488	3.3728	1.8365	0	2.7652e-05	0.00071543	0.49974	0.0032143	0	4.4624	0	48.868
12	936	0	0	0	1.1123	3.3642	1.8342	0	4.0009e-06	0.00029064	0.51553	0.0030741	0	4.4085	0	1.1855	3.3718	1.8362	0	3.9027e-06	0.00029064	0.48391	0.003302	0	4.4934	0	1.1489	3.3693	1.8356	0	1.565e-05	0.00058128	0.49972	0.0032147	0	4.4565	0	48.868
13	936	0	0	0	1.1219	3.3647	1.8343	0	2.2699e-06	0.00024136	0.51158	0.0031352	0	4.4199	0	1.1768	3.3709	1.836	0	2.2285e-06	0.00024136	0.48786	0.0033033	0	4.4783	0	1.1493	3.3685	1.8354	0	8.8553e-06	0.00048272	0.49972	0.0032279	0	4.4586	0	48.868
14	936	0	0	0	1.128	3.3662	1.8347	0	1.2918e-06	0.00020656	0.50861	0.0031764	0	4.4524	0	1.1701	3.3697	1.8357	0	1.2746e-06	0.00020656	0.49082	0.0032487	0	4.4819	0	1.149	3.3684	1.8353	0	4.9978e-06	0.00041312	0.49972	0.0032083	0	4.4706	0	48.868
15	936	0	0	0	1.1336	3.3678	1.8351	0	7.5328e-07	0.00017409	0.50638	0.0031676	0	4.446	0	1.1645	3.3668	1.8349	0	7.4601e-07	0.00017409	0.49305	0.0032561	0	4.4672	0	1.1491	3.3675	1.8351	0	2.8566e-06	0.00034817	0.49972	0.0032409	0	4.4561	0	48.868
16	936	0	0	0	1.1382	3.3669	1.8349	0	4.5977e-07	0.00015422	0.50472	0.0031763	0	4.4697	0	1.1602	3.3657	1.8346	0	4.5661e-07	0.00015422	0.49472	0.0032576	0	4.4744	0	1.1492	3.3664	1.8348	0	1.6899e-06	0.00030844	0.49972	0.0032129	0	4.4705	0	48.868
17	936	0	0	0	1.1406	3.3678	1.8352	0	2.8247e-07	0.00013565	0.50346	0.0031451	0	4.4553	0	1.156	3.3654	1.8345	0	2.8119e-07	0.00013565	0.49597	0.0031996	0	4.4634	0	1.1483	3.3667	1.8348	0	9.8065e-07	0.0002713	0.49971	0.0032161	0	4.4567	0	48.868
18	936	0	0	0	1.1422	3.3674	1.8351	0	1.8541e-07	0.00012018	0.50253	0.0032123	0	4.4791	0	1.1539	3.3666	1.8348	0	1.849e-07	0.00012018	0.49691	0.0032381	0	4.4682	0	1.1481	3.367	1.8349	0	5.9384e-07	0.00024035	0.49972	0.0032397	0	4.4641	0	48.868
19	936	0	0	0	1.1438	3.3676	1.8351	0	1.3729e-07	0.0001144	0.50183	0.0031989	0	4.4583	0	1.151	3.3665	1.8348	0	1.3705e-07	0.0001144	0.49762	0.0032103	0	4.4694	0	1.1474	3.3671	1.835	0	4.055e-07	0.0002288	0.49972	0.0032032	0	4.4667	0	48.868
20	936	0	0	0	1.1453	3.3669	1.8349	0	1.0584e-07	0.00011007	0.5013	0.0031856	0	4.4561	0	1.1506	3.3697	1.8357	0	1.0574e-07	0.00011007	0.49814	0.0032413	0	4.453	0	1.1479	3.3683	1.8353	0	2.86e-07	0.00022013	0.49972	0.003225	0	4.4714	0	48.868
21	936	0	0	0	1.1466	3.3669	1.8349	0	8.7457e-08	0.00010599	0.50091	0.0032295	0	4.4746	0	1.1498	3.3692	1.8355	0	8.741e-08	0.00010599	0.49854	0.0032351	0	4.4707	0	1.1482	3.368	1.8352	0	2.1441e-07	0.00021199	0.49972	0.0032135	0	4.4571	0	48.868
22	936	0	0	0	1.1474	3.3668	1.8349	0	8.3257e-08	9.8779e-05	0.50061	0.0031885	0	4.4692	0	1.1488	3.3659	1.8347	0	8.3235e-08	9.8779e-05	0.49883	0.0032455	0	4.4565	0	1.1481	3.3664	1.8348	0	1.8631e-07	0.00019756	0.49972	0.0032272	0	4.4523	0	48.868
23	936	0	0	0	1.1481	3.368	1.8352	0	8.0654e-08	9.3739e-05	0.50039	0.0032401	0	4.4844	0	1.1488	3.3675	1.8351	0	8.0645e-08	9.3739e-05	0.49905	0.0032196	0	4.4789	0	1.1485	3.3677	1.8351	0	1.649e-07	0.00018748	0.49972	0.0032006	0	4.4577	0	48.868
24	936	0	0	0	1.149	3.3687	1.8354	0	7.6403e-08	9.0661e-05	0.50022	0.0032483	0	4.4666	0	1.1491	3.3641	1.8342	0	7.6399e-08	9.0661e-05	0.49922	0.0031967	0	4.4724	0	1.149	3.3664	1.8348	0	1.4569e-07	0.00018132	0.49972	0.0032187	0	4.4624	0	48.868
25	936	0	0	0	1.1488	3.3688	1.8354	0	7.5072e-08	9.2104e-05	0.50009	0.0032285	0	4.4545	0	1.1497	3.3651	1.8344	0	7.5069e-08	9.2104e-05	0.49935	0.0032265	0	4.4611	0	1.1492	3.3669	1.8349	0	1.401e-07	0.00018421	0.49972	0.0032228	0	4.4451	0	48.868
0	936	0	0	0	0.00076798	3.2747	1.8096	0	0.0064421	0.0065022	1	0.0009988	0	3.3024	0	2.2994	3.4214	1.8497	0	0.0027651	0.0065022	0	0.0098513	0	5.5182	0	1.1501	4.6689	2.1608	0	0.012885	0.013004	0.5	0.0053843	0	5.3097	0	48.868
1	936	0	0	0	0.288	3.5386	1.8811	0	0.0031072	0.0049024	0.87494	0.0015387	0	3.8921	0	2.0119	3.6522	1.9111	0	0.001675	0.0049024	0.12489	0.0081825	0	5.4228	0	1.15	4.3384	2.0829	0	0.0078212	0.0098049	0.49992	0.0048411	0	5.1693	0	48.868
2	936	0	0	0	0.50437	3.5739	1.8905	0	0.0015782	0.0037046	0.78111	0.0019541	0	4.0882	0	1.7964	3.66	1.9131	0	0.00099943	0.0037046	0.2187	0.0067395	0	5.2532	0	1.1504	4.0343	2.0086	0	0.0046023	0.0074091	0.4999	0.0043221	0	4.999	0	48.868
3	936	0	0	0	0.66567	3.537	1.8807	0	0.0008268	0.002797	0.71074	0.0021849	0	4.2005	0	1.6349	3.6024	1.898	0	0.0005886	0.002797	0.28905	0.0056692	0	5.0833	0	1.1503	3.8046	1.9505	0	0.0026555	0.005594	0.49989	0.0039281	0	4.8502	0	48.868
4	936	0	0	0	0.78662	3.4884	1.8677	0	0.00044252	0.0021257	0.65796	0.0023816	0	4.2471	0	1.5136	3.5342	1.88	0	0.00034337	0.0021257	0.34171	0.0049512	0	4.9272	0	1.1501	3.6434	1.9088	0	0.0015161	0.0042513	0.49984	0.0036584	0	4.7166	0	48.868
5	936	0	0	0	0.87817	3.4494	1.8573	0	0.00024021	0.0016144	0.61835	0.0025773	0	4.3035	0	1.4231	3.4802	1.8655	0	0.00019869	0.0016144	0.3813	0.0043868	0	4.7925	0	1.1507	3.5391	1.8812	0	0.00086006	0.0032288	0.49983	0.0034744	0	4.6162	0	48.868
6	936	0	0	0	0.94689	3.4181	1.8488	0	0.00013152	0.0012349	0.58875	0.0027121	0	4.3399	0	1.3552	3.4412	1.855	0	0.00011411	0.0012349	0.41105	0.0040683	0	4.7136	0	1.151	3.4713	1.8631	0	0.00048557	0.0024697	0.4999	0.0034177	0	4.5774	0	48.868
7	936	0	0	0	0.99784	3.3952	1.8426	0	7.2466e-05	0.00094886	0.56651	0.0028007	0	4.3681	0	1.3038	3.4141	1.8477	0	6.5159e-05	0.00094886	0.43329	0.0038508	0	4.6532	0	1.1508	3.4281	1.8515	0	0.00027337	0.0018977	0.4999	0.0033423	0	4.5232	0	48.868
8	936	0	0	0	1.0366	3.3817	1.8389	0	4.0196e-05	0.00073209	0.54983	0.0029269	0	4.3899	0	1.2645	3.3972	1.8432	0	3.712e-05	0.00073209	0.44995	0.0036512	0	4.5973	0	1.1506	3.4024	1.8446	0	0.00015393	0.0014642	0.49989	0.0032785	0	4.5166	0	48.868
9	936	0	0	0	1.0642	3.3736	1.8367	0	2.2455e-05	0.00056817	0.53736	0.0029753	0	4.4115	0	1.2364	3.3869	1.8403	0	2.1155e-05	0.00056817	0.46248	0.0035547	0	4.5488	0	1.1503	3.3876	1.8406	0	8.6897e-05	0.0011363	0.49992	0.0032656	0	4.4777	0	48.868
10	936	0	0	0	1.0866	3.3748	1.8371	0	1.2532e-05	0.00044993	0.528	0.003064	0	4.4173	0	1.2151	3.3803	1.8386	0	1.1986e-05	0.00044993	0.47184	0.0034419	0	4.5221	0	1.1508	3.3817	1.8389	0	4.8842e-05	0.00089987	0.49992	0.0032619	0	4.467	0	48.868
11	936	0	0	0	1.103	3.3701	1.8358	0	7.0623e-06	0.00036316	0.52099	0.003072	0	4.4271	0	1.1986	3.3767	1.8376	0	6.8305e-06	0.00036316	0.47886	0.0033632	0	4.5051	0	1.1508	3.3757	1.8373	0	2.7632e-05	0.00072632	0.49992	0.0032483	0	4.4727	0	48.868
12	936	0	0	0	1.1145	3.3683	1.8353	0	4.0074e-06	0.00029108	0.51571	0.0031009	0	4.4461	0	1.1862	3.3732	1.8366	0	3.9089e-06	0.00029108	0.48413	0.0033513	0	4.5048	0	1.1503	3.372	1.8363	0	1.5678e-05	0.00058216	0.49992	0.0032207	0	4.4737	0	48.868
13	936	0	0	0	1.1224	3.3657	1.8346	0	2.2675e-06	0.00023925	0.51177	0.003138	0	4.439	0	1.1767	3.3719	1.8363	0	2.2262e-06	0.00023925	0.48808	0.0033012	0	4.5025	0	1.1496	3.3695	1.8356	0	8.8345e-06	0.00047851	0.49992	0.0032486	0	4.4726	0	48.868
14	936	0	0	0	1.1301	3.3673	1.835	0	1.2962e-06	0.000202	0.5088	0.0031611	0	4.448	0	1.1678	3.369	1.8355	0	1.2789e-06	0.000202	0.49104	0.0032779	0	4.4895	0	1.149	3.3686	1.8354	0	5.0012e-06	0.00040399	0.49992	0.0032223	0	4.4537	0	48.868
15	936	0	0	0	1.1358	3.3643	1.8342	0	7.496e-07	0.00017314	0.50658	0.0031397	0	4.4385	0	1.1631	3.3648	1.8343	0	7.4242e-07	0.00017314	0.49327	0.0032864	0	4.4849	0	1.1495	3.3647	1.8343	0	2.8365e-06	0.00034628	0.49992	0.0032121	0	4.4606	0	48.868
16	936	0	0	0	1.1391	3.3637	1.834	0	4.4924e-07	0.00015563	0.50492	0.0031911	0	4.461	0	1.1598	3.3683	1.8353	0	4.4622e-07	0.00015563	0.49493	0.0032213	0	4.4603	0	1.1495	3.3661	1.8347	0	1.6578e-06	0.00031126	0.49992	0.0032153	0	4.4778	0	48.868
17	936	0	0	0	1.1428	3.3642	1.8342	0	2.8191e-07	0.00013823	0.50366	0.0031999	0	4.4424	0	1.1579	3.3705	1.8359	0	2.8063e-07	0.00013823	0.49618	0.0032359	0	4.4546	0	1.1503	3.3674	1.835	0	9.8133e-07	0.00027646	0.49992	0.0032179	0	4.4709	0	48.868
18	936	0	0	0	1.1456	3.3677	1.8351	0	1.916e-07	0.00012352	0.50273	0.0032025	0	4.4784	0	1.1556	3.3687	1.8354	0	1.9103e-07	0.00012352	0.49712	0.003254	0	4.4815	0	1.1506	3.3682	1.8353	0	6.252e-07	0.00024704	0.49992	0.0032373	0	4.4589	0	48.868
19	936	0	0	0	1.1474	3.3668	1.8349	0	1.4035e-07	0.00012267	0.50202	0.0032296	0	4.4805	0	1.1546	3.3679	1.8352	0	1.4009e-07	0.00012267	0.49782	0.0031945	0	4.4753	0	1.151	3.3674	1.835	0	4.3132e-07	0.00024534	0.49992	0.003234	0	4.4686	0	48.868
20	936	0	0	0	1.1475	3.3675	1.8351	0	1.0652e-07	0.0001149	0.5015	0.0032357	0	4.4453	0	1.1544	3.3704	1.8359	0	1.064e-07	0.0001149	0.49834	0.0032621	0	4.4709	0	1.1509	3.369	1.8355	0	3.0251e-07	0.0002298	0.49992	0.0032464	0	4.4633	0	48.868
21	936	0	0	0	1.149	3.3695	1.8356	0	9.1895e-08	0.0001025	0.5011	0.0032491	0	4.4473	0	1.1539	3.3654	1.8345	0	9.1843e-08	0.0001025	0.49874	0.00321	0	4.4452	0	1.1514	3.3674	1.8351	0	2.1963e-07	0.00020501	0.49992	0.0032413	0	4.4763	0	48.868
22	936	0	0	0	1.1499	3.3671	1.835	0	8.0799e-08	0.0001006	0.50081	0.0032345	0	4.4617	0	1.1533	3.3665	1.8348	0	8.0776e-08	0.0001006	0.49903	0.0032252	0	4.468	0	1.1516	3.3668	1.8349	0	1.7938e-07	0.0002012	0.49992	0.0032123	0	4.4668	0	48.868
23	936	0	0	0	1.1503	3.3681	1.8353	0	7.7907e-08	9.9203e-05	0.50059	0.0032764	0	4.4715	0	1.1532	3.3643	1.8342	0	7.7892e-08	9.9203e-05	0.49926	0.0032119	0	4.4497	0	1.1518	3.3662	1.8347	0	1.6719e-07	0.00019841	0.49992	0.0032335	0	4.4575	0	48.868
24	936	0	0	0	1.1501	3.367	1.8349	0	7.7098e-08	9.7918e-05	0.50042	0.0031785	0	4.463	0	1.1541	3.3667	1.8348	0	7.7088e-08	9.7918e-05	0.49942	0.0032309	0	4.4733	0	1.1521	3.3668	1.8349	0	1.6661e-07	0.00019584	0.49992	0.0032178	0	4.4559	0	48.868
25	936	0	0	0	1.1491	3.3636	1.834	0	7.3912e-08	9.5672e-05	0.50029	0.0032128	0	4.4688	0	1.1531	3.3672	1.835	0	7.3905e-08	9.5672e-05	0.49955	0.0032215	0	4.4498	0	1.1511	3.3654	1.8345	0	1.4738e-07	0.00019134	0.49992	0.0032202	0	4.4556	0	48.868
0	936	0	0	0	0.0001696	3.2751	1.8097	0	0.0064417	0.0065017	1	0.0009932	0	3.3072	0	2.2999	3.419	1.8491	0	0.002765	0.0065017	0	0.0097551	0	5.5035	0	1.15	4.6692	2.1608	0	0.012884	0.013003	0.5	0.0053691	0	5.317	0	48.868
1	936	0	0	0	0.28825	3.5426	1.8822	0	0.0031017	0.0049063	0.87462	0.0015588	0	3.9241	0	2.0139	3.6506	1.9107	0	0.0016731	0.0049063	0.12495	0.0082257	0	5.4064	0	1.1511	4.3411	2.0835	0	0.0078115	0.0098125	0.49979	0.0048777	0	5.1664	0	48.868
2	936	0	0	0	0.50345	3.5766	1.8912	0	0.0015768	0.0037072	0.78092	0.0019296	0	4.1091	0	1.7977	3.6585	1.9127	0	0.00099883	0.0037072	0.2185	0.0067293	0	5.2447	0	1.1506	4.0363	2.0091	0	0.0045992	0.0074143	0.49971	0.0043091	0	5.0046	0	48.868
3	936	0	0	0	0.66504	3.5386	1.8811	0	0.0008274	0.0028005	0.71063	0.0021964	0	4.1884	0	1.6363	3.6006	1.8975	0	0.000589	0.0028005	0.28888	0.0057059	0	5.0825	0	1.1506	3.8054	1.9507	0	0.0026573	0.005601	0.49975	0.0039113	0	4.8324	0	48.868
4	936	0	0	0	0.78655	3.4882	1.8677	0	0.00044288	0.0021221	0.65789	0.0024305	0	4.2687	0	1.5132	3.534	1.8799	0	0.00034361	0.0021221	0.34162	0.0049192	0	4.9229	0	1.1499	3.6431	1.9087	0	0.0015172	0.0042443	0.49975	0.0036831	0	4.7053	0	48.868
5	936	0	0	0	0.87755	3.4449	1.856	0	0.00023996	0.001611	0.61829	0.0025969	0	4.2827	0	1.4237	3.4805	1.8656	0	0.0001985	0.001611	0.38116	0.0044183	0	4.8061	0	1.1506	3.5372	1.8808	0	0.00085921	0.0032219	0.49973	0.0035084	0	4.6143	0	48.868
6	936	0	0	0	0.94475	3.4147	1.8479	0	0.00013153	0.0012293	0.58864	0.0027073	0	4.3274	0	1.3553	3.442	1.8553	0	0.00011411	0.0012293	0.41083	0.0040424	0	4.7325	0	1.15	3.4705	1.8629	0	0.00048557	0.0024585	0.49974	0.0034067	0	4.5727	0	48.868
7	936	0	0	0	0.99555	3.3954	1.8426	0	7.2602e-05	0.00094171	0.56646	0.0028127	0	4.3621	0	1.3043	3.4152	1.848	0	6.5277e-05	0.00094171	0.43311	0.0038131	0	4.6469	0	1.1499	3.4291	1.8518	0	0.00027385	0.0018834	0.49979	0.0033088	0	4.5133	0	48.868
8	936	0	0	0	1.0345	3.382	1.839	0	4.0361e-05	0.00073296	0.54977	0.0029261	0	4.3571	0	1.2645	3.4012	1.8442	0	3.7267e-05	0.00073296	0.4498	0.0036608	0	4.596	0	1.1495	3.4048	1.8452	0	0.00015455	0.0014659	0.49978	0.0032997	0	4.4919	0	48.868
9	936	0	0	0	1.0638	3.3757	1.8373	0	2.2502e-05	0.00056847	0.53727	0.0029503	0	4.3799	0	1.2363	3.3879	1.8406	0	2.1198e-05	0.00056847	0.46231	0.0035584	0	4.5636	0	1.1501	3.3892	1.841	0	8.7073e-05	0.0011369	0.49979	0.0032407	0	4.4898	0	48.868
10	936	0	0	0	1.0855	3.3687	1.8354	0	1.2575e-05	0.00045044	0.52789	0.0030755	0	4.3937	0	1.2142	3.377	1.8377	0	1.2026e-05	0.00045044	0.47169	0.0034196	0	4.5212	0	1.1499	3.377	1.8377	0	4.9e-05	0.00090089	0.49979	0.0032437	0	4.4681	0	48.868
11	936	0	0	0	1.1016	3.3666	1.8348	0	7.0434e-06	0.00036029	0.52086	0.003074	0	4.4186	0	1.1983	3.3745	1.837	0	6.8128e-06	0.00036029	0.47871	0.0033972	0	4.5236	0	1.1499	3.3729	1.8365	0	2.755e-05	0.00072058	0.49979	0.0032239	0	4.47	0	48.868
12	936	0	0	0	1.1133	3.3686	1.8354	0	3.9601e-06	0.00028991	0.5156	0.0031389	0	4.4347	0	1.1862	3.3721	1.8363	0	3.8634e-06	0.00028991	0.484	0.0033596	0	4.4964	0	1.1497	3.3717	1.8362	0	1.5491e-05	0.00057982	0.4998	0.0032465	0	4.4608	0	48.868
13	936	0	0	0	1.1226	3.3661	1.8347	0	2.2445e-06	0.00024224	0.51164	0.003124	0	4.4349	0	1.1768	3.369	1.8355	0	2.2038e-06	0.00024224	0.48795	0.0033453	0	4.5042	0	1.1497	3.3683	1.8353	0	8.7538e-06	0.00048449	0.49979	0.0032187	0	4.4799	0	48.868
14	936	0	0	0	1.1293	3.3618	1.8335	0	1.2821e-06	0.0002026	0.50868	0.0031727	0	4.4312	0	1.169	3.3689	1.8355	0	1.2651e-06	0.0002026	0.49091	0.0033029	0	4.4833	0	1.1491	3.3658	1.8346	0	4.9553e-06	0.00040519	0.49979	0.0032137	0	4.4653	0	48.868
15	936	0	0	0	1.1358	3.3651	1.8344	0	7.4859e-07	0.00017399	0.50645	0.0031809	0	4.4405	0	1.1624	3.3687	1.8354	0	7.4139e-07	0.00017399	0.49312	0.0032235	0	4.4493	0	1.1491	3.3671	1.835	0	2.8433e-06	0.00034798	0.49979	0.0032174	0	4.4584	0	48.868
16	936	0	0	0	1.1391	3.3642	1.8342	0	4.494e-07	0.00015243	0.50479	0.0031631	0	4.4473	0	1.1596	3.3677	1.8351	0	4.4638e-07	0.00015243	0.49479	0.0032257	0	4.4887	0	1.1494	3.3661	1.8347	0	1.6484e-06	0.00030487	0.49979	0.0031911	0	4.4678	0	48.868
17	936	0	0	0	1.1419	3.3673	1.835	0	2.8058e-07	0.000137	0.50354	0.0031736	0	4.4622	0	1.1562	3.3684	1.8353	0	2.7933e-07	0.000137	0.49604	0.0032292	0	4.4609	0	1.1491	3.3679	1.8352	0	9.7994e-07	0.00027401	0.49979	0.0032208	0	4.4655	0	48.868
18	936	0	0	0	1.1429	3.3641	1.8341	0	1.8745e-07	0.00012698	0.5026	0.0031893	0	4.4414	0	1.1538	3.3669	1.8349	0	1.869e-07	0.00012698	0.49698	0.0032159	0	4.4523	0	1.1484	3.3655	1.8345	0	6.1018e-07	0.00025397	0.49979	0.0032281	0	4.4631	0	48.868
19	936	0	0	0	1.1437	3.3651	1.8344	0	1.3834e-07	0.00011646	0.5019	0.0032189	0	4.4373	0	1.1524	3.3661	1.8347	0	1.3809e-07	0.00011646	0.49768	0.0032291	0	4.479	0	1.148	3.3656	1.8346	0	4.0907e-07	0.00023292	0.49979	0.0032045	0	4.4607	0	48.868
20	936	0	0	0	1.1444	3.3653	1.8345	0	1.1063e-07	0.00010849	0.50137	0.0031959	0	4.4336	0	1.1508	3.3643	1.8342	0	1.1051e-07	0.00010849	0.49821	0.0032301	0	4.4667	0	1.1476	3.3648	1.8343	0	2.9596e-07	0.00021698	0.49979	0.0032203	0	4.4641	0	48.868
21	936	0	0	0	1.1444	3.3668	1.8349	0	9.3476e-08	0.00010246	0.50098	0.0032387	0	4.4561	0	1.1505	3.3663	1.8347	0	9.3415e-08	0.00010246	0.49861	0.0032333	0	4.4451	0	1.1475	3.3665	1.8348	0	2.2622e-07	0.00020492	0.49979	0.0032109	0	4.4536	0	48.868
22	936	0	0	0	1.1448	3.3672	1.835	0	8.1784e-08	9.9828e-05	0.50068	0.0032061	0	4.4449	0	1.1503	3.3628	1.8338	0	8.1761e-08	9.9828e-05	0.4989	0.0032328	0	4.4494	0	1.1475	3.365	1.8344	0	1.7428e-07	0.00019966	0.49979	0.0032207	0	4.4415	0	48.868
23	936	0	0	0	1.1451	3.3658	1.8346	0	7.8462e-08	9.8209e-05	0.50046	0.0031809	0	4.4639	0	1.1484	3.363	1.8338	0	7.845e-08	9.8209e-05	0.49912	0.0032068	0	4.4602	0	1.1468	3.3644	1.8342	0	1.6843e-07	0.00019642	0.49979	0.0032138	0	4.466	0	48.868
24	936	0	0	0	1.1458	3.3658	1.8346	0	7.7712e-08	9.7474e-05	0.50029	0.0032232	0	4.4391	0	1.1488	3.3652	1.8345	0	7.7707e-08	9.7474e-05	0.49929	0.0031993	0	4.4588	0	1.1473	3.3655	1.8345	0	1.5812e-07	0.00019495	0.49979	0.003216	0	4.4541	0	48.868
25	936	0	0	0	1.1465	3.3647	1.8343	0	7.5194e-08	9.5553e-05	0.50017	0.0032151	0	4.4489	0	1.1478	3.3646	1.8343	0	7.5192e-08	9.5553e-05	0.49942	0.0031908	0	4.4379	0	1.1472	3.3646	1.8343	0	1.4855e-07	0.00019111	0.49979	0.0032209	0	4.4504	0	48.868
0	936	0	0	0	-0.0004487	3.2746	1.8096	0	0.0064422	0.0065012	1	0.0009836	0	3.2954	0	2.2994	3.4199	1.8493	0	0.0027652	0.0065012	0	0.0098011	0	5.5172	0	1.1495	4.6695	2.1609	0	0.012885	0.013002	0.5	0.0053881	0	5.3127	0	48.868
1	936	0	0	0	0.2883	3.5406	1.8816	0	0.0031061	0.0049054	0.8749	0.0015651	0	3.8853	0	2.0117	3.6503	1.9106	0	0.0016746	0.0049054	0.12497	0.0081351	0	5.4067	0	1.15	4.338	2.0828	0	0.0078193	0.0098109	0.49994	0.0048639	0	5.1592	0	48.868
2	936	0	0	0	0.50434	3.5774	1.8914	0	0.001578	0.0037034	0.78113	0.0019228	0	4.0717	0	1.7957	3.6618	1.9136	0	0.00099932	0.0037034	0.21872	0.0067349	0	5.2524	0	1.15	4.0365	2.0091	0	0.0046018	0.0074068	0.49992	0.0043549	0	4.9965	0	48.868
3	936	0	0	0	0.66492	3.5373	1.8808	0	0.00082733	0.002802	0.71079	0.0021847	0	4.2124	0	1.6349	3.6007	1.8975	0	0.0005889	0.002802	0.2891	0.0056471	0	5.0765	0	1.1499	3.8042	1.9504	0	0.002657	0.005604	0.49994	0.0039317	0	4.8242	0	48.868
4	936	0	0	0	0.7871	3.49	1.8681	0	0.00044291	0.0021198	0.65809	0.0024064	0	4.2516	0	1.5133	3.5342	1.8799	0	0.0003436	0.0021198	0.34179	0.0049165	0	4.9193	0	1.1502	3.6439	1.9089	0	0.0015172	0.0042395	0.49994	0.003671	0	4.7086	0	48.868
5	936	0	0	0	0.87801	3.4473	1.8567	0	0.00024053	0.001611	0.61857	0.0025763	0	4.2773	0	1.4227	3.479	1.8652	0	0.00019891	0.001611	0.38136	0.0044143	0	4.8103	0	1.1504	3.5373	1.8808	0	0.00086108	0.0032219	0.49997	0.0034889	0	4.6202	0	48.868
6	936	0	0	0	0.94656	3.4182	1.8488	0	0.00013189	0.001232	0.58894	0.0027397	0	4.3291	0	1.3548	3.444	1.8558	0	0.0001144	0.001232	0.41101	0.0040592	0	4.7306	0	1.1507	3.4727	1.8635	0	0.00048684	0.002464	0.49998	0.0033919	0	4.5662	0	48.868
7	936	0	0	0	0.99697	3.4002	1.844	0	7.2763e-05	0.00094572	0.56675	0.0028264	0	4.3617	0	1.3037	3.4195	1.8492	0	6.5409e-05	0.00094572	0.43331	0.0038645	0	4.6584	0	1.1503	3.4334	1.8529	0	0.00027443	0.0018914	0.50003	0.0033071	0	4.5371	0	48.868
8	936	0	0	0	1.0351	3.3864	1.8402	0	4.036e-05	0.00073238	0.55004	0.0028856	0	4.3901	0	1.2641	3.3998	1.8439	0	3.7265e-05	0.00073238	0.45005	0.0036343	0	4.5926	0	1.1496	3.4062	1.8456	0	0.00015455	0.0014648	0.50004	0.0032789	0	4.4971	0	48.868
9	936	0	0	0	1.0652	3.3783	1.838	0	2.2552e-05	0.00057157	0.53751	0.0030048	0	4.4021	0	1.2366	3.39	1.8412	0	2.1243e-05	0.00057157	0.46253	0.0035615	0	4.5574	0	1.1509	3.3915	1.8416	0	8.7267e-05	0.0011431	0.50002	0.0032692	0	4.4805	0	48.868
10	936	0	0	0	1.0869	3.3754	1.8372	0	1.2651e-05	0.0004534	0.52814	0.003046	0	4.4254	0	1.2148	3.3848	1.8398	0	1.2097e-05	0.0004534	0.47189	0.0034477	0	4.5343	0	1.1509	3.3842	1.8396	0	4.9296e-05	0.00090681	0.50001	0.0032491	0	4.4792	0	48.868
11	936	0	0	0	1.1022	3.3676	1.8351	0	7.0939e-06	0.00036054	0.52108	0.00308	0	4.4099	0	1.1989	3.381	1.8388	0	6.8606e-06	0.00036054	0.47892	0.0033476	0	4.5197	0	1.1505	3.3766	1.8376	0	2.7753e-05	0.00072108	0.5	0.0032491	0	4.4695	0	48.868
12	936	0	0	0	1.1144	3.3687	1.8354	0	3.9908e-06	0.00029327	0.51581	0.0031156	0	4.4293	0	1.1863	3.3788	1.8382	0	3.8928e-06	0.00029327	0.48419	0.0033312	0	4.5238	0	1.1504	3.375	1.8371	0	1.5622e-05	0.00058653	0.5	0.0032371	0	4.4586	0	48.868
13	936	0	0	0	1.124	3.3697	1.8357	0	2.2585e-06	0.00024129	0.51185	0.0031417	0	4.4219	0	1.1766	3.3745	1.837	0	2.2173e-06	0.00024129	0.48815	0.0033215	0	4.4921	0	1.1503	3.3728	1.8365	0	8.8113e-06	0.00048258	0.5	0.0032089	0	4.4731	0	48.868
14	936	0	0	0	1.1312	3.3672	1.835	0	1.2917e-06	0.00020402	0.50889	0.0031547	0	4.4135	0	1.1705	3.3715	1.8362	0	1.2745e-06	0.00020402	0.49111	0.0033265	0	4.5055	0	1.1508	3.3698	1.8357	0	4.9887e-06	0.00040805	0.5	0.0032296	0	4.465	0	48.868
15	936	0	0	0	1.137	3.3657	1.8346	0	7.5031e-07	0.00017624	0.50667	0.0032007	0	4.4281	0	1.1653	3.3679	1.8352	0	7.4312e-07	0.00017624	0.49333	0.0032755	0	4.4891	0	1.1512	3.367	1.8349	0	2.8473e-06	0.00035247	0.5	0.0032109	0	4.4659	0	48.868
16	936	0	0	0	1.1394	3.3668	1.8349	0	4.4439e-07	0.00015177	0.505	0.0031941	0	4.462	0	1.1612	3.3666	1.8348	0	4.4144e-07	0.00015177	0.495	0.0032401	0	4.4677	0	1.1503	3.3668	1.8349	0	1.6267e-06	0.00030353	0.5	0.0032383	0	4.4659	0	48.868
17	936	0	0	0	1.1419	3.3678	1.8351	0	2.8103e-07	0.00013556	0.50375	0.0032117	0	4.4483	0	1.1582	3.3666	1.8348	0	2.7976e-07	0.00013556	0.49625	0.0032359	0	4.4621	0	1.15	3.3673	1.835	0	9.7911e-07	0.00027112	0.5	0.0032187	0	4.4595	0	48.868
18	936	0	0	0	1.1433	3.366	1.8347	0	1.8779e-07	0.00012513	0.50281	0.0032011	0	4.4392	0	1.1567	3.367	1.8349	0	1.8725e-07	0.00012513	0.49719	0.0032544	0	4.4539	0	1.15	3.3665	1.8348	0	6.0556e-07	0.00025026	0.5	0.0032261	0	4.4677	0	48.868
19	936	0	0	0	1.1452	3.3701	1.8358	0	1.4184e-07	0.00011864	0.5021	0.0031955	0	4.4498	0	1.1542	3.3668	1.8349	0	1.4157e-07	0.00011864	0.49789	0.0031972	0	4.4824	0	1.1497	3.3685	1.8353	0	4.2951e-07	0.00023727	0.49999	0.0032523	0	4.4614	0	48.868
20	936	0	0	0	1.1451	3.3673	1.835	0	1.1061e-07	0.00010832	0.50158	0.0032037	0	4.4509	0	1.1527	3.3688	1.8354	0	1.1049e-07	0.00010832	0.49841	0.0032663	0	4.4683	0	1.1489	3.368	1.8352	0	2.9883e-07	0.00021663	0.49999	0.0032163	0	4.4627	0	48.868
21	936	0	0	0	1.1461	3.3649	1.8344	0	9.3186e-08	0.00010111	0.50118	0.0032143	0	4.469	0	1.1529	3.3663	1.8347	0	9.3132e-08	0.00010111	0.49881	0.0032495	0	4.4689	0	1.1495	3.3656	1.8346	0	2.2211e-07	0.00020222	0.5	0.0032158	0	4.4619	0	48.868
22	936	0	0	0	1.1467	3.3632	1.8339	0	8.4116e-08	9.8024e-05	0.50088	0.0032192	0	4.4511	0	1.1522	3.3662	1.8347	0	8.4088e-08	9.8024e-05	0.49911	0.0032428	0	4.4607	0	1.1494	3.3647	1.8343	0	1.8631e-07	0.00019605	0.49999	0.0032094	0	4.4502	0	48.868
23	936	0	0	0	1.1475	3.3638	1.8341	0	7.8112e-08	9.6897e-05	0.50066	0.0032103	0	4.4363	0	1.1515	3.3631	1.8339	0	7.8101e-08	9.6897e-05	0.49933	0.0032055	0	4.4645	0	1.1495	3.3634	1.834	0	1.6727e-07	0.00019379	0.49999	0.0032151	0	4.4541	0	48.868
24	936	0	0	0	1.1478	3.3631	1.8339	0	7.7109e-08	9.139e-05	0.50049	0.0032069	0	4.4615	0	1.151	3.3656	1.8345	0	7.7101e-08	9.139e-05	0.49949	0.0032101	0	4.4706	0	1.1494	3.3643	1.8342	0	1.4767e-07	0.00018278	0.49999	0.0032179	0	4.4605	0	48.868
25	936	0	0	0	1.1471	3.3657	1.8346	0	7.6657e-08	9.1675e-05	0.50037	0.0032369	0	4.4694	0	1.1497	3.3665	1.8348	0	7.6653e-08	9.1675e-05	0.49962	0.0032389	0	4.4765	0	1.1484	3.3661	1.8347	0	1.4745e-07	0.00018335	0.49999	0.0032011	0	4.4454	0	48.868
0	936	0	0	0	0.00029648	3.2744	1.8095	0	0.0064413	0.0064982	1	0.00099787	0	3.2995	0	2.2977	3.4219	1.8499	0	0.0027647	0.0064982	0	0.009854	0	5.5026	0	1.149	4.6677	2.1605	0	0.012883	0.012996	0.5	0.0053911	0	5.3047	0	48.868
1	936	0	0	0	0.28862	3.5382	1.881	0	0.0031043	0.0049062	0.87479	0.00153	0	3.8858	0	2.0108	3.6489	1.9102	0	0.0016737	0.0049062	0.12503	0.0082183	0	5.4035	0	1.1497	4.3351	2.0821	0	0.0078154	0.0098123	0.49991	0.004813	0	5.1613	0	48.868
2	936	0	0	0	0.50487	3.5733	1.8903	0	0.0015774	0.0037047	0.78101	0.0019152	0	4.0509	0	1.7955	3.6581	1.9126	0	0.00099897	0.0037047	0.21875	0.0067775	0	5.2465	0	1.1502	4.0321	2.008	0	0.0046002	0.0074095	0.49988	0.0043253	0	4.9858	0	48.868
3	936	0	0	0	0.66596	3.5349	1.8801	0	0.00082664	0.0028001	0.7107	0.0022019	0	4.1812	0	1.6345	3.598	1.8968	0	0.00058845	0.0028001	0.28925	0.0056559	0	5.0838	0	1.1502	3.8009	1.9496	0	0.0026549	0.0056002	0.49997	0.0039416	0	4.8274	0	48.868
4	936	0	0	0	0.78722	3.4858	1.867	0	0.00044243	0.0021205	0.65797	0.0024049	0	4.2679	0	1.5139	3.5324	1.8795	0	0.00034327	0.0021205	0.3419	0.0049179	0	4.9459	0	1.1505	3.6411	1.9082	0	0.0015157	0.004241	0.49994	0.0036867	0	4.7098	0	48.868
5	936	0	0	0	0.87778	3.4464	1.8565	0	0.00024002	0.0016117	0.61843	0.0025621	0	4.2848	0	1.4227	3.4781	1.865	0	0.00019854	0.0016117	0.38143	0.0043884	0	4.8238	0	1.1502	3.5365	1.8806	0	0.00085941	0.0032235	0.49993	0.0035233	0	4.6181	0	48.868
6	936	0	0	0	0.94621	3.417	1.8485	0	0.00013158	0.0012322	0.58875	0.0027163	0	4.3209	0	1.3557	3.4412	1.855	0	0.00011415	0.0012322	0.41106	0.0040635	0	4.7265	0	1.1509	3.471	1.8631	0	0.00048576	0.0024644	0.4999	0.0034042	0	4.5662	0	48.868
7	936	0	0	0	0.99704	3.3948	1.8425	0	7.275e-05	0.00094895	0.56653	0.0028319	0	4.3443	0	1.3041	3.4142	1.8477	0	6.5401e-05	0.00094895	0.43322	0.003832	0	4.6219	0	1.1505	3.428	1.8515	0	0.0002744	0.0018979	0.49988	0.0033295	0	4.5224	0	48.868
8	936	0	0	0	1.0352	3.3829	1.8393	0	4.0477e-05	0.0007323	0.54987	0.0028837	0	4.3594	0	1.2668	3.398	1.8434	0	3.737e-05	0.0007323	0.44997	0.0036708	0	4.5805	0	1.151	3.4039	1.845	0	0.00015499	0.0014646	0.49992	0.0032791	0	4.5077	0	48.868
9	936	0	0	0	1.0643	3.3764	1.8375	0	2.254e-05	0.0005713	0.53741	0.0030024	0	4.3789	0	1.2385	3.3873	1.8405	0	2.1232e-05	0.0005713	0.4625	0.0035241	0	4.5602	0	1.1514	3.3894	1.841	0	8.7222e-05	0.0011426	0.49996	0.0032507	0	4.4701	0	48.868
10	936	0	0	0	1.0857	3.3713	1.8361	0	1.2596e-05	0.00045387	0.52804	0.0030321	0	4.4108	0	1.2159	3.3775	1.8378	0	1.2046e-05	0.00045387	0.47182	0.0034437	0	4.5423	0	1.1508	3.3786	1.8381	0	4.9089e-05	0.00090773	0.49993	0.0032661	0	4.4666	0	48.868
11	936	0	0	0	1.102	3.3708	1.836	0	7.0441e-06	0.00036051	0.52102	0.0030709	0	4.4218	0	1.1997	3.3753	1.8372	0	6.8133e-06	0.00036051	0.47885	0.0034525	0	4.5256	0	1.1509	3.3754	1.8372	0	2.7557e-05	0.00072102	0.49994	0.0032147	0	4.4744	0	48.868
12	936	0	0	0	1.1144	3.3681	1.8352	0	3.9858e-06	0.00029227	0.51575	0.0031145	0	4.4394	0	1.1871	3.3727	1.8365	0	3.8881e-06	0.00029227	0.48411	0.0033435	0	4.5267	0	1.1508	3.3717	1.8362	0	1.5598e-05	0.00058453	0.49993	0.0032227	0	4.4876	0	48.868
13	936	0	0	0	1.1231	3.3687	1.8354	0	2.2829e-06	0.00024314	0.5118	0.0031291	0	4.4293	0	1.179	3.3713	1.8361	0	2.2411e-06	0.00024314	0.48807	0.0033	0	4.4939	0	1.151	3.3708	1.836	0	8.9028e-06	0.00048627	0.49993	0.0032027	0	4.4667	0	48.868
14	936	0	0	0	1.1294	3.3678	1.8352	0	1.3131e-06	0.00020542	0.50883	0.0031693	0	4.4086	0	1.1728	3.3731	1.8366	0	1.2955e-06	0.00020542	0.49104	0.0033233	0	4.5092	0	1.1511	3.3709	1.836	0	5.0742e-06	0.00041084	0.49993	0.0032106	0	4.4712	0	48.868
15	936	0	0	0	1.1344	3.3661	1.8347	0	7.6585e-07	0.00017423	0.5066	0.0031765	0	4.4457	0	1.167	3.3687	1.8354	0	7.5841e-07	0.00017423	0.49326	0.0033063	0	4.4763	0	1.1507	3.3677	1.8351	0	2.9041e-06	0.00034845	0.49993	0.0032312	0	4.4598	0	48.868
16	936	0	0	0	1.138	3.3621	1.8336	0	4.5405e-07	0.00015311	0.50493	0.0031619	0	4.462	0	1.1617	3.3662	1.8347	0	4.5094e-07	0.00015311	0.49493	0.0032592	0	4.4905	0	1.1499	3.3643	1.8342	0	1.6685e-06	0.00030623	0.49993	0.0032435	0	4.4727	0	48.868
17	936	0	0	0	1.1415	3.3662	1.8347	0	2.7785e-07	0.00013921	0.50367	0.0032063	0	4.4627	0	1.1594	3.3698	1.8357	0	2.7658e-07	0.00013921	0.49617	0.0032504	0	4.4593	0	1.1504	3.3681	1.8352	0	9.7239e-07	0.00027843	0.49992	0.0032397	0	4.466	0	48.868
18	936	0	0	0	1.1442	3.3642	1.8342	0	1.8237e-07	0.00012333	0.50274	0.0032001	0	4.4587	0	1.1571	3.3667	1.8349	0	1.8186e-07	0.00012333	0.49711	0.0032291	0	4.4615	0	1.1507	3.3655	1.8345	0	5.8669e-07	0.00024666	0.49993	0.0032254	0	4.4691	0	48.868
19	936	0	0	0	1.1456	3.3643	1.8342	0	1.3246e-07	0.00011582	0.50203	0.0032591	0	4.4465	0	1.1554	3.367	1.8349	0	1.3224e-07	0.00011582	0.49782	0.0032456	0	4.4628	0	1.1505	3.3657	1.8346	0	3.9068e-07	0.00023165	0.49993	0.0032319	0	4.4574	0	48.868
20	936	0	0	0	1.1472	3.3632	1.8339	0	1.0374e-07	0.00010763	0.50151	0.0031951	0	4.458	0	1.1549	3.3666	1.8348	0	1.0365e-07	0.00010763	0.49835	0.0032319	0	4.4616	0	1.1511	3.3649	1.8344	0	2.6937e-07	0.00021525	0.49993	0.0031749	0	4.475	0	48.868
21	936	0	0	0	1.1487	3.3635	1.834	0	8.7849e-08	0.00010468	0.50111	0.0031888	0	4.469	0	1.154	3.3629	1.8338	0	8.7809e-08	0.00010468	0.49874	0.0032023	0	4.4621	0	1.1513	3.3632	1.8339	0	2.0888e-07	0.00020937	0.49993	0.0032257	0	4.4542	0	48.868
22	936	0	0	0	1.149	3.3668	1.8349	0	7.9443e-08	9.9558e-05	0.50081	0.0032476	0	4.4669	0	1.1521	3.3663	1.8348	0	7.9425e-08	9.9558e-05	0.49904	0.0032179	0	4.4457	0	1.1506	3.3666	1.8348	0	1.7697e-07	0.00019912	0.49993	0.0032308	0	4.4629	0	48.868
23	936	0	0	0	1.1494	3.3647	1.8343	0	7.7057e-08	9.9547e-05	0.50059	0.0032047	0	4.4575	0	1.1513	3.3643	1.8342	0	7.7047e-08	9.9547e-05	0.49926	0.00321	0	4.4374	0	1.1504	3.3645	1.8343	0	1.7084e-07	0.00019909	0.49993	0.0032007	0	4.4543	0	48.868
24	936	0	0	0	1.1492	3.3681	1.8352	0	7.4376e-08	9.532e-05	0.50043	0.0032587	0	4.4591	0	1.1513	3.3661	1.8347	0	7.4375e-08	9.532e-05	0.49943	0.0032143	0	4.4574	0	1.1502	3.3671	1.835	0	1.4708e-07	0.00019064	0.49993	0.0032142	0	4.4682	0	48.868
25	936	0	0	0	1.1503	3.365	1.8344	0	7.5023e-08	9.5798e-05	0.5003	0.0031661	0	4.4636	0	1.1515	3.3642	1.8342	0	7.5026e-08	9.5798e-05	0.49955	0.0032291	0	4.4672	0	1.1509	3.3646	1.8343	0	1.4925e-07	0.0001916	0.49993	0.0032425	0	4.4572	0	48.868
0	936	0	0	0	-0.00040516	3.2764	1.8101	0	0.0064415	0.0064986	1	0.0010036	0	3.3118	0	2.2983	3.4206	1.8495	0	0.0027648	0.0064986	0	0.0097501	0	5.5124	0	1.1489	4.6695	2.1609	0	0.012884	0.012997	0.5	0.005373	0	5.3079	0	48.868
1	936	0	0	0	0.28758	3.5379	1.8809	0	0.0031041	0.0048971	0.87506	0.0015209	0	3.8862	0	2.0084	3.6521	1.911	0	0.0016731	0.0048971	0.12552	0.0081101	0	5.4072	0	1.148	4.3353	2.0821	0	0.0078135	0.0097943	0.50029	0.0048441	0	5.1684	0	48.868
2	936	0	0	0	0.5011	3.5748	1.8907	0	0.0015762	0.0036976	0.78137	0.0019407	0	4.1159	0	1.7922	3.6586	1.9127	0	0.00099796	0.0036976	0.2194	0.0067001	0	5.2516	0	1.1467	4.0334	2.0083	0	0.0045963	0.0073953	0.50038	0.0043355	0	4.9952	0	48.868
3	936	0	0	0	0.66408	3.5395	1.8814	0	0.00082634	0.0027993	0.71101	0.0022047	0	4.1798	0	1.6318	3.598	1.8968	0	0.00058815	0.0027993	0.28954	0.0056477	0	5.0677	0	1.148	3.8029	1.9501	0	0.0026538	0.0055986	0.50027	0.0039375	0	4.8329	0	48.868
4	936	0	0	0	0.78516	3.4881	1.8676	0	0.00044181	0.0021214	0.65825	0.0023927	0	4.2655	0	1.5103	3.5331	1.8796	0	0.0003428	0.0021214	0.3423	0.0049013	0	4.9236	0	1.1477	3.642	1.9084	0	0.0015137	0.0042428	0.50027	0.0036708	0	4.7108	0	48.868
5	936	0	0	0	0.87531	3.4431	1.8556	0	0.00023991	0.001615	0.61884	0.0025769	0	4.2829	0	1.4198	3.4805	1.8656	0	0.00019842	0.001615	0.38187	0.0043852	0	4.8093	0	1.1476	3.5359	1.8804	0	0.00085896	0.00323	0.50036	0.0034921	0	4.61	0	48.868
6	936	0	0	0	0.94335	3.4143	1.8478	0	0.00013163	0.0012348	0.5892	0.0027229	0	4.3336	0	1.3516	3.4403	1.8548	0	0.00011418	0.0012348	0.41147	0.0040191	0	4.7071	0	1.1475	3.469	1.8625	0	0.00048593	0.0024696	0.50033	0.0033666	0	4.5581	0	48.868
7	936	0	0	0	0.99491	3.3961	1.8429	0	7.2625e-05	0.00094807	0.56699	0.0027836	0	4.358	0	1.3007	3.416	1.8483	0	6.5287e-05	0.00094807	0.43375	0.0038392	0	4.6366	0	1.1478	3.4294	1.8519	0	0.00027393	0.0018961	0.50037	0.0033051	0	4.5151	0	48.868
8	936	0	0	0	1.0336	3.3854	1.8399	0	4.0234e-05	0.00073162	0.55034	0.0029161	0	4.392	0	1.2617	3.398	1.8434	0	3.7152e-05	0.00073162	0.45045	0.0036111	0	4.6061	0	1.1476	3.4047	1.8452	0	0.00015407	0.0014632	0.50039	0.0032883	0	4.4962	0	48.868
9	936	0	0	0	1.0629	3.3761	1.8374	0	2.2472e-05	0.00057247	0.53784	0.0029796	0	4.3962	0	1.2328	3.3879	1.8406	0	2.1169e-05	0.00057247	0.46293	0.0034924	0	4.5587	0	1.1479	3.3892	1.841	0	8.6963e-05	0.0011449	0.50038	0.0032508	0	4.4829	0	48.868
10	936	0	0	0	1.0832	3.3707	1.8359	0	1.252e-05	0.00045073	0.52846	0.0030675	0	4.4089	0	1.2101	3.3796	1.8384	0	1.1974e-05	0.00045073	0.47233	0.0034159	0	4.534	0	1.1466	3.3792	1.8383	0	4.8791e-05	0.00090145	0.50039	0.0032161	0	4.4767	0	48.868
11	936	0	0	0	1.098	3.3694	1.8356	0	7.0101e-06	0.00035985	0.52146	0.0030696	0	4.3932	0	1.1935	3.3757	1.8373	0	6.7807e-06	0.00035985	0.47935	0.0033669	0	4.4949	0	1.1457	3.3748	1.8371	0	2.7423e-05	0.0007197	0.50041	0.0032121	0	4.4657	0	48.868
12	936	0	0	0	1.111	3.3678	1.8351	0	3.9597e-06	0.00029313	0.5162	0.0031029	0	4.4459	0	1.1826	3.3732	1.8366	0	3.8628e-06	0.00029313	0.48463	0.0033637	0	4.4887	0	1.1468	3.3718	1.8362	0	1.5495e-05	0.00058626	0.50041	0.0032309	0	4.4744	0	48.868
13	936	0	0	0	1.1205	3.368	1.8352	0	2.2588e-06	0.00024229	0.51225	0.0031405	0	4.4248	0	1.173	3.3721	1.8363	0	2.2177e-06	0.00024229	0.48858	0.0033391	0	4.4922	0	1.1468	3.3708	1.836	0	8.8107e-06	0.00048458	0.50041	0.0032063	0	4.4832	0	48.868
14	936	0	0	0	1.1278	3.368	1.8352	0	1.2997e-06	0.00020521	0.50927	0.0031629	0	4.424	0	1.1657	3.3723	1.8364	0	1.2823e-06	0.00020521	0.49154	0.0032477	0	4.4798	0	1.1467	3.3705	1.8359	0	5.0253e-06	0.00041043	0.5004	0.0032216	0	4.451	0	48.868
15	936	0	0	0	1.132	3.3686	1.8354	0	7.6128e-07	0.00017435	0.50705	0.0031604	0	4.4378	0	1.1615	3.3695	1.8356	0	7.5391e-07	0.00017435	0.49376	0.0032759	0	4.4709	0	1.1467	3.3693	1.8356	0	2.8828e-06	0.0003487	0.50041	0.0032062	0	4.4639	0	48.868
16	936	0	0	0	1.135	3.3678	1.8351	0	4.6004e-07	0.00015542	0.50539	0.0031717	0	4.4457	0	1.1575	3.3677	1.8351	0	4.5687e-07	0.00015542	0.49543	0.0032871	0	4.4811	0	1.1462	3.3679	1.8352	0	1.6974e-06	0.00031085	0.50041	0.0032124	0	4.4475	0	48.868
17	936	0	0	0	1.1379	3.3717	1.8362	0	2.9122e-07	0.00013471	0.50414	0.0031873	0	4.4512	0	1.155	3.3647	1.8343	0	2.8988e-07	0.00013471	0.49667	0.003268	0	4.4389	0	1.1465	3.3683	1.8353	0	1.0131e-06	0.00026942	0.50041	0.0031941	0	4.4561	0	48.868
18	936	0	0	0	1.1397	3.3678	1.8351	0	1.8864e-07	0.00012244	0.50321	0.0031837	0	4.4613	0	1.1533	3.3643	1.8342	0	1.8808e-07	0.00012244	0.49761	0.0032148	0	4.4611	0	1.1465	3.3661	1.8347	0	6.1309e-07	0.00024487	0.50041	0.0032118	0	4.4652	0	48.868
19	936	0	0	0	1.1418	3.3669	1.8349	0	1.3422e-07	0.00011341	0.50251	0.0032296	0	4.4654	0	1.1518	3.3695	1.8356	0	1.3399e-07	0.00011341	0.49831	0.0032245	0	4.4854	0	1.1468	3.3682	1.8353	0	3.8917e-07	0.00022683	0.50041	0.0032255	0	4.4653	0	48.868
20	936	0	0	0	1.1424	3.3674	1.835	0	1.0714e-07	0.0001034	0.50198	0.0032087	0	4.4558	0	1.1499	3.3681	1.8352	0	1.0704e-07	0.0001034	0.49884	0.0032483	0	4.4606	0	1.1462	3.3678	1.8351	0	2.7421e-07	0.0002068	0.50041	0.0032473	0	4.4575	0	48.868
21	936	0	0	0	1.1425	3.3672	1.835	0	9.2677e-08	0.00010306	0.50159	0.0032305	0	4.47	0	1.1492	3.3663	1.8348	0	9.2625e-08	0.00010306	0.49923	0.0032153	0	4.4712	0	1.1459	3.3668	1.8349	0	2.2548e-07	0.00020612	0.50041	0.0032031	0	4.466	0	48.868
22	936	0	0	0	1.1433	3.3682	1.8353	0	8.5348e-08	9.7886e-05	0.50129	0.0032123	0	4.4333	0	1.1493	3.3657	1.8346	0	8.5317e-08	9.7886e-05	0.49953	0.0032428	0	4.4739	0	1.1463	3.367	1.8349	0	1.8812e-07	0.00019577	0.50041	0.0032294	0	4.459	0	48.868
23	936	0	0	0	1.1446	3.3702	1.8358	0	7.7059e-08	9.9375e-05	0.50107	0.0032233	0	4.4578	0	1.1485	3.3633	1.8339	0	7.7042e-08	9.9375e-05	0.49975	0.0032076	0	4.4721	0	1.1465	3.3668	1.8349	0	1.6843e-07	0.00019875	0.50041	0.0032057	0	4.4631	0	48.868
24	936	0	0	0	1.1463	3.3707	1.8359	0	7.5992e-08	9.6152e-05	0.50091	0.0032493	0	4.4849	0	1.1477	3.3682	1.8353	0	7.5982e-08	9.6152e-05	0.49991	0.0032407	0	4.4787	0	1.147	3.3694	1.8356	0	1.5423e-07	0.0001923	0.50041	0.0031853	0	4.4654	0	48.868
25	936	0	0	0	1.1467	3.3723	1.8364	0	7.5398e-08	9.0855e-05	0.50078	0.0032372	0	4.4681	0	1.1464	3.367	1.8349	0	7.539e-08	9.0855e-05	0.50004	0.0032275	0	4.4602	0	1.1465	3.3697	1.8357	0	1.4186e-07	0.00018171	0.50041	0.0032483	0	4.4666	0	48.868
0	936	0	0	0	0.0011417	3.2759	1.8099	0	0.006441	0.0064991	1	0.0010051	0	3.2967	0	2.2986	3.4219	1.8498	0	0.0027646	0.0064991	0	0.0098315	0	5.5191	0	1.1499	4.6685	2.1607	0	0.012883	0.012998	0.5	0.0054109	0	5.3026	0	48.868
1	936	0	0	0	0.28872	3.5423	1.8821	0	0.0031023	0.0049008	0.87495	0.0015455	0	3.9006	0	2.0099	3.6506	1.9107	0	0.0016725	0.0049008	0.12552	0.0081152	0	5.4103	0	1.1493	4.3371	2.0826	0	0.0078104	0.0098016	0.50024	0.0048388	0	5.175	0	48.868
2	936	0	0	0	0.50377	3.5732	1.8903	0	0.0015764	0.0037002	0.78126	0.001936	0	4.1123	0	1.7946	3.6604	1.9132	0	0.00099823	0.0037002	0.21921	0.0067684	0	5.2497	0	1.1492	4.0333	2.0083	0	0.0045972	0.0074003	0.50023	0.0043462	0	4.9878	0	48.868
3	936	0	0	0	0.66553	3.5381	1.881	0	0.00082604	0.0028004	0.71092	0.0022172	0	4.2089	0	1.6332	3.6031	1.8982	0	0.00058802	0.0028004	0.28952	0.0056667	0	5.073	0	1.1494	3.8047	1.9506	0	0.0026531	0.0056007	0.50022	0.0039177	0	4.8309	0	48.868
4	936	0	0	0	0.7855	3.4911	1.8685	0	0.00044163	0.0021214	0.65826	0.0024607	0	4.2442	0	1.5108	3.534	1.8799	0	0.00034268	0.0021214	0.34235	0.0049291	0	4.9309	0	1.1482	3.644	1.9089	0	0.0015132	0.0042427	0.50031	0.0036556	0	4.7045	0	48.868
5	936	0	0	0	0.8765	3.446	1.8563	0	0.00023998	0.0016146	0.61884	0.0025976	0	4.2745	0	1.421	3.482	1.866	0	0.00019848	0.0016146	0.38188	0.0043855	0	4.8169	0	1.1487	3.5381	1.881	0	0.00085921	0.0032291	0.50036	0.0034955	0	4.6257	0	48.868
6	936	0	0	0	0.94437	3.4194	1.8492	0	0.00013184	0.0012363	0.58927	0.00273	0	4.3431	0	1.3531	3.4434	1.8556	0	0.00011435	0.0012363	0.41143	0.0040445	0	4.6963	0	1.1488	3.4732	1.8636	0	0.00048666	0.0024725	0.50035	0.0033738	0	4.5472	0	48.868
7	936	0	0	0	0.99604	3.3993	1.8437	0	7.2864e-05	0.00094698	0.56703	0.0027992	0	4.3777	0	1.3024	3.4157	1.8482	0	6.5493e-05	0.00094698	0.43366	0.0037989	0	4.6294	0	1.1492	3.431	1.8523	0	0.0002748	0.001894	0.50035	0.0033151	0	4.5219	0	48.868
8	936	0	0	0	1.0318	3.3843	1.8396	0	4.0497e-05	0.00073479	0.55034	0.002894	0	4.3474	0	1.2633	3.3981	1.8434	0	3.7385e-05	0.00073479	0.45034	0.0036841	0	4.5919	0	1.1475	3.4046	1.8452	0	0.00015507	0.0014696	0.50034	0.0032789	0	4.5093	0	48.868
9	936	0	0	0	1.06	3.3746	1.837	0	2.2618e-05	0.00057346	0.53784	0.0029609	0	4.3759	0	1.2338	3.3853	1.8399	0	2.1303e-05	0.00057346	0.46284	0.00351	0	4.5652	0	1.1469	3.3875	1.8405	0	8.7519e-05	0.0011469	0.50034	0.0032371	0	4.4847	0	48.868
10	936	0	0	0	1.0831	3.3733	1.8366	0	1.2627e-05	0.00044882	0.52847	0.0030209	0	4.4237	0	1.2115	3.3802	1.8385	0	1.2074e-05	0.00044882	0.47221	0.0034233	0	4.5504	0	1.1473	3.3809	1.8387	0	4.9196e-05	0.00089763	0.50034	0.0032148	0	4.4731	0	48.868
11	936	0	0	0	1.0978	3.37	1.8357	0	7.0752e-06	0.00035536	0.52143	0.0030781	0	4.4041	0	1.1953	3.3733	1.8366	0	6.8428e-06	0.00035536	0.47926	0.0033516	0	4.507	0	1.1466	3.374	1.8368	0	2.7663e-05	0.00071073	0.50034	0.0032415	0	4.4588	0	48.868
12	936	0	0	0	1.1103	3.3657	1.8346	0	3.9866e-06	0.00028626	0.51613	0.0030693	0	4.4161	0	1.1829	3.3746	1.837	0	3.8887e-06	0.00028626	0.48454	0.0033381	0	4.4958	0	1.1466	3.3715	1.8362	0	1.5586e-05	0.00057252	0.50034	0.0031997	0	4.4563	0	48.868
13	936	0	0	0	1.1194	3.3658	1.8346	0	2.2755e-06	0.00023975	0.51218	0.0031071	0	4.4274	0	1.1751	3.3736	1.8367	0	2.2339e-06	0.00023975	0.48848	0.0033205	0	4.4761	0	1.1472	3.3704	1.8359	0	8.8633e-06	0.00047949	0.50033	0.0032428	0	4.4693	0	48.868
14	936	0	0	0	1.1263	3.3691	1.8355	0	1.3109e-06	0.00020267	0.50921	0.0031825	0	4.4354	0	1.1676	3.3707	1.8359	0	1.2932e-06	0.00020267	0.49145	0.0032581	0	4.4926	0	1.1469	3.3703	1.8358	0	5.0582e-06	0.00040533	0.50033	0.0032129	0	4.4562	0	48.868
15	936	0	0	0	1.1315	3.3687	1.8354	0	7.6277e-07	0.00017711	0.50699	0.0031857	0	4.4579	0	1.1621	3.3696	1.8356	0	7.5535e-07	0.00017711	0.49367	0.0032451	0	4.4905	0	1.1468	3.3694	1.8356	0	2.8992e-06	0.00035422	0.50033	0.0032049	0	4.4691	0	48.868
16	936	0	0	0	1.1349	3.3696	1.8356	0	4.6516e-07	0.00015498	0.50533	0.0032041	0	4.4733	0	1.1576	3.3705	1.8359	0	4.6196e-07	0.00015498	0.49534	0.0032843	0	4.4521	0	1.1462	3.3702	1.8358	0	1.7033e-06	0.00030996	0.50033	0.0032137	0	4.4635	0	48.868
17	936	0	0	0	1.1381	3.3684	1.8353	0	2.9293e-07	0.00013897	0.50408	0.0031701	0	4.4593	0	1.1551	3.3677	1.8351	0	2.9154e-07	0.00013897	0.49659	0.0032368	0	4.4937	0	1.1466	3.3681	1.8353	0	1.0259e-06	0.00027795	0.50034	0.0032165	0	4.459	0	48.868
18	936	0	0	0	1.1401	3.3666	1.8348	0	1.9331e-07	0.00012539	0.50314	0.0031921	0	4.4493	0	1.1523	3.3687	1.8354	0	1.9274e-07	0.00012539	0.49753	0.0032183	0	4.4682	0	1.1462	3.3677	1.8351	0	6.3148e-07	0.00025078	0.50034	0.0032268	0	4.4678	0	48.868
19	936	0	0	0	1.141	3.3669	1.8349	0	1.4038e-07	0.00011718	0.50244	0.0031752	0	4.4568	0	1.1504	3.3701	1.8358	0	1.4013e-07	0.00011718	0.49823	0.0032664	0	4.4846	0	1.1457	3.3685	1.8354	0	4.1888e-07	0.00023435	0.50034	0.0032044	0	4.4657	0	48.868
20	936	0	0	0	1.1412	3.368	1.8352	0	1.0802e-07	0.00010689	0.50191	0.0031811	0	4.4744	0	1.1484	3.3689	1.8355	0	1.0791e-07	0.00010689	0.49876	0.0031925	0	4.4789	0	1.1448	3.3684	1.8353	0	2.8137e-07	0.00021377	0.50034	0.0032135	0	4.4723	0	48.868
21	936	0	0	0	1.1416	3.3669	1.8349	0	9.4395e-08	0.00010382	0.50152	0.0032044	0	4.4465	0	1.1477	3.3674	1.835	0	9.4338e-08	0.00010382	0.49915	0.0032169	0	4.4619	0	1.1447	3.3672	1.835	0	2.3203e-07	0.00020764	0.50034	0.0031939	0	4.4602	0	48.868
22	936	0	0	0	1.1412	3.3688	1.8354	0	8.2264e-08	0.00010233	0.50122	0.0031757	0	4.4639	0	1.1478	3.3681	1.8352	0	8.2237e-08	0.00010233	0.49945	0.0032447	0	4.4539	0	1.1445	3.3685	1.8353	0	1.8614e-07	0.00020467	0.50034	0.0032055	0	4.4679	0	48.868
23	936	0	0	0	1.142	3.3686	1.8354	0	7.6584e-08	9.742e-05	0.501	0.0031895	0	4.4565	0	1.1474	3.3674	1.8351	0	7.6574e-08	9.742e-05	0.49967	0.0032341	0	4.4711	0	1.1447	3.368	1.8352	0	1.5697e-07	0.00019484	0.50034	0.0031977	0	4.455	0	48.868
24	936	0	0	0	1.1423	3.3664	1.8348	0	7.4113e-08	9.1936e-05	0.50084	0.0032253	0	4.4608	0	1.1475	3.3684	1.8353	0	7.4108e-08	9.1936e-05	0.49984	0.003192	0	4.4589	0	1.1449	3.3674	1.835	0	1.395e-07	0.00018387	0.50034	0.0032007	0	4.4484	0	48.868
25	936	0	0	0	1.1428	3.3676	1.8351	0	7.6777e-08	9.1339e-05	0.50071	0.0031597	0	4.4448	0	1.1466	3.3664	1.8348	0	7.6777e-08	9.1339e-05	0.49996	0.0031976	0	4.4616	0	1.1447	3.367	1.8349	0	1.4705e-07	0.00018268	0.50034	0.0032191	0	4.4457	0	48.868
0	936	0	0	0	0.00087288	3.2756	1.8099	0	0.0064415	0.0064995	1	0.0010131	0	3.2752	0	2.2992	3.4244	1.8505	0	0.0027648	0.0064995	0	0.0098625	0	5.526	0	1.1501	4.6706	2.1612	0	0.012884	0.012999	0.5	0.0054486	0	5.3059	0	48.868
1	936	0	0	0	0.28813	3.5399	1.8815	0	0.0031083	0.0049066	0.87507	0.0015629	0	3.8828	0	2.0129	3.6546	1.9117	0	0.0016752	0.0049066	0.125	0.0081717	0	5.4276	0	1.1505	4.341	2.0835	0	0.0078227	0.0098131	0.50004	0.0048671	0	5.185	0	48.868
2	936	0	0	0	0.50442	3.5737	1.8904	0	0.0015799	0.0037038	0.78133	0.0019283	0	4.1022	0	1.7981	3.665	1.9144	0	0.0010002	0.0037038	0.21865	0.0067592	0	5.2446	0	1.1513	4.0378	2.0094	0	0.0046061	0.0074077	0.49999	0.0043623	0	5.0071	0	48.868
3	936	0	0	0	0.66619	3.5419	1.882	0	0.00082864	0.0028025	0.71104	0.002194	0	4.188	0	1.6361	3.6012	1.8977	0	0.00058964	0.0028025	0.28911	0.0056869	0	5.0784	0	1.1511	3.8067	1.9511	0	0.0026605	0.0056049	0.50007	0.0039501	0	4.8345	0	48.868
4	936	0	0	0	0.78833	3.4903	1.8682	0	0.00044407	0.0021257	0.65837	0.0024375	0	4.2609	0	1.5151	3.5354	1.8803	0	0.00034438	0.0021257	0.34186	0.0049372	0	4.9326	0	1.1517	3.6449	1.9092	0	0.0015209	0.0042513	0.50011	0.0036703	0	4.7067	0	48.868
5	936	0	0	0	0.87969	3.449	1.8571	0	0.00024098	0.0016184	0.61879	0.0025755	0	4.3006	0	1.4248	3.4837	1.8665	0	0.00019924	0.0016184	0.3815	0.0044093	0	4.7948	0	1.1523	3.5407	1.8817	0	0.00086261	0.0032368	0.50015	0.0035005	0	4.6165	0	48.868
6	936	0	0	0	0.94753	3.4186	1.8489	0	0.00013225	0.0012362	0.58914	0.0027241	0	4.3357	0	1.3566	3.4445	1.8559	0	0.00011469	0.0012362	0.41112	0.0040983	0	4.7087	0	1.1521	3.4734	1.8637	0	0.00048812	0.0024723	0.50013	0.0033779	0	4.5563	0	48.868
7	936	0	0	0	0.99984	3.3987	1.8436	0	7.3043e-05	0.00094568	0.56683	0.0028099	0	4.3738	0	1.3066	3.4159	1.8482	0	6.5648e-05	0.00094568	0.43333	0.0038255	0	4.6585	0	1.1532	3.4308	1.8522	0	0.00027546	0.0018914	0.50008	0.0033129	0	4.5451	0	48.868
8	936	0	0	0	1.0388	3.385	1.8398	0	4.047e-05	0.00073307	0.55015	0.0029149	0	4.3793	0	1.2684	3.397	1.8431	0	3.7363e-05	0.00073307	0.45001	0.0036821	0	4.5846	0	1.1536	3.4042	1.845	0	0.00015496	0.0014661	0.50008	0.0033108	0	4.5085	0	48.868
9	936	0	0	0	1.0673	3.3753	1.8372	0	2.2598e-05	0.00056752	0.53767	0.0029527	0	4.3937	0	1.2398	3.3848	1.8398	0	2.1285e-05	0.00056752	0.46249	0.0035433	0	4.5563	0	1.1536	3.3875	1.8405	0	8.7431e-05	0.001135	0.50008	0.0032677	0	4.4836	0	48.868
10	936	0	0	0	1.0882	3.3682	1.8353	0	1.269e-05	0.00045184	0.52827	0.0030624	0	4.4149	0	1.2181	3.3781	1.838	0	1.2133e-05	0.00045184	0.47185	0.003478	0	4.5153	0	1.1531	3.3773	1.8378	0	4.9445e-05	0.00090368	0.50006	0.0032695	0	4.4758	0	48.868
11	936	0	0	0	1.1044	3.3652	1.8345	0	7.1557e-06	0.00036193	0.5212	0.0030729	0	4.4445	0	1.2021	3.3727	1.8365	0	6.9194e-06	0.00036193	0.4789	0.0034219	0	4.5128	0	1.1532	3.3714	1.8361	0	2.7991e-05	0.00072385	0.50005	0.0032264	0	4.4743	0	48.868
12	936	0	0	0	1.118	3.3642	1.8342	0	4.0136e-06	0.00029459	0.5159	0.0030824	0	4.4473	0	1.1891	3.3702	1.8358	0	3.9147e-06	0.00029459	0.48419	0.0033357	0	4.5066	0	1.1535	3.3685	1.8353	0	1.5712e-05	0.00058919	0.50005	0.0032455	0	4.476	0	48.868
13	936	0	0	0	1.1264	3.3639	1.8341	0	2.2826e-06	0.0002419	0.51193	0.0031575	0	4.4333	0	1.1794	3.3668	1.8349	0	2.2409e-06	0.0002419	0.48817	0.003336	0	4.4862	0	1.1529	3.366	1.8347	0	8.9045e-06	0.00048381	0.50005	0.0032101	0	4.4679	0	48.868
14	936	0	0	0	1.1326	3.366	1.8347	0	1.3272e-06	0.00020564	0.50897	0.0031947	0	4.4384	0	1.1728	3.3672	1.835	0	1.3092e-06	0.00020564	0.49114	0.0033096	0	4.4548	0	1.1527	3.367	1.8349	0	5.1284e-06	0.00041128	0.50006	0.0032175	0	4.467	0	48.868
15	936	0	0	0	1.1378	3.3635	1.834	0	7.5808e-07	0.00017224	0.50674	0.003216	0	4.4391	0	1.1669	3.3663	1.8348	0	7.5075e-07	0.00017224	0.49337	0.0032479	0	4.4791	0	1.1524	3.3651	1.8344	0	2.87e-06	0.00034448	0.50005	0.0032193	0	4.4663	0	48.868
16	936	0	0	0	1.142	3.3672	1.835	0	4.5028e-07	0.00014897	0.50507	0.0032276	0	4.4552	0	1.1631	3.3694	1.8356	0	4.4725e-07	0.00014897	0.49505	0.0032103	0	4.4868	0	1.1526	3.3684	1.8353	0	1.6446e-06	0.00029794	0.50006	0.00323	0	4.4602	0	48.868
17	936	0	0	0	1.1452	3.368	1.8352	0	2.8665e-07	0.00013449	0.50381	0.0031635	0	4.4503	0	1.161	3.368	1.8352	0	2.8535e-07	0.00013449	0.49631	0.0032429	0	4.466	0	1.1531	3.368	1.8352	0	9.9047e-07	0.00026897	0.50006	0.0032421	0	4.4695	0	48.868
18	936	0	0	0	1.1475	3.3628	1.8338	0	1.8997e-07	0.00012107	0.50287	0.0032235	0	4.4686	0	1.1586	3.3667	1.8349	0	1.8942e-07	0.00012107	0.49725	0.0032795	0	4.4714	0	1.1531	3.3648	1.8343	0	6.0517e-07	0.00024214	0.50006	0.0032168	0	4.453	0	48.868
19	936	0	0	0	1.1491	3.3641	1.8341	0	1.3363e-07	0.00011045	0.50217	0.0031789	0	4.4598	0	1.1566	3.367	1.8349	0	1.3341e-07	0.00011045	0.49795	0.0032504	0	4.4726	0	1.1528	3.3656	1.8345	0	3.8251e-07	0.0002209	0.50006	0.0032307	0	4.4701	0	48.868
20	936	0	0	0	1.15	3.3637	1.834	0	1.0608e-07	0.00010558	0.50164	0.00319	0	4.4556	0	1.1554	3.3641	1.8342	0	1.0598e-07	0.00010558	0.49848	0.0032217	0	4.4804	0	1.1527	3.3639	1.8341	0	2.7418e-07	0.00021116	0.50006	0.0032029	0	4.4565	0	48.868
21	936	0	0	0	1.1511	3.3657	1.8346	0	9.0472e-08	0.00010222	0.50125	0.0032315	0	4.4681	0	1.1539	3.3649	1.8344	0	9.0419e-08	0.00010222	0.49887	0.0031989	0	4.4583	0	1.1525	3.3653	1.8345	0	2.1889e-07	0.00020444	0.50006	0.003209	0	4.477	0	48.868
22	936	0	0	0	1.1523	3.3665	1.8348	0	8.2299e-08	9.9041e-05	0.50095	0.0031931	0	4.4612	0	1.1533	3.3681	1.8352	0	8.2269e-08	9.9041e-05	0.49917	0.0032351	0	4.4791	0	1.1528	3.3673	1.835	0	1.8378e-07	0.00019808	0.50006	0.0032429	0	4.467	0	48.868
23	936	0	0	0	1.1529	3.3657	1.8346	0	7.7897e-08	9.4102e-05	0.50073	0.0032496	0	4.4593	0	1.1538	3.3665	1.8348	0	7.7883e-08	9.4102e-05	0.49939	0.0032351	0	4.4611	0	1.1534	3.3661	1.8347	0	1.5961e-07	0.0001882	0.50006	0.0032585	0	4.4721	0	48.868
24	936	0	0	0	1.1525	3.3674	1.835	0	7.6858e-08	9.5245e-05	0.50056	0.003222	0	4.4629	0	1.1538	3.3639	1.8341	0	7.6852e-08	9.5245e-05	0.49956	0.0031993	0	4.4701	0	1.1532	3.3656	1.8346	0	1.5563e-07	0.00019049	0.50006	0.0032374	0	4.4742	0	48.868
25	936	0	0	0	1.1518	3.3676	1.8351	0	7.5363e-08	9.3605e-05	0.50044	0.0032007	0	4.4622	0	1.1538	3.3649	1.8344	0	7.536e-08	9.3605e-05	0.49968	0.0032623	0	4.4739	0	1.1528	3.3662	1.8347	0	1.4837e-07	0.00018721	0.50006	0.0032299	0	4.4766	0	48.868
