# Supplementary material for: Future Preventive Gene Therapy of Polygenic Diseases from a Population Genetics Perspective
Source: Int J Mol Sci. 2019 Oct 10;20(20):5013. doi: 10.3390/ijms20205013 (PMC6834143; doi:10.3390/ijms20205013)
Supplement: Supplementary file 1 [file ijms-20-05013-s001.zip › SuppFiles/Results/AdmixtureDifferentRisk/Admixture10xDifference/0.001/0.25/SimulationSummed.csv]

Generation	Variants	Editable	AveEditedSNPs	AveEditedEffect	Pop0Effect	Pop0Variance	Pop0SD	Pop0VarianceMultirunSD	Pop0FST	Pop0AFD	Pop0RegFract	Pop0Prev	Pop0PrevSD	Pop0AffectedEffect	Multirun0SD	Pop1Effect	Pop1Variance	Pop1SD	Pop1VarianceMultirunSD	Pop1FST	Pop1AFD	Pop1RegFract	Pop1Prev	Pop1PrevSD	Pop1AffectedEffect	Multirun1SD	CombinedEffect	CombinedVariance	CombinedSD	CombinedVarianceMultirunSD	CombinedFST	CombinedAFD	CombinedRegFract	CombinedPrev	CombinedPrevSD	CombinedAffectedEffect	MultirunCombSD	Baseline Effect
0	936	0	0	0	0.00016836	3.2752	1.8097	0.0014566	0.0064416	0.0065004	1	0.0010013	8.949e-06	3.3001	0.00071505	2.2989	3.4214	1.8497	0.0014872	0.0027649	0.0065004	0	0.009815	4.1611e-05	5.5138	0.00066023	1.1496	4.6693	2.1609	0.0014356	0.012884	0.013001	0.5	0.0053995	2.1355e-05	5.3096	0.0004298	48.868
1	936	0	0	0	0.28795	3.5409	1.8817	0.0020145	0.0031051	0.0049037	0.8749	0.0015477	1.3585e-05	3.8949	0.00055379	2.0114	3.6516	1.9109	0.0016701	0.001674	0.0049037	0.12509	0.0081717	3.9098e-05	5.412	0.0013566	1.1497	4.3388	2.083	0.0021783	0.0078168	0.0098074	0.49999	0.0048553	1.7456e-05	5.17	0.00076839	48.868
2	936	0	0	0	0.50353	3.5755	1.8909	0.0024158	0.0015772	0.0037019	0.78109	0.0019373	1.3796e-05	4.0907	0.00097742	1.7959	3.6595	1.913	0.0023425	0.00099886	0.0037019	0.21882	0.0067406	2.396e-05	5.2505	0.0014728	1.1497	4.035	2.0087	0.0019556	0.0045997	0.0074037	0.49996	0.0043311	2.0963e-05	4.9976	0.001096	48.868
3	936	0	0	0	0.66517	3.5387	1.8811	0.0023054	0.00082707	0.0027997	0.71078	0.0021926	1.7977e-05	4.1961	0.0007445	1.6345	3.6007	1.8976	0.0024499	0.00058872	0.0027997	0.28915	0.0056697	2.1564e-05	5.0783	0.0012641	1.1498	3.8046	1.9505	0.0023664	0.0026562	0.0055994	0.49997	0.0039304	1.2035e-05	4.8339	0.00076403	48.868
4	936	0	0	0	0.78658	3.4894	1.868	0.0016939	0.00044259	0.0021218	0.65804	0.0024149	2.1125e-05	4.2571	0.00078512	1.5133	3.5342	1.8799	0.0020541	0.00034339	0.0021218	0.34187	0.0049315	1.71e-05	4.9288	0.0014495	1.1499	3.6438	1.9089	0.0017351	0.0015163	0.0042435	0.49995	0.003667	1.2451e-05	4.709	0.0010547	48.868
5	936	0	0	0	0.87738	3.4474	1.8567	0.0024856	0.00024026	0.0016146	0.6185	0.0025826	1.6395e-05	4.2928	0.0011589	1.4228	3.481	1.8657	0.0021088	0.00019872	0.0016146	0.38141	0.0044131	2.6678e-05	4.8086	0.0013281	1.1501	3.5386	1.8811	0.0020991	0.00086022	0.0032291	0.49996	0.0035024	1.6488e-05	4.6219	0.001137	48.868
6	936	0	0	0	0.94528	3.4173	1.8486	0.0021535	0.00013174	0.0012341	0.58886	0.002715	1.4129e-05	4.3318	0.0013775	1.3545	3.4423	1.8554	0.0015914	0.00011428	0.0012341	0.41106	0.0040578	1.9148e-05	4.7184	0.0012306	1.1499	3.4717	1.8632	0.0015554	0.00048632	0.0024681	0.49996	0.0033903	1.622e-05	4.5606	0.0012063	48.868
7	936	0	0	0	0.99646	3.3967	1.843	0.0025111	7.2704e-05	0.00094755	0.56662	0.0028138	1.7785e-05	4.363	0.0013019	1.3035	3.4161	1.8483	0.0017325	6.5361e-05	0.00094755	0.4333	0.0038324	2.0674e-05	4.6449	0.0014218	1.15	3.43	1.852	0.0019712	0.00027423	0.0018951	0.49996	0.0033165	1.3821e-05	4.525	0.0012849	48.868
8	936	0	0	0	1.0347	3.3836	1.8395	0.002131	4.0364e-05	0.00073311	0.54995	0.0029084	1.7117e-05	4.3701	0.001736	1.2648	3.3984	1.8435	0.0011229	3.7269e-05	0.00073311	0.44998	0.0036526	2.1792e-05	4.5913	0.0016973	1.1498	3.4042	1.8451	0.0012423	0.00015457	0.0014662	0.49996	0.0032858	1.5486e-05	4.4999	0.0015831	48.868
9	936	0	0	0	1.0635	3.3762	1.8374	0.0017717	2.2511e-05	0.00057192	0.53746	0.0029772	2.0848e-05	4.3899	0.0019866	1.2361	3.3868	1.8403	0.0017134	2.1206e-05	0.00057192	0.46249	0.0035323	2.3171e-05	4.5617	0.0018011	1.1498	3.3889	1.8409	0.0012161	8.7115e-05	0.0011438	0.49997	0.003253	1.5034e-05	4.4834	0.0017825	48.868
10	936	0	0	0	1.0852	3.3716	1.8362	0.00251	1.2596e-05	0.0004515	0.52808	0.003044	2.9048e-05	4.4132	0.0018389	1.2141	3.3795	1.8383	0.0021741	1.2046e-05	0.0004515	0.47186	0.0034415	2.1067e-05	4.5327	0.0020458	1.1497	3.3797	1.8384	0.0019119	4.9085e-05	0.000903	0.49997	0.0032457	2.0203e-05	4.473	0.0018354	48.868
11	936	0	0	0	1.1011	3.3687	1.8354	0.0018245	7.0709e-06	0.00035993	0.52105	0.0030744	1.5209e-05	4.4185	0.0020666	1.1981	3.375	1.8371	0.0022994	6.8387e-06	0.00035993	0.47889	0.0033833	3.0595e-05	4.5136	0.0021004	1.1496	3.3742	1.8369	0.0013934	2.7658e-05	0.00071986	0.49997	0.0032331	1.5176e-05	4.47	0.0020137	48.868
12	936	0	0	0	1.1135	3.3676	1.8351	0.0018912	3.9925e-06	0.00029175	0.51578	0.0031048	2.0898e-05	4.4346	0.0020758	1.1859	3.3722	1.8364	0.0025643	3.8945e-06	0.00029175	0.48416	0.0033453	1.8996e-05	4.5035	0.0017256	1.1497	3.3712	1.8361	0.0015812	1.5622e-05	0.0005835	0.49997	0.0032274	1.4292e-05	4.4704	0.001838	48.868
13	936	0	0	0	1.1225	3.3664	1.8348	0.0020796	2.2704e-06	0.00024168	0.51182	0.0031367	1.6888e-05	4.4343	0.0018465	1.1767	3.3704	1.8359	0.0023144	2.229e-06	0.00024168	0.48812	0.0033188	1.4632e-05	4.4917	0.0016088	1.1496	3.3691	1.8355	0.0019298	8.8533e-06	0.00048336	0.49997	0.0032217	1.8357e-05	4.4718	0.001633	48.868
14	936	0	0	0	1.1293	3.367	1.8349	0.0017981	1.3038e-06	0.00020347	0.50886	0.0031702	1.4647e-05	4.4365	0.0017784	1.1696	3.3699	1.8357	0.0017815	1.2863e-06	0.00020347	0.49108	0.0032859	2.8908e-05	4.4832	0.001998	1.1495	3.3689	1.8354	0.0014424	5.0354e-06	0.00040695	0.49997	0.0032166	1.0259e-05	4.4622	0.0016656	48.868
15	936	0	0	0	1.1348	3.3666	1.8348	0.0016529	7.602e-07	0.00017406	0.50663	0.0031802	1.9759e-05	4.444	0.0020774	1.1643	3.3683	1.8353	0.0015792	7.5283e-07	0.00017406	0.4933	0.0032678	2.213e-05	4.4748	0.0017621	1.1496	3.3677	1.8351	0.0014893	2.8816e-06	0.00034812	0.49997	0.0032203	1.5115e-05	4.4629	0.0017005	48.868
16	936	0	0	0	1.1383	3.3665	1.8348	0.0026119	4.5633e-07	0.0001524	0.50496	0.0031854	2.1189e-05	4.4565	0.0022852	1.1604	3.3683	1.8353	0.0019132	4.5322e-07	0.0001524	0.49497	0.0032516	2.3727e-05	4.4737	0.0018995	1.1494	3.3676	1.8351	0.0020502	1.6732e-06	0.00030481	0.49997	0.0032249	1.9413e-05	4.4666	0.0019427	48.868
17	936	0	0	0	1.1414	3.3676	1.8351	0.0019852	2.8603e-07	0.00013646	0.50371	0.0031842	1.9335e-05	4.4531	0.0022014	1.1578	3.3674	1.835	0.0019434	2.8472e-07	0.00013646	0.49622	0.0032398	2.2507e-05	4.4611	0.0022207	1.1496	3.3676	1.8351	0.0012019	9.9691e-07	0.00027293	0.49997	0.003223	1.3188e-05	4.4634	0.0020826	48.868
18	936	0	0	0	1.1433	3.3663	1.8348	0.0017264	1.8985e-07	0.00012369	0.50278	0.0031942	1.5509e-05	4.4587	0.0022755	1.1556	3.3672	1.835	0.0013436	1.8929e-07	0.00012369	0.49716	0.0032413	2.151e-05	4.4638	0.0021654	1.1495	3.3668	1.8349	0.0011491	6.1388e-07	0.00024738	0.49997	0.0032271	7.4172e-06	4.4632	0.0021239	48.868
19	936	0	0	0	1.1449	3.3666	1.8348	0.0017009	1.3752e-07	0.00011564	0.50207	0.0032066	2.5451e-05	4.4598	0.0022076	1.1539	3.3672	1.835	0.0014225	1.3728e-07	0.00011564	0.49786	0.0032333	2.2911e-05	4.4743	0.0023053	1.1494	3.3669	1.8349	0.0011773	4.0655e-07	0.00023127	0.49997	0.0032244	1.6321e-05	4.4646	0.0021762	48.868
20	936	0	0	0	1.1459	3.3655	1.8345	0.0018654	1.072e-07	0.00010803	0.50155	0.0031974	1.651e-05	4.4571	0.0024686	1.1527	3.367	1.8349	0.0020757	1.071e-07	0.00010803	0.49839	0.0032369	1.8616e-05	4.4687	0.0025945	1.1493	3.3663	1.8347	0.0018457	2.8486e-07	0.00021605	0.49997	0.003222	2.026e-05	4.4647	0.0024659	48.868
21	936	0	0	0	1.1468	3.3657	1.8346	0.0017186	9.1677e-08	0.00010263	0.50115	0.0032239	2.618e-05	4.4646	0.0029133	1.152	3.3663	1.8347	0.0016105	9.1626e-08	0.00010263	0.49878	0.00323	2.0842e-05	4.4641	0.0025031	1.1494	3.366	1.8347	0.0012694	2.2065e-07	0.00020527	0.49997	0.0032172	1.4744e-05	4.4626	0.0026348	48.868
22	936	0	0	0	1.1475	3.3664	1.8348	0.0014916	8.2557e-08	9.8514e-05	0.50085	0.0032081	2.1703e-05	4.4583	0.0032008	1.1513	3.3663	1.8347	0.0013751	8.2533e-08	9.8514e-05	0.49908	0.0032279	1.4341e-05	4.4628	0.0021266	1.1494	3.3663	1.8347	0.0010281	1.8182e-07	0.00019703	0.49997	0.0032227	1.0763e-05	4.4589	0.0025856	48.868
23	936	0	0	0	1.1482	3.3668	1.8349	0.0017547	7.7969e-08	9.6617e-05	0.50063	0.0032142	2.8218e-05	4.4601	0.0031902	1.1511	3.365	1.8344	0.0014842	7.7957e-08	9.6617e-05	0.4993	0.00322	1.2803e-05	4.461	0.0023527	1.1497	3.3659	1.8346	0.0012894	1.6406e-07	0.00019323	0.49997	0.0032219	2.0075e-05	4.4617	0.0027227	48.868
24	936	0	0	0	1.1485	3.3667	1.8349	0.0023711	7.6217e-08	9.4428e-05	0.50047	0.0032321	2.2925e-05	4.4609	0.0029437	1.151	3.366	1.8347	0.0015417	7.6211e-08	9.4428e-05	0.49947	0.0032175	2.2881e-05	4.4666	0.0023767	1.1497	3.3664	1.8348	0.0015697	1.5172e-07	0.00018886	0.49997	0.0032161	1.4338e-05	4.4619	0.0025792	48.868
25	936	0	0	0	1.1486	3.3666	1.8348	0.0023064	7.5243e-08	9.3701e-05	0.50034	0.0032113	2.6493e-05	4.4596	0.0028307	1.1504	3.3663	1.8347	0.001987	7.5241e-08	9.3701e-05	0.49959	0.0032264	2.2787e-05	4.464	0.0026379	1.1495	3.3664	1.8348	0.0016632	1.4578e-07	0.0001874	0.49997	0.0032296	1.3436e-05	4.4577	0.0026537	48.868
