# Supplementary material for: Future Preventive Gene Therapy of Polygenic Diseases from a Population Genetics Perspective
Source: Int J Mol Sci. 2019 Oct 10;20(20):5013. doi: 10.3390/ijms20205013 (PMC6834143; doi:10.3390/ijms20205013)
Supplement: Supplementary file 1 [file ijms-20-05013-s001.zip › SuppFiles/Results/AdmixtureDifferentRisk/Admixture10xDifference/0.001/0.5/SimulationAllRuns.csv]

Generation	Variants	Editable	AveEditedSNPs	AveEditedEffect	Pop0Effect	Pop0Variance	Pop0SD	Pop0VarianceMultirunSD	Pop0FST	Pop0AFD	Pop0RegFract	Pop0Prev	Pop0PrevSD	Pop0AffectedEffect	Multirun0SD	Pop1Effect	Pop1Variance	Pop1SD	Pop1VarianceMultirunSD	Pop1FST	Pop1AFD	Pop1RegFract	Pop1Prev	Pop1PrevSD	Pop1AffectedEffect	Multirun1SD	CombinedEffect	CombinedVariance	CombinedSD	CombinedVarianceMultirunSD	CombinedFST	CombinedAFD	CombinedRegFract	CombinedPrev	CombinedPrevSD	CombinedAffectedEffect	MultirunCombSD	Baseline Effect
0	936	0	0	0	-0.0011604	3.2763	1.8101	0	0.006442	0.0065004	1	0.00099707	0	3.3132	0	2.2985	3.4221	1.8499	0	0.0027651	0.0065004	0	0.0097653	0	5.5181	0	1.1487	4.6713	2.1613	0	0.012885	0.013001	0.5	0.0054252	0	5.3056	0	48.868
1	936	0	0	0	0.57452	3.643	1.9087	0	0.0012084	0.0032853	0.74988	0.00209	0	4.1701	0	1.7234	3.715	1.9274	0	0.00080627	0.0032853	0.25002	0.0064976	0	5.2577	0	1.149	4.009	2.0022	0	0.0036834	0.0065706	0.49995	0.0043012	0	4.9828	0	48.868
2	936	0	0	0	0.86144	3.5882	1.8942	0	0.00026819	0.0016744	0.62473	0.0026995	0	4.378	0	1.4371	3.6257	1.9041	0	0.00021957	0.0016744	0.37493	0.0048124	0	4.9465	0	1.1493	3.6898	1.9209	0	0.00095365	0.0033488	0.49983	0.0037517	0	4.7496	0	48.868
3	936	0	0	0	1.004	3.4973	1.8701	0	6.3586e-05	0.00087005	0.56221	0.0029769	0	4.468	0	1.2924	3.517	1.8754	0	5.7553e-05	0.00087005	0.43745	0.0039985	0	4.7253	0	1.1482	3.5279	1.8783	0	0.00024072	0.0017401	0.49983	0.0034841	0	4.6092	0	48.868
4	936	0	0	0	1.0748	3.4385	1.8543	0	1.5503e-05	0.00046922	0.531	0.0031113	0	4.4691	0	1.2189	3.4488	1.8571	0	1.4753e-05	0.00046922	0.46871	0.0035524	0	4.5845	0	1.1468	3.4488	1.8571	0	6.023e-05	0.00093843	0.49986	0.0033305	0	4.5425	0	48.868
5	936	0	0	0	1.11	3.4056	1.8454	0	3.9032e-06	0.00026826	0.51546	0.0031377	0	4.4738	0	1.1844	3.4091	1.8464	0	3.8087e-06	0.00026826	0.48426	0.0034057	0	4.5331	0	1.1472	3.4087	1.8463	0	1.5228e-05	0.00053652	0.49986	0.003289	0	4.5039	0	48.868
6	936	0	0	0	1.1284	3.3838	1.8395	0	1.0306e-06	0.00016979	0.50768	0.0031897	0	4.4564	0	1.1659	3.3899	1.8412	0	1.0187e-06	0.00016979	0.49205	0.0033341	0	4.4942	0	1.1471	3.3872	1.8404	0	3.9066e-06	0.00033958	0.49987	0.0032516	0	4.4853	0	48.868
7	936	0	0	0	1.1378	3.3765	1.8375	0	3.1153e-07	0.00012177	0.5038	0.0032211	0	4.4554	0	1.1561	3.3775	1.8378	0	3.1001e-07	0.00012177	0.49597	0.0032604	0	4.4884	0	1.1469	3.377	1.8377	0	1.0507e-06	0.00024354	0.49988	0.0032502	0	4.4748	0	48.868
8	936	0	0	0	1.1435	3.3727	1.8365	0	1.3566e-07	9.2463e-05	0.50184	0.0032235	0	4.4676	0	1.1509	3.3721	1.8363	0	1.3546e-07	9.2463e-05	0.49792	0.0032288	0	4.447	0	1.1472	3.3724	1.8364	0	3.3988e-07	0.00018493	0.49988	0.0032256	0	4.465	0	48.868
9	936	0	0	0	1.145	3.368	1.8352	0	8.989e-08	7.973e-05	0.50087	0.0032227	0	4.4767	0	1.1488	3.3681	1.8352	0	8.9862e-08	7.973e-05	0.4989	0.0032148	0	4.4574	0	1.1469	3.3681	1.8352	0	1.6288e-07	0.00015946	0.49988	0.0032107	0	4.4564	0	48.868
10	936	0	0	0	1.145	3.3653	1.8345	0	7.8243e-08	7.6099e-05	0.50037	0.0031883	0	4.452	0	1.1492	3.3674	1.835	0	7.824e-08	7.6099e-05	0.49939	0.003204	0	4.4742	0	1.1471	3.3663	1.8348	0	1.1908e-07	0.0001522	0.49988	0.0032265	0	4.4537	0	48.868
11	936	0	0	0	1.1465	3.3659	1.8346	0	7.986e-08	7.1046e-05	0.50013	0.0032039	0	4.4401	0	1.1484	3.3681	1.8352	0	7.9856e-08	7.1046e-05	0.49964	0.0032133	0	4.4695	0	1.1475	3.367	1.8349	0	1.1296e-07	0.00014209	0.49989	0.0031822	0	4.459	0	48.868
12	936	0	0	0	1.1472	3.3668	1.8349	0	7.9424e-08	7.0994e-05	0.5	0.0032167	0	4.4517	0	1.1483	3.3652	1.8344	0	7.9424e-08	7.0994e-05	0.49977	0.0032104	0	4.4496	0	1.1477	3.366	1.8347	0	1.0895e-07	0.00014199	0.49989	0.0032134	0	4.4773	0	48.868
13	936	0	0	0	1.1486	3.3671	1.835	0	7.9176e-08	7.3399e-05	0.49994	0.0032023	0	4.4545	0	1.1481	3.3674	1.8351	0	7.9174e-08	7.3399e-05	0.49983	0.0032017	0	4.4754	0	1.1483	3.3672	1.835	0	1.0781e-07	0.0001468	0.49989	0.0032461	0	4.4536	0	48.868
14	936	0	0	0	1.1506	3.3658	1.8346	0	8.0797e-08	6.7822e-05	0.49992	0.0032549	0	4.4558	0	1.1491	3.3668	1.8349	0	8.0794e-08	6.7822e-05	0.49986	0.0032289	0	4.4598	0	1.1498	3.3663	1.8347	0	1.0405e-07	0.00013564	0.49989	0.0032409	0	4.4568	0	48.868
15	936	0	0	0	1.1493	3.3685	1.8354	0	8.0862e-08	6.6976e-05	0.4999	0.0031773	0	4.4653	0	1.1494	3.3664	1.8348	0	8.0862e-08	6.6976e-05	0.49987	0.0032084	0	4.4695	0	1.1494	3.3675	1.8351	0	1.0577e-07	0.00013395	0.49989	0.0032003	0	4.4675	0	48.868
16	936	0	0	0	1.1491	3.3684	1.8353	0	7.9703e-08	7.0743e-05	0.4999	0.0032317	0	4.4752	0	1.1476	3.3716	1.8362	0	7.9701e-08	7.0743e-05	0.49988	0.0032	0	4.4892	0	1.1484	3.37	1.8358	0	1.0625e-07	0.00014149	0.49989	0.0032385	0	4.4743	0	48.868
17	936	0	0	0	1.1493	3.3665	1.8348	0	7.9209e-08	7.2601e-05	0.49989	0.0031845	0	4.4627	0	1.1474	3.3683	1.8353	0	7.9208e-08	7.2601e-05	0.49988	0.0032271	0	4.4605	0	1.1483	3.3674	1.835	0	1.1069e-07	0.0001452	0.49989	0.0032219	0	4.4711	0	48.868
18	936	0	0	0	1.1498	3.3701	1.8358	0	8.0734e-08	7.1968e-05	0.49989	0.0032516	0	4.4636	0	1.1468	3.3658	1.8346	0	8.0731e-08	7.1968e-05	0.49989	0.0031904	0	4.4517	0	1.1483	3.3679	1.8352	0	1.0757e-07	0.00014394	0.49989	0.0032313	0	4.447	0	48.868
19	936	0	0	0	1.1498	3.3668	1.8349	0	7.9488e-08	7.2135e-05	0.49989	0.0032332	0	4.4555	0	1.1464	3.3679	1.8352	0	7.9487e-08	7.2135e-05	0.49989	0.0032212	0	4.4466	0	1.1481	3.3673	1.835	0	1.0758e-07	0.00014427	0.49989	0.0032067	0	4.4557	0	48.868
20	936	0	0	0	1.1494	3.3677	1.8351	0	8.0583e-08	7.0268e-05	0.49989	0.0031704	0	4.4679	0	1.1463	3.3668	1.8349	0	8.0582e-08	7.0268e-05	0.49989	0.0032047	0	4.4563	0	1.1478	3.3672	1.835	0	1.1229e-07	0.00014054	0.49989	0.0032094	0	4.4491	0	48.868
21	936	0	0	0	1.1495	3.3649	1.8344	0	8.0342e-08	6.903e-05	0.49989	0.0032232	0	4.4815	0	1.1468	3.3677	1.8351	0	8.0339e-08	6.903e-05	0.49989	0.0032149	0	4.4506	0	1.1481	3.3663	1.8347	0	1.0654e-07	0.00013806	0.49989	0.0032192	0	4.4683	0	48.868
22	936	0	0	0	1.1477	3.3643	1.8342	0	8.0923e-08	6.8335e-05	0.49989	0.0031889	0	4.4484	0	1.1468	3.3672	1.835	0	8.0924e-08	6.8335e-05	0.49989	0.0032205	0	4.451	0	1.1472	3.3657	1.8346	0	1.0608e-07	0.00013667	0.49989	0.0031879	0	4.4571	0	48.868
23	936	0	0	0	1.1475	3.3655	1.8345	0	8.0424e-08	6.925e-05	0.49989	0.0032455	0	4.4559	0	1.1475	3.364	1.8341	0	8.0425e-08	6.925e-05	0.49989	0.0031979	0	4.442	0	1.1475	3.3647	1.8343	0	1.0816e-07	0.0001385	0.49989	0.0032009	0	4.4645	0	48.868
24	936	0	0	0	1.1472	3.3631	1.8339	0	8.0578e-08	6.7953e-05	0.49989	0.0032205	0	4.4449	0	1.1474	3.3652	1.8344	0	8.0576e-08	6.7953e-05	0.49989	0.0032013	0	4.4646	0	1.1473	3.3641	1.8342	0	1.0793e-07	0.00013591	0.49989	0.0032365	0	4.4653	0	48.868
25	936	0	0	0	1.1471	3.3662	1.8347	0	8.168e-08	7.0523e-05	0.49989	0.0031928	0	4.4575	0	1.147	3.3657	1.8346	0	8.1678e-08	7.0523e-05	0.49989	0.0032269	0	4.4711	0	1.1471	3.3659	1.8346	0	1.0849e-07	0.00014105	0.49989	0.0032234	0	4.4534	0	48.868
0	936	0	0	0	0.00051369	3.2748	1.8096	0	0.0064419	0.0065023	1	0.00099667	0	3.2669	0	2.2985	3.4195	1.8492	0	0.0027651	0.0065023	0	0.0098407	0	5.5152	0	1.1495	4.6673	2.1604	0	0.012885	0.013005	0.5	0.0054293	0	5.316	0	48.868
1	936	0	0	0	0.57585	3.643	1.9087	0	0.0012069	0.0032828	0.74975	0.0021003	0	4.165	0	1.7233	3.715	1.9274	0	0.00080545	0.0032828	0.25014	0.0064393	0	5.252	0	1.1496	4.0082	2.002	0	0.0036795	0.0065656	0.49994	0.0042739	0	4.9842	0	48.868
2	936	0	0	0	0.86295	3.5889	1.8944	0	0.00026815	0.0016764	0.6247	0.0026796	0	4.3962	0	1.436	3.6259	1.9042	0	0.00021953	0.0016764	0.37502	0.0047456	0	4.9561	0	1.1495	3.6895	1.9208	0	0.00095351	0.0033529	0.49986	0.0037315	0	4.7567	0	48.868
3	936	0	0	0	1.0062	3.5013	1.8712	0	6.3529e-05	0.00087158	0.56232	0.0029968	0	4.481	0	1.292	3.5184	1.8757	0	5.7503e-05	0.00087158	0.43747	0.0039631	0	4.7171	0	1.1491	3.5303	1.8789	0	0.00024051	0.0017432	0.4999	0.0034865	0	4.6119	0	48.868
4	936	0	0	0	1.0782	3.4415	1.8551	0	1.5551e-05	0.00046909	0.53114	0.0030817	0	4.464	0	1.221	3.4487	1.8571	0	1.4797e-05	0.00046909	0.46868	0.0036109	0	4.6136	0	1.1496	3.4502	1.8575	0	6.0417e-05	0.00093818	0.49991	0.0033643	0	4.543	0	48.868
5	936	0	0	0	1.114	3.4063	1.8456	0	3.8946e-06	0.00026676	0.51547	0.003174	0	4.4777	0	1.1845	3.4093	1.8464	0	3.8004e-06	0.00026676	0.48435	0.0034307	0	4.5293	0	1.1493	3.409	1.8464	0	1.5184e-05	0.00053353	0.49991	0.0032913	0	4.4881	0	48.868
6	936	0	0	0	1.1313	3.3889	1.8409	0	1.0244e-06	0.00016578	0.50767	0.0031821	0	4.4805	0	1.167	3.3869	1.8404	0	1.0126e-06	0.00016578	0.49213	0.0033168	0	4.4998	0	1.1491	3.3882	1.8407	0	3.8699e-06	0.00033156	0.4999	0.0032769	0	4.4777	0	48.868
7	936	0	0	0	1.1393	3.3788	1.8381	0	3.1384e-07	0.00011479	0.50377	0.0031997	0	4.4695	0	1.1575	3.3765	1.8375	0	3.1234e-07	0.00011479	0.49603	0.0032673	0	4.4937	0	1.1484	3.3777	1.8379	0	1.0522e-06	0.00022958	0.4999	0.0032613	0	4.4843	0	48.868
8	936	0	0	0	1.1439	3.3731	1.8366	0	1.3209e-07	9.3401e-05	0.50185	0.0032173	0	4.451	0	1.1522	3.3727	1.8365	0	1.319e-07	9.3401e-05	0.49797	0.0032363	0	4.4804	0	1.1481	3.3729	1.8365	0	3.2993e-07	0.0001868	0.49991	0.0032597	0	4.4686	0	48.868
9	936	0	0	0	1.1464	3.3699	1.8357	0	8.9184e-08	8.2031e-05	0.50089	0.0032332	0	4.468	0	1.1498	3.3684	1.8353	0	8.9153e-08	8.2031e-05	0.49894	0.0032171	0	4.4541	0	1.1481	3.3691	1.8355	0	1.615e-07	0.00016406	0.49991	0.003245	0	4.4637	0	48.868
10	936	0	0	0	1.1472	3.3675	1.8351	0	7.9215e-08	7.5703e-05	0.50039	0.0031915	0	4.4311	0	1.1488	3.3664	1.8348	0	7.9209e-08	7.5703e-05	0.49943	0.0032479	0	4.4588	0	1.148	3.3669	1.8349	0	1.1987e-07	0.00015141	0.49991	0.0032315	0	4.4566	0	48.868
11	936	0	0	0	1.1473	3.3661	1.8347	0	7.9877e-08	7.2085e-05	0.50015	0.0031915	0	4.4813	0	1.1488	3.3675	1.8351	0	7.9879e-08	7.2085e-05	0.49967	0.0032367	0	4.454	0	1.148	3.3668	1.8349	0	1.1195e-07	0.00014417	0.49991	0.0032119	0	4.4644	0	48.868
12	936	0	0	0	1.147	3.3693	1.8356	0	8.0786e-08	6.8519e-05	0.50003	0.0032012	0	4.4578	0	1.1485	3.366	1.8347	0	8.0787e-08	6.8519e-05	0.49979	0.0031899	0	4.464	0	1.1478	3.3676	1.8351	0	1.1067e-07	0.00013704	0.49991	0.0032167	0	4.4662	0	48.868
13	936	0	0	0	1.1478	3.3672	1.835	0	8.0836e-08	6.9439e-05	0.49997	0.0032368	0	4.4488	0	1.149	3.3622	1.8336	0	8.0836e-08	6.9439e-05	0.49985	0.0032041	0	4.4406	0	1.1484	3.3647	1.8343	0	1.0757e-07	0.00013888	0.49991	0.0032057	0	4.4667	0	48.868
14	936	0	0	0	1.1471	3.3664	1.8348	0	7.8966e-08	7.2703e-05	0.49994	0.0032144	0	4.4695	0	1.1497	3.366	1.8347	0	7.8967e-08	7.2703e-05	0.49988	0.0032039	0	4.4624	0	1.1484	3.3662	1.8347	0	1.0822e-07	0.00014541	0.49991	0.0032233	0	4.4658	0	48.868
15	936	0	0	0	1.1474	3.3695	1.8356	0	7.9515e-08	7.3266e-05	0.49993	0.0032269	0	4.4746	0	1.1488	3.3682	1.8353	0	7.9515e-08	7.3266e-05	0.4999	0.0032387	0	4.4483	0	1.1481	3.3689	1.8354	0	1.0407e-07	0.00014653	0.49991	0.0032091	0	4.466	0	48.868
16	936	0	0	0	1.1461	3.3671	1.835	0	7.8574e-08	7.3142e-05	0.49992	0.0032032	0	4.449	0	1.1491	3.3731	1.8366	0	7.8577e-08	7.3142e-05	0.49991	0.0032079	0	4.4542	0	1.1476	3.3701	1.8358	0	1.0705e-07	0.00014628	0.49991	0.0032357	0	4.4581	0	48.868
17	936	0	0	0	1.1476	3.3678	1.8351	0	7.9451e-08	7.3138e-05	0.49991	0.0032292	0	4.4665	0	1.1484	3.3703	1.8359	0	7.945e-08	7.3138e-05	0.49991	0.003258	0	4.4837	0	1.148	3.3691	1.8355	0	1.0901e-07	0.00014628	0.49991	0.0032325	0	4.4645	0	48.868
18	936	0	0	0	1.147	3.3661	1.8347	0	8.1189e-08	6.8361e-05	0.49991	0.0031829	0	4.4566	0	1.1485	3.37	1.8358	0	8.119e-08	6.8361e-05	0.49991	0.0032115	0	4.4712	0	1.1478	3.368	1.8352	0	1.0272e-07	0.00013672	0.49991	0.0032105	0	4.4676	0	48.868
19	936	0	0	0	1.1485	3.3659	1.8346	0	8.097e-08	6.8313e-05	0.49991	0.0032195	0	4.4701	0	1.1482	3.3684	1.8353	0	8.097e-08	6.8313e-05	0.49991	0.0032317	0	4.4657	0	1.1484	3.3671	1.835	0	1.0166e-07	0.00013663	0.49991	0.003192	0	4.4759	0	48.868
20	936	0	0	0	1.1485	3.3657	1.8346	0	8.1306e-08	6.7883e-05	0.49991	0.0032061	0	4.4944	0	1.1477	3.3657	1.8346	0	8.1306e-08	6.7883e-05	0.49991	0.0032119	0	4.4653	0	1.1481	3.3657	1.8346	0	1.0226e-07	0.00013577	0.49991	0.0032066	0	4.4638	0	48.868
21	936	0	0	0	1.1479	3.3639	1.8341	0	8.1412e-08	6.6574e-05	0.49991	0.0032332	0	4.4565	0	1.1477	3.3677	1.8351	0	8.1411e-08	6.6574e-05	0.49991	0.0032376	0	4.4784	0	1.1478	3.3658	1.8346	0	1.0425e-07	0.00013315	0.49991	0.0032174	0	4.4494	0	48.868
22	936	0	0	0	1.1482	3.3638	1.8341	0	8.0243e-08	7.1347e-05	0.49991	0.0032336	0	4.4761	0	1.1469	3.3666	1.8348	0	8.0242e-08	7.1347e-05	0.49991	0.0032148	0	4.4538	0	1.1475	3.3652	1.8345	0	1.0921e-07	0.00014269	0.49991	0.00322	0	4.4594	0	48.868
23	936	0	0	0	1.1473	3.3669	1.8349	0	7.9857e-08	7.0247e-05	0.49991	0.0032271	0	4.4561	0	1.1468	3.3657	1.8346	0	7.9857e-08	7.0247e-05	0.49991	0.0032124	0	4.4488	0	1.147	3.3663	1.8347	0	1.1237e-07	0.00014049	0.49991	0.0032024	0	4.4598	0	48.868
24	936	0	0	0	1.1471	3.3646	1.8343	0	8.0837e-08	6.8946e-05	0.49991	0.0031783	0	4.4544	0	1.1482	3.3651	1.8344	0	8.0836e-08	6.8946e-05	0.49991	0.0031661	0	4.4594	0	1.1477	3.3649	1.8344	0	1.0529e-07	0.00013789	0.49991	0.003224	0	4.4573	0	48.868
25	936	0	0	0	1.1468	3.3663	1.8348	0	8.0404e-08	7.0018e-05	0.49991	0.0032063	0	4.4341	0	1.1457	3.3633	1.8339	0	8.0403e-08	7.0018e-05	0.49991	0.0032317	0	4.4521	0	1.1462	3.3648	1.8343	0	1.0516e-07	0.00014004	0.49991	0.0032247	0	4.4652	0	48.868
0	936	0	0	0	-0.00085388	3.2772	1.8103	0	0.0064409	0.0064984	1	0.0010052	0	3.3077	0	2.2981	3.4207	1.8495	0	0.0027645	0.0064984	0	0.0097947	0	5.5127	0	1.1486	4.6703	2.1611	0	0.012882	0.012997	0.5	0.005399	0	5.3136	0	48.868
1	936	0	0	0	0.57473	3.6425	1.9085	0	0.0012081	0.0032864	0.75	0.0021089	0	4.1643	0	1.7244	3.7142	1.9272	0	0.00080596	0.0032864	0.25022	0.0064732	0	5.2374	0	1.1496	4.0088	2.0022	0	0.0036822	0.0065727	0.50011	0.0042891	0	4.9932	0	48.868
2	936	0	0	0	0.86301	3.5907	1.8949	0	0.00026771	0.0016763	0.6249	0.0027421	0	4.4005	0	1.4357	3.6291	1.905	0	0.00021918	0.0016763	0.37525	0.0047945	0	4.9423	0	1.1494	3.6919	1.9214	0	0.00095198	0.0033526	0.50007	0.0037545	0	4.7563	0	48.868
3	936	0	0	0	1.0049	3.5006	1.871	0	6.3399e-05	0.00087475	0.56238	0.0030172	0	4.4631	0	1.2937	3.5202	1.8762	0	5.7389e-05	0.00087475	0.43771	0.0039913	0	4.7261	0	1.1493	3.5312	1.8792	0	0.00024004	0.0017495	0.50005	0.0034952	0	4.6333	0	48.868
4	936	0	0	0	1.0771	3.4376	1.8541	0	1.5552e-05	0.00047023	0.5312	0.0031271	0	4.4561	0	1.2219	3.4482	1.8569	0	1.4798e-05	0.00047023	0.46887	0.0036067	0	4.6073	0	1.1495	3.4482	1.8569	0	6.0424e-05	0.00094046	0.50004	0.0033229	0	4.5381	0	48.868
5	936	0	0	0	1.1127	3.4037	1.8449	0	3.9153e-06	0.00026678	0.51562	0.0031703	0	4.463	0	1.1853	3.4091	1.8464	0	3.8204e-06	0.00026678	0.48445	0.0033976	0	4.5195	0	1.149	3.4077	1.846	0	1.5266e-05	0.00053357	0.50003	0.0032774	0	4.4997	0	48.868
6	936	0	0	0	1.13	3.3867	1.8403	0	1.0233e-06	0.00016811	0.50782	0.0031635	0	4.4821	0	1.167	3.3876	1.8406	0	1.0115e-06	0.00016811	0.49226	0.0032819	0	4.5097	0	1.1485	3.3875	1.8405	0	3.8767e-06	0.00033622	0.50004	0.0032299	0	4.4823	0	48.868
7	936	0	0	0	1.1409	3.3765	1.8375	0	3.1257e-07	0.00011999	0.50394	0.0032167	0	4.4629	0	1.1581	3.3757	1.8373	0	3.1106e-07	0.00011999	0.49614	0.0032551	0	4.4692	0	1.1495	3.3762	1.8374	0	1.0521e-06	0.00023998	0.50004	0.0032285	0	4.4816	0	48.868
8	936	0	0	0	1.1453	3.371	1.836	0	1.3197e-07	9.5204e-05	0.502	0.0032001	0	4.446	0	1.1524	3.3719	1.8363	0	1.3178e-07	9.5204e-05	0.4981	0.003254	0	4.4755	0	1.1488	3.3715	1.8362	0	3.4353e-07	0.00019041	0.50005	0.0032158	0	4.4602	0	48.868
9	936	0	0	0	1.1469	3.3683	1.8353	0	8.7551e-08	8.272e-05	0.50102	0.0032055	0	4.4628	0	1.1504	3.3688	1.8354	0	8.7522e-08	8.272e-05	0.49908	0.0032323	0	4.4559	0	1.1487	3.3685	1.8354	0	1.6374e-07	0.00016544	0.50005	0.00323	0	4.457	0	48.868
10	936	0	0	0	1.1482	3.365	1.8344	0	7.9379e-08	7.5027e-05	0.50052	0.0031933	0	4.4528	0	1.1491	3.3671	1.835	0	7.9372e-08	7.5027e-05	0.49956	0.0032605	0	4.4543	0	1.1487	3.366	1.8347	0	1.2036e-07	0.00015005	0.50004	0.00323	0	4.4746	0	48.868
11	936	0	0	0	1.1485	3.366	1.8347	0	7.9022e-08	7.1361e-05	0.50028	0.0032271	0	4.4868	0	1.1495	3.3673	1.835	0	7.9023e-08	7.1361e-05	0.4998	0.0032249	0	4.4629	0	1.149	3.3666	1.8348	0	1.031e-07	0.00014272	0.50004	0.0032073	0	4.4526	0	48.868
12	936	0	0	0	1.1491	3.3652	1.8345	0	8.0056e-08	6.7674e-05	0.50016	0.0032168	0	4.4641	0	1.1504	3.368	1.8352	0	8.0056e-08	6.7674e-05	0.49992	0.003226	0	4.4533	0	1.1497	3.3666	1.8348	0	1.0641e-07	0.00013535	0.50004	0.0032381	0	4.4664	0	48.868
13	936	0	0	0	1.1493	3.3647	1.8343	0	8.0658e-08	6.8855e-05	0.5001	0.0032379	0	4.4562	0	1.1511	3.3649	1.8344	0	8.0659e-08	6.8855e-05	0.49998	0.0031975	0	4.4658	0	1.1502	3.3648	1.8343	0	1.0484e-07	0.00013771	0.50004	0.0032192	0	4.4578	0	48.868
14	936	0	0	0	1.1503	3.3655	1.8345	0	7.9747e-08	7.1889e-05	0.50007	0.0032405	0	4.4612	0	1.1509	3.3656	1.8346	0	7.9747e-08	7.1889e-05	0.50001	0.0032347	0	4.4566	0	1.1506	3.3656	1.8346	0	1.0628e-07	0.00014378	0.50004	0.0032381	0	4.4581	0	48.868
15	936	0	0	0	1.1507	3.3624	1.8337	0	7.9433e-08	7.0964e-05	0.50006	0.0032223	0	4.4518	0	1.1502	3.3677	1.8351	0	7.9432e-08	7.0964e-05	0.50003	0.0032099	0	4.4834	0	1.1504	3.3651	1.8344	0	1.0237e-07	0.00014193	0.50004	0.0032108	0	4.4487	0	48.868
16	936	0	0	0	1.1501	3.3666	1.8348	0	8.0059e-08	7.002e-05	0.50005	0.0031815	0	4.4691	0	1.1516	3.3634	1.834	0	8.0058e-08	7.002e-05	0.50004	0.0031901	0	4.4539	0	1.1509	3.365	1.8344	0	1.0232e-07	0.00014004	0.50004	0.003207	0	4.4736	0	48.868
17	936	0	0	0	1.1501	3.3657	1.8346	0	8.1181e-08	6.7484e-05	0.50005	0.0032436	0	4.445	0	1.1507	3.3661	1.8347	0	8.118e-08	6.7484e-05	0.50004	0.0032193	0	4.4575	0	1.1504	3.3659	1.8346	0	1.0791e-07	0.00013497	0.50004	0.0032376	0	4.4556	0	48.868
18	936	0	0	0	1.1497	3.3666	1.8348	0	8.0699e-08	6.9731e-05	0.50005	0.0032288	0	4.4462	0	1.151	3.366	1.8347	0	8.0697e-08	6.9731e-05	0.50004	0.0032408	0	4.4822	0	1.1504	3.3663	1.8347	0	1.0286e-07	0.00013946	0.50004	0.0032187	0	4.4601	0	48.868
19	936	0	0	0	1.1489	3.3622	1.8336	0	8.0507e-08	6.9534e-05	0.50004	0.003246	0	4.4563	0	1.1505	3.3654	1.8345	0	8.0507e-08	6.9534e-05	0.50004	0.0032319	0	4.4663	0	1.1497	3.3638	1.8341	0	1.045e-07	0.00013907	0.50004	0.0032222	0	4.4549	0	48.868
20	936	0	0	0	1.1515	3.3646	1.8343	0	8.0986e-08	6.9461e-05	0.50004	0.0032383	0	4.459	0	1.15	3.3658	1.8346	0	8.0986e-08	6.9461e-05	0.50004	0.0032288	0	4.4658	0	1.1508	3.3652	1.8344	0	1.1169e-07	0.00013892	0.50004	0.0031983	0	4.4723	0	48.868
21	936	0	0	0	1.1507	3.3653	1.8345	0	8.0034e-08	7.1324e-05	0.50004	0.0032077	0	4.4557	0	1.1509	3.3652	1.8344	0	8.0032e-08	7.1324e-05	0.50004	0.003216	0	4.4508	0	1.1508	3.3652	1.8345	0	1.0504e-07	0.00014265	0.50004	0.0032387	0	4.4587	0	48.868
22	936	0	0	0	1.1489	3.3636	1.834	0	7.971e-08	7.0819e-05	0.50004	0.0031997	0	4.4689	0	1.151	3.3626	1.8337	0	7.971e-08	7.0819e-05	0.50004	0.0032045	0	4.4723	0	1.15	3.3631	1.8339	0	1.1096e-07	0.00014164	0.50004	0.0032297	0	4.4526	0	48.868
23	936	0	0	0	1.1498	3.3621	1.8336	0	7.9813e-08	7.0549e-05	0.50004	0.0032249	0	4.4693	0	1.1507	3.3653	1.8345	0	7.9811e-08	7.0549e-05	0.50004	0.0031793	0	4.4658	0	1.1503	3.3637	1.834	0	1.0663e-07	0.0001411	0.50004	0.0032275	0	4.4628	0	48.868
24	936	0	0	0	1.1509	3.3628	1.8338	0	7.9045e-08	7.0955e-05	0.50004	0.0031875	0	4.4484	0	1.1504	3.3677	1.8351	0	7.9042e-08	7.0955e-05	0.50004	0.0032429	0	4.4615	0	1.1507	3.3653	1.8345	0	1.0383e-07	0.00014191	0.50004	0.0032169	0	4.4584	0	48.868
25	936	0	0	0	1.1512	3.3648	1.8343	0	8.1671e-08	6.6702e-05	0.50004	0.0031957	0	4.4583	0	1.1515	3.3675	1.8351	0	8.1671e-08	6.6702e-05	0.50004	0.0032044	0	4.4513	0	1.1514	3.3661	1.8347	0	1.0582e-07	0.0001334	0.50004	0.0032181	0	4.4747	0	48.868
0	936	0	0	0	0.0015681	3.2731	1.8092	0	0.0064412	0.0065023	1	0.0010027	0	3.29	0	2.2979	3.4211	1.8496	0	0.0027646	0.0065023	0	0.0098087	0	5.5166	0	1.1497	4.6653	2.1599	0	0.012883	0.013005	0.5	0.0053991	0	5.305	0	48.868
1	936	0	0	0	0.57705	3.6436	1.9088	0	0.0012054	0.0032828	0.74963	0.0021	0	4.1767	0	1.7233	3.7135	1.927	0	0.00080462	0.0032828	0.25	0.0064904	0	5.2508	0	1.1502	4.007	2.0018	0	0.0036756	0.0065655	0.49982	0.0042995	0	4.9923	0	48.868
2	936	0	0	0	0.86412	3.5922	1.8953	0	0.00026786	0.0016769	0.62467	0.0027207	0	4.4129	0	1.4363	3.6262	1.9042	0	0.00021932	0.0016769	0.37497	0.0047468	0	4.9377	0	1.1502	3.691	1.9212	0	0.00095257	0.0033538	0.49982	0.003754	0	4.7644	0	48.868
3	936	0	0	0	1.0074	3.5002	1.8709	0	6.3665e-05	0.00087141	0.56222	0.0030203	0	4.4476	0	1.2936	3.5188	1.8758	0	5.7621e-05	0.00087141	0.43738	0.0039819	0	4.7476	0	1.1505	3.53	1.8788	0	0.00024101	0.0017428	0.4998	0.0034781	0	4.6135	0	48.868
4	936	0	0	0	1.0783	3.4387	1.8544	0	1.5584e-05	0.00047055	0.5311	0.0031257	0	4.4705	0	1.2221	3.4493	1.8572	0	1.4828e-05	0.00047055	0.46866	0.0035703	0	4.6107	0	1.1502	3.4492	1.8572	0	6.055e-05	0.00094109	0.49988	0.0033198	0	4.5375	0	48.868
5	936	0	0	0	1.1133	3.4061	1.8456	0	3.8949e-06	0.00026754	0.51556	0.0031679	0	4.4677	0	1.1858	3.4123	1.8472	0	3.8007e-06	0.00026754	0.48425	0.0034196	0	4.5394	0	1.1496	3.4105	1.8468	0	1.5187e-05	0.00053507	0.49991	0.0032858	0	4.4933	0	48.868
6	936	0	0	0	1.1315	3.3869	1.8403	0	1.0409e-06	0.0001682	0.50774	0.0031817	0	4.4985	0	1.1658	3.3903	1.8413	0	1.0287e-06	0.0001682	0.49206	0.0033177	0	4.4954	0	1.1486	3.3889	1.8409	0	3.9401e-06	0.0003364	0.4999	0.0032367	0	4.4818	0	48.868
7	936	0	0	0	1.141	3.3787	1.8381	0	3.1973e-07	0.00011918	0.50382	0.0032036	0	4.4944	0	1.1562	3.3788	1.8381	0	3.1816e-07	0.00011918	0.496	0.0032479	0	4.4862	0	1.1486	3.3788	1.8381	0	1.0806e-06	0.00023836	0.49991	0.0032331	0	4.4689	0	48.868
8	936	0	0	0	1.1448	3.3755	1.8373	0	1.3587e-07	9.3069e-05	0.50186	0.0031927	0	4.4587	0	1.1517	3.3746	1.837	0	1.3566e-07	9.3069e-05	0.49795	0.0032091	0	4.4784	0	1.1482	3.3751	1.8371	0	3.4619e-07	0.00018614	0.4999	0.0032106	0	4.4674	0	48.868
9	936	0	0	0	1.1472	3.3692	1.8355	0	8.6307e-08	8.2668e-05	0.50087	0.0032189	0	4.4632	0	1.1514	3.3711	1.836	0	8.6281e-08	8.2668e-05	0.49892	0.0032309	0	4.4628	0	1.1493	3.3701	1.8358	0	1.508e-07	0.00016534	0.4999	0.0032217	0	4.4642	0	48.868
10	936	0	0	0	1.1481	3.3699	1.8357	0	8.0214e-08	7.4673e-05	0.50038	0.0032261	0	4.4483	0	1.1511	3.3682	1.8353	0	8.021e-08	7.4673e-05	0.49941	0.0032088	0	4.4661	0	1.1496	3.369	1.8355	0	1.1895e-07	0.00014935	0.4999	0.0032323	0	4.4638	0	48.868
11	936	0	0	0	1.1481	3.368	1.8352	0	8.0507e-08	6.9534e-05	0.50014	0.0032512	0	4.4589	0	1.1491	3.368	1.8352	0	8.0505e-08	6.9534e-05	0.49966	0.0032099	0	4.4558	0	1.1486	3.368	1.8352	0	1.0461e-07	0.00013907	0.4999	0.003239	0	4.4698	0	48.868
12	936	0	0	0	1.1477	3.367	1.8349	0	8.0112e-08	6.9512e-05	0.50002	0.0032513	0	4.4558	0	1.1484	3.3667	1.8348	0	8.0113e-08	6.9512e-05	0.49978	0.0032375	0	4.4686	0	1.148	3.3668	1.8349	0	1.0507e-07	0.00013902	0.4999	0.0032201	0	4.4808	0	48.868
13	936	0	0	0	1.1477	3.3665	1.8348	0	8.2397e-08	6.4282e-05	0.49996	0.0032205	0	4.4664	0	1.1491	3.3681	1.8352	0	8.2395e-08	6.4282e-05	0.49984	0.003212	0	4.4557	0	1.1484	3.3673	1.835	0	1.0307e-07	0.00012856	0.4999	0.0032169	0	4.4603	0	48.868
14	936	0	0	0	1.1479	3.3681	1.8352	0	8.1434e-08	6.8953e-05	0.49993	0.0032187	0	4.458	0	1.1485	3.3679	1.8352	0	8.1435e-08	6.8953e-05	0.49988	0.0032101	0	4.4501	0	1.1482	3.368	1.8352	0	1.0973e-07	0.00013791	0.4999	0.0032221	0	4.4406	0	48.868
15	936	0	0	0	1.148	3.3668	1.8349	0	8.1305e-08	6.8222e-05	0.49992	0.0032039	0	4.479	0	1.1484	3.3686	1.8354	0	8.1307e-08	6.8222e-05	0.49989	0.003226	0	4.4574	0	1.1482	3.3677	1.8351	0	1.0798e-07	0.00013644	0.4999	0.0032064	0	4.4724	0	48.868
16	936	0	0	0	1.1464	3.3664	1.8348	0	8.075e-08	7.0123e-05	0.49991	0.0032204	0	4.4636	0	1.1485	3.3678	1.8352	0	8.0752e-08	7.0123e-05	0.49989	0.0032111	0	4.4656	0	1.1475	3.3671	1.835	0	1.0652e-07	0.00014025	0.4999	0.0032218	0	4.4638	0	48.868
17	936	0	0	0	1.1473	3.3661	1.8347	0	8.0219e-08	7.1809e-05	0.4999	0.003212	0	4.4513	0	1.1484	3.3664	1.8348	0	8.0222e-08	7.1809e-05	0.4999	0.0032255	0	4.4627	0	1.1478	3.3663	1.8347	0	1.0449e-07	0.00014362	0.4999	0.0031981	0	4.4767	0	48.868
18	936	0	0	0	1.1477	3.3647	1.8343	0	8.1001e-08	6.8888e-05	0.4999	0.0031637	0	4.4709	0	1.1471	3.3686	1.8354	0	8.1003e-08	6.8888e-05	0.4999	0.0032227	0	4.4748	0	1.1474	3.3666	1.8348	0	1.0959e-07	0.00013778	0.4999	0.0031836	0	4.4707	0	48.868
19	936	0	0	0	1.147	3.3665	1.8348	0	8.1411e-08	6.8189e-05	0.4999	0.0032364	0	4.4576	0	1.1473	3.3646	1.8343	0	8.1411e-08	6.8189e-05	0.4999	0.0032256	0	4.4543	0	1.1472	3.3655	1.8345	0	1.0501e-07	0.00013638	0.4999	0.0032255	0	4.4562	0	48.868
20	936	0	0	0	1.1476	3.368	1.8352	0	8.0273e-08	7.0824e-05	0.4999	0.0032488	0	4.451	0	1.1468	3.365	1.8344	0	8.0273e-08	7.0824e-05	0.4999	0.0031831	0	4.4768	0	1.1472	3.3665	1.8348	0	1.0876e-07	0.00014165	0.4999	0.0032024	0	4.4591	0	48.868
21	936	0	0	0	1.1466	3.3681	1.8353	0	7.9922e-08	7.0896e-05	0.4999	0.0032273	0	4.471	0	1.1477	3.367	1.8349	0	7.9926e-08	7.0896e-05	0.4999	0.0032193	0	4.4712	0	1.1471	3.3676	1.8351	0	1.0995e-07	0.00014179	0.4999	0.0032089	0	4.4622	0	48.868
22	936	0	0	0	1.1461	3.3703	1.8358	0	7.9755e-08	7.1274e-05	0.4999	0.0032188	0	4.4745	0	1.1483	3.3686	1.8354	0	7.9754e-08	7.1274e-05	0.4999	0.0032177	0	4.4672	0	1.1472	3.3695	1.8356	0	1.0913e-07	0.00014255	0.4999	0.0032145	0	4.4664	0	48.868
23	936	0	0	0	1.1466	3.3713	1.8361	0	7.9722e-08	7.1722e-05	0.4999	0.0032237	0	4.4656	0	1.1469	3.3683	1.8353	0	7.9719e-08	7.1722e-05	0.4999	0.003242	0	4.4553	0	1.1468	3.3698	1.8357	0	1.0773e-07	0.00014344	0.4999	0.003226	0	4.463	0	48.868
24	936	0	0	0	1.1462	3.3662	1.8347	0	7.9584e-08	7.2248e-05	0.4999	0.0032436	0	4.4626	0	1.1461	3.3689	1.8354	0	7.9581e-08	7.2248e-05	0.4999	0.0032352	0	4.455	0	1.1461	3.3675	1.8351	0	1.0547e-07	0.0001445	0.4999	0.0032035	0	4.449	0	48.868
25	936	0	0	0	1.1459	3.3634	1.834	0	7.9321e-08	7.132e-05	0.4999	0.0032027	0	4.4431	0	1.1457	3.3658	1.8346	0	7.9323e-08	7.132e-05	0.4999	0.0032165	0	4.4609	0	1.1458	3.3646	1.8343	0	1.0838e-07	0.00014264	0.4999	0.0031887	0	4.4765	0	48.868
0	936	0	0	0	5.6474e-05	3.2736	1.8093	0	0.0064416	0.0064999	1	0.00099467	0	3.2597	0	2.299	3.4194	1.8492	0	0.0027648	0.0064999	0	0.0098067	0	5.511	0	1.1495	4.6678	2.1605	0	0.012884	0.013	0.5	0.0054161	0	5.3081	0	48.868
1	936	0	0	0	0.57595	3.6395	1.9077	0	0.0012065	0.0032826	0.7498	0.0021328	0	4.1593	0	1.7236	3.718	1.9282	0	0.00080514	0.0032826	0.25026	0.0064775	0	5.2439	0	1.1498	4.008	2.002	0	0.0036781	0.0065653	0.50003	0.0042991	0	4.9952	0	48.868
2	936	0	0	0	0.86324	3.5889	1.8944	0	0.00026849	0.001674	0.62496	0.0027204	0	4.404	0	1.4373	3.6279	1.9047	0	0.00021977	0.001674	0.3751	0.0047599	0	4.9484	0	1.1503	3.6907	1.9211	0	0.0009546	0.0033481	0.50003	0.0037526	0	4.7477	0	48.868
3	936	0	0	0	1.0071	3.5009	1.8711	0	6.357e-05	0.0008713	0.5625	0.002978	0	4.4517	0	1.2941	3.5191	1.8759	0	5.7537e-05	0.0008713	0.43758	0.0039836	0	4.7175	0	1.1506	3.5306	1.879	0	0.00024066	0.0017426	0.50004	0.0034584	0	4.6001	0	48.868
4	936	0	0	0	1.0792	3.4389	1.8544	0	1.5519e-05	0.00047159	0.53131	0.0031221	0	4.4746	0	1.2225	3.4471	1.8566	0	1.4768e-05	0.00047159	0.46881	0.0035971	0	4.5989	0	1.1509	3.4481	1.8569	0	6.0295e-05	0.00094317	0.50006	0.0033501	0	4.5493	0	48.868
5	936	0	0	0	1.1147	3.405	1.8453	0	3.8766e-06	0.00026721	0.51562	0.0031752	0	4.464	0	1.1878	3.4117	1.8471	0	3.7831e-06	0.00026721	0.48444	0.0034285	0	4.5595	0	1.1512	3.4097	1.8465	0	1.5118e-05	0.00053442	0.50003	0.0032778	0	4.5102	0	48.868
6	936	0	0	0	1.1326	3.3865	1.8402	0	1.0185e-06	0.00016741	0.50778	0.0032103	0	4.4857	0	1.1697	3.3929	1.842	0	1.0068e-06	0.00016741	0.49226	0.0033451	0	4.5333	0	1.1512	3.39	1.8412	0	3.8532e-06	0.00033482	0.50002	0.0032723	0	4.4814	0	48.868
7	936	0	0	0	1.1413	3.3774	1.8378	0	3.0976e-07	0.00011849	0.50393	0.0032273	0	4.4755	0	1.1603	3.3788	1.8382	0	3.0827e-07	0.00011849	0.49614	0.0032644	0	4.4902	0	1.1508	3.3782	1.838	0	1.0447e-06	0.00023699	0.50003	0.0032314	0	4.4666	0	48.868
8	936	0	0	0	1.1462	3.3745	1.837	0	1.3323e-07	9.2604e-05	0.50197	0.0032019	0	4.4561	0	1.1555	3.3754	1.8372	0	1.3304e-07	9.2604e-05	0.49809	0.0032776	0	4.4532	0	1.1509	3.375	1.8371	0	3.4059e-07	0.00018521	0.50003	0.0032297	0	4.4878	0	48.868
9	936	0	0	0	1.1494	3.369	1.8355	0	9.0134e-08	7.7351e-05	0.50101	0.0032609	0	4.4579	0	1.1538	3.3705	1.8359	0	9.0107e-08	7.7351e-05	0.49907	0.0032541	0	4.4932	0	1.1516	3.3698	1.8357	0	1.5868e-07	0.0001547	0.50004	0.003209	0	4.4785	0	48.868
10	936	0	0	0	1.1495	3.3688	1.8354	0	7.9642e-08	7.4269e-05	0.50053	0.0032185	0	4.4795	0	1.1527	3.37	1.8358	0	7.9637e-08	7.4269e-05	0.49956	0.0032324	0	4.4738	0	1.1511	3.3694	1.8356	0	1.158e-07	0.00014854	0.50004	0.0032268	0	4.4816	0	48.868
11	936	0	0	0	1.15	3.3709	1.836	0	7.9771e-08	7.0701e-05	0.50028	0.0032253	0	4.4731	0	1.1519	3.3685	1.8354	0	7.977e-08	7.0701e-05	0.4998	0.0032437	0	4.4677	0	1.151	3.3697	1.8357	0	1.0629e-07	0.0001414	0.50004	0.0032192	0	4.4783	0	48.868
12	936	0	0	0	1.151	3.3686	1.8354	0	8.0383e-08	7.0906e-05	0.50016	0.0032288	0	4.4427	0	1.1508	3.3674	1.835	0	8.0383e-08	7.0906e-05	0.49992	0.0032488	0	4.4532	0	1.1509	3.368	1.8352	0	1.0542e-07	0.00014181	0.50004	0.0032299	0	4.4544	0	48.868
13	936	0	0	0	1.1525	3.3676	1.8351	0	7.9268e-08	7.2115e-05	0.5001	0.0032655	0	4.4805	0	1.1504	3.3639	1.8341	0	7.9267e-08	7.2115e-05	0.49998	0.0032048	0	4.4719	0	1.1514	3.3657	1.8346	0	1.0727e-07	0.00014423	0.50004	0.0032198	0	4.4731	0	48.868
14	936	0	0	0	1.1523	3.3691	1.8355	0	8.1244e-08	6.7732e-05	0.50007	0.0032161	0	4.4732	0	1.1505	3.3621	1.8336	0	8.1244e-08	6.7732e-05	0.50001	0.0032352	0	4.475	0	1.1514	3.3656	1.8346	0	1.1083e-07	0.00013546	0.50004	0.0032112	0	4.4768	0	48.868
15	936	0	0	0	1.1513	3.3698	1.8357	0	8.0267e-08	7.0349e-05	0.50006	0.0032185	0	4.4679	0	1.1518	3.3637	1.834	0	8.0267e-08	7.0349e-05	0.50003	0.0032268	0	4.4782	0	1.1515	3.3667	1.8349	0	1.1018e-07	0.0001407	0.50004	0.0032207	0	4.4624	0	48.868
16	936	0	0	0	1.1518	3.3673	1.835	0	8.1961e-08	6.5942e-05	0.50005	0.0032457	0	4.4573	0	1.1511	3.3654	1.8345	0	8.1962e-08	6.5942e-05	0.50003	0.0032047	0	4.4434	0	1.1515	3.3663	1.8348	0	1.0449e-07	0.00013188	0.50004	0.0032364	0	4.4616	0	48.868
17	936	0	0	0	1.1512	3.3675	1.8351	0	8.0735e-08	6.9038e-05	0.50005	0.0032145	0	4.4715	0	1.1512	3.3646	1.8343	0	8.0733e-08	6.9038e-05	0.50004	0.0032169	0	4.4577	0	1.1512	3.366	1.8347	0	1.1045e-07	0.00013808	0.50004	0.0032402	0	4.4698	0	48.868
18	936	0	0	0	1.1508	3.3664	1.8348	0	7.9272e-08	7.2501e-05	0.50004	0.0032284	0	4.4708	0	1.1506	3.3648	1.8343	0	7.9271e-08	7.2501e-05	0.50004	0.0031869	0	4.4561	0	1.1507	3.3656	1.8346	0	1.0809e-07	0.000145	0.50004	0.0032572	0	4.4562	0	48.868
19	936	0	0	0	1.1506	3.3649	1.8344	0	8.0009e-08	7.1833e-05	0.50004	0.0032404	0	4.4632	0	1.1504	3.3658	1.8346	0	8.0011e-08	7.1833e-05	0.50004	0.0032131	0	4.4636	0	1.1505	3.3653	1.8345	0	1.1093e-07	0.00014367	0.50004	0.0032105	0	4.4655	0	48.868
20	936	0	0	0	1.1512	3.3649	1.8344	0	8.1101e-08	6.9514e-05	0.50004	0.00323	0	4.4687	0	1.1508	3.3643	1.8342	0	8.1101e-08	6.9514e-05	0.50004	0.0032129	0	4.4646	0	1.151	3.3646	1.8343	0	1.0603e-07	0.00013903	0.50004	0.0032036	0	4.4483	0	48.868
21	936	0	0	0	1.1513	3.3679	1.8352	0	7.9891e-08	7.1177e-05	0.50004	0.0032313	0	4.4687	0	1.1513	3.3633	1.8339	0	7.9891e-08	7.1177e-05	0.50004	0.0031936	0	4.4635	0	1.1513	3.3656	1.8346	0	1.0732e-07	0.00014235	0.50004	0.0032441	0	4.4577	0	48.868
22	936	0	0	0	1.1513	3.3655	1.8345	0	7.9741e-08	7.2431e-05	0.50004	0.0032344	0	4.4676	0	1.1522	3.3652	1.8345	0	7.9742e-08	7.2431e-05	0.50004	0.0032197	0	4.4622	0	1.1518	3.3653	1.8345	0	1.0855e-07	0.00014486	0.50004	0.0032133	0	4.4701	0	48.868
23	936	0	0	0	1.1511	3.3643	1.8342	0	8.0636e-08	7.0826e-05	0.50004	0.0032121	0	4.4618	0	1.1524	3.3695	1.8356	0	8.0638e-08	7.0826e-05	0.50004	0.0032584	0	4.4618	0	1.1518	3.3669	1.8349	0	1.1009e-07	0.00014165	0.50004	0.0032277	0	4.4725	0	48.868
24	936	0	0	0	1.1519	3.368	1.8352	0	7.9962e-08	7.2418e-05	0.50004	0.0032075	0	4.4638	0	1.1514	3.3685	1.8353	0	7.9963e-08	7.2418e-05	0.50004	0.0032381	0	4.4641	0	1.1516	3.3682	1.8353	0	1.0638e-07	0.00014484	0.50004	0.0032387	0	4.4532	0	48.868
25	936	0	0	0	1.1513	3.3658	1.8346	0	8.0008e-08	6.8623e-05	0.50004	0.0032163	0	4.4863	0	1.1519	3.3665	1.8348	0	8.0008e-08	6.8623e-05	0.50004	0.0032513	0	4.4713	0	1.1516	3.3662	1.8347	0	1.0421e-07	0.00013725	0.50004	0.0032405	0	4.4667	0	48.868
0	936	0	0	0	0.0016563	3.2765	1.8101	0	0.0064409	0.0065023	1	0.00099467	0	3.338	0	2.2997	3.4168	1.8485	0	0.0027645	0.0065023	0	0.0098057	0	5.499	0	1.1507	4.667	2.1603	0	0.012883	0.013005	0.5	0.0054228	0	5.3039	0	48.868
1	936	0	0	0	0.57632	3.6389	1.9076	0	0.0012084	0.003287	0.74997	0.0021253	0	4.1455	0	1.7247	3.7114	1.9265	0	0.00080615	0.003287	0.24989	0.0065076	0	5.2585	0	1.1505	4.0049	2.0012	0	0.003683	0.0065739	0.49993	0.0042811	0	4.9756	0	48.868
2	936	0	0	0	0.86316	3.587	1.8939	0	0.00026827	0.0016772	0.62478	0.0027159	0	4.425	0	1.4376	3.623	1.9034	0	0.00021962	0.0016772	0.37487	0.0048295	0	4.9222	0	1.1504	3.6875	1.9203	0	0.00095391	0.0033545	0.49983	0.0037387	0	4.7303	0	48.868
3	936	0	0	0	1.0065	3.4977	1.8702	0	6.3393e-05	0.00086944	0.56231	0.0030013	0	4.462	0	1.2941	3.5173	1.8754	0	5.7386e-05	0.00086944	0.43746	0.0039288	0	4.7266	0	1.1503	3.5282	1.8783	0	0.00024001	0.0017389	0.49988	0.0034665	0	4.6142	0	48.868
4	936	0	0	0	1.0784	3.4396	1.8546	0	1.551e-05	0.00046796	0.5311	0.0031107	0	4.4648	0	1.2225	3.4457	1.8563	0	1.476e-05	0.00046796	0.46868	0.003588	0	4.5962	0	1.1504	3.4478	1.8568	0	6.0255e-05	0.00093591	0.49989	0.0033535	0	4.5483	0	48.868
5	936	0	0	0	1.1143	3.4006	1.8441	0	3.886e-06	0.00026906	0.51549	0.0031617	0	4.4592	0	1.1873	3.4048	1.8452	0	3.7921e-06	0.00026906	0.48427	0.0033908	0	4.556	0	1.1508	3.4041	1.845	0	1.5157e-05	0.00053813	0.49988	0.0032685	0	4.4987	0	48.868
6	936	0	0	0	1.1328	3.3843	1.8397	0	1.0212e-06	0.00016714	0.50765	0.0032137	0	4.451	0	1.1684	3.3839	1.8395	0	1.0094e-06	0.00016714	0.49207	0.003314	0	4.4817	0	1.1506	3.3844	1.8397	0	3.8648e-06	0.00033428	0.49986	0.00324	0	4.4939	0	48.868
7	936	0	0	0	1.1418	3.3726	1.8365	0	3.1243e-07	0.00011803	0.50375	0.0032137	0	4.4376	0	1.1599	3.3784	1.838	0	3.1093e-07	0.00011803	0.49595	0.0033087	0	4.4774	0	1.1509	3.3755	1.8373	0	1.049e-06	0.00023606	0.49985	0.003233	0	4.4789	0	48.868
8	936	0	0	0	1.1458	3.3685	1.8353	0	1.349e-07	9.0868e-05	0.50181	0.0032417	0	4.4604	0	1.1545	3.3743	1.8369	0	1.347e-07	9.0868e-05	0.49789	0.0032535	0	4.4646	0	1.1501	3.3714	1.8361	0	3.3804e-07	0.00018174	0.49985	0.0032133	0	4.479	0	48.868
9	936	0	0	0	1.1486	3.3698	1.8357	0	8.8663e-08	7.9702e-05	0.50082	0.0032099	0	4.4581	0	1.1519	3.372	1.8363	0	8.8635e-08	7.9702e-05	0.49886	0.0031889	0	4.489	0	1.1503	3.3709	1.836	0	1.5478e-07	0.0001594	0.49984	0.003225	0	4.4696	0	48.868
10	936	0	0	0	1.149	3.3665	1.8348	0	8.0492e-08	7.3839e-05	0.50033	0.0032241	0	4.4709	0	1.1516	3.3671	1.835	0	8.0489e-08	7.3839e-05	0.49936	0.0032084	0	4.4478	0	1.1503	3.3668	1.8349	0	1.2006e-07	0.00014768	0.49985	0.0032095	0	4.4683	0	48.868
11	936	0	0	0	1.1501	3.3668	1.8349	0	8.0399e-08	6.9483e-05	0.50009	0.0032193	0	4.4686	0	1.1506	3.3644	1.8342	0	8.0401e-08	6.9483e-05	0.4996	0.0031993	0	4.4586	0	1.1503	3.3656	1.8346	0	1.0425e-07	0.00013897	0.49985	0.0032185	0	4.4708	0	48.868
12	936	0	0	0	1.1521	3.3657	1.8346	0	8.0333e-08	6.8741e-05	0.49997	0.0032072	0	4.4886	0	1.1507	3.3647	1.8343	0	8.0334e-08	6.8741e-05	0.49973	0.0031923	0	4.4497	0	1.1514	3.3652	1.8344	0	1.0568e-07	0.00013748	0.49985	0.0032184	0	4.4544	0	48.868
13	936	0	0	0	1.1521	3.3666	1.8348	0	8.0292e-08	6.8404e-05	0.4999	0.0032575	0	4.4865	0	1.1511	3.3675	1.8351	0	8.0291e-08	6.8404e-05	0.49979	0.003214	0	4.4683	0	1.1516	3.3671	1.835	0	1.0855e-07	0.00013681	0.49985	0.0032258	0	4.4856	0	48.868
14	936	0	0	0	1.1521	3.3668	1.8349	0	8.0581e-08	6.8523e-05	0.49987	0.0032652	0	4.4754	0	1.1507	3.3663	1.8347	0	8.058e-08	6.8523e-05	0.49981	0.0032383	0	4.4595	0	1.1514	3.3665	1.8348	0	1.053e-07	0.00013705	0.49984	0.003231	0	4.4505	0	48.868
15	936	0	0	0	1.1527	3.3691	1.8355	0	8.0966e-08	6.9194e-05	0.49986	0.0032271	0	4.4578	0	1.1511	3.3681	1.8352	0	8.0967e-08	6.9194e-05	0.49983	0.0032229	0	4.4798	0	1.1519	3.3686	1.8354	0	1.15e-07	0.00013839	0.49985	0.0032213	0	4.4663	0	48.868
16	936	0	0	0	1.1539	3.3655	1.8345	0	8.1557e-08	6.9159e-05	0.49985	0.0032296	0	4.461	0	1.152	3.368	1.8352	0	8.1557e-08	6.9159e-05	0.49984	0.0032343	0	4.4636	0	1.1529	3.3668	1.8349	0	1.0865e-07	0.00013832	0.49985	0.0032238	0	4.4739	0	48.868
17	936	0	0	0	1.1543	3.3638	1.8341	0	8.0303e-08	7.0332e-05	0.49985	0.003218	0	4.4707	0	1.1526	3.3691	1.8355	0	8.0302e-08	7.0332e-05	0.49984	0.0032576	0	4.4702	0	1.1535	3.3664	1.8348	0	1.0648e-07	0.00014066	0.49985	0.0032335	0	4.4739	0	48.868
18	936	0	0	0	1.1548	3.3663	1.8348	0	7.964e-08	7.0884e-05	0.49985	0.0032457	0	4.4638	0	1.1528	3.3661	1.8347	0	7.9642e-08	7.0884e-05	0.49984	0.0032537	0	4.4585	0	1.1538	3.3662	1.8347	0	1.0602e-07	0.00014177	0.49985	0.0032529	0	4.4749	0	48.868
19	936	0	0	0	1.1545	3.3688	1.8354	0	8.008e-08	7.1199e-05	0.49985	0.0032199	0	4.4701	0	1.1524	3.3657	1.8346	0	8.0079e-08	7.1199e-05	0.49984	0.0031983	0	4.4456	0	1.1535	3.3673	1.835	0	1.1204e-07	0.0001424	0.49985	0.0032465	0	4.4581	0	48.868
20	936	0	0	0	1.1545	3.3664	1.8348	0	7.9978e-08	7.0155e-05	0.49985	0.0032496	0	4.4618	0	1.1526	3.3659	1.8347	0	7.9976e-08	7.0155e-05	0.49984	0.0032164	0	4.461	0	1.1535	3.3662	1.8347	0	1.0916e-07	0.00014031	0.49985	0.0032155	0	4.4768	0	48.868
21	936	0	0	0	1.154	3.3667	1.8348	0	7.9739e-08	7.1935e-05	0.49985	0.0032592	0	4.4721	0	1.1529	3.3674	1.835	0	7.9737e-08	7.1935e-05	0.49984	0.0032301	0	4.4857	0	1.1535	3.367	1.8349	0	1.1029e-07	0.00014387	0.49985	0.0032324	0	4.4685	0	48.868
22	936	0	0	0	1.1546	3.3697	1.8357	0	7.953e-08	7.2492e-05	0.49985	0.0032528	0	4.4592	0	1.1523	3.3675	1.8351	0	7.9528e-08	7.2492e-05	0.49985	0.0032435	0	4.4615	0	1.1535	3.3686	1.8354	0	1.0888e-07	0.00014498	0.49985	0.0032209	0	4.4686	0	48.868
23	936	0	0	0	1.1532	3.3664	1.8348	0	8.0741e-08	6.9554e-05	0.49985	0.003238	0	4.4724	0	1.1529	3.3703	1.8358	0	8.0738e-08	6.9554e-05	0.49985	0.0032476	0	4.4598	0	1.153	3.3684	1.8353	0	1.0854e-07	0.00013911	0.49985	0.0032583	0	4.4618	0	48.868
24	936	0	0	0	1.1531	3.3696	1.8356	0	8.1524e-08	6.7469e-05	0.49985	0.0032263	0	4.4716	0	1.153	3.3664	1.8348	0	8.1525e-08	6.7469e-05	0.49985	0.0032316	0	4.4489	0	1.153	3.368	1.8352	0	1.0567e-07	0.00013494	0.49985	0.0031965	0	4.4667	0	48.868
25	936	0	0	0	1.1524	3.3693	1.8356	0	8.0384e-08	7.0159e-05	0.49985	0.0032375	0	4.4516	0	1.1523	3.3681	1.8353	0	8.0384e-08	7.0159e-05	0.49985	0.0032664	0	4.4481	0	1.1523	3.3687	1.8354	0	1.0149e-07	0.00014032	0.49985	0.0032199	0	4.467	0	48.868
0	936	0	0	0	0.0001459	3.2777	1.8105	0	0.0064409	0.0064995	1	0.0010123	0	3.2983	0	2.2993	3.4217	1.8498	0	0.0027645	0.0064995	0	0.0098317	0	5.5147	0	1.1497	4.6712	2.1613	0	0.012882	0.012999	0.5	0.0054135	0	5.3021	0	48.868
1	936	0	0	0	0.57458	3.6397	1.9078	0	0.0012081	0.0032863	0.74988	0.0021169	0	4.1582	0	1.7256	3.716	1.9277	0	0.00080603	0.0032863	0.24999	0.0065471	0	5.2679	0	1.1501	4.0091	2.0023	0	0.0036824	0.0065725	0.49993	0.0043411	0	4.9853	0	48.868
2	936	0	0	0	0.86168	3.5886	1.8944	0	0.00026865	0.0016772	0.6249	0.0027056	0	4.3905	0	1.4378	3.6292	1.905	0	0.0002199	0.0016772	0.3749	0.0048168	0	4.9575	0	1.1497	3.6919	1.9214	0	0.00095516	0.0033544	0.4999	0.0037683	0	4.7538	0	48.868
3	936	0	0	0	1.0048	3.497	1.87	0	6.3761e-05	0.00087128	0.56248	0.0029708	0	4.4462	0	1.2938	3.5209	1.8764	0	5.7702e-05	0.00087128	0.43745	0.0039771	0	4.721	0	1.1493	3.5298	1.8788	0	0.00024136	0.0017426	0.49997	0.0034503	0	4.6186	0	48.868
4	936	0	0	0	1.077	3.438	1.8542	0	1.551e-05	0.00047034	0.5312	0.0030808	0	4.4518	0	1.2211	3.448	1.8569	0	1.4759e-05	0.00047034	0.46877	0.0036243	0	4.6136	0	1.149	3.4482	1.8569	0	6.0258e-05	0.00094068	0.49999	0.0033277	0	4.5331	0	48.868
5	936	0	0	0	1.1127	3.4024	1.8446	0	3.9251e-06	0.00026818	0.51559	0.0032247	0	4.4464	0	1.1852	3.409	1.8463	0	3.8298e-06	0.00026818	0.48433	0.0033817	0	4.5179	0	1.1489	3.407	1.8458	0	1.5309e-05	0.00053637	0.49996	0.0032836	0	4.4985	0	48.868
6	936	0	0	0	1.1305	3.3831	1.8393	0	1.0358e-06	0.00016711	0.50776	0.0031869	0	4.4653	0	1.1681	3.387	1.8404	0	1.0238e-06	0.00016711	0.49214	0.0033025	0	4.4984	0	1.1493	3.3854	1.8399	0	3.9216e-06	0.00033422	0.49995	0.0032336	0	4.4848	0	48.868
7	936	0	0	0	1.1397	3.3761	1.8374	0	3.1846e-07	0.00011687	0.50385	0.0032503	0	4.4683	0	1.1588	3.3743	1.8369	0	3.169e-07	0.00011687	0.49603	0.0032388	0	4.4806	0	1.1492	3.3753	1.8372	0	1.0742e-06	0.00023374	0.49994	0.003212	0	4.4629	0	48.868
8	936	0	0	0	1.1437	3.3715	1.8362	0	1.3454e-07	9.4098e-05	0.50187	0.0031569	0	4.4621	0	1.1537	3.3741	1.8369	0	1.3434e-07	9.4098e-05	0.49798	0.0032396	0	4.4797	0	1.1487	3.3728	1.8365	0	3.4082e-07	0.0001882	0.49993	0.0032243	0	4.4724	0	48.868
9	936	0	0	0	1.1458	3.3696	1.8356	0	8.9431e-08	7.921e-05	0.5009	0.0031987	0	4.4579	0	1.1508	3.3681	1.8352	0	8.9401e-08	7.921e-05	0.49895	0.003262	0	4.4515	0	1.1483	3.3688	1.8354	0	1.624e-07	0.00015842	0.49993	0.0032169	0	4.4625	0	48.868
10	936	0	0	0	1.147	3.365	1.8344	0	8.0934e-08	7.4007e-05	0.50041	0.0031985	0	4.4849	0	1.1494	3.3658	1.8346	0	8.0931e-08	7.4007e-05	0.49943	0.0032036	0	4.4664	0	1.1482	3.3654	1.8345	0	1.2463e-07	0.00014801	0.49992	0.0032099	0	4.4391	0	48.868
11	936	0	0	0	1.1472	3.3637	1.834	0	7.9664e-08	7.2218e-05	0.50017	0.0032375	0	4.4746	0	1.1491	3.3645	1.8343	0	7.9664e-08	7.2218e-05	0.49968	0.0032036	0	4.4572	0	1.1482	3.3641	1.8341	0	1.1319e-07	0.00014444	0.49993	0.003208	0	4.454	0	48.868
12	936	0	0	0	1.1483	3.3645	1.8343	0	7.8434e-08	7.4193e-05	0.50005	0.0031983	0	4.4472	0	1.1501	3.3626	1.8337	0	7.8435e-08	7.4193e-05	0.49981	0.0032309	0	4.4596	0	1.1492	3.3636	1.834	0	1.0729e-07	0.00014839	0.49993	0.0031783	0	4.4586	0	48.868
13	936	0	0	0	1.1483	3.3649	1.8344	0	8.0291e-08	7.0016e-05	0.49999	0.0032255	0	4.465	0	1.1516	3.3689	1.8355	0	8.0291e-08	7.0016e-05	0.49987	0.0032505	0	4.4857	0	1.1499	3.3669	1.8349	0	1.0099e-07	0.00014003	0.49993	0.0032303	0	4.4694	0	48.868
14	936	0	0	0	1.1499	3.3649	1.8344	0	7.9004e-08	7.1895e-05	0.49996	0.0032408	0	4.4864	0	1.1505	3.3642	1.8342	0	7.9005e-08	7.1895e-05	0.4999	0.0032239	0	4.4689	0	1.1502	3.3646	1.8343	0	1.0253e-07	0.00014379	0.49993	0.0032167	0	4.4641	0	48.868
15	936	0	0	0	1.1503	3.3612	1.8334	0	8.0356e-08	6.7097e-05	0.49995	0.0032147	0	4.4551	0	1.1496	3.3674	1.835	0	8.0357e-08	6.7097e-05	0.49992	0.003176	0	4.446	0	1.1499	3.3643	1.8342	0	1.0249e-07	0.00013419	0.49993	0.0032199	0	4.463	0	48.868
16	936	0	0	0	1.1505	3.3658	1.8346	0	8.0619e-08	6.9465e-05	0.49994	0.0032271	0	4.4747	0	1.1504	3.3652	1.8344	0	8.0618e-08	6.9465e-05	0.49992	0.0032131	0	4.4501	0	1.1504	3.3655	1.8345	0	1.0308e-07	0.00013893	0.49993	0.0032187	0	4.4638	0	48.868
17	936	0	0	0	1.1502	3.3649	1.8344	0	7.9568e-08	7.1969e-05	0.49994	0.0032336	0	4.4573	0	1.1507	3.3635	1.834	0	7.9567e-08	7.1969e-05	0.49993	0.003226	0	4.4539	0	1.1504	3.3642	1.8342	0	1.1132e-07	0.00014394	0.49993	0.0032174	0	4.4659	0	48.868
18	936	0	0	0	1.1497	3.3641	1.8341	0	7.9615e-08	7.4097e-05	0.49993	0.0032019	0	4.4652	0	1.1502	3.3647	1.8343	0	7.9615e-08	7.4097e-05	0.49993	0.0032047	0	4.4737	0	1.1499	3.3644	1.8342	0	1.1614e-07	0.00014819	0.49993	0.0032093	0	4.4653	0	48.868
19	936	0	0	0	1.1512	3.3658	1.8346	0	8.0947e-08	6.8434e-05	0.49993	0.003204	0	4.4531	0	1.1504	3.3675	1.8351	0	8.0946e-08	6.8434e-05	0.49993	0.0032032	0	4.4809	0	1.1508	3.3667	1.8348	0	1.0597e-07	0.00013687	0.49993	0.0032426	0	4.453	0	48.868
20	936	0	0	0	1.1511	3.369	1.8355	0	7.9928e-08	7.0691e-05	0.49993	0.0032323	0	4.4629	0	1.1519	3.3663	1.8348	0	7.9927e-08	7.0691e-05	0.49993	0.0031944	0	4.4699	0	1.1515	3.3676	1.8351	0	1.0892e-07	0.00014138	0.49993	0.0032135	0	4.4711	0	48.868
21	936	0	0	0	1.1512	3.3688	1.8354	0	7.8041e-08	7.3965e-05	0.49993	0.0032337	0	4.4713	0	1.1511	3.3662	1.8347	0	7.8039e-08	7.3965e-05	0.49993	0.0032233	0	4.4616	0	1.1512	3.3675	1.8351	0	1.0855e-07	0.00014793	0.49993	0.0032344	0	4.4673	0	48.868
22	936	0	0	0	1.151	3.3669	1.8349	0	8.0204e-08	7.003e-05	0.49993	0.0032445	0	4.4363	0	1.1509	3.3652	1.8345	0	8.0204e-08	7.003e-05	0.49993	0.0032279	0	4.4762	0	1.151	3.3661	1.8347	0	1.0954e-07	0.00014006	0.49993	0.0032011	0	4.4556	0	48.868
23	936	0	0	0	1.1512	3.3677	1.8351	0	8.0421e-08	6.9077e-05	0.49993	0.0032351	0	4.4885	0	1.1504	3.3647	1.8343	0	8.0422e-08	6.9077e-05	0.49993	0.0032291	0	4.4442	0	1.1508	3.3662	1.8347	0	1.0697e-07	0.00013815	0.49993	0.0032215	0	4.4614	0	48.868
24	936	0	0	0	1.1511	3.3672	1.835	0	7.9258e-08	7.2767e-05	0.49993	0.0032563	0	4.4659	0	1.1507	3.3654	1.8345	0	7.9258e-08	7.2767e-05	0.49993	0.0032195	0	4.4837	0	1.1509	3.3663	1.8348	0	1.0994e-07	0.00014553	0.49993	0.0032544	0	4.4595	0	48.868
25	936	0	0	0	1.1508	3.3674	1.8351	0	8.1099e-08	6.7951e-05	0.49993	0.0031907	0	4.4862	0	1.1522	3.3682	1.8353	0	8.1099e-08	6.7951e-05	0.49993	0.0032179	0	4.472	0	1.1515	3.3678	1.8352	0	1.0362e-07	0.0001359	0.49993	0.0032023	0	4.465	0	48.868
0	936	0	0	0	-0.00075603	3.2734	1.8092	0	0.0064407	0.006498	1	0.001008	0	3.2903	0	2.2971	3.4214	1.8497	0	0.0027643	0.006498	0	0.0098091	0	5.5139	0	1.1482	4.6675	2.1604	0	0.012882	0.012996	0.5	0.0054099	0	5.3132	0	48.868
1	936	0	0	0	0.57464	3.6427	1.9086	0	0.0012081	0.0032863	0.74989	0.0021168	0	4.1736	0	1.7235	3.715	1.9274	0	0.00080601	0.0032863	0.25002	0.0065261	0	5.2555	0	1.1491	4.0088	2.0022	0	0.0036824	0.0065726	0.49996	0.0043059	0	5.0003	0	48.868
2	936	0	0	0	0.86212	3.589	1.8945	0	0.0002689	0.0016769	0.6249	0.0026983	0	4.3922	0	1.4373	3.6244	1.9038	0	0.00022008	0.0016769	0.37487	0.0048136	0	4.9483	0	1.1497	3.6894	1.9208	0	0.00095599	0.0033537	0.49989	0.0037449	0	4.7412	0	48.868
3	936	0	0	0	1.0058	3.5031	1.8717	0	6.3836e-05	0.00087422	0.56241	0.003008	0	4.4782	0	1.2926	3.517	1.8754	0	5.7768e-05	0.00087422	0.43732	0.0039743	0	4.7291	0	1.1492	3.5306	1.879	0	0.00024165	0.0017484	0.49986	0.0034991	0	4.6185	0	48.868
4	936	0	0	0	1.0773	3.4405	1.8549	0	1.552e-05	0.00046836	0.53115	0.0031017	0	4.4999	0	1.2201	3.4496	1.8573	0	1.4769e-05	0.00046836	0.46857	0.0035551	0	4.6257	0	1.1487	3.4501	1.8575	0	6.0292e-05	0.00093671	0.49986	0.0033693	0	4.5351	0	48.868
5	936	0	0	0	1.1132	3.4071	1.8458	0	3.9085e-06	0.00026926	0.5155	0.0031712	0	4.4712	0	1.1838	3.4079	1.8461	0	3.8138e-06	0.00026926	0.48418	0.0033857	0	4.5356	0	1.1485	3.4088	1.8463	0	1.5245e-05	0.00053851	0.49984	0.0032557	0	4.4946	0	48.868
6	936	0	0	0	1.1321	3.3848	1.8398	0	1.0382e-06	0.00016878	0.50764	0.0031976	0	4.4371	0	1.1665	3.3871	1.8404	0	1.0261e-06	0.00016878	0.49202	0.0033289	0	4.4979	0	1.1493	3.3863	1.8402	0	3.9317e-06	0.00033755	0.49983	0.0032463	0	4.4994	0	48.868
7	936	0	0	0	1.1398	3.3728	1.8365	0	3.167e-07	0.0001181	0.50375	0.0032112	0	4.4553	0	1.1582	3.3763	1.8375	0	3.1515e-07	0.0001181	0.49595	0.0032307	0	4.4827	0	1.149	3.3746	1.837	0	1.065e-06	0.0002362	0.49985	0.003228	0	4.4647	0	48.868
8	936	0	0	0	1.1449	3.3725	1.8364	0	1.3389e-07	9.3858e-05	0.5018	0.0032275	0	4.4762	0	1.1531	3.3697	1.8357	0	1.3369e-07	9.3858e-05	0.49789	0.0032204	0	4.4774	0	1.149	3.3711	1.8361	0	3.3913e-07	0.00018772	0.49985	0.0032371	0	4.4648	0	48.868
9	936	0	0	0	1.1483	3.3675	1.8351	0	9.0299e-08	7.9156e-05	0.50083	0.0032409	0	4.4922	0	1.1513	3.3696	1.8356	0	9.0268e-08	7.9156e-05	0.49887	0.0032319	0	4.484	0	1.1498	3.3686	1.8354	0	1.6246e-07	0.00015831	0.49985	0.0032545	0	4.4769	0	48.868
10	936	0	0	0	1.1482	3.3686	1.8354	0	7.971e-08	7.4202e-05	0.50034	0.003244	0	4.4566	0	1.1499	3.3648	1.8343	0	7.9707e-08	7.4202e-05	0.49935	0.0032091	0	4.4724	0	1.149	3.3667	1.8349	0	1.168e-07	0.0001484	0.49985	0.003218	0	4.4693	0	48.868
11	936	0	0	0	1.1488	3.3687	1.8354	0	7.9531e-08	7.2349e-05	0.50009	0.0031921	0	4.4891	0	1.1493	3.3665	1.8348	0	7.9532e-08	7.2349e-05	0.4996	0.0031932	0	4.4732	0	1.1491	3.3676	1.8351	0	1.0729e-07	0.0001447	0.49984	0.0032135	0	4.4764	0	48.868
12	936	0	0	0	1.1494	3.3672	1.835	0	7.9855e-08	7.0285e-05	0.49996	0.0032327	0	4.4603	0	1.1505	3.3659	1.8346	0	7.9856e-08	7.0285e-05	0.49972	0.0032368	0	4.4465	0	1.15	3.3666	1.8348	0	1.0246e-07	0.00014057	0.49984	0.0032077	0	4.4623	0	48.868
13	936	0	0	0	1.1487	3.3631	1.8339	0	8.1158e-08	6.7857e-05	0.4999	0.003204	0	4.4778	0	1.1512	3.3655	1.8345	0	8.1159e-08	6.7857e-05	0.49978	0.0032477	0	4.4539	0	1.15	3.3643	1.8342	0	1.0467e-07	0.00013571	0.49984	0.0031799	0	4.4715	0	48.868
14	936	0	0	0	1.1485	3.363	1.8339	0	8.0255e-08	7.1768e-05	0.49987	0.0032012	0	4.4583	0	1.1512	3.3641	1.8342	0	8.0254e-08	7.1768e-05	0.49981	0.0031884	0	4.4521	0	1.1498	3.3636	1.834	0	1.0803e-07	0.00014354	0.49984	0.0032373	0	4.4396	0	48.868
15	936	0	0	0	1.1497	3.3651	1.8344	0	8.0544e-08	6.916e-05	0.49986	0.0031924	0	4.4649	0	1.1506	3.3637	1.834	0	8.0543e-08	6.916e-05	0.49983	0.0032436	0	4.4541	0	1.1502	3.3644	1.8342	0	1.0995e-07	0.00013832	0.49984	0.0031936	0	4.4681	0	48.868
16	936	0	0	0	1.1496	3.365	1.8344	0	8.0347e-08	6.8498e-05	0.49985	0.0032528	0	4.46	0	1.1512	3.365	1.8344	0	8.0347e-08	6.8498e-05	0.49983	0.0032256	0	4.4687	0	1.1504	3.365	1.8344	0	1.0217e-07	0.000137	0.49984	0.0032367	0	4.4538	0	48.868
17	936	0	0	0	1.1505	3.3651	1.8344	0	8.0363e-08	6.8929e-05	0.49985	0.0032071	0	4.4678	0	1.1524	3.3657	1.8346	0	8.0363e-08	6.8929e-05	0.49984	0.0032227	0	4.4504	0	1.1514	3.3654	1.8345	0	1.0686e-07	0.00013786	0.49984	0.0032225	0	4.4556	0	48.868
18	936	0	0	0	1.152	3.3669	1.8349	0	8.0371e-08	7.1569e-05	0.49984	0.0032159	0	4.4587	0	1.1515	3.3661	1.8347	0	8.0371e-08	7.1569e-05	0.49984	0.0032307	0	4.4674	0	1.1517	3.3665	1.8348	0	1.0694e-07	0.00014314	0.49984	0.0032325	0	4.4676	0	48.868
19	936	0	0	0	1.1519	3.3688	1.8354	0	7.9863e-08	7.1083e-05	0.49984	0.0032191	0	4.4755	0	1.1504	3.3645	1.8343	0	7.9864e-08	7.1083e-05	0.49984	0.0032467	0	4.4597	0	1.1511	3.3667	1.8349	0	1.0761e-07	0.00014217	0.49984	0.0032192	0	4.4789	0	48.868
20	936	0	0	0	1.1517	3.3664	1.8348	0	7.9998e-08	7.2626e-05	0.49984	0.0032184	0	4.472	0	1.151	3.366	1.8347	0	8e-08	7.2626e-05	0.49984	0.0032068	0	4.463	0	1.1514	3.3662	1.8347	0	1.1267e-07	0.00014525	0.49984	0.0032221	0	4.4655	0	48.868
21	936	0	0	0	1.1526	3.3676	1.8351	0	8.066e-08	6.9612e-05	0.49984	0.0032212	0	4.4501	0	1.1507	3.3671	1.835	0	8.0661e-08	6.9612e-05	0.49984	0.0032072	0	4.4676	0	1.1516	3.3673	1.835	0	1.0442e-07	0.00013922	0.49984	0.0032424	0	4.4674	0	48.868
22	936	0	0	0	1.1523	3.3664	1.8348	0	8.075e-08	6.8457e-05	0.49984	0.0032315	0	4.461	0	1.1517	3.3694	1.8356	0	8.0749e-08	6.8457e-05	0.49984	0.0032301	0	4.4746	0	1.152	3.3679	1.8352	0	1.0137e-07	0.00013691	0.49984	0.0032168	0	4.4618	0	48.868
23	936	0	0	0	1.1532	3.3667	1.8349	0	8.046e-08	6.845e-05	0.49984	0.0032559	0	4.4723	0	1.1513	3.3701	1.8358	0	8.0458e-08	6.845e-05	0.49984	0.0032264	0	4.4896	0	1.1522	3.3684	1.8353	0	1.0021e-07	0.0001369	0.49984	0.0032262	0	4.4754	0	48.868
24	936	0	0	0	1.1532	3.3641	1.8341	0	8.0096e-08	7.067e-05	0.49984	0.0032481	0	4.4663	0	1.1517	3.3705	1.8359	0	8.0094e-08	7.067e-05	0.49984	0.0032177	0	4.4566	0	1.1525	3.3673	1.835	0	1.0836e-07	0.00014134	0.49984	0.0032327	0	4.4633	0	48.868
25	936	0	0	0	1.153	3.3652	1.8344	0	8.1499e-08	6.7407e-05	0.49984	0.0031875	0	4.4813	0	1.1528	3.3676	1.8351	0	8.1498e-08	6.7407e-05	0.49984	0.0032555	0	4.4547	0	1.1529	3.3664	1.8348	0	1.1242e-07	0.00013481	0.49984	0.003226	0	4.4673	0	48.868
0	936	0	0	0	0.00012272	3.2743	1.8095	0	0.0064413	0.0065014	1	0.00099387	0	3.3096	0	2.299	3.421	1.8496	0	0.0027647	0.0065014	0	0.0097936	0	5.5061	0	1.1496	4.6689	2.1608	0	0.012883	0.013003	0.5	0.0053807	0	5.3024	0	48.868
1	936	0	0	0	0.5757	3.6405	1.908	0	0.0012074	0.0032849	0.74986	0.0021105	0	4.1653	0	1.7238	3.714	1.9272	0	0.00080566	0.0032849	0.25004	0.0064427	0	5.241	0	1.1498	4.0068	2.0017	0	0.0036806	0.0065698	0.49995	0.0042794	0	4.9886	0	48.868
2	936	0	0	0	0.86254	3.5906	1.8949	0	0.00026861	0.0016772	0.62496	0.0027247	0	4.4051	0	1.436	3.626	1.9042	0	0.00021986	0.0016772	0.37509	0.0047377	0	4.9488	0	1.1493	3.6905	1.9211	0	0.000955	0.0033544	0.50003	0.0037462	0	4.755	0	48.868
3	936	0	0	0	1.0055	3.5012	1.8711	0	6.3476e-05	0.0008724	0.56248	0.0030171	0	4.4681	0	1.2911	3.5206	1.8763	0	5.7455e-05	0.0008724	0.4378	0.0039384	0	4.7365	0	1.1483	3.5313	1.8792	0	0.00024032	0.0017448	0.50014	0.0034778	0	4.6069	0	48.868
4	936	0	0	0	1.0768	3.4389	1.8544	0	1.5501e-05	0.00047254	0.53128	0.0030853	0	4.4571	0	1.2197	3.4513	1.8578	0	1.4751e-05	0.00047254	0.46896	0.0035967	0	4.631	0	1.1483	3.4502	1.8575	0	6.0224e-05	0.00094508	0.50012	0.003368	0	4.5222	0	48.868
5	936	0	0	0	1.1128	3.4055	1.8454	0	3.8866e-06	0.00027071	0.51569	0.0031383	0	4.4473	0	1.1848	3.4084	1.8462	0	3.7926e-06	0.00027071	0.48455	0.0034119	0	4.5382	0	1.1488	3.4083	1.8461	0	1.5159e-05	0.00054141	0.50012	0.0032827	0	4.4937	0	48.868
6	936	0	0	0	1.131	3.3871	1.8404	0	1.0349e-06	0.00016589	0.50793	0.0031863	0	4.4504	0	1.1668	3.3874	1.8405	0	1.0229e-06	0.00016589	0.49233	0.0033501	0	4.5008	0	1.1489	3.3876	1.8405	0	3.9115e-06	0.00033177	0.50013	0.0032283	0	4.4986	0	48.868
7	936	0	0	0	1.1399	3.3779	1.8379	0	3.2103e-07	0.00011609	0.50402	0.0032267	0	4.4636	0	1.1575	3.377	1.8377	0	3.1945e-07	0.00011609	0.49624	0.0032525	0	4.4944	0	1.1487	3.3775	1.8378	0	1.08e-06	0.00023219	0.50013	0.0032521	0	4.4718	0	48.868
8	936	0	0	0	1.1441	3.371	1.836	0	1.3807e-07	9.1299e-05	0.50208	0.003244	0	4.4706	0	1.1523	3.3705	1.8359	0	1.3786e-07	9.1299e-05	0.49821	0.0032528	0	4.4675	0	1.1482	3.3708	1.836	0	3.5119e-07	0.0001826	0.50015	0.0032365	0	4.4645	0	48.868
9	936	0	0	0	1.1458	3.373	1.8366	0	9.0271e-08	7.9014e-05	0.50112	0.0032191	0	4.4861	0	1.1508	3.3699	1.8357	0	9.024e-08	7.9014e-05	0.49918	0.0032361	0	4.4547	0	1.1483	3.3715	1.8362	0	1.5794e-07	0.00015803	0.50015	0.0032177	0	4.4613	0	48.868
10	936	0	0	0	1.1464	3.3683	1.8353	0	8.0836e-08	7.2686e-05	0.50063	0.0032025	0	4.4789	0	1.1485	3.3686	1.8354	0	8.0832e-08	7.2686e-05	0.49966	0.0032721	0	4.4784	0	1.1475	3.3684	1.8353	0	1.1896e-07	0.00014537	0.50015	0.0032235	0	4.474	0	48.868
11	936	0	0	0	1.1458	3.3698	1.8357	0	7.9624e-08	7.2488e-05	0.5004	0.0031993	0	4.4673	0	1.1479	3.371	1.836	0	7.9623e-08	7.2488e-05	0.49991	0.0032256	0	4.4754	0	1.1468	3.3704	1.8359	0	1.0828e-07	0.00014498	0.50015	0.0032088	0	4.4497	0	48.868
12	936	0	0	0	1.1459	3.3696	1.8356	0	7.9233e-08	7.132e-05	0.50027	0.0032397	0	4.4608	0	1.1481	3.3697	1.8357	0	7.9231e-08	7.132e-05	0.50003	0.0032024	0	4.4684	0	1.147	3.3696	1.8357	0	1.0578e-07	0.00014264	0.50015	0.0032322	0	4.4607	0	48.868
13	936	0	0	0	1.1465	3.3691	1.8355	0	8.1094e-08	6.7669e-05	0.50021	0.003224	0	4.4803	0	1.1487	3.3673	1.835	0	8.1094e-08	6.7669e-05	0.50009	0.0032224	0	4.4592	0	1.1476	3.3682	1.8353	0	1.0385e-07	0.00013534	0.50015	0.0031917	0	4.4647	0	48.868
14	936	0	0	0	1.1469	3.3677	1.8351	0	8.1082e-08	6.7627e-05	0.50018	0.0032055	0	4.4517	0	1.1473	3.366	1.8347	0	8.1082e-08	6.7627e-05	0.50012	0.0032481	0	4.4522	0	1.1471	3.3668	1.8349	0	1.0603e-07	0.00013525	0.50015	0.003204	0	4.4603	0	48.868
15	936	0	0	0	1.1473	3.3679	1.8352	0	8.0128e-08	7.0313e-05	0.50017	0.0032277	0	4.4593	0	1.1479	3.3685	1.8353	0	8.013e-08	7.0313e-05	0.50014	0.0032277	0	4.4711	0	1.1476	3.3682	1.8353	0	1.0343e-07	0.00014063	0.50015	0.0032146	0	4.4644	0	48.868
16	936	0	0	0	1.1483	3.3707	1.836	0	8.0119e-08	7.1272e-05	0.50016	0.0032095	0	4.4565	0	1.1477	3.3685	1.8354	0	8.0115e-08	7.1272e-05	0.50014	0.0032228	0	4.4731	0	1.148	3.3696	1.8357	0	1.0683e-07	0.00014254	0.50015	0.0032169	0	4.4715	0	48.868
17	936	0	0	0	1.1481	3.3658	1.8346	0	8.1346e-08	6.7947e-05	0.50015	0.0032337	0	4.4541	0	1.1472	3.3672	1.835	0	8.1349e-08	6.7947e-05	0.50015	0.0032156	0	4.4708	0	1.1476	3.3665	1.8348	0	1.0461e-07	0.00013589	0.50015	0.0032214	0	4.4723	0	48.868
18	936	0	0	0	1.1469	3.3656	1.8346	0	7.9822e-08	7.1986e-05	0.50015	0.0031852	0	4.4568	0	1.1473	3.3637	1.834	0	7.9824e-08	7.1986e-05	0.50015	0.0032135	0	4.4539	0	1.1471	3.3647	1.8343	0	1.0543e-07	0.00014397	0.50015	0.0032065	0	4.4578	0	48.868
19	936	0	0	0	1.1457	3.3657	1.8346	0	8.1148e-08	7.0013e-05	0.50015	0.0031683	0	4.4722	0	1.1469	3.37	1.8358	0	8.1147e-08	7.0013e-05	0.50015	0.0032271	0	4.4728	0	1.1463	3.3678	1.8352	0	1.1305e-07	0.00014003	0.50015	0.0032369	0	4.4659	0	48.868
20	936	0	0	0	1.1454	3.3662	1.8347	0	8.0564e-08	7.3039e-05	0.50015	0.0032091	0	4.4574	0	1.1474	3.367	1.835	0	8.0566e-08	7.3039e-05	0.50015	0.0032405	0	4.4537	0	1.1464	3.3667	1.8348	0	1.1553e-07	0.00014608	0.50015	0.0031996	0	4.4678	0	48.868
21	936	0	0	0	1.1459	3.3695	1.8356	0	8.0031e-08	7.0565e-05	0.50015	0.0031709	0	4.4463	0	1.1472	3.366	1.8347	0	8.0029e-08	7.0565e-05	0.50015	0.0031991	0	4.4574	0	1.1466	3.3677	1.8351	0	1.0726e-07	0.00014113	0.50015	0.0032055	0	4.4638	0	48.868
22	936	0	0	0	1.1457	3.3681	1.8352	0	8.0447e-08	6.8622e-05	0.50015	0.0032289	0	4.4552	0	1.1471	3.3666	1.8348	0	8.0448e-08	6.8622e-05	0.50015	0.0032256	0	4.4672	0	1.1464	3.3673	1.835	0	1.0437e-07	0.00013724	0.50015	0.0032302	0	4.4657	0	48.868
23	936	0	0	0	1.1455	3.367	1.8349	0	8.0489e-08	6.9551e-05	0.50015	0.0031769	0	4.4395	0	1.1466	3.3681	1.8352	0	8.0489e-08	6.9551e-05	0.50015	0.0032007	0	4.4501	0	1.1461	3.3675	1.8351	0	1.046e-07	0.0001391	0.50015	0.0032027	0	4.4619	0	48.868
24	936	0	0	0	1.147	3.3658	1.8346	0	8.0704e-08	6.805e-05	0.50015	0.0031883	0	4.4677	0	1.1462	3.367	1.8349	0	8.0704e-08	6.805e-05	0.50015	0.0032387	0	4.4723	0	1.1466	3.3664	1.8348	0	1.0219e-07	0.0001361	0.50015	0.0032145	0	4.4649	0	48.868
25	936	0	0	0	1.1474	3.3659	1.8346	0	8.0738e-08	6.9739e-05	0.50015	0.0031869	0	4.4463	0	1.1476	3.3687	1.8354	0	8.0739e-08	6.9739e-05	0.50015	0.0032449	0	4.4759	0	1.1475	3.3673	1.835	0	1.0986e-07	0.00013948	0.50015	0.0032142	0	4.4589	0	48.868
0	936	0	0	0	-5.6148e-05	3.2745	1.8096	0	0.0064413	0.0064974	1	0.0010051	0	3.3161	0	2.298	3.4221	1.8499	0	0.0027647	0.0064974	0	0.0098261	0	5.5154	0	1.149	4.6686	2.1607	0	0.012883	0.012995	0.5	0.0054096	0	5.3121	0	48.868
1	936	0	0	0	0.57458	3.6414	1.9082	0	0.0012079	0.0032811	0.74995	0.0020868	0	4.1539	0	1.7237	3.7106	1.9263	0	0.00080585	0.0032811	0.25012	0.0065141	0	5.2418	0	1.1492	4.0062	2.0015	0	0.0036816	0.0065622	0.50003	0.0043201	0	4.9706	0	48.868
2	936	0	0	0	0.86137	3.5924	1.8954	0	0.00026847	0.0016752	0.62491	0.0027141	0	4.4015	0	1.4377	3.6246	1.9038	0	0.00021976	0.0016752	0.37509	0.0047668	0	4.9399	0	1.1496	3.6915	1.9213	0	0.00095454	0.0033504	0.5	0.0037512	0	4.7525	0	48.868
3	936	0	0	0	1.0053	3.5025	1.8715	0	6.3666e-05	0.00087227	0.56252	0.0029632	0	4.4611	0	1.2928	3.5145	1.8747	0	5.7618e-05	0.00087227	0.43764	0.003998	0	4.7297	0	1.149	3.5292	1.8786	0	0.00024101	0.0017445	0.50008	0.0034593	0	4.6087	0	48.868
4	936	0	0	0	1.0768	3.438	1.8542	0	1.5561e-05	0.00046958	0.53134	0.0031092	0	4.4526	0	1.2215	3.4478	1.8568	0	1.4806e-05	0.00046958	0.46894	0.0035929	0	4.5998	0	1.1492	3.4482	1.8569	0	6.0454e-05	0.00093916	0.50014	0.0033229	0	4.5309	0	48.868
5	936	0	0	0	1.1125	3.4063	1.8456	0	3.9366e-06	0.00026921	0.51574	0.0031625	0	4.4635	0	1.1864	3.4056	1.8454	0	3.8408e-06	0.00026921	0.48453	0.0033896	0	4.535	0	1.1495	3.4073	1.8459	0	1.5353e-05	0.00053841	0.50013	0.0032915	0	4.4906	0	48.868
6	936	0	0	0	1.1316	3.3893	1.841	0	1.0347e-06	0.0001692	0.50792	0.0032015	0	4.4595	0	1.1678	3.3851	1.8399	0	1.0227e-06	0.0001692	0.4923	0.0033308	0	4.4762	0	1.1497	3.3875	1.8405	0	3.9147e-06	0.00033839	0.50011	0.0032454	0	4.4711	0	48.868
7	936	0	0	0	1.1412	3.3802	1.8385	0	3.1663e-07	0.00011823	0.504	0.0032092	0	4.4634	0	1.1595	3.3777	1.8378	0	3.1508e-07	0.00011823	0.49619	0.0032544	0	4.4779	0	1.1504	3.379	1.8382	0	1.0673e-06	0.00023645	0.50009	0.0032312	0	4.4705	0	48.868
8	936	0	0	0	1.1446	3.3707	1.8359	0	1.3839e-07	9.1367e-05	0.50206	0.0032135	0	4.464	0	1.1547	3.3696	1.8357	0	1.3817e-07	9.1367e-05	0.49811	0.0032825	0	4.4692	0	1.1497	3.3702	1.8358	0	3.5281e-07	0.00018273	0.50009	0.0032333	0	4.4585	0	48.868
9	936	0	0	0	1.1479	3.3665	1.8348	0	9.098e-08	7.7536e-05	0.50107	0.0032245	0	4.4494	0	1.1522	3.3678	1.8352	0	9.0947e-08	7.7536e-05	0.49911	0.0032409	0	4.4651	0	1.15	3.3672	1.835	0	1.6268e-07	0.00015507	0.50009	0.0032155	0	4.468	0	48.868
10	936	0	0	0	1.147	3.3676	1.8351	0	8.0537e-08	7.3334e-05	0.50058	0.0032133	0	4.4637	0	1.1502	3.3679	1.8352	0	8.0532e-08	7.3334e-05	0.49961	0.0032047	0	4.4719	0	1.1486	3.3677	1.8351	0	1.1698e-07	0.00014667	0.5001	0.0032151	0	4.4616	0	48.868
11	936	0	0	0	1.1471	3.3673	1.835	0	8.0953e-08	7.041e-05	0.50034	0.0032004	0	4.4813	0	1.1492	3.3683	1.8353	0	8.0953e-08	7.041e-05	0.49986	0.0032289	0	4.469	0	1.1481	3.3678	1.8352	0	1.0812e-07	0.00014082	0.5001	0.0031651	0	4.4661	0	48.868
12	936	0	0	0	1.1478	3.367	1.8349	0	7.9862e-08	7.1573e-05	0.50021	0.0032119	0	4.4566	0	1.1483	3.3659	1.8346	0	7.986e-08	7.1573e-05	0.49998	0.0032051	0	4.4508	0	1.1481	3.3664	1.8348	0	1.0926e-07	0.00014315	0.50009	0.0032071	0	4.4581	0	48.868
13	936	0	0	0	1.1473	3.3674	1.8351	0	8.1073e-08	6.9318e-05	0.50016	0.0032183	0	4.4551	0	1.148	3.3679	1.8352	0	8.1073e-08	6.9318e-05	0.50004	0.003186	0	4.4665	0	1.1476	3.3676	1.8351	0	1.0931e-07	0.00013864	0.5001	0.0032304	0	4.4635	0	48.868
14	936	0	0	0	1.1467	3.3675	1.8351	0	8.077e-08	6.9986e-05	0.50013	0.0031916	0	4.4522	0	1.1476	3.3694	1.8356	0	8.0769e-08	6.9986e-05	0.50007	0.0032157	0	4.4658	0	1.1471	3.3685	1.8353	0	1.0657e-07	0.00013997	0.5001	0.0032569	0	4.4687	0	48.868
15	936	0	0	0	1.1476	3.371	1.836	0	7.9733e-08	7.3478e-05	0.50011	0.0032221	0	4.4663	0	1.1477	3.3685	1.8354	0	7.9732e-08	7.3478e-05	0.50008	0.0031965	0	4.4557	0	1.1476	3.3698	1.8357	0	1.1104e-07	0.00014696	0.5001	0.0032214	0	4.473	0	48.868
16	936	0	0	0	1.1481	3.3691	1.8355	0	7.7869e-08	7.5849e-05	0.50011	0.0031848	0	4.4619	0	1.1474	3.3666	1.8348	0	7.7869e-08	7.5849e-05	0.50009	0.0032268	0	4.4669	0	1.1478	3.3679	1.8352	0	1.1106e-07	0.0001517	0.5001	0.0032218	0	4.4644	0	48.868
17	936	0	0	0	1.1468	3.3669	1.8349	0	7.9488e-08	7.3122e-05	0.5001	0.0031887	0	4.4527	0	1.1489	3.37	1.8357	0	7.9488e-08	7.3122e-05	0.50009	0.0032195	0	4.4617	0	1.1479	3.3685	1.8353	0	1.0744e-07	0.00014624	0.5001	0.0032362	0	4.4643	0	48.868
18	936	0	0	0	1.1472	3.3685	1.8353	0	7.9199e-08	7.2729e-05	0.5001	0.0032201	0	4.4675	0	1.1486	3.3671	1.835	0	7.92e-08	7.2729e-05	0.5001	0.0032149	0	4.4685	0	1.1479	3.3678	1.8352	0	1.0647e-07	0.00014546	0.5001	0.0032145	0	4.4541	0	48.868
19	936	0	0	0	1.1472	3.3701	1.8358	0	8.0746e-08	7.016e-05	0.5001	0.0032144	0	4.4593	0	1.149	3.3696	1.8356	0	8.0744e-08	7.016e-05	0.5001	0.003212	0	4.4818	0	1.1481	3.3699	1.8357	0	1.0795e-07	0.00014032	0.5001	0.0032214	0	4.4617	0	48.868
20	936	0	0	0	1.1479	3.3693	1.8356	0	7.95e-08	7.2199e-05	0.5001	0.0032039	0	4.4667	0	1.1484	3.3689	1.8355	0	7.95e-08	7.2199e-05	0.5001	0.0032176	0	4.4508	0	1.1481	3.3691	1.8355	0	1.0894e-07	0.0001444	0.5001	0.0032449	0	4.4556	0	48.868
21	936	0	0	0	1.147	3.368	1.8352	0	8.0791e-08	6.9341e-05	0.5001	0.0032173	0	4.484	0	1.1483	3.3681	1.8352	0	8.0791e-08	6.9341e-05	0.5001	0.0032101	0	4.4805	0	1.1476	3.368	1.8352	0	1.0585e-07	0.00013868	0.5001	0.0032029	0	4.4605	0	48.868
22	936	0	0	0	1.1476	3.3681	1.8352	0	8.0698e-08	6.9213e-05	0.5001	0.0032328	0	4.4585	0	1.1484	3.369	1.8355	0	8.0696e-08	6.9213e-05	0.5001	0.0032317	0	4.476	0	1.148	3.3686	1.8354	0	1.0508e-07	0.00013843	0.5001	0.0031813	0	4.4626	0	48.868
23	936	0	0	0	1.1476	3.3708	1.836	0	7.9999e-08	7.0645e-05	0.5001	0.0032168	0	4.4596	0	1.1477	3.3676	1.8351	0	8e-08	7.0645e-05	0.5001	0.0032279	0	4.4562	0	1.1477	3.3692	1.8355	0	1.0771e-07	0.00014129	0.5001	0.0032087	0	4.4683	0	48.868
24	936	0	0	0	1.1468	3.3655	1.8345	0	8.0585e-08	7.0047e-05	0.5001	0.0032011	0	4.4256	0	1.1477	3.369	1.8355	0	8.0586e-08	7.0047e-05	0.5001	0.0032379	0	4.4708	0	1.1473	3.3673	1.835	0	1.0445e-07	0.00014009	0.5001	0.0032179	0	4.4468	0	48.868
25	936	0	0	0	1.1472	3.3666	1.8348	0	7.8968e-08	7.3033e-05	0.5001	0.0032111	0	4.4598	0	1.1481	3.3659	1.8346	0	7.8968e-08	7.3033e-05	0.5001	0.0031727	0	4.4799	0	1.1476	3.3663	1.8347	0	1.0312e-07	0.00014607	0.5001	0.0032255	0	4.4516	0	48.868
0	936	0	0	0	0.0001506	3.276	1.81	0	0.006441	0.0064982	1	0.0010228	0	3.2529	0	2.2989	3.4209	1.8496	0	0.0027646	0.0064982	0	0.0097967	0	5.5201	0	1.1495	4.6696	2.1609	0	0.012883	0.012996	0.5	0.005414	0	5.302	0	48.868
1	936	0	0	0	0.57521	3.6432	1.9087	0	0.0012086	0.0032857	0.75	0.0021052	0	4.1491	0	1.7248	3.716	1.9277	0	0.00080625	0.0032857	0.25003	0.0064852	0	5.2557	0	1.15	4.01	2.0025	0	0.0036835	0.0065714	0.50001	0.0042979	0	4.9937	0	48.868
2	936	0	0	0	0.8625	3.59	1.8947	0	0.00026904	0.0016771	0.62512	0.0027393	0	4.43	0	1.4371	3.6258	1.9042	0	0.00022017	0.0016771	0.37497	0.0047975	0	4.9456	0	1.1498	3.6905	1.9211	0	0.00095641	0.0033542	0.50005	0.0037667	0	4.7447	0	48.868
3	936	0	0	0	1.0067	3.5003	1.8709	0	6.3786e-05	0.00087358	0.56255	0.0029901	0	4.4497	0	1.2923	3.516	1.8751	0	5.7722e-05	0.00087358	0.43755	0.003936	0	4.7219	0	1.1495	3.5286	1.8784	0	0.00024145	0.0017472	0.50005	0.003478	0	4.6147	0	48.868
4	936	0	0	0	1.0778	3.4398	1.8547	0	1.5676e-05	0.00047065	0.53136	0.003108	0	4.4433	0	1.2204	3.4482	1.8569	0	1.4913e-05	0.00047065	0.46882	0.0035644	0	4.5895	0	1.1491	3.449	1.8572	0	6.0896e-05	0.0009413	0.50009	0.0033236	0	4.5404	0	48.868
5	936	0	0	0	1.114	3.405	1.8453	0	3.944e-06	0.00026711	0.51574	0.0031633	0	4.4721	0	1.1856	3.4087	1.8463	0	3.848e-06	0.00026711	0.48443	0.0033932	0	4.5264	0	1.1498	3.4081	1.8461	0	1.5381e-05	0.00053421	0.50008	0.003288	0	4.5127	0	48.868
6	936	0	0	0	1.1327	3.3854	1.8399	0	1.0544e-06	0.00017117	0.50795	0.0032031	0	4.4652	0	1.1671	3.3884	1.8408	0	1.042e-06	0.00017117	0.49223	0.0032924	0	4.4885	0	1.1499	3.3872	1.8404	0	4.0004e-06	0.00034234	0.50009	0.0032373	0	4.4665	0	48.868
7	936	0	0	0	1.1413	3.3752	1.8372	0	3.1274e-07	0.00011607	0.50402	0.003184	0	4.4766	0	1.1589	3.3758	1.8373	0	3.1123e-07	0.00011607	0.49621	0.0032916	0	4.4635	0	1.1501	3.3756	1.8373	0	1.0535e-06	0.00023213	0.50011	0.0032301	0	4.4614	0	48.868
8	936	0	0	0	1.1456	3.3716	1.8362	0	1.3587e-07	9.2171e-05	0.50208	0.0032425	0	4.4608	0	1.1554	3.3719	1.8363	0	1.3566e-07	9.2171e-05	0.49816	0.0032484	0	4.4772	0	1.1505	3.3718	1.8362	0	3.4554e-07	0.00018434	0.50012	0.0032477	0	4.4599	0	48.868
9	936	0	0	0	1.148	3.3673	1.835	0	8.9951e-08	8.2032e-05	0.50109	0.0032101	0	4.4594	0	1.1529	3.3703	1.8358	0	8.992e-08	8.2032e-05	0.49913	0.0032385	0	4.4524	0	1.1505	3.3688	1.8354	0	1.6334e-07	0.00016406	0.50011	0.003219	0	4.4482	0	48.868
10	936	0	0	0	1.1488	3.3692	1.8355	0	8.0357e-08	7.3824e-05	0.5006	0.0032475	0	4.4518	0	1.1517	3.3685	1.8354	0	8.0353e-08	7.3824e-05	0.49962	0.0032425	0	4.4667	0	1.1502	3.3689	1.8354	0	1.1827e-07	0.00014765	0.50011	0.0032528	0	4.4655	0	48.868
11	936	0	0	0	1.1499	3.3652	1.8345	0	7.8155e-08	7.3517e-05	0.50035	0.0032095	0	4.4778	0	1.1506	3.3682	1.8353	0	7.8155e-08	7.3517e-05	0.49986	0.0032041	0	4.4812	0	1.1503	3.3667	1.8349	0	1.0514e-07	0.00014703	0.50011	0.0032112	0	4.4728	0	48.868
12	936	0	0	0	1.1509	3.3645	1.8342	0	7.9488e-08	7.0856e-05	0.50024	0.0031995	0	4.4517	0	1.1498	3.367	1.8349	0	7.9487e-08	7.0856e-05	0.49998	0.0032195	0	4.465	0	1.1503	3.3657	1.8346	0	1.086e-07	0.00014171	0.50011	0.0032287	0	4.4547	0	48.868
13	936	0	0	0	1.1496	3.3648	1.8343	0	7.8494e-08	7.2927e-05	0.50017	0.0032333	0	4.4754	0	1.1503	3.3658	1.8346	0	7.8496e-08	7.2927e-05	0.50005	0.0031767	0	4.4668	0	1.15	3.3653	1.8345	0	1.0822e-07	0.00014585	0.50011	0.0032109	0	4.4574	0	48.868
14	936	0	0	0	1.1495	3.3667	1.8349	0	8.0864e-08	6.7442e-05	0.50014	0.0032136	0	4.4844	0	1.1492	3.3631	1.8339	0	8.0865e-08	6.7442e-05	0.50008	0.0031693	0	4.4373	0	1.1494	3.3649	1.8344	0	1.0686e-07	0.00013488	0.50011	0.0031953	0	4.4605	0	48.868
15	936	0	0	0	1.15	3.3672	1.835	0	7.962e-08	7.126e-05	0.50013	0.0032083	0	4.4704	0	1.1498	3.3635	1.834	0	7.9621e-08	7.126e-05	0.5001	0.003202	0	4.4358	0	1.1499	3.3653	1.8345	0	1.0482e-07	0.00014252	0.50011	0.0031943	0	4.4659	0	48.868
16	936	0	0	0	1.1499	3.3653	1.8345	0	8.1623e-08	6.9087e-05	0.50012	0.0031836	0	4.4678	0	1.1501	3.3669	1.8349	0	8.1624e-08	6.9087e-05	0.50011	0.0032424	0	4.4535	0	1.15	3.3661	1.8347	0	1.1239e-07	0.00013817	0.50011	0.003226	0	4.4628	0	48.868
17	936	0	0	0	1.1495	3.3646	1.8343	0	8.1688e-08	6.8115e-05	0.50012	0.0032091	0	4.4324	0	1.1504	3.3692	1.8356	0	8.1688e-08	6.8115e-05	0.50011	0.0032463	0	4.4598	0	1.1499	3.3669	1.8349	0	1.0552e-07	0.00013623	0.50011	0.0032283	0	4.4578	0	48.868
18	936	0	0	0	1.1491	3.3679	1.8352	0	8.0969e-08	6.8649e-05	0.50011	0.003206	0	4.4823	0	1.1489	3.3674	1.835	0	8.0968e-08	6.8649e-05	0.50011	0.0032125	0	4.4844	0	1.149	3.3677	1.8351	0	1.0786e-07	0.0001373	0.50011	0.0032235	0	4.4585	0	48.868
19	936	0	0	0	1.1489	3.3701	1.8358	0	8.0386e-08	6.9376e-05	0.50011	0.0032455	0	4.4699	0	1.1489	3.3668	1.8349	0	8.0384e-08	6.9376e-05	0.50011	0.0032295	0	4.4539	0	1.1489	3.3684	1.8353	0	1.0623e-07	0.00013875	0.50011	0.0032323	0	4.4735	0	48.868
20	936	0	0	0	1.1499	3.3693	1.8356	0	8.2026e-08	6.5994e-05	0.50011	0.0032796	0	4.4599	0	1.1497	3.3662	1.8347	0	8.2027e-08	6.5994e-05	0.50011	0.0032243	0	4.4556	0	1.1498	3.3678	1.8351	0	1.0607e-07	0.00013199	0.50011	0.0032357	0	4.4631	0	48.868
21	936	0	0	0	1.15	3.3729	1.8366	0	8.0077e-08	7.0095e-05	0.50011	0.0032039	0	4.4562	0	1.1494	3.3635	1.834	0	8.0078e-08	7.0095e-05	0.50011	0.0032013	0	4.4666	0	1.1497	3.3682	1.8353	0	1.0368e-07	0.00014019	0.50011	0.0032271	0	4.4609	0	48.868
22	936	0	0	0	1.1499	3.3669	1.8349	0	7.8604e-08	7.282e-05	0.50011	0.0032527	0	4.4651	0	1.1498	3.364	1.8341	0	7.8605e-08	7.282e-05	0.50011	0.0032157	0	4.4613	0	1.1498	3.3654	1.8345	0	1.0727e-07	0.00014564	0.50011	0.0032095	0	4.4509	0	48.868
23	936	0	0	0	1.1495	3.3691	1.8355	0	7.8975e-08	7.2341e-05	0.50011	0.003226	0	4.4526	0	1.15	3.3677	1.8351	0	7.8976e-08	7.2341e-05	0.50011	0.0032033	0	4.4668	0	1.1497	3.3684	1.8353	0	1.0783e-07	0.00014468	0.50011	0.0032235	0	4.468	0	48.868
24	936	0	0	0	1.1493	3.3708	1.836	0	8.0343e-08	7.1712e-05	0.50011	0.0032276	0	4.4658	0	1.1498	3.368	1.8352	0	8.0344e-08	7.1712e-05	0.50011	0.003234	0	4.4612	0	1.1496	3.3694	1.8356	0	1.1163e-07	0.00014342	0.50011	0.0032278	0	4.4625	0	48.868
25	936	0	0	0	1.1496	3.3675	1.8351	0	8.0766e-08	6.9097e-05	0.50011	0.0032121	0	4.4701	0	1.1495	3.371	1.836	0	8.0765e-08	6.9097e-05	0.50011	0.0031929	0	4.46	0	1.1496	3.3692	1.8356	0	1.086e-07	0.00013819	0.50011	0.0032243	0	4.4664	0	48.868
0	936	0	0	0	0.00027175	3.2751	1.8097	0	0.0064416	0.006502	1	0.0010099	0	3.3082	0	2.2991	3.4224	1.85	0	0.0027648	0.006502	0	0.0098328	0	5.5228	0	1.1497	4.6699	2.161	0	0.012884	0.013004	0.5	0.0054167	0	5.3015	0	48.868
1	936	0	0	0	0.57697	3.6427	1.9086	0	0.001208	0.0032857	0.74999	0.0020747	0	4.1681	0	1.7237	3.7136	1.9271	0	0.00080592	0.0032857	0.25018	0.0064908	0	5.2625	0	1.1503	4.0069	2.0017	0	0.003682	0.0065713	0.50009	0.0042851	0	4.988	0	48.868
2	936	0	0	0	0.86376	3.5909	1.895	0	0.00026877	0.0016762	0.62497	0.0026819	0	4.4053	0	1.4372	3.6241	1.9037	0	0.00021998	0.0016762	0.37508	0.0048031	0	4.9459	0	1.1505	3.6897	1.9209	0	0.00095553	0.0033525	0.50002	0.0037377	0	4.7529	0	48.868
3	936	0	0	0	1.0082	3.4991	1.8706	0	6.3766e-05	0.00087544	0.56252	0.0030276	0	4.43	0	1.2933	3.5149	1.8748	0	5.7706e-05	0.00087544	0.43751	0.0039903	0	4.7077	0	1.1508	3.5273	1.8781	0	0.00024139	0.0017509	0.50001	0.0034984	0	4.6098	0	48.868
4	936	0	0	0	1.0814	3.4385	1.8543	0	1.5613e-05	0.00047335	0.53124	0.0031189	0	4.4661	0	1.2212	3.4483	1.857	0	1.4855e-05	0.00047335	0.46871	0.0035949	0	4.6095	0	1.1513	3.4483	1.857	0	6.0661e-05	0.0009467	0.49998	0.003392	0	4.5571	0	48.868
5	936	0	0	0	1.1169	3.4015	1.8443	0	3.9301e-06	0.00026945	0.51562	0.0031753	0	4.4585	0	1.1867	3.4069	1.8458	0	3.8347e-06	0.00026945	0.48432	0.0033939	0	4.5162	0	1.1518	3.4054	1.8454	0	1.5326e-05	0.00053889	0.49997	0.0032889	0	4.5141	0	48.868
6	936	0	0	0	1.1343	3.3827	1.8392	0	1.0254e-06	0.00016789	0.50777	0.0031969	0	4.4667	0	1.169	3.3895	1.8411	0	1.0135e-06	0.00016789	0.49218	0.003304	0	4.4897	0	1.1516	3.3864	1.8402	0	3.879e-06	0.00033578	0.49998	0.0032289	0	4.4813	0	48.868
7	936	0	0	0	1.1425	3.3741	1.8369	0	3.1073e-07	0.0001168	0.5039	0.0031892	0	4.4537	0	1.1601	3.3814	1.8389	0	3.0925e-07	0.0001168	0.49608	0.0032968	0	4.4848	0	1.1513	3.3779	1.8379	0	1.041e-06	0.0002336	0.49999	0.0032386	0	4.4757	0	48.868
8	936	0	0	0	1.1467	3.3687	1.8354	0	1.2996e-07	9.0953e-05	0.50194	0.0031703	0	4.4535	0	1.1559	3.3747	1.837	0	1.2979e-07	9.0953e-05	0.49806	0.0032812	0	4.4697	0	1.1513	3.3717	1.8362	0	3.2113e-07	0.00018191	0.5	0.003229	0	4.475	0	48.868
9	936	0	0	0	1.1497	3.3683	1.8353	0	8.781e-08	7.7688e-05	0.50098	0.0032427	0	4.4485	0	1.154	3.371	1.836	0	8.7787e-08	7.7688e-05	0.49903	0.0032468	0	4.4753	0	1.1518	3.3697	1.8357	0	1.5208e-07	0.00015538	0.5	0.0032458	0	4.4631	0	48.868
10	936	0	0	0	1.151	3.3667	1.8348	0	8.0489e-08	7.2086e-05	0.50049	0.0032268	0	4.4669	0	1.1522	3.3722	1.8364	0	8.0489e-08	7.2086e-05	0.49952	0.0032625	0	4.4801	0	1.1516	3.3695	1.8356	0	1.1559e-07	0.00014417	0.5	0.0032405	0	4.48	0	48.868
11	936	0	0	0	1.1519	3.3699	1.8357	0	8.1043e-08	6.7115e-05	0.50024	0.0032741	0	4.4753	0	1.1514	3.3687	1.8354	0	8.1043e-08	6.7115e-05	0.49976	0.0032427	0	4.4495	0	1.1516	3.3693	1.8356	0	1.0546e-07	0.00013423	0.5	0.0032395	0	4.4632	0	48.868
12	936	0	0	0	1.1502	3.3674	1.8351	0	8.0468e-08	6.8812e-05	0.50012	0.0032568	0	4.4584	0	1.1511	3.3666	1.8348	0	8.0466e-08	6.8812e-05	0.49988	0.0032037	0	4.4602	0	1.1506	3.367	1.8349	0	1.0735e-07	0.00013762	0.5	0.0032439	0	4.4618	0	48.868
13	936	0	0	0	1.1501	3.3651	1.8344	0	8.0525e-08	6.9221e-05	0.50007	0.0032237	0	4.4473	0	1.1515	3.3693	1.8356	0	8.0524e-08	6.9221e-05	0.49994	0.0032099	0	4.4679	0	1.1508	3.3672	1.835	0	1.0525e-07	0.00013844	0.5	0.0032027	0	4.4654	0	48.868
14	936	0	0	0	1.15	3.3678	1.8352	0	8.2134e-08	6.5981e-05	0.50003	0.0032279	0	4.4812	0	1.151	3.3676	1.8351	0	8.2135e-08	6.5981e-05	0.49997	0.0032455	0	4.4608	0	1.1505	3.3677	1.8351	0	1.0373e-07	0.00013196	0.5	0.0032251	0	4.4755	0	48.868
15	936	0	0	0	1.151	3.3667	1.8349	0	7.9394e-08	7.269e-05	0.50002	0.0032075	0	4.442	0	1.1508	3.3678	1.8352	0	7.9395e-08	7.269e-05	0.49999	0.0032539	0	4.4569	0	1.1509	3.3673	1.835	0	1.048e-07	0.00014538	0.5	0.0032237	0	4.4545	0	48.868
16	936	0	0	0	1.1503	3.3655	1.8345	0	7.9528e-08	7.2116e-05	0.50001	0.0032249	0	4.4508	0	1.1504	3.3664	1.8348	0	7.9526e-08	7.2116e-05	0.5	0.003214	0	4.4699	0	1.1503	3.366	1.8347	0	1.0594e-07	0.00014423	0.5	0.0032071	0	4.4542	0	48.868
17	936	0	0	0	1.1501	3.3652	1.8345	0	7.9982e-08	6.9839e-05	0.50001	0.003188	0	4.4512	0	1.1507	3.3657	1.8346	0	7.9982e-08	6.9839e-05	0.5	0.0032275	0	4.4728	0	1.1504	3.3655	1.8345	0	1.0769e-07	0.00013968	0.5	0.0032403	0	4.4591	0	48.868
18	936	0	0	0	1.1498	3.3687	1.8354	0	7.9345e-08	7.2341e-05	0.50001	0.0032204	0	4.4664	0	1.1501	3.3701	1.8358	0	7.9346e-08	7.2341e-05	0.5	0.0032232	0	4.4582	0	1.15	3.3694	1.8356	0	1.0661e-07	0.00014468	0.5	0.0032221	0	4.4586	0	48.868
19	936	0	0	0	1.1503	3.3704	1.8359	0	8.0537e-08	7.0045e-05	0.5	0.0032359	0	4.4602	0	1.1505	3.3704	1.8359	0	8.0534e-08	7.0045e-05	0.5	0.0032484	0	4.455	0	1.1504	3.3704	1.8359	0	1.0523e-07	0.00014009	0.5	0.0032187	0	4.4542	0	48.868
20	936	0	0	0	1.1497	3.3714	1.8361	0	8.0259e-08	7.076e-05	0.5	0.0032389	0	4.4561	0	1.1505	3.3673	1.835	0	8.026e-08	7.076e-05	0.5	0.0032219	0	4.4708	0	1.1501	3.3694	1.8356	0	1.0902e-07	0.00014152	0.5	0.0032261	0	4.4439	0	48.868
21	936	0	0	0	1.1496	3.3677	1.8351	0	7.9668e-08	7.0471e-05	0.5	0.0032443	0	4.4667	0	1.1503	3.3708	1.836	0	7.9665e-08	7.0471e-05	0.5	0.0032332	0	4.477	0	1.1499	3.3692	1.8356	0	1.0875e-07	0.00014094	0.5	0.003243	0	4.4723	0	48.868
22	936	0	0	0	1.1514	3.3715	1.8362	0	7.9546e-08	6.9828e-05	0.5	0.0032488	0	4.4606	0	1.1493	3.3665	1.8348	0	7.9544e-08	6.9828e-05	0.5	0.0031907	0	4.4596	0	1.1504	3.369	1.8355	0	1.0795e-07	0.00013966	0.5	0.0032197	0	4.4741	0	48.868
23	936	0	0	0	1.1507	3.3689	1.8355	0	8.0536e-08	6.9338e-05	0.5	0.0032227	0	4.4751	0	1.151	3.3692	1.8355	0	8.0536e-08	6.9338e-05	0.5	0.0032539	0	4.4657	0	1.1508	3.369	1.8355	0	1.0772e-07	0.00013868	0.5	0.0031983	0	4.46	0	48.868
24	936	0	0	0	1.1502	3.3693	1.8356	0	8.2133e-08	6.6064e-05	0.5	0.0032659	0	4.4627	0	1.1513	3.3657	1.8346	0	8.2135e-08	6.6064e-05	0.5	0.0031872	0	4.4744	0	1.1508	3.3675	1.8351	0	1.0728e-07	0.00013213	0.5	0.0032399	0	4.4712	0	48.868
25	936	0	0	0	1.1496	3.3698	1.8357	0	8.1492e-08	6.8186e-05	0.5	0.0032201	0	4.4673	0	1.1514	3.3669	1.8349	0	8.1493e-08	6.8186e-05	0.5	0.0032273	0	4.4767	0	1.1505	3.3683	1.8353	0	1.0509e-07	0.00013637	0.5	0.0032451	0	4.4816	0	48.868
