# Supplementary material for: Future Preventive Gene Therapy of Polygenic Diseases from a Population Genetics Perspective
Source: Int J Mol Sci. 2019 Oct 10;20(20):5013. doi: 10.3390/ijms20205013 (PMC6834143; doi:10.3390/ijms20205013)
Supplement: Supplementary file 1 [file ijms-20-05013-s001.zip › SuppFiles/Results/AdmixtureDifferentRisk/Admixture10xDifference/0.001/0.5/SimulationSummed.csv]

Generation	Variants	Editable	AveEditedSNPs	AveEditedEffect	Pop0Effect	Pop0Variance	Pop0SD	Pop0VarianceMultirunSD	Pop0FST	Pop0AFD	Pop0RegFract	Pop0Prev	Pop0PrevSD	Pop0AffectedEffect	Multirun0SD	Pop1Effect	Pop1Variance	Pop1SD	Pop1VarianceMultirunSD	Pop1FST	Pop1AFD	Pop1RegFract	Pop1Prev	Pop1PrevSD	Pop1AffectedEffect	Multirun1SD	CombinedEffect	CombinedVariance	CombinedSD	CombinedVarianceMultirunSD	CombinedFST	CombinedAFD	CombinedRegFract	CombinedPrev	CombinedPrevSD	CombinedAffectedEffect	MultirunCombSD	Baseline Effect
0	936	0	0	0	0.00013826	3.2752	1.8098	0.0014764	0.0064413	0.0065002	1	0.0010036	8.4314e-06	3.2959	0.00081768	2.2986	3.4208	1.8495	0.0014991	0.0027647	0.0065002	0	0.0098093	2.0199e-05	5.5138	0.0007	1.1494	4.6687	2.1607	0.0017511	0.012883	0.013	0.5	0.0054113	1.2772e-05	5.3071	0.00063457	48.868
1	936	0	0	0	0.57551	3.6417	1.9083	0.0015845	0.0012076	0.0032847	0.74988	0.0021057	1.5896e-05	4.1624	0.00089633	1.724	3.7144	1.9273	0.0019028	0.00080578	0.0032847	0.25008	0.006491	2.9961e-05	5.2521	0.00069385	1.1498	4.0078	2.002	0.0014091	0.0036812	0.0065695	0.49998	0.0042978	1.7985e-05	4.9875	0.00048404	48.868
2	936	0	0	0	0.86266	3.5898	1.8947	0.0015709	0.00026843	0.0016763	0.62488	0.0027118	1.8984e-05	4.4034	0.00084686	1.4369	3.626	1.9042	0.001831	0.00021973	0.0016763	0.37501	0.0047853	3.0737e-05	4.9449	0.00069544	1.1498	3.6903	1.921	0.0011991	0.0009544	0.0033525	0.49994	0.0037498	1.0478e-05	4.7504	0.00041727	48.868
3	936	0	0	0	1.006	3.5001	1.8709	0.0018889	6.3619e-05	0.00087231	0.56241	0.0029973	2.0549e-05	4.4589	0.0011623	1.293	3.5179	1.8756	0.0020417	5.758e-05	0.00087231	0.43753	0.0039718	2.3665e-05	4.7255	0.00091223	1.1495	3.5296	1.8787	0.0012747	0.00024084	0.0017446	0.49997	0.0034776	1.5549e-05	4.6133	0.0008262	48.868
4	936	0	0	0	1.0778	3.439	1.8545	0.0010695	1.555e-05	0.00047029	0.5312	0.0031069	1.5772e-05	4.4641	0.0015397	1.2211	3.4484	1.857	0.001307	1.4796e-05	0.00047029	0.46877	0.0035878	2.1684e-05	4.6067	0.0010849	1.1494	3.4489	1.8571	0.00085073	6.0413e-05	0.00094057	0.49998	0.0033454	2.3057e-05	4.5398	0.0011654	48.868
5	936	0	0	0	1.1134	3.4046	1.8452	0.0019871	3.9085e-06	0.00026829	0.51559	0.0031685	2.0929e-05	4.4637	0.0015738	1.1856	3.4086	1.8462	0.0020715	3.8137e-06	0.00026829	0.48436	0.0034024	1.5975e-05	4.5338	0.0011642	1.1495	3.4079	1.846	0.0017116	1.5243e-05	0.00053659	0.49998	0.0032817	1.0157e-05	4.4998	0.0012118	48.868
6	936	0	0	0	1.1316	3.3858	1.8401	0.0020382	1.0319e-06	0.00016804	0.50778	0.0031928	1.3376e-05	4.4665	0.0014584	1.1674	3.388	1.8407	0.0023066	1.0199e-06	0.00016804	0.49217	0.0033182	1.9837e-05	4.4971	0.0011673	1.1495	3.3872	1.8404	0.0014329	3.9058e-06	0.00033607	0.49997	0.0032439	1.54e-05	4.4837	0.001181	48.868
7	936	0	0	0	1.1405	3.3764	1.8375	0.0022848	3.1468e-07	0.00011787	0.50388	0.0032127	1.7197e-05	4.4647	0.0012302	1.1584	3.3773	1.8378	0.0017941	3.1315e-07	0.00011787	0.49608	0.003264	2.2669e-05	4.4824	0.0013646	1.1495	3.3769	1.8376	0.0013997	1.0592e-06	0.00023573	0.49998	0.0032358	1.2576e-05	4.4718	0.0012066	48.868
8	936	0	0	0	1.1449	3.3718	1.8362	0.001987	1.3454e-07	9.2613e-05	0.50193	0.003211	2.6803e-05	4.4606	0.00097542	1.1535	3.3726	1.8365	0.001921	1.3434e-07	9.2613e-05	0.49803	0.0032487	2.2563e-05	4.47	0.0015976	1.1492	3.3722	1.8364	0.0014644	3.4073e-07	0.00018523	0.49998	0.0032302	1.3563e-05	4.4686	0.0012109	48.868
9	936	0	0	0	1.1474	3.3689	1.8355	0.0016037	8.9206e-08	7.9903e-05	0.50096	0.0032239	1.711e-05	4.465	0.001425	1.1515	3.3696	1.8357	0.0013345	8.9177e-08	7.9903e-05	0.499	0.0032329	1.8516e-05	4.4663	0.0014737	1.1495	3.3693	1.8356	0.0011602	1.5944e-07	0.00015981	0.49998	0.0032259	1.4234e-05	4.4641	0.0014127	48.868
10	936	0	0	0	1.148	3.3674	1.835	0.0016132	8.0004e-08	7.4146e-05	0.50047	0.0032145	1.919e-05	4.4615	0.001501	1.1504	3.3678	1.8352	0.0018682	8e-08	7.4146e-05	0.49949	0.0032297	2.5192e-05	4.4676	0.0013624	1.1492	3.3676	1.8351	0.0013439	1.1878e-07	0.00014829	0.49998	0.0032264	1.201e-05	4.4657	0.0013619	48.868
11	936	0	0	0	1.1484	3.3674	1.835	0.0020588	7.9867e-08	7.1025e-05	0.50022	0.0032193	2.4246e-05	4.4729	0.001709	1.1497	3.3676	1.8351	0.0017308	7.9867e-08	7.1025e-05	0.49974	0.0032188	1.6551e-05	4.4645	0.0011692	1.149	3.3675	1.8351	0.0016841	1.0755e-07	0.00014205	0.49998	0.0032104	1.9757e-05	4.4648	0.0014125	48.868
12	936	0	0	0	1.1489	3.3669	1.8349	0.0016502	7.987e-08	7.0282e-05	0.5001	0.0032217	1.9205e-05	4.458	0.0017969	1.1496	3.3663	1.8347	0.0016864	7.9869e-08	7.0282e-05	0.49986	0.0032169	1.8318e-05	4.4574	0.0011174	1.1492	3.3666	1.8348	0.0014449	1.0691e-07	0.00014056	0.49998	0.0032196	1.6669e-05	4.463	0.0014013	48.868
13	936	0	0	0	1.149	3.3662	1.8347	0.0016101	8.0438e-08	6.9458e-05	0.50004	0.0032291	1.8005e-05	4.4662	0.0017441	1.15	3.3665	1.8348	0.0020495	8.0438e-08	6.9458e-05	0.49992	0.0032106	2.0837e-05	4.4648	0.0012944	1.1495	3.3664	1.8348	0.0012699	1.0595e-07	0.00013892	0.49998	0.0032149	1.7394e-05	4.4657	0.0013499	48.868
14	936	0	0	0	1.1493	3.3666	1.8348	0.0015652	8.0573e-08	6.936e-05	0.50001	0.0032242	2.1268e-05	4.4673	0.0018457	1.1497	3.3658	1.8346	0.0019966	8.0573e-08	6.936e-05	0.49995	0.0032202	2.2832e-05	4.4584	0.0012974	1.1495	3.3662	1.8347	0.0013851	1.0651e-07	0.00013872	0.49998	0.0032252	1.6406e-05	4.4598	0.0014374	48.868
15	936	0	0	0	1.1496	3.3671	1.835	0.0028106	8.0177e-08	7.0248e-05	0.5	0.0032124	1.4833e-05	4.4629	0.0016595	1.1497	3.3668	1.8349	0.0019464	8.0177e-08	7.0248e-05	0.49997	0.0032194	2.0909e-05	4.4613	0.0012484	1.1496	3.367	1.8349	0.0017392	1.0683e-07	0.0001405	0.49998	0.0032113	1.0335e-05	4.4643	0.0014182	48.868
16	936	0	0	0	1.1495	3.3669	1.8349	0.0016683	8.0226e-08	7.0451e-05	0.49999	0.0032162	2.2938e-05	4.4622	0.0020665	1.1498	3.3673	1.835	0.002648	8.0226e-08	7.0451e-05	0.49997	0.0032161	1.4266e-05	4.4627	0.0015797	1.1496	3.3671	1.835	0.001791	1.064e-07	0.0001409	0.49998	0.0032242	1.0516e-05	4.4647	0.0016943	48.868
17	936	0	0	0	1.1496	3.3658	1.8346	0.0011462	8.0294e-08	7.036e-05	0.49998	0.0032135	1.8611e-05	4.4569	0.0019625	1.1499	3.3672	1.835	0.002118	8.0294e-08	7.036e-05	0.49998	0.0032302	1.4486e-05	4.4635	0.0017439	1.1497	3.3665	1.8348	0.0012767	1.077e-07	0.00014072	0.49998	0.0032275	1.1624e-05	4.4655	0.001756	48.868
18	936	0	0	0	1.1495	3.3668	1.8349	0.0016569	8.0155e-08	7.1142e-05	0.49998	0.0032126	2.4894e-05	4.4641	0.0021894	1.1495	3.3667	1.8349	0.0019466	8.0155e-08	7.1142e-05	0.49998	0.0032171	1.8266e-05	4.4667	0.0018154	1.1495	3.3668	1.8349	0.0014102	1.0719e-07	0.00014228	0.49998	0.0032219	1.9298e-05	4.4615	0.0019042	48.868
19	936	0	0	0	1.1495	3.3672	1.835	0.0024092	8.0508e-08	7.0026e-05	0.49998	0.0032235	2.0918e-05	4.4636	0.0022898	1.1493	3.3672	1.835	0.001987	8.0507e-08	7.0026e-05	0.49998	0.003224	1.4829e-05	4.4622	0.0017246	1.1494	3.3672	1.835	0.0017719	1.0731e-07	0.00014005	0.49998	0.0032229	1.4836e-05	4.4628	0.0018913	48.868
20	936	0	0	0	1.1499	3.3674	1.8351	0.0019668	8.0542e-08	7.0285e-05	0.49998	0.0032271	2.6815e-05	4.4648	0.0022828	1.1494	3.3663	1.8347	0.0011247	8.0542e-08	7.0285e-05	0.49998	0.0032136	1.4699e-05	4.4628	0.0019779	1.1496	3.3668	1.8349	0.0013916	1.0928e-07	0.00014057	0.49998	0.0032148	1.4163e-05	4.4614	0.0020316	48.868
21	936	0	0	0	1.1497	3.3676	1.8351	0.0022515	8.0051e-08	7.0415e-05	0.49998	0.0032228	2.1243e-05	4.465	0.0023726	1.1495	3.3667	1.8348	0.0019607	8.005e-08	7.0415e-05	0.49998	0.0032155	1.3356e-05	4.4676	0.001878	1.1496	3.3671	1.835	0.0011436	1.0683e-07	0.00014083	0.49998	0.0032263	1.4487e-05	4.4631	0.0020548	48.868
22	936	0	0	0	1.1496	3.3671	1.835	0.0024617	8.0012e-08	7.0472e-05	0.49998	0.0032306	1.9072e-05	4.461	0.0025579	1.1496	3.3665	1.8348	0.0019432	8.0012e-08	7.0472e-05	0.49998	0.0032202	1.302e-05	4.4652	0.001986	1.1496	3.3668	1.8349	0.0018629	1.0737e-07	0.00014094	0.49998	0.0032121	1.4505e-05	4.4621	0.0021721	48.868
23	936	0	0	0	1.1494	3.3672	1.835	0.0025116	8.0173e-08	7.0129e-05	0.49998	0.0032254	1.8699e-05	4.4641	0.0024261	1.1495	3.3675	1.8351	0.0020588	8.0172e-08	7.0129e-05	0.49998	0.0032232	2.3769e-05	4.4588	0.0021945	1.1495	3.3674	1.835	0.0017967	1.0738e-07	0.00014026	0.49998	0.0032186	1.6374e-05	4.4649	0.0022742	48.868
24	936	0	0	0	1.1495	3.3664	1.8348	0.0024946	8.0387e-08	6.9942e-05	0.49998	0.0032209	2.7655e-05	4.4583	0.0024611	1.1495	3.3673	1.835	0.0016743	8.0387e-08	6.9942e-05	0.49998	0.0032209	2.3106e-05	4.4644	0.0022031	1.1495	3.3668	1.8349	0.0014479	1.0654e-07	0.00013988	0.49998	0.0032253	1.5746e-05	4.4598	0.0023043	48.868
25	936	0	0	0	1.1494	3.3665	1.8348	0.0017216	8.0669e-08	6.9397e-05	0.49998	0.003205	1.4659e-05	4.4618	0.0023228	1.1496	3.3671	1.835	0.0018358	8.0669e-08	6.9397e-05	0.49998	0.0032257	2.5973e-05	4.4645	0.0025827	1.1495	3.3668	1.8349	0.0014164	1.0635e-07	0.00013879	0.49998	0.0032211	1.4403e-05	4.4662	0.0024262	48.868
