# Supplementary material for: Future Preventive Gene Therapy of Polygenic Diseases from a Population Genetics Perspective
Source: Int J Mol Sci. 2019 Oct 10;20(20):5013. doi: 10.3390/ijms20205013 (PMC6834143; doi:10.3390/ijms20205013)
Supplement: Supplementary file 1 [file ijms-20-05013-s001.zip › SuppFiles/Results/AdmixtureDifferentRisk/Admixture10xDifference/0.001/1/SimulationAllRuns.csv]

Generation	Variants	Editable	AveEditedSNPs	AveEditedEffect	Pop0Effect	Pop0Variance	Pop0SD	Pop0VarianceMultirunSD	Pop0FST	Pop0AFD	Pop0RegFract	Pop0Prev	Pop0PrevSD	Pop0AffectedEffect	Multirun0SD	Pop1Effect	Pop1Variance	Pop1SD	Pop1VarianceMultirunSD	Pop1FST	Pop1AFD	Pop1RegFract	Pop1Prev	Pop1PrevSD	Pop1AffectedEffect	Multirun1SD	CombinedEffect	CombinedVariance	CombinedSD	CombinedVarianceMultirunSD	CombinedFST	CombinedAFD	CombinedRegFract	CombinedPrev	CombinedPrevSD	CombinedAffectedEffect	MultirunCombSD	Baseline Effect
0	936	0	0	0	-0.00054398	3.2716	1.8088	0	0.0064416	0.0064978	1	0.001026	0	3.273	0	2.2985	3.4236	1.8503	0	0.0027649	0.0064978	0	0.0097767	0	5.5222	0	1.149	4.669	2.1608	0	0.012884	0.012996	0.5	0.0054355	0	5.3239	0	48.868
1	936	0	0	0	1.1502	3.349	1.83	0	8.4693e-08	5.9245e-05	0.5	0.0032371	0	4.4679	0	1.1488	3.3465	1.8294	0	8.4692e-08	5.9245e-05	0.5	0.0031985	0	4.4514	0	1.1495	3.3478	1.8297	0	1.0036e-07	0.00011849	0.5	0.0031962	0	4.4494	0	48.868
2	936	0	0	0	1.1508	3.3725	1.8364	0	8.4067e-08	6.012e-05	0.5	0.0032439	0	4.4644	0	1.1506	3.3738	1.8368	0	8.4067e-08	6.012e-05	0.5	0.0032325	0	4.4995	0	1.1507	3.3731	1.8366	0	1.0227e-07	0.00012024	0.5	0.0032661	0	4.4683	0	48.868
3	936	0	0	0	1.1493	3.3714	1.8361	0	8.3146e-08	6.3365e-05	0.5	0.0032212	0	4.4458	0	1.1525	3.3696	1.8356	0	8.3147e-08	6.3365e-05	0.5	0.0032525	0	4.4476	0	1.1509	3.3705	1.8359	0	9.8075e-08	0.00012673	0.5	0.0032295	0	4.4811	0	48.868
4	936	0	0	0	1.1518	3.3694	1.8356	0	8.4672e-08	5.8775e-05	0.5	0.0032264	0	4.452	0	1.1513	3.3685	1.8353	0	8.4672e-08	5.8775e-05	0.5	0.0032169	0	4.4485	0	1.1516	3.369	1.8355	0	1.0053e-07	0.00011755	0.5	0.0032113	0	4.4688	0	48.868
5	936	0	0	0	1.1511	3.3668	1.8349	0	8.475e-08	5.8222e-05	0.5	0.0032536	0	4.4848	0	1.1513	3.3683	1.8353	0	8.4749e-08	5.8222e-05	0.5	0.0032405	0	4.4582	0	1.1512	3.3676	1.8351	0	1.0198e-07	0.00011644	0.5	0.0032069	0	4.4734	0	48.868
6	936	0	0	0	1.1518	3.3661	1.8347	0	8.3223e-08	6.1894e-05	0.5	0.0032159	0	4.4627	0	1.1508	3.3647	1.8343	0	8.3222e-08	6.1894e-05	0.5	0.0032131	0	4.4622	0	1.1513	3.3654	1.8345	0	1.045e-07	0.00012379	0.5	0.0032237	0	4.456	0	48.868
7	936	0	0	0	1.1507	3.3668	1.8349	0	8.381e-08	6.0604e-05	0.5	0.0032116	0	4.4613	0	1.1504	3.3653	1.8345	0	8.3812e-08	6.0604e-05	0.5	0.0032376	0	4.4646	0	1.1505	3.3661	1.8347	0	1.0187e-07	0.00012121	0.5	0.0032095	0	4.4757	0	48.868
8	936	0	0	0	1.1505	3.3673	1.835	0	8.3893e-08	6.1562e-05	0.5	0.0032333	0	4.4503	0	1.1516	3.3685	1.8353	0	8.3893e-08	6.1562e-05	0.5	0.0032499	0	4.4784	0	1.1511	3.3679	1.8352	0	1.019e-07	0.00012312	0.5	0.0032224	0	4.4732	0	48.868
9	936	0	0	0	1.1502	3.3683	1.8353	0	8.5359e-08	5.7891e-05	0.5	0.0031984	0	4.4774	0	1.1501	3.3678	1.8352	0	8.5359e-08	5.7891e-05	0.5	0.0032179	0	4.469	0	1.1501	3.3681	1.8352	0	1.011e-07	0.00011578	0.5	0.0032099	0	4.4763	0	48.868
10	936	0	0	0	1.1499	3.3659	1.8346	0	8.5982e-08	5.586e-05	0.5	0.0032007	0	4.4644	0	1.1503	3.3661	1.8347	0	8.5982e-08	5.586e-05	0.5	0.0032307	0	4.471	0	1.1501	3.366	1.8347	0	1.013e-07	0.00011172	0.5	0.0032275	0	4.4595	0	48.868
11	936	0	0	0	1.1487	3.3691	1.8355	0	8.4966e-08	5.8641e-05	0.5	0.0032403	0	4.4837	0	1.1503	3.3665	1.8348	0	8.4966e-08	5.8641e-05	0.5	0.0031844	0	4.4482	0	1.1495	3.3678	1.8352	0	1.0304e-07	0.00011728	0.5	0.0032138	0	4.4723	0	48.868
12	936	0	0	0	1.1504	3.3679	1.8352	0	8.4447e-08	5.9961e-05	0.5	0.0032059	0	4.4645	0	1.1494	3.3679	1.8352	0	8.4447e-08	5.9961e-05	0.5	0.0032315	0	4.452	0	1.1499	3.3679	1.8352	0	9.9529e-08	0.00011992	0.5	0.0032052	0	4.4804	0	48.868
13	936	0	0	0	1.1504	3.3663	1.8348	0	8.3688e-08	6.1673e-05	0.5	0.0032719	0	4.4739	0	1.1497	3.3682	1.8353	0	8.3688e-08	6.1673e-05	0.5	0.003248	0	4.4585	0	1.15	3.3673	1.835	0	9.9608e-08	0.00012335	0.5	0.0032345	0	4.4508	0	48.868
14	936	0	0	0	1.1494	3.3687	1.8354	0	8.4366e-08	6.0192e-05	0.5	0.0032099	0	4.4746	0	1.1502	3.3655	1.8345	0	8.4365e-08	6.0192e-05	0.5	0.0032392	0	4.4652	0	1.1498	3.3671	1.835	0	9.7638e-08	0.00012038	0.5	0.0032129	0	4.4628	0	48.868
15	936	0	0	0	1.1508	3.3678	1.8352	0	8.5735e-08	5.764e-05	0.5	0.0032361	0	4.4596	0	1.1505	3.3641	1.8341	0	8.5735e-08	5.764e-05	0.5	0.0032141	0	4.4592	0	1.1506	3.3659	1.8346	0	1.0073e-07	0.00011528	0.5	0.0032225	0	4.4664	0	48.868
16	936	0	0	0	1.152	3.3674	1.835	0	8.465e-08	5.9991e-05	0.5	0.0032133	0	4.4739	0	1.1517	3.3687	1.8354	0	8.4651e-08	5.9991e-05	0.5	0.0032669	0	4.4761	0	1.1518	3.3681	1.8352	0	1.0186e-07	0.00011998	0.5	0.0032465	0	4.4512	0	48.868
17	936	0	0	0	1.1521	3.3696	1.8356	0	8.5299e-08	5.8008e-05	0.5	0.0031881	0	4.4643	0	1.1514	3.3678	1.8352	0	8.5299e-08	5.8008e-05	0.5	0.0032543	0	4.4667	0	1.1517	3.3687	1.8354	0	1.0082e-07	0.00011602	0.5	0.0032085	0	4.4733	0	48.868
18	936	0	0	0	1.1515	3.3662	1.8347	0	8.446e-08	6.0062e-05	0.5	0.0032231	0	4.4541	0	1.1515	3.3692	1.8355	0	8.446e-08	6.0062e-05	0.5	0.0032496	0	4.4655	0	1.1515	3.3677	1.8351	0	9.8795e-08	0.00012012	0.5	0.0032315	0	4.4708	0	48.868
19	936	0	0	0	1.1501	3.369	1.8355	0	8.502e-08	5.7904e-05	0.5	0.0032557	0	4.4597	0	1.1519	3.3671	1.835	0	8.5021e-08	5.7904e-05	0.5	0.0032252	0	4.467	0	1.151	3.3681	1.8352	0	1.0076e-07	0.00011581	0.5	0.0032131	0	4.4719	0	48.868
20	936	0	0	0	1.1513	3.3669	1.8349	0	8.4965e-08	5.8429e-05	0.5	0.0032145	0	4.4568	0	1.151	3.3662	1.8347	0	8.4964e-08	5.8429e-05	0.5	0.0032037	0	4.4509	0	1.1511	3.3666	1.8348	0	9.9202e-08	0.00011686	0.5	0.0032345	0	4.4778	0	48.868
21	936	0	0	0	1.1504	3.3656	1.8346	0	8.3566e-08	6.0581e-05	0.5	0.0031903	0	4.4509	0	1.1508	3.3638	1.8341	0	8.3567e-08	6.0581e-05	0.5	0.0032072	0	4.4485	0	1.1506	3.3647	1.8343	0	1.0219e-07	0.00012116	0.5	0.0032354	0	4.4552	0	48.868
22	936	0	0	0	1.1507	3.3687	1.8354	0	8.385e-08	6.0825e-05	0.5	0.0032355	0	4.4528	0	1.1501	3.3635	1.834	0	8.385e-08	6.0825e-05	0.5	0.0032412	0	4.4475	0	1.1504	3.3661	1.8347	0	1.0036e-07	0.00012165	0.5	0.0032367	0	4.4722	0	48.868
23	936	0	0	0	1.1508	3.3668	1.8349	0	8.3063e-08	6.3326e-05	0.5	0.0032379	0	4.475	0	1.1499	3.3651	1.8344	0	8.3064e-08	6.3326e-05	0.5	0.0032187	0	4.4629	0	1.1504	3.366	1.8347	0	9.9796e-08	0.00012665	0.5	0.0032381	0	4.4596	0	48.868
24	936	0	0	0	1.149	3.3623	1.8337	0	8.4236e-08	6.0071e-05	0.5	0.0032167	0	4.47	0	1.1509	3.3677	1.8351	0	8.4237e-08	6.0071e-05	0.5	0.0032183	0	4.4807	0	1.15	3.365	1.8344	0	1.0272e-07	0.00012014	0.5	0.0032149	0	4.4691	0	48.868
25	936	0	0	0	1.1503	3.3655	1.8345	0	8.2757e-08	6.2868e-05	0.5	0.0032024	0	4.4812	0	1.1514	3.3668	1.8349	0	8.2758e-08	6.2868e-05	0.5	0.0031964	0	4.4426	0	1.1509	3.3662	1.8347	0	9.9878e-08	0.00012574	0.5	0.0032344	0	4.4552	0	48.868
0	936	0	0	0	-5.5658e-05	3.2716	1.8088	0	0.0064412	0.0064994	1	0.00099653	0	3.2884	0	2.2994	3.4188	1.849	0	0.0027647	0.0064994	0	0.0098189	0	5.516	0	1.1497	4.6671	2.1604	0	0.012883	0.012999	0.5	0.0054097	0	5.3113	0	48.868
1	936	0	0	0	1.1498	3.3481	1.8298	0	8.4303e-08	6.1407e-05	0.5	0.0031675	0	4.4442	0	1.1489	3.3464	1.8293	0	8.4303e-08	6.1407e-05	0.5	0.0032099	0	4.4409	0	1.1493	3.3473	1.8296	0	9.9302e-08	0.00012281	0.5	0.0032021	0	4.4606	0	48.868
2	936	0	0	0	1.1499	3.3715	1.8362	0	8.2307e-08	6.5855e-05	0.5	0.003194	0	4.4645	0	1.1494	3.3728	1.8365	0	8.2307e-08	6.5855e-05	0.5	0.0032057	0	4.4608	0	1.1497	3.3722	1.8363	0	1.0466e-07	0.00013171	0.5	0.0032145	0	4.4714	0	48.868
3	936	0	0	0	1.1495	3.3737	1.8368	0	8.409e-08	6.1324e-05	0.5	0.003224	0	4.4813	0	1.1495	3.3713	1.8361	0	8.4088e-08	6.1324e-05	0.5	0.0032412	0	4.4784	0	1.1495	3.3725	1.8364	0	1.0472e-07	0.00012265	0.5	0.0032319	0	4.4864	0	48.868
4	936	0	0	0	1.1489	3.3691	1.8355	0	8.3296e-08	6.1902e-05	0.5	0.0032171	0	4.4576	0	1.1504	3.3684	1.8353	0	8.3296e-08	6.1902e-05	0.5	0.0032245	0	4.4553	0	1.1496	3.3687	1.8354	0	1.0144e-07	0.0001238	0.5	0.0032243	0	4.4674	0	48.868
5	936	0	0	0	1.1512	3.3662	1.8347	0	8.3623e-08	6.1124e-05	0.5	0.0032461	0	4.4825	0	1.1507	3.366	1.8347	0	8.3624e-08	6.1124e-05	0.5	0.0032343	0	4.4481	0	1.1509	3.3661	1.8347	0	1.0029e-07	0.00012225	0.5	0.0032129	0	4.4651	0	48.868
6	936	0	0	0	1.1523	3.3668	1.8349	0	8.302e-08	6.2619e-05	0.5	0.0032565	0	4.4522	0	1.1505	3.3668	1.8349	0	8.302e-08	6.2619e-05	0.5	0.0031936	0	4.4454	0	1.1514	3.3668	1.8349	0	1.0158e-07	0.00012524	0.5	0.0032204	0	4.4663	0	48.868
7	936	0	0	0	1.1512	3.3684	1.8353	0	8.4183e-08	6.1083e-05	0.5	0.0032363	0	4.4611	0	1.1517	3.3685	1.8353	0	8.4182e-08	6.1083e-05	0.5	0.0032239	0	4.4746	0	1.1515	3.3684	1.8353	0	1.041e-07	0.00012217	0.5	0.0032437	0	4.4548	0	48.868
8	936	0	0	0	1.1515	3.3667	1.8349	0	8.4379e-08	5.8235e-05	0.5	0.0032643	0	4.4602	0	1.151	3.3646	1.8343	0	8.4379e-08	5.8235e-05	0.5	0.0032117	0	4.4601	0	1.1512	3.3657	1.8346	0	1.0079e-07	0.00011647	0.5	0.00323	0	4.4679	0	48.868
9	936	0	0	0	1.1515	3.3666	1.8348	0	8.4921e-08	5.9065e-05	0.5	0.0032268	0	4.4755	0	1.1512	3.3635	1.834	0	8.4921e-08	5.9065e-05	0.5	0.0032063	0	4.4747	0	1.1514	3.365	1.8344	0	1.0094e-07	0.00011813	0.5	0.003212	0	4.4547	0	48.868
10	936	0	0	0	1.1512	3.3661	1.8347	0	8.5825e-08	5.6785e-05	0.5	0.0031947	0	4.4666	0	1.1506	3.3646	1.8343	0	8.5824e-08	5.6785e-05	0.5	0.0032357	0	4.447	0	1.1509	3.3653	1.8345	0	1.008e-07	0.00011357	0.5	0.0032373	0	4.4658	0	48.868
11	936	0	0	0	1.1509	3.366	1.8347	0	8.4366e-08	5.9749e-05	0.5	0.0032468	0	4.4507	0	1.1511	3.3662	1.8347	0	8.4366e-08	5.9749e-05	0.5	0.0032165	0	4.4653	0	1.151	3.3661	1.8347	0	1.0206e-07	0.0001195	0.5	0.0032389	0	4.446	0	48.868
12	936	0	0	0	1.1504	3.3688	1.8354	0	8.4422e-08	5.9405e-05	0.5	0.0031957	0	4.4892	0	1.1512	3.3661	1.8347	0	8.4423e-08	5.9405e-05	0.5	0.0032005	0	4.4665	0	1.1508	3.3675	1.8351	0	1.012e-07	0.00011881	0.5	0.003221	0	4.4628	0	48.868
13	936	0	0	0	1.1512	3.3683	1.8353	0	8.4296e-08	6.0338e-05	0.5	0.0032265	0	4.4586	0	1.1508	3.3688	1.8354	0	8.4296e-08	6.0338e-05	0.5	0.0031972	0	4.4548	0	1.151	3.3686	1.8354	0	1.016e-07	0.00012068	0.5	0.0032433	0	4.461	0	48.868
14	936	0	0	0	1.151	3.3679	1.8352	0	8.3093e-08	6.3276e-05	0.5	0.0032295	0	4.4824	0	1.151	3.3673	1.835	0	8.3094e-08	6.3276e-05	0.5	0.0032489	0	4.4544	0	1.151	3.3676	1.8351	0	9.8902e-08	0.00012655	0.5	0.0032491	0	4.4656	0	48.868
15	936	0	0	0	1.1499	3.3663	1.8347	0	8.3408e-08	6.2132e-05	0.5	0.0032017	0	4.4712	0	1.1504	3.3682	1.8353	0	8.341e-08	6.2132e-05	0.5	0.003208	0	4.4637	0	1.1501	3.3672	1.835	0	9.9259e-08	0.00012426	0.5	0.0032073	0	4.4666	0	48.868
16	936	0	0	0	1.1494	3.3673	1.835	0	8.3163e-08	6.2923e-05	0.5	0.0032217	0	4.4528	0	1.1505	3.3677	1.8351	0	8.3163e-08	6.2923e-05	0.5	0.0032223	0	4.466	0	1.1499	3.3675	1.8351	0	1.0035e-07	0.00012585	0.5	0.0032237	0	4.4617	0	48.868
17	936	0	0	0	1.15	3.3669	1.8349	0	8.3822e-08	6.1754e-05	0.5	0.0032452	0	4.4805	0	1.1488	3.3674	1.8351	0	8.3822e-08	6.1754e-05	0.5	0.0032253	0	4.4755	0	1.1494	3.3671	1.835	0	9.9266e-08	0.00012351	0.5	0.0032279	0	4.4839	0	48.868
18	936	0	0	0	1.1505	3.3694	1.8356	0	8.3767e-08	6.094e-05	0.5	0.0032519	0	4.454	0	1.1501	3.3653	1.8345	0	8.3767e-08	6.094e-05	0.5	0.0032252	0	4.4615	0	1.1503	3.3673	1.835	0	1.0287e-07	0.00012188	0.5	0.0032245	0	4.4688	0	48.868
19	936	0	0	0	1.1504	3.3687	1.8354	0	8.3994e-08	6.1308e-05	0.5	0.0031937	0	4.4718	0	1.1503	3.366	1.8347	0	8.3994e-08	6.1308e-05	0.5	0.0032187	0	4.4537	0	1.1503	3.3674	1.835	0	9.8303e-08	0.00012262	0.5	0.0032343	0	4.4762	0	48.868
20	936	0	0	0	1.1502	3.3707	1.8359	0	8.3996e-08	6.1599e-05	0.5	0.0031799	0	4.4793	0	1.1505	3.3668	1.8349	0	8.3997e-08	6.1599e-05	0.5	0.0032349	0	4.4804	0	1.1504	3.3688	1.8354	0	9.9636e-08	0.0001232	0.5	0.0032144	0	4.4606	0	48.868
21	936	0	0	0	1.15	3.3674	1.8351	0	8.4537e-08	5.987e-05	0.5	0.0032299	0	4.4725	0	1.1517	3.3664	1.8348	0	8.4538e-08	5.987e-05	0.5	0.0032363	0	4.471	0	1.1508	3.3669	1.8349	0	1.0169e-07	0.00011974	0.5	0.003235	0	4.4668	0	48.868
22	936	0	0	0	1.1499	3.3641	1.8342	0	8.3799e-08	6.13e-05	0.5	0.0031887	0	4.468	0	1.1507	3.3704	1.8359	0	8.3798e-08	6.13e-05	0.5	0.0032337	0	4.4718	0	1.1503	3.3673	1.835	0	1.0017e-07	0.0001226	0.5	0.003218	0	4.4657	0	48.868
23	936	0	0	0	1.149	3.3685	1.8353	0	8.4186e-08	5.9916e-05	0.5	0.0032313	0	4.4882	0	1.1506	3.3686	1.8354	0	8.4185e-08	5.9916e-05	0.5	0.0032635	0	4.4703	0	1.1498	3.3685	1.8354	0	1.0101e-07	0.00011983	0.5	0.0032123	0	4.4824	0	48.868
24	936	0	0	0	1.1502	3.3665	1.8348	0	8.4283e-08	6.1321e-05	0.5	0.0032299	0	4.4595	0	1.1511	3.3657	1.8346	0	8.4283e-08	6.1321e-05	0.5	0.0032271	0	4.4712	0	1.1507	3.3661	1.8347	0	1.0081e-07	0.00012264	0.5	0.0032333	0	4.4644	0	48.868
25	936	0	0	0	1.15	3.3647	1.8343	0	8.3274e-08	6.2156e-05	0.5	0.0031912	0	4.4696	0	1.1515	3.3646	1.8343	0	8.3275e-08	6.2156e-05	0.5	0.0032188	0	4.4461	0	1.1508	3.3647	1.8343	0	1.0164e-07	0.00012431	0.5	0.0032541	0	4.4659	0	48.868
0	936	0	0	0	-0.00054021	3.2726	1.809	0	0.0064415	0.0064997	1	0.00098853	0	3.311	0	2.2983	3.4195	1.8492	0	0.0027648	0.0064997	0	0.0098112	0	5.5205	0	1.1489	4.6672	2.1604	0	0.012884	0.012999	0.5	0.0054132	0	5.3053	0	48.868
1	936	0	0	0	1.1486	3.3476	1.8297	0	8.458e-08	5.9306e-05	0.5	0.0031941	0	4.449	0	1.1496	3.3466	1.8294	0	8.4581e-08	5.9306e-05	0.5	0.0031676	0	4.4182	0	1.1491	3.3471	1.8295	0	9.9473e-08	0.00011861	0.5	0.0031697	0	4.4377	0	48.868
2	936	0	0	0	1.1495	3.3739	1.8368	0	8.4158e-08	6.0064e-05	0.5	0.0032024	0	4.4637	0	1.1488	3.3738	1.8368	0	8.4158e-08	6.0064e-05	0.5	0.003214	0	4.4674	0	1.1491	3.3739	1.8368	0	1.0151e-07	0.00012013	0.5	0.0032156	0	4.4719	0	48.868
3	936	0	0	0	1.1491	3.3689	1.8354	0	8.5843e-08	5.786e-05	0.5	0.0032212	0	4.4557	0	1.1494	3.3674	1.835	0	8.5844e-08	5.786e-05	0.5	0.0032367	0	4.4686	0	1.1492	3.3681	1.8352	0	1.0112e-07	0.00011572	0.5	0.0032304	0	4.478	0	48.868
4	936	0	0	0	1.1495	3.3685	1.8354	0	8.4324e-08	6.0461e-05	0.5	0.0032384	0	4.4576	0	1.1482	3.3722	1.8364	0	8.4324e-08	6.0461e-05	0.5	0.0032784	0	4.4787	0	1.1488	3.3704	1.8359	0	1.0071e-07	0.00012092	0.5	0.0032175	0	4.467	0	48.868
5	936	0	0	0	1.1486	3.3703	1.8358	0	8.3424e-08	6.1143e-05	0.5	0.003232	0	4.4591	0	1.1485	3.3686	1.8354	0	8.3425e-08	6.1143e-05	0.5	0.003212	0	4.4613	0	1.1485	3.3694	1.8356	0	1.026e-07	0.00012229	0.5	0.0032155	0	4.4595	0	48.868
6	936	0	0	0	1.1484	3.3651	1.8344	0	8.475e-08	5.9136e-05	0.5	0.0032135	0	4.4725	0	1.1483	3.3659	1.8346	0	8.475e-08	5.9136e-05	0.5	0.0032076	0	4.4615	0	1.1483	3.3655	1.8345	0	1.0087e-07	0.00011827	0.5	0.003238	0	4.4637	0	48.868
7	936	0	0	0	1.1488	3.3679	1.8352	0	8.4487e-08	6.06e-05	0.5	0.0032399	0	4.4707	0	1.1487	3.3683	1.8353	0	8.4485e-08	6.06e-05	0.5	0.0032251	0	4.479	0	1.1487	3.3681	1.8352	0	9.8876e-08	0.0001212	0.5	0.0032379	0	4.4639	0	48.868
8	936	0	0	0	1.1481	3.3683	1.8353	0	8.3186e-08	6.3078e-05	0.5	0.0031839	0	4.4829	0	1.1486	3.3663	1.8348	0	8.3184e-08	6.3078e-05	0.5	0.003232	0	4.483	0	1.1483	3.3673	1.835	0	1.0481e-07	0.00012616	0.5	0.0032297	0	4.4718	0	48.868
9	936	0	0	0	1.1488	3.3682	1.8353	0	8.556e-08	5.8243e-05	0.5	0.0032176	0	4.4623	0	1.1494	3.3687	1.8354	0	8.556e-08	5.8243e-05	0.5	0.00324	0	4.459	0	1.1491	3.3685	1.8353	0	1.0417e-07	0.00011649	0.5	0.0032375	0	4.4696	0	48.868
10	936	0	0	0	1.1488	3.3678	1.8352	0	8.5206e-08	5.7675e-05	0.5	0.0032195	0	4.4642	0	1.148	3.369	1.8355	0	8.5203e-08	5.7675e-05	0.5	0.0032148	0	4.4543	0	1.1484	3.3684	1.8353	0	1.0296e-07	0.00011535	0.5	0.0032222	0	4.4608	0	48.868
11	936	0	0	0	1.1485	3.3698	1.8357	0	8.4317e-08	6.0841e-05	0.5	0.0032517	0	4.478	0	1.1484	3.3665	1.8348	0	8.4317e-08	6.0841e-05	0.5	0.00321	0	4.4675	0	1.1484	3.3681	1.8353	0	9.9753e-08	0.00012168	0.5	0.0032071	0	4.4641	0	48.868
12	936	0	0	0	1.1482	3.3668	1.8349	0	8.4622e-08	5.9811e-05	0.5	0.0032392	0	4.4518	0	1.1478	3.3693	1.8356	0	8.4621e-08	5.9811e-05	0.5	0.0032129	0	4.4547	0	1.148	3.3681	1.8352	0	1.0133e-07	0.00011962	0.5	0.0032079	0	4.4643	0	48.868
13	936	0	0	0	1.1484	3.3654	1.8345	0	8.4677e-08	6.0213e-05	0.5	0.0032159	0	4.457	0	1.1487	3.3642	1.8342	0	8.4676e-08	6.0213e-05	0.5	0.0032472	0	4.4574	0	1.1486	3.3648	1.8343	0	1.0232e-07	0.00012043	0.5	0.0032156	0	4.4649	0	48.868
14	936	0	0	0	1.148	3.3668	1.8349	0	8.4228e-08	5.8636e-05	0.5	0.0031996	0	4.4831	0	1.1493	3.3678	1.8352	0	8.4228e-08	5.8636e-05	0.5	0.0032072	0	4.474	0	1.1486	3.3673	1.835	0	1.0314e-07	0.00011727	0.5	0.0032158	0	4.4632	0	48.868
15	936	0	0	0	1.149	3.3694	1.8356	0	8.3321e-08	6.2006e-05	0.5	0.0032264	0	4.47	0	1.1482	3.3704	1.8359	0	8.332e-08	6.2006e-05	0.5	0.0032419	0	4.4582	0	1.1486	3.3699	1.8357	0	9.9833e-08	0.00012401	0.5	0.0032129	0	4.4539	0	48.868
16	936	0	0	0	1.1492	3.3686	1.8354	0	8.5085e-08	5.9071e-05	0.5	0.0032129	0	4.467	0	1.1485	3.3681	1.8352	0	8.5086e-08	5.9071e-05	0.5	0.0031975	0	4.4538	0	1.1489	3.3684	1.8353	0	1.0248e-07	0.00011814	0.5	0.0032277	0	4.4633	0	48.868
17	936	0	0	0	1.1494	3.3697	1.8357	0	8.4994e-08	5.9372e-05	0.5	0.0032091	0	4.452	0	1.1495	3.3659	1.8346	0	8.4996e-08	5.9372e-05	0.5	0.0031793	0	4.4496	0	1.1494	3.3678	1.8352	0	1.0074e-07	0.00011874	0.5	0.0032125	0	4.4585	0	48.868
18	936	0	0	0	1.1494	3.3671	1.835	0	8.3961e-08	6.0454e-05	0.5	0.0032539	0	4.4489	0	1.1502	3.3662	1.8347	0	8.3962e-08	6.0454e-05	0.5	0.0032183	0	4.4515	0	1.1498	3.3667	1.8348	0	1.0094e-07	0.00012091	0.5	0.0031881	0	4.4575	0	48.868
19	936	0	0	0	1.1498	3.3677	1.8351	0	8.4438e-08	5.9571e-05	0.5	0.0032196	0	4.4716	0	1.1497	3.3669	1.8349	0	8.4438e-08	5.9571e-05	0.5	0.0032116	0	4.4614	0	1.1498	3.3673	1.835	0	9.8917e-08	0.00011914	0.5	0.0032317	0	4.4552	0	48.868
20	936	0	0	0	1.1516	3.3691	1.8355	0	8.5658e-08	5.8008e-05	0.5	0.0031983	0	4.4812	0	1.1503	3.3671	1.835	0	8.5658e-08	5.8008e-05	0.5	0.0032379	0	4.4863	0	1.151	3.3681	1.8352	0	1.0044e-07	0.00011602	0.5	0.003234	0	4.4669	0	48.868
21	936	0	0	0	1.1507	3.366	1.8347	0	8.4506e-08	5.9403e-05	0.5	0.0032428	0	4.4529	0	1.1496	3.3668	1.8349	0	8.4506e-08	5.9403e-05	0.5	0.0031887	0	4.4637	0	1.1501	3.3664	1.8348	0	9.9646e-08	0.00011881	0.5	0.0032263	0	4.4585	0	48.868
22	936	0	0	0	1.1498	3.3661	1.8347	0	8.5293e-08	5.8381e-05	0.5	0.0032457	0	4.4558	0	1.1507	3.3651	1.8344	0	8.5295e-08	5.8381e-05	0.5	0.0032092	0	4.458	0	1.1502	3.3656	1.8345	0	9.8591e-08	0.00011676	0.5	0.0032219	0	4.4614	0	48.868
23	936	0	0	0	1.1497	3.3659	1.8346	0	8.4418e-08	6.0116e-05	0.5	0.0032439	0	4.4672	0	1.1517	3.3654	1.8345	0	8.4417e-08	6.0116e-05	0.5	0.0032861	0	4.4497	0	1.1507	3.3656	1.8346	0	1.0215e-07	0.00012023	0.5	0.0032453	0	4.4583	0	48.868
24	936	0	0	0	1.15	3.3679	1.8352	0	8.5007e-08	5.8427e-05	0.5	0.0031728	0	4.4643	0	1.151	3.3649	1.8344	0	8.5008e-08	5.8427e-05	0.5	0.0032307	0	4.4747	0	1.1505	3.3664	1.8348	0	1.0121e-07	0.00011685	0.5	0.0032159	0	4.4757	0	48.868
25	936	0	0	0	1.1509	3.3656	1.8345	0	8.4547e-08	5.9681e-05	0.5	0.0032556	0	4.4399	0	1.1516	3.3666	1.8348	0	8.4548e-08	5.9681e-05	0.5	0.003254	0	4.4757	0	1.1513	3.3661	1.8347	0	9.9749e-08	0.00011936	0.5	0.0032451	0	4.4647	0	48.868
0	936	0	0	0	-0.00010735	3.2725	1.809	0	0.0064414	0.0064992	1	0.0010055	0	3.2872	0	2.2968	3.4216	1.8498	0	0.0027648	0.0064992	0	0.0097916	0	5.5179	0	1.1484	4.6661	2.1601	0	0.012884	0.012998	0.5	0.0053988	0	5.3204	0	48.868
1	936	0	0	0	1.1479	3.3459	1.8292	0	8.5147e-08	5.8582e-05	0.5	0.0032044	0	4.4626	0	1.1482	3.3466	1.8294	0	8.5146e-08	5.8582e-05	0.5	0.0032043	0	4.4647	0	1.148	3.3463	1.8293	0	9.9589e-08	0.00011716	0.5	0.0031955	0	4.445	0	48.868
2	936	0	0	0	1.1474	3.3703	1.8358	0	8.4145e-08	6.1314e-05	0.5	0.0032116	0	4.475	0	1.1481	3.3703	1.8358	0	8.4144e-08	6.1314e-05	0.5	0.0032083	0	4.4587	0	1.1478	3.3703	1.8358	0	1.031e-07	0.00012263	0.5	0.0032144	0	4.4635	0	48.868
3	936	0	0	0	1.1471	3.3684	1.8353	0	8.4131e-08	6.0468e-05	0.5	0.0032415	0	4.4383	0	1.1478	3.3683	1.8353	0	8.4131e-08	6.0468e-05	0.5	0.0032287	0	4.4467	0	1.1474	3.3684	1.8353	0	1.0027e-07	0.00012094	0.5	0.0032091	0	4.479	0	48.868
4	936	0	0	0	1.1474	3.368	1.8352	0	8.3254e-08	6.212e-05	0.5	0.0032215	0	4.4622	0	1.1474	3.3685	1.8354	0	8.3255e-08	6.212e-05	0.5	0.003206	0	4.4726	0	1.1474	3.3683	1.8353	0	1.0007e-07	0.00012424	0.5	0.0032363	0	4.4538	0	48.868
5	936	0	0	0	1.1485	3.3676	1.8351	0	8.3964e-08	6.1047e-05	0.5	0.0032851	0	4.471	0	1.1477	3.3655	1.8345	0	8.3964e-08	6.1047e-05	0.5	0.0032019	0	4.4591	0	1.1481	3.3665	1.8348	0	9.9855e-08	0.00012209	0.5	0.0032192	0	4.4693	0	48.868
6	936	0	0	0	1.1478	3.3681	1.8352	0	8.3834e-08	6.1077e-05	0.5	0.003184	0	4.4498	0	1.1466	3.3677	1.8351	0	8.3835e-08	6.1077e-05	0.5	0.0032487	0	4.4471	0	1.1472	3.3679	1.8352	0	1.0101e-07	0.00012215	0.5	0.0032289	0	4.452	0	48.868
7	936	0	0	0	1.1465	3.3668	1.8349	0	8.4503e-08	5.8871e-05	0.5	0.0032235	0	4.4554	0	1.1475	3.3673	1.835	0	8.4505e-08	5.8871e-05	0.5	0.0032144	0	4.4425	0	1.147	3.367	1.835	0	1.0193e-07	0.00011774	0.5	0.0031862	0	4.4692	0	48.868
8	936	0	0	0	1.1458	3.368	1.8352	0	8.4289e-08	5.958e-05	0.5	0.0032068	0	4.4679	0	1.146	3.3688	1.8354	0	8.4289e-08	5.958e-05	0.5	0.0032289	0	4.4402	0	1.1459	3.3684	1.8353	0	1.0151e-07	0.00011916	0.5	0.0032415	0	4.4649	0	48.868
9	936	0	0	0	1.1468	3.3688	1.8354	0	8.551e-08	5.7532e-05	0.5	0.0031776	0	4.4697	0	1.1464	3.3645	1.8343	0	8.5509e-08	5.7532e-05	0.5	0.0031985	0	4.4504	0	1.1466	3.3666	1.8348	0	1.0454e-07	0.00011506	0.5	0.0032139	0	4.4668	0	48.868
10	936	0	0	0	1.1469	3.3655	1.8345	0	8.4167e-08	6.0684e-05	0.5	0.0032029	0	4.464	0	1.1469	3.3694	1.8356	0	8.4167e-08	6.0684e-05	0.5	0.0032311	0	4.4553	0	1.1469	3.3675	1.8351	0	1.0203e-07	0.00012137	0.5	0.0032187	0	4.464	0	48.868
11	936	0	0	0	1.1473	3.3669	1.8349	0	8.4266e-08	5.9693e-05	0.5	0.0031971	0	4.4369	0	1.1473	3.3662	1.8347	0	8.4267e-08	5.9693e-05	0.5	0.0032092	0	4.4573	0	1.1473	3.3665	1.8348	0	1.0369e-07	0.00011939	0.5	0.0032077	0	4.4637	0	48.868
12	936	0	0	0	1.1477	3.3675	1.8351	0	8.3751e-08	6.1781e-05	0.5	0.0031811	0	4.4838	0	1.1481	3.3652	1.8345	0	8.375e-08	6.1781e-05	0.5	0.0032276	0	4.4627	0	1.1479	3.3664	1.8348	0	1.0386e-07	0.00012356	0.5	0.0032082	0	4.4591	0	48.868
13	936	0	0	0	1.1482	3.3671	1.835	0	8.3833e-08	6.1374e-05	0.5	0.0032109	0	4.4818	0	1.1481	3.3673	1.835	0	8.3832e-08	6.1374e-05	0.5	0.0032028	0	4.455	0	1.1481	3.3672	1.835	0	1.0351e-07	0.00012275	0.5	0.0032055	0	4.4635	0	48.868
14	936	0	0	0	1.1488	3.3684	1.8353	0	8.3969e-08	6.1595e-05	0.5	0.0032312	0	4.4535	0	1.1475	3.3652	1.8344	0	8.397e-08	6.1595e-05	0.5	0.0032004	0	4.4638	0	1.1482	3.3668	1.8349	0	9.6524e-08	0.00012319	0.5	0.0032146	0	4.4622	0	48.868
15	936	0	0	0	1.1495	3.3635	1.834	0	8.3564e-08	6.1531e-05	0.5	0.0032051	0	4.4736	0	1.1484	3.3669	1.8349	0	8.3561e-08	6.1531e-05	0.5	0.0032119	0	4.4446	0	1.149	3.3652	1.8344	0	1.0318e-07	0.00012306	0.5	0.0032243	0	4.4604	0	48.868
16	936	0	0	0	1.1483	3.367	1.8349	0	8.417e-08	5.9883e-05	0.5	0.0032207	0	4.4866	0	1.1498	3.3641	1.8342	0	8.417e-08	5.9883e-05	0.5	0.0032497	0	4.4545	0	1.1491	3.3656	1.8345	0	1.0215e-07	0.00011977	0.5	0.0032427	0	4.4537	0	48.868
17	936	0	0	0	1.1498	3.369	1.8355	0	8.4238e-08	6.0345e-05	0.5	0.0032097	0	4.4597	0	1.1501	3.3648	1.8343	0	8.4237e-08	6.0345e-05	0.5	0.0032303	0	4.4634	0	1.1499	3.3669	1.8349	0	9.9801e-08	0.00012069	0.5	0.0032501	0	4.4684	0	48.868
18	936	0	0	0	1.1506	3.3626	1.8337	0	8.3879e-08	6.1902e-05	0.5	0.0032124	0	4.4642	0	1.1493	3.3691	1.8355	0	8.3879e-08	6.1902e-05	0.5	0.0031939	0	4.4744	0	1.1499	3.3659	1.8346	0	9.9461e-08	0.0001238	0.5	0.0032108	0	4.4445	0	48.868
19	936	0	0	0	1.1492	3.3665	1.8348	0	8.3501e-08	6.1739e-05	0.5	0.0032276	0	4.477	0	1.1495	3.3646	1.8343	0	8.3502e-08	6.1739e-05	0.5	0.0032611	0	4.4603	0	1.1494	3.3656	1.8346	0	1.0112e-07	0.00012348	0.5	0.0032233	0	4.4594	0	48.868
20	936	0	0	0	1.1481	3.3644	1.8342	0	8.4504e-08	5.955e-05	0.5	0.0032491	0	4.4489	0	1.1501	3.3675	1.8351	0	8.4505e-08	5.955e-05	0.5	0.003218	0	4.4544	0	1.1491	3.3659	1.8346	0	1.0105e-07	0.0001191	0.5	0.0032464	0	4.4701	0	48.868
21	936	0	0	0	1.1489	3.3654	1.8345	0	8.367e-08	6.1324e-05	0.5	0.0031868	0	4.4522	0	1.1501	3.3653	1.8345	0	8.367e-08	6.1324e-05	0.5	0.00321	0	4.4513	0	1.1495	3.3653	1.8345	0	1.0116e-07	0.00012265	0.5	0.0032272	0	4.466	0	48.868
22	936	0	0	0	1.1485	3.3674	1.835	0	8.4609e-08	5.9086e-05	0.5	0.0032261	0	4.4693	0	1.1493	3.3657	1.8346	0	8.4607e-08	5.9086e-05	0.5	0.0032041	0	4.4776	0	1.1489	3.3665	1.8348	0	1.0407e-07	0.00011817	0.5	0.0032348	0	4.4631	0	48.868
23	936	0	0	0	1.1493	3.3681	1.8352	0	8.3759e-08	6.0258e-05	0.5	0.0032268	0	4.4619	0	1.1479	3.3672	1.835	0	8.3762e-08	6.0258e-05	0.5	0.0032132	0	4.4569	0	1.1486	3.3677	1.8351	0	1.0289e-07	0.00012052	0.5	0.0032183	0	4.4587	0	48.868
24	936	0	0	0	1.1485	3.366	1.8347	0	8.3125e-08	6.3313e-05	0.5	0.0032304	0	4.4729	0	1.1487	3.3657	1.8346	0	8.3125e-08	6.3313e-05	0.5	0.0032691	0	4.4396	0	1.1486	3.3659	1.8346	0	1.0167e-07	0.00012663	0.5	0.0032541	0	4.4649	0	48.868
25	936	0	0	0	1.1492	3.3651	1.8344	0	8.4356e-08	6.0388e-05	0.5	0.0032016	0	4.4716	0	1.1477	3.3661	1.8347	0	8.4356e-08	6.0388e-05	0.5	0.0032232	0	4.4582	0	1.1485	3.3656	1.8346	0	1.0197e-07	0.00012078	0.5	0.0032	0	4.4421	0	48.868
0	936	0	0	0	-0.0011263	3.2755	1.8098	0	0.0064416	0.006505	1	0.00096893	0	3.3238	0	2.2991	3.4195	1.8492	0	0.0027648	0.006505	0	0.009816	0	5.5234	0	1.149	4.6703	2.1611	0	0.012884	0.01301	0.5	0.0053955	0	5.3125	0	48.868
1	936	0	0	0	1.1492	3.3492	1.8301	0	8.3999e-08	6.0459e-05	0.5	0.0031977	0	4.4388	0	1.1493	3.3485	1.8299	0	8.3998e-08	6.0459e-05	0.5	0.0031808	0	4.4583	0	1.1493	3.3489	1.83	0	1.0071e-07	0.00012092	0.5	0.0031995	0	4.4425	0	48.868
2	936	0	0	0	1.149	3.3702	1.8358	0	8.4187e-08	6.0653e-05	0.5	0.0032181	0	4.4694	0	1.15	3.3758	1.8373	0	8.4188e-08	6.0653e-05	0.5	0.0032323	0	4.4572	0	1.1495	3.373	1.8366	0	1.018e-07	0.00012131	0.5	0.0032403	0	4.4652	0	48.868
3	936	0	0	0	1.1494	3.3689	1.8355	0	8.3617e-08	6.2219e-05	0.5	0.0032045	0	4.4526	0	1.1498	3.3693	1.8356	0	8.3618e-08	6.2219e-05	0.5	0.0032412	0	4.4614	0	1.1496	3.3691	1.8355	0	1.0255e-07	0.00012444	0.5	0.0032033	0	4.4847	0	48.868
4	936	0	0	0	1.1489	3.3676	1.8351	0	8.5323e-08	5.7293e-05	0.5	0.0032421	0	4.4483	0	1.1491	3.3689	1.8355	0	8.5323e-08	5.7293e-05	0.5	0.0032501	0	4.4621	0	1.149	3.3683	1.8353	0	9.7617e-08	0.00011459	0.5	0.0032311	0	4.4576	0	48.868
5	936	0	0	0	1.15	3.3664	1.8348	0	8.3343e-08	6.3047e-05	0.5	0.0032019	0	4.4645	0	1.1491	3.3711	1.8361	0	8.3343e-08	6.3047e-05	0.5	0.0032288	0	4.4804	0	1.1495	3.3688	1.8354	0	1.011e-07	0.00012609	0.5	0.0032433	0	4.4612	0	48.868
6	936	0	0	0	1.1494	3.3671	1.835	0	8.431e-08	5.8273e-05	0.5	0.0032301	0	4.4554	0	1.1494	3.3674	1.835	0	8.431e-08	5.8273e-05	0.5	0.0032368	0	4.464	0	1.1494	3.3672	1.835	0	1.0323e-07	0.00011655	0.5	0.0032211	0	4.4657	0	48.868
7	936	0	0	0	1.1482	3.3661	1.8347	0	8.4246e-08	6.0641e-05	0.5	0.0032179	0	4.4666	0	1.1501	3.3685	1.8353	0	8.4243e-08	6.0641e-05	0.5	0.0032575	0	4.467	0	1.1492	3.3673	1.835	0	1.0217e-07	0.00012128	0.5	0.0032029	0	4.4542	0	48.868
8	936	0	0	0	1.149	3.37	1.8358	0	8.4474e-08	5.9232e-05	0.5	0.0032255	0	4.4741	0	1.1503	3.3678	1.8352	0	8.4475e-08	5.9232e-05	0.5	0.0032492	0	4.4646	0	1.1496	3.3689	1.8355	0	1.0472e-07	0.00011846	0.5	0.0032134	0	4.4643	0	48.868
9	936	0	0	0	1.1485	3.3659	1.8346	0	8.469e-08	5.9851e-05	0.5	0.0032387	0	4.4891	0	1.1507	3.3666	1.8348	0	8.4691e-08	5.9851e-05	0.5	0.0032149	0	4.4615	0	1.1496	3.3662	1.8347	0	1.0013e-07	0.0001197	0.5	0.0032341	0	4.4494	0	48.868
10	936	0	0	0	1.1499	3.3643	1.8342	0	8.4925e-08	5.8769e-05	0.5	0.0031953	0	4.4803	0	1.1493	3.3691	1.8355	0	8.4925e-08	5.8769e-05	0.5	0.0032112	0	4.463	0	1.1496	3.3667	1.8349	0	9.9484e-08	0.00011754	0.5	0.0032271	0	4.4574	0	48.868
11	936	0	0	0	1.1504	3.3647	1.8343	0	8.3783e-08	6.1062e-05	0.5	0.0032223	0	4.475	0	1.1499	3.3662	1.8347	0	8.3782e-08	6.1062e-05	0.5	0.0032113	0	4.4792	0	1.1501	3.3655	1.8345	0	1.0139e-07	0.00012212	0.5	0.0032183	0	4.4684	0	48.868
12	936	0	0	0	1.1501	3.3631	1.8339	0	8.4028e-08	6.0453e-05	0.5	0.0032095	0	4.4609	0	1.1504	3.3652	1.8345	0	8.4028e-08	6.0453e-05	0.5	0.00326	0	4.457	0	1.1502	3.3642	1.8342	0	1.0071e-07	0.00012091	0.5	0.0032089	0	4.453	0	48.868
13	936	0	0	0	1.1517	3.3674	1.835	0	8.4177e-08	6.1114e-05	0.5	0.003258	0	4.4768	0	1.1491	3.3635	1.834	0	8.4177e-08	6.1114e-05	0.5	0.0032076	0	4.4706	0	1.1504	3.3654	1.8345	0	1.0116e-07	0.00012223	0.5	0.0032251	0	4.451	0	48.868
14	936	0	0	0	1.151	3.3668	1.8349	0	8.4553e-08	5.9363e-05	0.5	0.0032052	0	4.4793	0	1.1506	3.3662	1.8347	0	8.4554e-08	5.9363e-05	0.5	0.0032405	0	4.4694	0	1.1508	3.3665	1.8348	0	9.9919e-08	0.00011873	0.5	0.0032346	0	4.4523	0	48.868
15	936	0	0	0	1.1502	3.3663	1.8348	0	8.401e-08	6.0117e-05	0.5	0.0032111	0	4.4633	0	1.1506	3.368	1.8352	0	8.4011e-08	6.0117e-05	0.5	0.0032295	0	4.4577	0	1.1504	3.3672	1.835	0	1.0229e-07	0.00012023	0.5	0.0032353	0	4.4573	0	48.868
16	936	0	0	0	1.1509	3.3688	1.8354	0	8.491e-08	6.015e-05	0.5	0.00325	0	4.4688	0	1.1501	3.3674	1.8351	0	8.4909e-08	6.015e-05	0.5	0.0031965	0	4.4655	0	1.1505	3.3681	1.8352	0	9.8525e-08	0.0001203	0.5	0.0032646	0	4.4586	0	48.868
17	936	0	0	0	1.1507	3.3659	1.8346	0	8.5105e-08	5.8116e-05	0.5	0.0032363	0	4.4599	0	1.1513	3.3648	1.8343	0	8.5106e-08	5.8116e-05	0.5	0.0032103	0	4.4575	0	1.151	3.3654	1.8345	0	1.0336e-07	0.00011623	0.5	0.0032118	0	4.4606	0	48.868
18	936	0	0	0	1.1515	3.3675	1.8351	0	8.4005e-08	6.0839e-05	0.5	0.0031757	0	4.4905	0	1.1504	3.363	1.8339	0	8.4006e-08	6.0839e-05	0.5	0.0032048	0	4.4656	0	1.151	3.3653	1.8345	0	1.0123e-07	0.00012168	0.5	0.0032238	0	4.4637	0	48.868
19	936	0	0	0	1.1505	3.3644	1.8342	0	8.41e-08	6.0325e-05	0.5	0.0032267	0	4.465	0	1.1506	3.3669	1.8349	0	8.4099e-08	6.0325e-05	0.5	0.0032369	0	4.4821	0	1.1505	3.3657	1.8346	0	1.0201e-07	0.00012065	0.5	0.0032464	0	4.47	0	48.868
20	936	0	0	0	1.1508	3.3666	1.8348	0	8.4668e-08	5.9881e-05	0.5	0.0032287	0	4.4584	0	1.1505	3.3654	1.8345	0	8.4668e-08	5.9881e-05	0.5	0.0032072	0	4.4543	0	1.1506	3.366	1.8347	0	1.028e-07	0.00011976	0.5	0.0032065	0	4.4645	0	48.868
21	936	0	0	0	1.1498	3.3683	1.8353	0	8.4065e-08	6.1294e-05	0.5	0.0032317	0	4.4672	0	1.1508	3.366	1.8347	0	8.4065e-08	6.1294e-05	0.5	0.0032235	0	4.4585	0	1.1503	3.3672	1.835	0	1.0208e-07	0.00012259	0.5	0.0032335	0	4.4623	0	48.868
22	936	0	0	0	1.1494	3.3663	1.8348	0	8.3552e-08	6.1899e-05	0.5	0.0032329	0	4.4531	0	1.1509	3.3657	1.8346	0	8.355e-08	6.1899e-05	0.5	0.0032253	0	4.4441	0	1.1502	3.366	1.8347	0	9.9116e-08	0.0001238	0.5	0.003233	0	4.4566	0	48.868
23	936	0	0	0	1.15	3.3673	1.835	0	8.4297e-08	5.9244e-05	0.5	0.0032611	0	4.4715	0	1.1501	3.3662	1.8347	0	8.4298e-08	5.9244e-05	0.5	0.0032328	0	4.4485	0	1.1501	3.3668	1.8349	0	9.975e-08	0.00011849	0.5	0.0032031	0	4.4402	0	48.868
24	936	0	0	0	1.1491	3.368	1.8352	0	8.4911e-08	5.9237e-05	0.5	0.0032445	0	4.4538	0	1.1498	3.3652	1.8344	0	8.4912e-08	5.9237e-05	0.5	0.0032205	0	4.4788	0	1.1495	3.3666	1.8348	0	1.0214e-07	0.00011847	0.5	0.0032048	0	4.4743	0	48.868
25	936	0	0	0	1.1489	3.3705	1.8359	0	8.4817e-08	5.914e-05	0.5	0.0032007	0	4.4553	0	1.1495	3.3655	1.8345	0	8.4817e-08	5.914e-05	0.5	0.0032136	0	4.4552	0	1.1492	3.368	1.8352	0	1.0021e-07	0.00011828	0.5	0.0032104	0	4.4472	0	48.868
0	936	0	0	0	0.0005276	3.2757	1.8099	0	0.006442	0.0064994	1	0.0010016	0	3.3057	0	2.2992	3.4218	1.8498	0	0.0027651	0.0064994	0	0.009802	0	5.5185	0	1.1499	4.6698	2.161	0	0.012885	0.012999	0.5	0.0053842	0	5.3216	0	48.868
1	936	0	0	0	1.149	3.3496	1.8302	0	8.3687e-08	6.191e-05	0.5	0.0031931	0	4.436	0	1.1502	3.3491	1.8301	0	8.3687e-08	6.191e-05	0.5	0.0031677	0	4.4581	0	1.1496	3.3494	1.8301	0	1.0226e-07	0.00012382	0.5	0.0031983	0	4.4572	0	48.868
2	936	0	0	0	1.1495	3.3691	1.8355	0	8.4931e-08	5.9977e-05	0.5	0.0032229	0	4.4678	0	1.1492	3.3712	1.8361	0	8.4931e-08	5.9977e-05	0.5	0.0032675	0	4.47	0	1.1494	3.3702	1.8358	0	1.0252e-07	0.00011995	0.5	0.0032252	0	4.4673	0	48.868
3	936	0	0	0	1.1499	3.3702	1.8358	0	8.456e-08	5.9464e-05	0.5	0.0032513	0	4.4422	0	1.1493	3.3685	1.8354	0	8.456e-08	5.9464e-05	0.5	0.0032471	0	4.4633	0	1.1496	3.3693	1.8356	0	1.003e-07	0.00011893	0.5	0.0032368	0	4.4678	0	48.868
4	936	0	0	0	1.1489	3.367	1.8349	0	8.3542e-08	6.1976e-05	0.5	0.0032348	0	4.4519	0	1.1486	3.372	1.8363	0	8.3543e-08	6.1976e-05	0.5	0.0032071	0	4.4578	0	1.1488	3.3695	1.8356	0	1.0014e-07	0.00012395	0.5	0.0032375	0	4.4738	0	48.868
5	936	0	0	0	1.1488	3.3633	1.8339	0	8.4255e-08	6.0342e-05	0.5	0.0032501	0	4.4727	0	1.1489	3.3671	1.835	0	8.4255e-08	6.0342e-05	0.5	0.0032177	0	4.4706	0	1.1488	3.3652	1.8344	0	1.007e-07	0.00012068	0.5	0.0032445	0	4.4605	0	48.868
6	936	0	0	0	1.1494	3.3616	1.8335	0	8.4952e-08	5.8296e-05	0.5	0.0032327	0	4.4392	0	1.1485	3.3651	1.8344	0	8.4952e-08	5.8296e-05	0.5	0.0032321	0	4.4557	0	1.149	3.3633	1.8339	0	9.9853e-08	0.00011659	0.5	0.0032315	0	4.4591	0	48.868
7	936	0	0	0	1.1486	3.364	1.8341	0	8.3665e-08	6.251e-05	0.5	0.0031981	0	4.4542	0	1.1495	3.3657	1.8346	0	8.3666e-08	6.251e-05	0.5	0.0032157	0	4.4616	0	1.1491	3.3649	1.8344	0	9.9335e-08	0.00012502	0.5	0.0032268	0	4.4492	0	48.868
8	936	0	0	0	1.1496	3.3649	1.8344	0	8.4246e-08	6.1267e-05	0.5	0.0032244	0	4.4491	0	1.1486	3.365	1.8344	0	8.4245e-08	6.1267e-05	0.5	0.0032365	0	4.4562	0	1.1491	3.365	1.8344	0	9.9968e-08	0.00012253	0.5	0.0032034	0	4.451	0	48.868
9	936	0	0	0	1.1495	3.3636	1.834	0	8.3195e-08	6.2261e-05	0.5	0.0032433	0	4.4586	0	1.1487	3.367	1.8349	0	8.3194e-08	6.2261e-05	0.5	0.0032299	0	4.4576	0	1.1491	3.3653	1.8345	0	1.0257e-07	0.00012452	0.5	0.0032291	0	4.4645	0	48.868
10	936	0	0	0	1.149	3.3685	1.8354	0	8.4575e-08	5.8479e-05	0.5	0.0032263	0	4.4521	0	1.1499	3.3688	1.8354	0	8.4575e-08	5.8479e-05	0.5	0.0032591	0	4.4772	0	1.1495	3.3687	1.8354	0	1.0535e-07	0.00011696	0.5	0.0031967	0	4.4709	0	48.868
11	936	0	0	0	1.1498	3.3704	1.8359	0	8.514e-08	5.8689e-05	0.5	0.0032348	0	4.4614	0	1.1498	3.3683	1.8353	0	8.514e-08	5.8689e-05	0.5	0.0032093	0	4.4821	0	1.1498	3.3694	1.8356	0	1.0301e-07	0.00011738	0.5	0.0032576	0	4.4685	0	48.868
12	936	0	0	0	1.1506	3.3652	1.8344	0	8.3949e-08	6.1418e-05	0.5	0.003212	0	4.4745	0	1.149	3.3699	1.8357	0	8.3947e-08	6.1418e-05	0.5	0.0032128	0	4.4755	0	1.1498	3.3676	1.8351	0	1.018e-07	0.00012284	0.5	0.0032265	0	4.4695	0	48.868
13	936	0	0	0	1.1498	3.3669	1.8349	0	8.3574e-08	6.1457e-05	0.5	0.0032275	0	4.4656	0	1.1505	3.3676	1.8351	0	8.3575e-08	6.1457e-05	0.5	0.0032203	0	4.462	0	1.1501	3.3672	1.835	0	9.9066e-08	0.00012291	0.5	0.0032145	0	4.4683	0	48.868
14	936	0	0	0	1.1496	3.3665	1.8348	0	8.4799e-08	5.8526e-05	0.5	0.0032056	0	4.4483	0	1.15	3.3671	1.835	0	8.4799e-08	5.8526e-05	0.5	0.0032327	0	4.4611	0	1.1498	3.3668	1.8349	0	1.0235e-07	0.00011705	0.5	0.003205	0	4.473	0	48.868
15	936	0	0	0	1.1496	3.3676	1.8351	0	8.4937e-08	5.9735e-05	0.5	0.003244	0	4.4683	0	1.1492	3.3655	1.8345	0	8.4937e-08	5.9735e-05	0.5	0.003208	0	4.457	0	1.1494	3.3665	1.8348	0	1.0229e-07	0.00011947	0.5	0.0032112	0	4.4651	0	48.868
16	936	0	0	0	1.1485	3.3689	1.8355	0	8.4054e-08	6.0957e-05	0.5	0.0032129	0	4.471	0	1.1487	3.3691	1.8355	0	8.4053e-08	6.0957e-05	0.5	0.0032568	0	4.4875	0	1.1486	3.369	1.8355	0	9.9306e-08	0.00012191	0.5	0.0032263	0	4.4757	0	48.868
17	936	0	0	0	1.148	3.3668	1.8349	0	8.4002e-08	5.9954e-05	0.5	0.0032395	0	4.4655	0	1.1478	3.3671	1.835	0	8.3999e-08	5.9954e-05	0.5	0.0032133	0	4.4683	0	1.1479	3.3669	1.8349	0	1.0124e-07	0.00011991	0.5	0.0032435	0	4.4671	0	48.868
18	936	0	0	0	1.148	3.3661	1.8347	0	8.2346e-08	6.4174e-05	0.5	0.0032241	0	4.4451	0	1.1486	3.3653	1.8345	0	8.2346e-08	6.4174e-05	0.5	0.0032107	0	4.4624	0	1.1483	3.3657	1.8346	0	9.9607e-08	0.00012835	0.5	0.0032209	0	4.4516	0	48.868
19	936	0	0	0	1.1483	3.3628	1.8338	0	8.4266e-08	5.9885e-05	0.5	0.0031924	0	4.4556	0	1.1486	3.3637	1.834	0	8.4266e-08	5.9885e-05	0.5	0.0031733	0	4.4542	0	1.1484	3.3632	1.8339	0	9.7354e-08	0.00011977	0.5	0.0032143	0	4.4573	0	48.868
20	936	0	0	0	1.1491	3.3641	1.8342	0	8.4159e-08	6.1286e-05	0.5	0.0032	0	4.4433	0	1.148	3.3658	1.8346	0	8.4159e-08	6.1286e-05	0.5	0.00324	0	4.469	0	1.1486	3.365	1.8344	0	9.906e-08	0.00012257	0.5	0.0031985	0	4.4653	0	48.868
21	936	0	0	0	1.1477	3.3674	1.835	0	8.4101e-08	6.1758e-05	0.5	0.0032191	0	4.457	0	1.1493	3.3644	1.8342	0	8.4102e-08	6.1758e-05	0.5	0.0032184	0	4.4531	0	1.1485	3.3659	1.8346	0	1.0219e-07	0.00012352	0.5	0.0032093	0	4.4528	0	48.868
22	936	0	0	0	1.1492	3.3639	1.8341	0	8.5119e-08	5.9546e-05	0.5	0.0032152	0	4.4868	0	1.1491	3.3644	1.8342	0	8.5119e-08	5.9546e-05	0.5	0.0032447	0	4.4641	0	1.1492	3.3642	1.8342	0	1.0248e-07	0.00011909	0.5	0.0032285	0	4.4691	0	48.868
23	936	0	0	0	1.149	3.3622	1.8336	0	8.4413e-08	5.9999e-05	0.5	0.0032319	0	4.4692	0	1.1496	3.364	1.8341	0	8.4413e-08	5.9999e-05	0.5	0.0032449	0	4.4541	0	1.1493	3.3631	1.8339	0	1.0245e-07	0.00012	0.5	0.0031997	0	4.4624	0	48.868
24	936	0	0	0	1.148	3.3634	1.834	0	8.5188e-08	5.8044e-05	0.5	0.0032328	0	4.4749	0	1.1494	3.3633	1.8339	0	8.5187e-08	5.8044e-05	0.5	0.0031781	0	4.4672	0	1.1487	3.3634	1.8339	0	9.9532e-08	0.00011609	0.5	0.0032246	0	4.453	0	48.868
25	936	0	0	0	1.1481	3.3652	1.8344	0	8.4732e-08	5.8039e-05	0.5	0.0031837	0	4.4534	0	1.1493	3.3647	1.8343	0	8.4733e-08	5.8039e-05	0.5	0.0032176	0	4.437	0	1.1487	3.3649	1.8344	0	1.0251e-07	0.00011608	0.5	0.0032283	0	4.4552	0	48.868
0	936	0	0	0	0.00042771	3.2773	1.8103	0	0.0064408	0.0064993	1	0.0010097	0	3.286	0	2.2988	3.4228	1.8501	0	0.0027644	0.0064993	0	0.0098107	0	5.5199	0	1.1496	4.6706	2.1612	0	0.012882	0.012999	0.5	0.0054178	0	5.3108	0	48.868
1	936	0	0	0	1.1503	3.3489	1.83	0	8.4382e-08	6.0175e-05	0.5	0.0031695	0	4.4714	0	1.1493	3.3464	1.8293	0	8.4382e-08	6.0175e-05	0.5	0.0031957	0	4.4529	0	1.1498	3.3477	1.8297	0	9.8088e-08	0.00012035	0.5	0.0032192	0	4.4577	0	48.868
2	936	0	0	0	1.1489	3.3717	1.8362	0	8.3855e-08	6.1092e-05	0.5	0.0032283	0	4.4574	0	1.1499	3.3713	1.8361	0	8.3855e-08	6.1092e-05	0.5	0.0032421	0	4.4539	0	1.1494	3.3715	1.8362	0	1.0421e-07	0.00012218	0.5	0.0032551	0	4.4603	0	48.868
3	936	0	0	0	1.1491	3.3682	1.8353	0	8.4908e-08	5.876e-05	0.5	0.0031985	0	4.4641	0	1.1497	3.3705	1.8359	0	8.4908e-08	5.876e-05	0.5	0.0032331	0	4.4693	0	1.1494	3.3693	1.8356	0	9.9663e-08	0.00011752	0.5	0.0032251	0	4.4769	0	48.868
4	936	0	0	0	1.1498	3.3694	1.8356	0	8.3442e-08	6.2126e-05	0.5	0.0032408	0	4.4686	0	1.1491	3.3667	1.8349	0	8.3442e-08	6.2126e-05	0.5	0.0032329	0	4.4511	0	1.1495	3.3681	1.8352	0	1.0157e-07	0.00012425	0.5	0.0032214	0	4.4671	0	48.868
5	936	0	0	0	1.1471	3.3688	1.8354	0	8.3782e-08	6.2111e-05	0.5	0.0032451	0	4.4692	0	1.1493	3.3657	1.8346	0	8.378e-08	6.2111e-05	0.5	0.0032301	0	4.466	0	1.1482	3.3673	1.835	0	1.0001e-07	0.00012422	0.5	0.0031887	0	4.4676	0	48.868
6	936	0	0	0	1.1477	3.371	1.836	0	8.4694e-08	6.0643e-05	0.5	0.0031971	0	4.4823	0	1.1477	3.3651	1.8344	0	8.4694e-08	6.0643e-05	0.5	0.0031689	0	4.454	0	1.1477	3.3681	1.8352	0	1.0294e-07	0.00012129	0.5	0.003234	0	4.4604	0	48.868
7	936	0	0	0	1.1472	3.368	1.8352	0	8.4394e-08	5.9976e-05	0.5	0.0032285	0	4.462	0	1.148	3.3697	1.8357	0	8.4395e-08	5.9976e-05	0.5	0.0032289	0	4.4548	0	1.1476	3.3688	1.8354	0	9.7429e-08	0.00011995	0.5	0.0032199	0	4.4602	0	48.868
8	936	0	0	0	1.1477	3.3684	1.8353	0	8.4015e-08	6.0818e-05	0.5	0.0031883	0	4.4684	0	1.1482	3.3675	1.8351	0	8.4014e-08	6.0818e-05	0.5	0.0032043	0	4.4647	0	1.1479	3.368	1.8352	0	1.021e-07	0.00012164	0.5	0.0032243	0	4.4679	0	48.868
9	936	0	0	0	1.1473	3.3683	1.8353	0	8.4522e-08	5.9651e-05	0.5	0.0031811	0	4.4795	0	1.148	3.3655	1.8345	0	8.4521e-08	5.9651e-05	0.5	0.0032104	0	4.4671	0	1.1476	3.3669	1.8349	0	9.9514e-08	0.0001193	0.5	0.0031991	0	4.4613	0	48.868
10	936	0	0	0	1.1477	3.3678	1.8352	0	8.4023e-08	6.1035e-05	0.5	0.0032452	0	4.4309	0	1.148	3.3669	1.8349	0	8.4022e-08	6.1035e-05	0.5	0.0031881	0	4.4646	0	1.1478	3.3674	1.835	0	1.0133e-07	0.00012207	0.5	0.0032027	0	4.4666	0	48.868
11	936	0	0	0	1.1478	3.3656	1.8346	0	8.4067e-08	6.1175e-05	0.5	0.0032092	0	4.4719	0	1.1466	3.3658	1.8346	0	8.4067e-08	6.1175e-05	0.5	0.0031905	0	4.47	0	1.1472	3.3657	1.8346	0	1.0006e-07	0.00012235	0.5	0.0032126	0	4.4682	0	48.868
12	936	0	0	0	1.1472	3.3676	1.8351	0	8.3469e-08	6.2695e-05	0.5	0.0031812	0	4.4799	0	1.1472	3.3646	1.8343	0	8.3469e-08	6.2695e-05	0.5	0.0032057	0	4.4744	0	1.1472	3.3661	1.8347	0	1.0516e-07	0.00012539	0.5	0.0032111	0	4.4513	0	48.868
13	936	0	0	0	1.1472	3.3642	1.8342	0	8.4105e-08	5.9493e-05	0.5	0.0032341	0	4.4378	0	1.147	3.3667	1.8348	0	8.4106e-08	5.9493e-05	0.5	0.0032123	0	4.429	0	1.1471	3.3654	1.8345	0	1.0377e-07	0.00011899	0.5	0.0032283	0	4.454	0	48.868
14	936	0	0	0	1.1461	3.366	1.8347	0	8.4106e-08	5.9902e-05	0.5	0.0031895	0	4.4758	0	1.1473	3.3627	1.8338	0	8.4106e-08	5.9902e-05	0.5	0.0032311	0	4.4625	0	1.1467	3.3644	1.8342	0	1.0225e-07	0.0001198	0.5	0.0032205	0	4.4485	0	48.868
15	936	0	0	0	1.1463	3.3671	1.835	0	8.2892e-08	6.2392e-05	0.5	0.0032391	0	4.4508	0	1.1462	3.3653	1.8345	0	8.2891e-08	6.2392e-05	0.5	0.0032048	0	4.4584	0	1.1463	3.3662	1.8347	0	1.0046e-07	0.00012478	0.5	0.0032285	0	4.4539	0	48.868
16	936	0	0	0	1.1467	3.3659	1.8346	0	8.4401e-08	6.1362e-05	0.5	0.0032088	0	4.466	0	1.1458	3.3639	1.8341	0	8.4399e-08	6.1362e-05	0.5	0.0031981	0	4.4604	0	1.1463	3.3649	1.8344	0	1.0037e-07	0.00012272	0.5	0.0031913	0	4.4459	0	48.868
17	936	0	0	0	1.1468	3.3672	1.835	0	8.4141e-08	6.0138e-05	0.5	0.0032289	0	4.4571	0	1.1466	3.3661	1.8347	0	8.4142e-08	6.0138e-05	0.5	0.0032057	0	4.4614	0	1.1467	3.3666	1.8348	0	1.0343e-07	0.00012028	0.5	0.0031849	0	4.4567	0	48.868
18	936	0	0	0	1.1453	3.3692	1.8355	0	8.3984e-08	6.1825e-05	0.5	0.0031887	0	4.4585	0	1.1464	3.3655	1.8345	0	8.3983e-08	6.1825e-05	0.5	0.0032019	0	4.4496	0	1.1459	3.3674	1.835	0	1.0369e-07	0.00012365	0.5	0.0032287	0	4.4657	0	48.868
19	936	0	0	0	1.1463	3.3672	1.835	0	8.4328e-08	5.9664e-05	0.5	0.0032075	0	4.4508	0	1.1457	3.3659	1.8346	0	8.4327e-08	5.9664e-05	0.5	0.0032163	0	4.4465	0	1.146	3.3666	1.8348	0	1.0109e-07	0.00011933	0.5	0.0032151	0	4.4498	0	48.868
20	936	0	0	0	1.1456	3.3665	1.8348	0	8.426e-08	6.0812e-05	0.5	0.0032116	0	4.4508	0	1.1469	3.3678	1.8352	0	8.426e-08	6.0812e-05	0.5	0.0032689	0	4.4694	0	1.1462	3.3672	1.835	0	1.0025e-07	0.00012162	0.5	0.0031918	0	4.4607	0	48.868
21	936	0	0	0	1.1457	3.3677	1.8351	0	8.3911e-08	6.1636e-05	0.5	0.003234	0	4.4781	0	1.1476	3.3659	1.8346	0	8.3911e-08	6.1636e-05	0.5	0.0032341	0	4.4626	0	1.1466	3.3668	1.8349	0	1.0219e-07	0.00012327	0.5	0.0032205	0	4.4673	0	48.868
22	936	0	0	0	1.1458	3.3685	1.8354	0	8.3367e-08	6.1546e-05	0.5	0.0032065	0	4.4636	0	1.1477	3.3647	1.8343	0	8.3367e-08	6.1546e-05	0.5	0.0032101	0	4.482	0	1.1467	3.3666	1.8348	0	1.0093e-07	0.00012309	0.5	0.0031979	0	4.4554	0	48.868
23	936	0	0	0	1.1473	3.3664	1.8348	0	8.3385e-08	6.2639e-05	0.5	0.0032496	0	4.447	0	1.1465	3.3644	1.8342	0	8.3386e-08	6.2639e-05	0.5	0.0032087	0	4.4588	0	1.1469	3.3654	1.8345	0	1.0008e-07	0.00012528	0.5	0.0032363	0	4.4645	0	48.868
24	936	0	0	0	1.1482	3.3635	1.834	0	8.4508e-08	5.896e-05	0.5	0.0031789	0	4.4795	0	1.1473	3.366	1.8347	0	8.4508e-08	5.896e-05	0.5	0.0032385	0	4.4451	0	1.1478	3.3648	1.8343	0	9.9884e-08	0.00011792	0.5	0.0032422	0	4.4462	0	48.868
25	936	0	0	0	1.1477	3.3657	1.8346	0	8.3687e-08	6.1533e-05	0.5	0.0032288	0	4.4771	0	1.1474	3.3637	1.834	0	8.3687e-08	6.1533e-05	0.5	0.0032297	0	4.4533	0	1.1475	3.3647	1.8343	0	9.8618e-08	0.00012307	0.5	0.0032039	0	4.4671	0	48.868
0	936	0	0	0	-0.00077553	3.2757	1.8099	0	0.0064421	0.0065009	1	0.0010049	0	3.2876	0	2.3004	3.4195	1.8492	0	0.0027651	0.0065009	0	0.0098297	0	5.5196	0	1.1498	4.6714	2.1613	0	0.012885	0.013002	0.5	0.0054264	0	5.3103	0	48.868
1	936	0	0	0	1.1499	3.3473	1.8296	0	8.5451e-08	5.6994e-05	0.5	0.0032452	0	4.4377	0	1.1493	3.3459	1.8292	0	8.545e-08	5.6994e-05	0.5	0.0032012	0	4.4465	0	1.1496	3.3466	1.8294	0	9.9821e-08	0.00011399	0.5	0.0032031	0	4.4407	0	48.868
2	936	0	0	0	1.1501	3.3665	1.8348	0	8.4701e-08	5.9206e-05	0.5	0.0032332	0	4.4555	0	1.1495	3.3721	1.8363	0	8.4699e-08	5.9206e-05	0.5	0.0032244	0	4.4765	0	1.1498	3.3693	1.8356	0	1.0062e-07	0.00011841	0.5	0.0032095	0	4.4849	0	48.868
3	936	0	0	0	1.1495	3.37	1.8358	0	8.3477e-08	6.102e-05	0.5	0.0032183	0	4.468	0	1.1495	3.368	1.8352	0	8.3478e-08	6.102e-05	0.5	0.0032199	0	4.4543	0	1.1495	3.369	1.8355	0	1.0258e-07	0.00012204	0.5	0.0031961	0	4.4883	0	48.868
4	936	0	0	0	1.1499	3.3714	1.8361	0	8.4637e-08	6.0864e-05	0.5	0.0032159	0	4.4596	0	1.1496	3.3682	1.8353	0	8.4636e-08	6.0864e-05	0.5	0.0032196	0	4.4552	0	1.1498	3.3698	1.8357	0	1.0142e-07	0.00012173	0.5	0.0032251	0	4.4577	0	48.868
5	936	0	0	0	1.1496	3.3686	1.8354	0	8.4559e-08	5.9729e-05	0.5	0.0032315	0	4.4463	0	1.1497	3.3695	1.8356	0	8.4557e-08	5.9729e-05	0.5	0.0031943	0	4.4442	0	1.1497	3.369	1.8355	0	1.0143e-07	0.00011946	0.5	0.0032167	0	4.4585	0	48.868
6	936	0	0	0	1.1493	3.3678	1.8352	0	8.295e-08	6.3528e-05	0.5	0.0032472	0	4.4719	0	1.1512	3.3689	1.8354	0	8.295e-08	6.3528e-05	0.5	0.0032003	0	4.4643	0	1.1502	3.3683	1.8353	0	9.9736e-08	0.00012706	0.5	0.0032263	0	4.4672	0	48.868
7	936	0	0	0	1.1515	3.37	1.8357	0	8.49e-08	5.925e-05	0.5	0.0032623	0	4.4668	0	1.1505	3.3674	1.8351	0	8.49e-08	5.925e-05	0.5	0.0032088	0	4.4512	0	1.151	3.3687	1.8354	0	1.0256e-07	0.0001185	0.5	0.0032375	0	4.4764	0	48.868
8	936	0	0	0	1.15	3.3668	1.8349	0	8.3768e-08	6.2043e-05	0.5	0.0032087	0	4.4512	0	1.1518	3.3649	1.8344	0	8.3768e-08	6.2043e-05	0.5	0.0032605	0	4.4552	0	1.1509	3.3659	1.8346	0	9.9538e-08	0.00012409	0.5	0.0032347	0	4.4517	0	48.868
9	936	0	0	0	1.1497	3.3662	1.8347	0	8.3899e-08	6.0475e-05	0.5	0.0032223	0	4.4561	0	1.1496	3.3674	1.8351	0	8.3899e-08	6.0475e-05	0.5	0.0032023	0	4.46	0	1.1497	3.3668	1.8349	0	1.0188e-07	0.00012095	0.5	0.0031967	0	4.4668	0	48.868
10	936	0	0	0	1.1473	3.3674	1.835	0	8.433e-08	5.9735e-05	0.5	0.0032193	0	4.468	0	1.1502	3.3672	1.835	0	8.4333e-08	5.9735e-05	0.5	0.0032607	0	4.4729	0	1.1488	3.3673	1.835	0	1.0205e-07	0.00011947	0.5	0.0032331	0	4.4792	0	48.868
11	936	0	0	0	1.1493	3.363	1.8338	0	8.4792e-08	5.8759e-05	0.5	0.0032067	0	4.4749	0	1.1484	3.3702	1.8358	0	8.4793e-08	5.8759e-05	0.5	0.0032276	0	4.4612	0	1.1488	3.3666	1.8348	0	9.9741e-08	0.00011752	0.5	0.003226	0	4.4809	0	48.868
12	936	0	0	0	1.1495	3.3634	1.834	0	8.4544e-08	6.0117e-05	0.5	0.0031893	0	4.4619	0	1.1486	3.3642	1.8342	0	8.4545e-08	6.0117e-05	0.5	0.0032093	0	4.469	0	1.1491	3.3638	1.8341	0	1.0174e-07	0.00012023	0.5	0.0031809	0	4.4638	0	48.868
13	936	0	0	0	1.1495	3.3674	1.8351	0	8.4322e-08	5.9898e-05	0.5	0.0031832	0	4.449	0	1.1497	3.3658	1.8346	0	8.432e-08	5.9898e-05	0.5	0.0032271	0	4.4564	0	1.1496	3.3666	1.8348	0	1.0454e-07	0.0001198	0.5	0.0032045	0	4.4616	0	48.868
14	936	0	0	0	1.1495	3.3687	1.8354	0	8.4164e-08	6.0245e-05	0.5	0.0032163	0	4.4639	0	1.1495	3.3667	1.8349	0	8.4165e-08	6.0245e-05	0.5	0.0031973	0	4.4628	0	1.1495	3.3677	1.8351	0	9.9492e-08	0.00012049	0.5	0.0032273	0	4.4839	0	48.868
15	936	0	0	0	1.1498	3.3662	1.8347	0	8.3925e-08	6.1238e-05	0.5	0.0032529	0	4.4613	0	1.1497	3.3721	1.8363	0	8.3925e-08	6.1238e-05	0.5	0.0032499	0	4.4817	0	1.1497	3.3691	1.8355	0	9.9188e-08	0.00012248	0.5	0.0032352	0	4.4654	0	48.868
16	936	0	0	0	1.1513	3.3616	1.8335	0	8.481e-08	5.8576e-05	0.5	0.0032473	0	4.4834	0	1.1503	3.3678	1.8352	0	8.4808e-08	5.8576e-05	0.5	0.0032093	0	4.4809	0	1.1508	3.3647	1.8343	0	1.0016e-07	0.00011715	0.5	0.0032402	0	4.4656	0	48.868
17	936	0	0	0	1.1499	3.3659	1.8346	0	8.3359e-08	6.124e-05	0.5	0.0032325	0	4.4562	0	1.1499	3.3656	1.8346	0	8.336e-08	6.124e-05	0.5	0.00324	0	4.4542	0	1.1499	3.3658	1.8346	0	1.0218e-07	0.00012248	0.5	0.0032335	0	4.4628	0	48.868
18	936	0	0	0	1.1511	3.3672	1.835	0	8.4453e-08	6.0316e-05	0.5	0.0032251	0	4.4729	0	1.1492	3.367	1.8349	0	8.4452e-08	6.0316e-05	0.5	0.0032203	0	4.4717	0	1.1501	3.3671	1.835	0	9.8202e-08	0.00012063	0.5	0.0032354	0	4.4585	0	48.868
19	936	0	0	0	1.1499	3.3688	1.8354	0	8.3612e-08	6.057e-05	0.5	0.0032279	0	4.4392	0	1.1494	3.3699	1.8357	0	8.3612e-08	6.057e-05	0.5	0.0032257	0	4.4535	0	1.1497	3.3693	1.8356	0	9.8129e-08	0.00012114	0.5	0.0032063	0	4.4623	0	48.868
20	936	0	0	0	1.1493	3.3705	1.8359	0	8.4549e-08	5.9329e-05	0.5	0.0032172	0	4.4641	0	1.1507	3.3681	1.8352	0	8.455e-08	5.9329e-05	0.5	0.0032081	0	4.4572	0	1.15	3.3693	1.8356	0	1.0042e-07	0.00011866	0.5	0.0032557	0	4.4584	0	48.868
21	936	0	0	0	1.15	3.371	1.836	0	8.3876e-08	6.113e-05	0.5	0.0032284	0	4.4658	0	1.1497	3.3705	1.8359	0	8.3875e-08	6.113e-05	0.5	0.0032181	0	4.4502	0	1.1498	3.3708	1.836	0	1.0025e-07	0.00012226	0.5	0.0032163	0	4.4672	0	48.868
22	936	0	0	0	1.1504	3.3667	1.8349	0	8.3194e-08	6.238e-05	0.5	0.00322	0	4.4452	0	1.1496	3.3664	1.8348	0	8.3192e-08	6.238e-05	0.5	0.0032265	0	4.4664	0	1.15	3.3665	1.8348	0	1.0066e-07	0.00012476	0.5	0.0032178	0	4.4465	0	48.868
23	936	0	0	0	1.1505	3.3672	1.835	0	8.5151e-08	5.8403e-05	0.5	0.0032244	0	4.4528	0	1.1499	3.368	1.8352	0	8.5151e-08	5.8403e-05	0.5	0.0032407	0	4.4608	0	1.1502	3.3676	1.8351	0	1.0065e-07	0.00011681	0.5	0.0032487	0	4.4542	0	48.868
24	936	0	0	0	1.1504	3.368	1.8352	0	8.4157e-08	6.0556e-05	0.5	0.0031881	0	4.4667	0	1.1504	3.3664	1.8348	0	8.4156e-08	6.0556e-05	0.5	0.0032397	0	4.4727	0	1.1504	3.3672	1.835	0	1.0051e-07	0.00012111	0.5	0.0031817	0	4.4642	0	48.868
25	936	0	0	0	1.1504	3.3675	1.8351	0	8.4016e-08	6.2042e-05	0.5	0.0032065	0	4.4782	0	1.1509	3.3691	1.8355	0	8.4016e-08	6.2042e-05	0.5	0.0032485	0	4.4845	0	1.1507	3.3683	1.8353	0	1.003e-07	0.00012408	0.5	0.0032253	0	4.4681	0	48.868
0	936	0	0	0	8.7652e-05	3.2775	1.8104	0	0.0064411	0.0065002	1	0.00098693	0	3.3085	0	2.2982	3.4212	1.8497	0	0.0027646	0.0065002	0	0.0098185	0	5.5042	0	1.1491	4.6696	2.1609	0	0.012883	0.013	0.5	0.0054305	0	5.3127	0	48.868
1	936	0	0	0	1.1485	3.3508	1.8305	0	8.266e-08	6.338e-05	0.5	0.0031883	0	4.4391	0	1.1493	3.3509	1.8305	0	8.2662e-08	6.338e-05	0.5	0.0031493	0	4.432	0	1.1489	3.3509	1.8305	0	1.0013e-07	0.00012676	0.5	0.0031994	0	4.4373	0	48.868
2	936	0	0	0	1.1484	3.3729	1.8366	0	8.4788e-08	5.9252e-05	0.5	0.003226	0	4.466	0	1.1478	3.3764	1.8375	0	8.4787e-08	5.9252e-05	0.5	0.003244	0	4.4652	0	1.1481	3.3747	1.837	0	9.8269e-08	0.0001185	0.5	0.0032606	0	4.4781	0	48.868
3	936	0	0	0	1.1478	3.3714	1.8361	0	8.4288e-08	6.0158e-05	0.5	0.0032604	0	4.4791	0	1.1484	3.3718	1.8362	0	8.429e-08	6.0158e-05	0.5	0.0032269	0	4.4641	0	1.1481	3.3716	1.8362	0	1.0133e-07	0.00012032	0.5	0.0032425	0	4.4805	0	48.868
4	936	0	0	0	1.1476	3.3677	1.8351	0	8.4118e-08	6.0277e-05	0.5	0.0032285	0	4.4798	0	1.148	3.3708	1.836	0	8.4117e-08	6.0277e-05	0.5	0.0032489	0	4.4766	0	1.1478	3.3692	1.8356	0	1.0149e-07	0.00012055	0.5	0.0032286	0	4.4574	0	48.868
5	936	0	0	0	1.1474	3.3698	1.8357	0	8.4814e-08	5.838e-05	0.5	0.0031877	0	4.4748	0	1.1471	3.3694	1.8356	0	8.4815e-08	5.838e-05	0.5	0.0032219	0	4.4436	0	1.1473	3.3696	1.8356	0	1.0095e-07	0.00011676	0.5	0.0032513	0	4.4629	0	48.868
6	936	0	0	0	1.1472	3.3663	1.8348	0	8.4484e-08	5.9697e-05	0.5	0.0032148	0	4.4393	0	1.1469	3.3715	1.8362	0	8.4484e-08	5.9697e-05	0.5	0.0032099	0	4.469	0	1.1471	3.3689	1.8355	0	9.9349e-08	0.00011939	0.5	0.0032301	0	4.4646	0	48.868
7	936	0	0	0	1.1469	3.3673	1.835	0	8.4093e-08	6.1065e-05	0.5	0.0032123	0	4.4723	0	1.1458	3.3678	1.8352	0	8.4092e-08	6.1065e-05	0.5	0.0031883	0	4.4815	0	1.1463	3.3676	1.8351	0	9.8725e-08	0.00012213	0.5	0.0032487	0	4.4623	0	48.868
8	936	0	0	0	1.1464	3.367	1.8349	0	8.5655e-08	5.7257e-05	0.5	0.0031997	0	4.455	0	1.1457	3.369	1.8355	0	8.5654e-08	5.7257e-05	0.5	0.0032043	0	4.459	0	1.146	3.368	1.8352	0	9.8435e-08	0.00011451	0.5	0.0032233	0	4.4471	0	48.868
9	936	0	0	0	1.1472	3.3642	1.8342	0	8.308e-08	6.3514e-05	0.5	0.0032063	0	4.452	0	1.1453	3.3675	1.8351	0	8.3079e-08	6.3514e-05	0.5	0.0031952	0	4.4461	0	1.1463	3.3658	1.8346	0	1.0099e-07	0.00012703	0.5	0.0032123	0	4.4534	0	48.868
10	936	0	0	0	1.1456	3.3671	1.835	0	8.428e-08	6.043e-05	0.5	0.0032028	0	4.4562	0	1.1462	3.368	1.8352	0	8.4281e-08	6.043e-05	0.5	0.0032104	0	4.4504	0	1.1459	3.3676	1.8351	0	9.9071e-08	0.00012086	0.5	0.0032061	0	4.4551	0	48.868
11	936	0	0	0	1.1476	3.3688	1.8354	0	8.3253e-08	6.1484e-05	0.5	0.003202	0	4.4648	0	1.145	3.3697	1.8357	0	8.3253e-08	6.1484e-05	0.5	0.0032167	0	4.4482	0	1.1463	3.3693	1.8356	0	1.0477e-07	0.00012297	0.5	0.0032201	0	4.4653	0	48.868
12	936	0	0	0	1.147	3.3697	1.8357	0	8.358e-08	6.1332e-05	0.5	0.0032273	0	4.462	0	1.1468	3.3692	1.8355	0	8.358e-08	6.1332e-05	0.5	0.0032315	0	4.4795	0	1.1469	3.3694	1.8356	0	1.0122e-07	0.00012266	0.5	0.0032176	0	4.471	0	48.868
13	936	0	0	0	1.1464	3.3673	1.835	0	8.5339e-08	5.7897e-05	0.5	0.0032159	0	4.4649	0	1.1469	3.3669	1.8349	0	8.5339e-08	5.7897e-05	0.5	0.0032161	0	4.464	0	1.1467	3.3671	1.835	0	1.0165e-07	0.00011579	0.5	0.0031956	0	4.4639	0	48.868
14	936	0	0	0	1.1471	3.3669	1.8349	0	8.3221e-08	6.217e-05	0.5	0.0032265	0	4.4551	0	1.1483	3.366	1.8347	0	8.3221e-08	6.217e-05	0.5	0.0032243	0	4.4767	0	1.1477	3.3664	1.8348	0	1.0085e-07	0.00012434	0.5	0.0032376	0	4.4645	0	48.868
15	936	0	0	0	1.1482	3.3679	1.8352	0	8.3718e-08	6.0774e-05	0.5	0.0032208	0	4.4654	0	1.1473	3.368	1.8352	0	8.3719e-08	6.0774e-05	0.5	0.0031927	0	4.4871	0	1.1477	3.368	1.8352	0	1.0682e-07	0.00012155	0.5	0.0032194	0	4.4594	0	48.868
16	936	0	0	0	1.1483	3.3686	1.8354	0	8.5645e-08	5.7702e-05	0.5	0.0032051	0	4.4916	0	1.1473	3.3655	1.8345	0	8.5643e-08	5.7702e-05	0.5	0.0032232	0	4.4681	0	1.1478	3.3671	1.835	0	1.0062e-07	0.0001154	0.5	0.0032128	0	4.4496	0	48.868
17	936	0	0	0	1.1486	3.3647	1.8343	0	8.4854e-08	5.8354e-05	0.5	0.0032164	0	4.46	0	1.1481	3.3669	1.8349	0	8.4854e-08	5.8354e-05	0.5	0.003204	0	4.4716	0	1.1484	3.3658	1.8346	0	1.0022e-07	0.00011671	0.5	0.0032035	0	4.4544	0	48.868
18	936	0	0	0	1.1489	3.366	1.8347	0	8.5582e-08	5.6731e-05	0.5	0.00323	0	4.4372	0	1.1498	3.3655	1.8345	0	8.5583e-08	5.6731e-05	0.5	0.003184	0	4.4713	0	1.1493	3.3657	1.8346	0	1e-07	0.00011346	0.5	0.003206	0	4.466	0	48.868
19	936	0	0	0	1.1496	3.369	1.8355	0	8.2973e-08	6.251e-05	0.5	0.0031605	0	4.4606	0	1.1493	3.3668	1.8349	0	8.2973e-08	6.251e-05	0.5	0.0032281	0	4.4663	0	1.1495	3.3679	1.8352	0	1.0173e-07	0.00012502	0.5	0.0032205	0	4.4658	0	48.868
20	936	0	0	0	1.1488	3.368	1.8352	0	8.4774e-08	5.9248e-05	0.5	0.0032392	0	4.4679	0	1.1496	3.3665	1.8348	0	8.4774e-08	5.9248e-05	0.5	0.0032716	0	4.4455	0	1.1492	3.3673	1.835	0	1.0038e-07	0.0001185	0.5	0.0032323	0	4.4627	0	48.868
21	936	0	0	0	1.1494	3.3682	1.8353	0	8.4322e-08	5.9553e-05	0.5	0.0032616	0	4.4482	0	1.148	3.3685	1.8353	0	8.4322e-08	5.9553e-05	0.5	0.0032404	0	4.4746	0	1.1487	3.3683	1.8353	0	1.0286e-07	0.00011911	0.5	0.0032409	0	4.4777	0	48.868
22	936	0	0	0	1.1486	3.3691	1.8355	0	8.2846e-08	6.2788e-05	0.5	0.0032084	0	4.4721	0	1.149	3.3666	1.8348	0	8.2846e-08	6.2788e-05	0.5	0.0032049	0	4.4588	0	1.1488	3.3678	1.8352	0	9.9257e-08	0.00012558	0.5	0.0031967	0	4.4652	0	48.868
23	936	0	0	0	1.1481	3.3664	1.8348	0	8.4992e-08	5.7621e-05	0.5	0.0032312	0	4.4726	0	1.1479	3.3681	1.8352	0	8.4991e-08	5.7621e-05	0.5	0.0032104	0	4.4516	0	1.148	3.3672	1.835	0	1.0043e-07	0.00011524	0.5	0.003211	0	4.4684	0	48.868
24	936	0	0	0	1.1478	3.3649	1.8344	0	8.4673e-08	6.0009e-05	0.5	0.0032383	0	4.4531	0	1.1479	3.3688	1.8354	0	8.4672e-08	6.0009e-05	0.5	0.0031915	0	4.4676	0	1.1478	3.3668	1.8349	0	9.889e-08	0.00012002	0.5	0.0032178	0	4.4657	0	48.868
25	936	0	0	0	1.1481	3.3674	1.8351	0	8.5028e-08	5.8265e-05	0.5	0.0032449	0	4.4582	0	1.1489	3.3643	1.8342	0	8.5028e-08	5.8265e-05	0.5	0.0032276	0	4.4404	0	1.1485	3.3659	1.8346	0	1.0108e-07	0.00011653	0.5	0.0032091	0	4.4557	0	48.868
0	936	0	0	0	0.00043279	3.2768	1.8102	0	0.0064413	0.0064995	1	0.0010007	0	3.32	0	2.2984	3.42	1.8493	0	0.0027647	0.0064995	0	0.0098153	0	5.5144	0	1.1494	4.6686	2.1607	0	0.012883	0.012999	0.5	0.0054327	0	5.319	0	48.868
1	936	0	0	0	1.1495	3.347	1.8295	0	8.3718e-08	6.1467e-05	0.5	0.0031851	0	4.4451	0	1.1486	3.3465	1.8294	0	8.3717e-08	6.1467e-05	0.5	0.0031884	0	4.4588	0	1.1491	3.3468	1.8294	0	1.0183e-07	0.00012293	0.5	0.0032311	0	4.4421	0	48.868
2	936	0	0	0	1.1489	3.3707	1.8359	0	8.3713e-08	6.0317e-05	0.5	0.00326	0	4.4692	0	1.1492	3.3681	1.8352	0	8.3712e-08	6.0317e-05	0.5	0.0032492	0	4.4696	0	1.149	3.3694	1.8356	0	1.0092e-07	0.00012063	0.5	0.0032109	0	4.4709	0	48.868
3	936	0	0	0	1.1505	3.3687	1.8354	0	8.3298e-08	6.2225e-05	0.5	0.0032216	0	4.4693	0	1.1493	3.3658	1.8346	0	8.3299e-08	6.2225e-05	0.5	0.0032504	0	4.4688	0	1.1499	3.3673	1.835	0	1.0136e-07	0.00012445	0.5	0.0032195	0	4.4638	0	48.868
4	936	0	0	0	1.1502	3.3648	1.8344	0	8.3678e-08	6.1701e-05	0.5	0.0032299	0	4.4595	0	1.1497	3.3694	1.8356	0	8.3677e-08	6.1701e-05	0.5	0.003254	0	4.4554	0	1.1499	3.3671	1.835	0	9.9287e-08	0.0001234	0.5	0.0032092	0	4.4659	0	48.868
5	936	0	0	0	1.1497	3.368	1.8352	0	8.3876e-08	6.1434e-05	0.5	0.0031979	0	4.4422	0	1.1514	3.3691	1.8355	0	8.3877e-08	6.1434e-05	0.5	0.0032644	0	4.4584	0	1.1505	3.3685	1.8353	0	9.8545e-08	0.00012287	0.5	0.0032249	0	4.4794	0	48.868
6	936	0	0	0	1.1492	3.3674	1.835	0	8.2964e-08	6.1457e-05	0.5	0.0032613	0	4.4602	0	1.15	3.3661	1.8347	0	8.2965e-08	6.1457e-05	0.5	0.003188	0	4.4496	0	1.1496	3.3668	1.8349	0	1.0147e-07	0.00012291	0.5	0.0032315	0	4.4697	0	48.868
7	936	0	0	0	1.1499	3.365	1.8344	0	8.3231e-08	6.3524e-05	0.5	0.0032263	0	4.4399	0	1.1512	3.3695	1.8356	0	8.3232e-08	6.3524e-05	0.5	0.0031991	0	4.4733	0	1.1506	3.3672	1.835	0	9.6466e-08	0.00012705	0.5	0.0032309	0	4.4589	0	48.868
8	936	0	0	0	1.1493	3.365	1.8344	0	8.3587e-08	6.0811e-05	0.5	0.0031813	0	4.4679	0	1.1511	3.3682	1.8353	0	8.3587e-08	6.0811e-05	0.5	0.00326	0	4.4812	0	1.1502	3.3666	1.8348	0	1.0211e-07	0.00012162	0.5	0.0032186	0	4.4606	0	48.868
9	936	0	0	0	1.1498	3.3678	1.8351	0	8.2889e-08	6.4187e-05	0.5	0.0032099	0	4.4552	0	1.15	3.3685	1.8353	0	8.289e-08	6.4187e-05	0.5	0.0031935	0	4.4596	0	1.1499	3.3681	1.8352	0	1.0474e-07	0.00012837	0.5	0.0032273	0	4.4542	0	48.868
10	936	0	0	0	1.15	3.366	1.8347	0	8.4662e-08	5.9497e-05	0.5	0.0032167	0	4.4714	0	1.1499	3.367	1.8349	0	8.4661e-08	5.9497e-05	0.5	0.0031636	0	4.4556	0	1.1499	3.3665	1.8348	0	9.9286e-08	0.00011899	0.5	0.0032268	0	4.4473	0	48.868
11	936	0	0	0	1.1503	3.373	1.8366	0	8.4735e-08	5.8235e-05	0.5	0.0032203	0	4.4574	0	1.1499	3.366	1.8347	0	8.4736e-08	5.8235e-05	0.5	0.0032305	0	4.4474	0	1.1501	3.3695	1.8356	0	1.0115e-07	0.00011647	0.5	0.0032336	0	4.4519	0	48.868
12	936	0	0	0	1.1497	3.3684	1.8353	0	8.3949e-08	5.9866e-05	0.5	0.0032196	0	4.4717	0	1.1499	3.3682	1.8353	0	8.395e-08	5.9866e-05	0.5	0.0032195	0	4.4609	0	1.1498	3.3683	1.8353	0	1.0057e-07	0.00011973	0.5	0.0032183	0	4.4564	0	48.868
13	936	0	0	0	1.1505	3.3683	1.8353	0	8.4159e-08	6.0773e-05	0.5	0.0032283	0	4.4658	0	1.1495	3.3684	1.8353	0	8.4158e-08	6.0773e-05	0.5	0.0031971	0	4.4539	0	1.15	3.3683	1.8353	0	9.9176e-08	0.00012155	0.5	0.0032076	0	4.4557	0	48.868
14	936	0	0	0	1.1496	3.3676	1.8351	0	8.3419e-08	6.284e-05	0.5	0.0032259	0	4.4655	0	1.1501	3.368	1.8352	0	8.342e-08	6.284e-05	0.5	0.0032501	0	4.4632	0	1.1499	3.3678	1.8352	0	1.0039e-07	0.00012568	0.5	0.0032273	0	4.4583	0	48.868
15	936	0	0	0	1.1496	3.3656	1.8346	0	8.405e-08	6.1144e-05	0.5	0.0032348	0	4.4742	0	1.1501	3.3681	1.8352	0	8.4051e-08	6.1144e-05	0.5	0.0032175	0	4.4634	0	1.1499	3.3668	1.8349	0	9.9253e-08	0.00012229	0.5	0.0032237	0	4.4759	0	48.868
16	936	0	0	0	1.1499	3.3686	1.8354	0	8.4517e-08	5.9072e-05	0.5	0.003222	0	4.4826	0	1.149	3.3668	1.8349	0	8.4516e-08	5.9072e-05	0.5	0.0032432	0	4.4487	0	1.1494	3.3677	1.8351	0	1.0284e-07	0.00011814	0.5	0.0032403	0	4.4646	0	48.868
17	936	0	0	0	1.1499	3.3674	1.835	0	8.4013e-08	6.0766e-05	0.5	0.0032268	0	4.4555	0	1.1495	3.3657	1.8346	0	8.4011e-08	6.0766e-05	0.5	0.0031508	0	4.4545	0	1.1497	3.3666	1.8348	0	1.0183e-07	0.00012153	0.5	0.0031805	0	4.4669	0	48.868
18	936	0	0	0	1.149	3.3673	1.835	0	8.4357e-08	6.0064e-05	0.5	0.0032185	0	4.4639	0	1.1504	3.3655	1.8345	0	8.4358e-08	6.0064e-05	0.5	0.003234	0	4.4707	0	1.1497	3.3664	1.8348	0	9.9463e-08	0.00012013	0.5	0.0032139	0	4.4614	0	48.868
19	936	0	0	0	1.1501	3.3689	1.8355	0	8.4826e-08	5.9481e-05	0.5	0.0032255	0	4.4725	0	1.1498	3.3674	1.835	0	8.4825e-08	5.9481e-05	0.5	0.0032225	0	4.4598	0	1.1499	3.3682	1.8353	0	1.0055e-07	0.00011896	0.5	0.0032383	0	4.4559	0	48.868
20	936	0	0	0	1.1504	3.3662	1.8347	0	8.4966e-08	5.8355e-05	0.5	0.0032129	0	4.4758	0	1.1499	3.3667	1.8349	0	8.4963e-08	5.8355e-05	0.5	0.0032155	0	4.4769	0	1.1502	3.3665	1.8348	0	1.0342e-07	0.00011671	0.5	0.0032392	0	4.477	0	48.868
21	936	0	0	0	1.151	3.3669	1.8349	0	8.4565e-08	5.9343e-05	0.5	0.003228	0	4.461	0	1.1513	3.3667	1.8349	0	8.4565e-08	5.9343e-05	0.5	0.0032023	0	4.4549	0	1.1511	3.3668	1.8349	0	1.017e-07	0.00011869	0.5	0.0032079	0	4.4609	0	48.868
22	936	0	0	0	1.15	3.3686	1.8354	0	8.422e-08	6.0509e-05	0.5	0.003248	0	4.4634	0	1.1503	3.3685	1.8354	0	8.4219e-08	6.0509e-05	0.5	0.0032313	0	4.474	0	1.1502	3.3685	1.8354	0	1.0383e-07	0.00012102	0.5	0.0032289	0	4.4692	0	48.868
23	936	0	0	0	1.1498	3.3689	1.8355	0	8.4591e-08	5.9746e-05	0.5	0.0031949	0	4.4713	0	1.1501	3.3671	1.835	0	8.4591e-08	5.9746e-05	0.5	0.0031983	0	4.4613	0	1.1499	3.368	1.8352	0	1.0232e-07	0.00011949	0.5	0.0032345	0	4.4739	0	48.868
24	936	0	0	0	1.149	3.3645	1.8343	0	8.4222e-08	6.078e-05	0.5	0.0032188	0	4.4432	0	1.1491	3.3675	1.8351	0	8.422e-08	6.078e-05	0.5	0.0032564	0	4.4711	0	1.1491	3.366	1.8347	0	1.0149e-07	0.00012156	0.5	0.0031915	0	4.4645	0	48.868
25	936	0	0	0	1.1489	3.3647	1.8343	0	8.4168e-08	6.0676e-05	0.5	0.0032135	0	4.4544	0	1.1498	3.3686	1.8354	0	8.4168e-08	6.0676e-05	0.5	0.0032132	0	4.4804	0	1.1493	3.3666	1.8348	0	1.0112e-07	0.00012135	0.5	0.0032174	0	4.4521	0	48.868
0	936	0	0	0	-0.00077076	3.2788	1.8108	0	0.0064415	0.0065002	1	0.000994	0	3.3341	0	2.2978	3.4189	1.849	0	0.0027648	0.0065002	0	0.0098313	0	5.518	0	1.1485	4.6697	2.161	0	0.012884	0.013	0.5	0.0054217	0	5.3102	0	48.868
1	936	0	0	0	1.1481	3.3508	1.8305	0	8.4347e-08	6.0065e-05	0.5	0.0031956	0	4.4474	0	1.1488	3.3492	1.8301	0	8.4347e-08	6.0065e-05	0.5	0.0031857	0	4.4628	0	1.1485	3.35	1.8303	0	9.9565e-08	0.00012013	0.5	0.0031803	0	4.452	0	48.868
2	936	0	0	0	1.1482	3.3739	1.8368	0	8.5107e-08	5.8607e-05	0.5	0.0032195	0	4.4541	0	1.1488	3.3774	1.8378	0	8.5107e-08	5.8607e-05	0.5	0.0032116	0	4.4858	0	1.1485	3.3757	1.8373	0	1.0373e-07	0.00011721	0.5	0.0032119	0	4.4726	0	48.868
3	936	0	0	0	1.1488	3.3699	1.8357	0	8.3196e-08	6.2422e-05	0.5	0.00322	0	4.4667	0	1.1475	3.373	1.8366	0	8.3195e-08	6.2422e-05	0.5	0.0032616	0	4.4723	0	1.1482	3.3714	1.8361	0	1.0152e-07	0.00012484	0.5	0.0032465	0	4.4568	0	48.868
4	936	0	0	0	1.1488	3.3693	1.8356	0	8.5156e-08	5.7091e-05	0.5	0.0031953	0	4.4659	0	1.148	3.3683	1.8353	0	8.5155e-08	5.7091e-05	0.5	0.0032327	0	4.4604	0	1.1484	3.3688	1.8354	0	1.0112e-07	0.00011418	0.5	0.003242	0	4.4528	0	48.868
5	936	0	0	0	1.147	3.3674	1.835	0	8.4678e-08	6.0023e-05	0.5	0.0032208	0	4.4856	0	1.1481	3.3679	1.8352	0	8.4677e-08	6.0023e-05	0.5	0.0032329	0	4.4564	0	1.1475	3.3677	1.8351	0	1.0194e-07	0.00012005	0.5	0.0032118	0	4.4784	0	48.868
6	936	0	0	0	1.1477	3.3656	1.8346	0	8.3937e-08	6.029e-05	0.5	0.0032213	0	4.4541	0	1.1485	3.367	1.8349	0	8.3937e-08	6.029e-05	0.5	0.0032355	0	4.4772	0	1.1481	3.3663	1.8348	0	1.0078e-07	0.00012058	0.5	0.0032115	0	4.462	0	48.868
7	936	0	0	0	1.1478	3.3668	1.8349	0	8.4201e-08	6.003e-05	0.5	0.0032435	0	4.455	0	1.1482	3.367	1.8349	0	8.4202e-08	6.003e-05	0.5	0.00321	0	4.453	0	1.148	3.3669	1.8349	0	9.9576e-08	0.00012006	0.5	0.0032131	0	4.4547	0	48.868
8	936	0	0	0	1.1476	3.3646	1.8343	0	8.4019e-08	6.0456e-05	0.5	0.0031995	0	4.4457	0	1.1486	3.3612	1.8334	0	8.4019e-08	6.0456e-05	0.5	0.0032647	0	4.4642	0	1.1481	3.3629	1.8338	0	1.009e-07	0.00012091	0.5	0.0032208	0	4.4545	0	48.868
9	936	0	0	0	1.1475	3.3631	1.8339	0	8.2997e-08	6.3178e-05	0.5	0.0032365	0	4.4513	0	1.1475	3.366	1.8347	0	8.2997e-08	6.3178e-05	0.5	0.0032413	0	4.4584	0	1.1475	3.3646	1.8343	0	1.0153e-07	0.00012636	0.5	0.0032104	0	4.4449	0	48.868
10	936	0	0	0	1.1472	3.3669	1.8349	0	8.438e-08	6.0439e-05	0.5	0.0032325	0	4.4547	0	1.1476	3.3624	1.8337	0	8.4379e-08	6.0439e-05	0.5	0.003198	0	4.4706	0	1.1474	3.3647	1.8343	0	9.7867e-08	0.00012088	0.5	0.0032039	0	4.4532	0	48.868
11	936	0	0	0	1.1466	3.3652	1.8345	0	8.4722e-08	5.9371e-05	0.5	0.003178	0	4.4287	0	1.1478	3.3628	1.8338	0	8.4721e-08	5.9371e-05	0.5	0.0031865	0	4.4434	0	1.1472	3.364	1.8341	0	9.9096e-08	0.00011874	0.5	0.0032217	0	4.4499	0	48.868
12	936	0	0	0	1.1471	3.3662	1.8347	0	8.4146e-08	6.2005e-05	0.5	0.0031915	0	4.4609	0	1.1478	3.3656	1.8346	0	8.4146e-08	6.2005e-05	0.5	0.0032019	0	4.4679	0	1.1474	3.3659	1.8346	0	9.8505e-08	0.00012401	0.5	0.0032165	0	4.4688	0	48.868
13	936	0	0	0	1.1483	3.3701	1.8358	0	8.4354e-08	5.9355e-05	0.5	0.0032203	0	4.4574	0	1.1461	3.3672	1.835	0	8.4353e-08	5.9355e-05	0.5	0.0032101	0	4.4545	0	1.1472	3.3687	1.8354	0	1.0232e-07	0.00011871	0.5	0.0032221	0	4.4559	0	48.868
14	936	0	0	0	1.1469	3.3695	1.8356	0	8.4437e-08	6.0509e-05	0.5	0.0032045	0	4.4618	0	1.1468	3.3704	1.8359	0	8.4436e-08	6.0509e-05	0.5	0.0031852	0	4.4617	0	1.1469	3.37	1.8357	0	9.5889e-08	0.00012102	0.5	0.0032039	0	4.4592	0	48.868
15	936	0	0	0	1.1475	3.3701	1.8358	0	8.4222e-08	6.0651e-05	0.5	0.0032388	0	4.4786	0	1.1467	3.3706	1.8359	0	8.4222e-08	6.0651e-05	0.5	0.0032504	0	4.4566	0	1.1471	3.3704	1.8359	0	1.0346e-07	0.0001213	0.5	0.0032225	0	4.4603	0	48.868
16	936	0	0	0	1.1474	3.3699	1.8357	0	8.4252e-08	6.0785e-05	0.5	0.0032439	0	4.463	0	1.1473	3.3696	1.8356	0	8.4252e-08	6.0785e-05	0.5	0.0032121	0	4.4683	0	1.1473	3.3698	1.8357	0	9.7957e-08	0.00012157	0.5	0.0032555	0	4.4701	0	48.868
17	936	0	0	0	1.1475	3.3701	1.8358	0	8.4799e-08	5.9926e-05	0.5	0.0032231	0	4.4664	0	1.1476	3.3662	1.8347	0	8.48e-08	5.9926e-05	0.5	0.0032049	0	4.485	0	1.1476	3.3681	1.8352	0	1.0524e-07	0.00011985	0.5	0.0032239	0	4.452	0	48.868
18	936	0	0	0	1.146	3.3679	1.8352	0	8.5038e-08	5.8294e-05	0.5	0.0032041	0	4.4697	0	1.1477	3.3693	1.8356	0	8.5038e-08	5.8294e-05	0.5	0.0032125	0	4.4527	0	1.1469	3.3686	1.8354	0	1.0103e-07	0.00011659	0.5	0.0032271	0	4.4661	0	48.868
19	936	0	0	0	1.1471	3.3699	1.8357	0	8.3811e-08	6.112e-05	0.5	0.0032324	0	4.4603	0	1.1482	3.368	1.8352	0	8.3812e-08	6.112e-05	0.5	0.0032156	0	4.4469	0	1.1477	3.369	1.8355	0	9.9601e-08	0.00012224	0.5	0.0032065	0	4.4734	0	48.868
20	936	0	0	0	1.1475	3.3702	1.8358	0	8.3962e-08	6.0673e-05	0.5	0.0032003	0	4.4624	0	1.1467	3.3673	1.835	0	8.3962e-08	6.0673e-05	0.5	0.0032199	0	4.4592	0	1.1471	3.3687	1.8354	0	9.9989e-08	0.00012135	0.5	0.0032134	0	4.4649	0	48.868
21	936	0	0	0	1.1482	3.3673	1.835	0	8.4101e-08	5.9718e-05	0.5	0.0032469	0	4.4583	0	1.1473	3.368	1.8352	0	8.4101e-08	5.9718e-05	0.5	0.0031933	0	4.4742	0	1.1478	3.3677	1.8351	0	1.0152e-07	0.00011944	0.5	0.003213	0	4.4621	0	48.868
22	936	0	0	0	1.1472	3.3684	1.8353	0	8.3843e-08	6.139e-05	0.5	0.0032183	0	4.4722	0	1.1481	3.3655	1.8345	0	8.3843e-08	6.139e-05	0.5	0.00321	0	4.4542	0	1.1476	3.3669	1.8349	0	1.001e-07	0.00012278	0.5	0.0032169	0	4.4583	0	48.868
23	936	0	0	0	1.1476	3.3645	1.8343	0	8.4464e-08	5.9123e-05	0.5	0.0032155	0	4.4459	0	1.1475	3.3656	1.8345	0	8.4465e-08	5.9123e-05	0.5	0.0032175	0	4.4557	0	1.1476	3.365	1.8344	0	1.0013e-07	0.00011825	0.5	0.0032097	0	4.4541	0	48.868
24	936	0	0	0	1.148	3.3637	1.834	0	8.4136e-08	6.0088e-05	0.5	0.0032203	0	4.4608	0	1.1473	3.3635	1.834	0	8.4136e-08	6.0088e-05	0.5	0.0032169	0	4.4266	0	1.1477	3.3636	1.834	0	9.9207e-08	0.00012018	0.5	0.0032034	0	4.4513	0	48.868
25	936	0	0	0	1.1478	3.3642	1.8342	0	8.4287e-08	6.0905e-05	0.5	0.0032355	0	4.4533	0	1.1475	3.3655	1.8345	0	8.4288e-08	6.0905e-05	0.5	0.0031995	0	4.4411	0	1.1476	3.3649	1.8344	0	1.0069e-07	0.00012181	0.5	0.0032073	0	4.4401	0	48.868
0	936	0	0	0	0.00031746	3.2751	1.8097	0	0.0064409	0.0064967	1	0.0010037	0	3.2818	0	2.2987	3.4207	1.8495	0	0.0027645	0.0064967	0	0.0097695	0	5.5177	0	1.1495	4.6685	2.1607	0	0.012883	0.012993	0.5	0.0054167	0	5.308	0	48.868
1	936	0	0	0	1.1484	3.3493	1.8301	0	8.4198e-08	5.9901e-05	0.5	0.0031976	0	4.4446	0	1.1496	3.3473	1.8296	0	8.42e-08	5.9901e-05	0.5	0.0032181	0	4.4459	0	1.149	3.3483	1.8298	0	1.0318e-07	0.0001198	0.5	0.0031935	0	4.4411	0	48.868
2	936	0	0	0	1.149	3.3715	1.8362	0	8.4472e-08	5.97e-05	0.5	0.0032191	0	4.4455	0	1.1492	3.3727	1.8365	0	8.4472e-08	5.97e-05	0.5	0.0032337	0	4.468	0	1.1491	3.3721	1.8363	0	1.0443e-07	0.0001194	0.5	0.0031925	0	4.4505	0	48.868
3	936	0	0	0	1.1485	3.3699	1.8357	0	8.4195e-08	6.0847e-05	0.5	0.0032352	0	4.4741	0	1.1487	3.3713	1.8361	0	8.4196e-08	6.0847e-05	0.5	0.0032183	0	4.4616	0	1.1486	3.3706	1.8359	0	1.0423e-07	0.00012169	0.5	0.003228	0	4.4585	0	48.868
4	936	0	0	0	1.1496	3.3699	1.8357	0	8.4938e-08	5.9704e-05	0.5	0.0032348	0	4.4593	0	1.1489	3.37	1.8357	0	8.4938e-08	5.9704e-05	0.5	0.0032244	0	4.4755	0	1.1492	3.37	1.8357	0	1.024e-07	0.00011941	0.5	0.0032476	0	4.4636	0	48.868
5	936	0	0	0	1.1493	3.3697	1.8357	0	8.4872e-08	5.8151e-05	0.5	0.0032088	0	4.4727	0	1.1493	3.369	1.8355	0	8.4871e-08	5.8151e-05	0.5	0.0032297	0	4.4822	0	1.1493	3.3693	1.8356	0	9.9664e-08	0.0001163	0.5	0.0032311	0	4.4761	0	48.868
6	936	0	0	0	1.1497	3.3664	1.8348	0	8.5029e-08	5.773e-05	0.5	0.0031741	0	4.4575	0	1.149	3.3646	1.8343	0	8.5029e-08	5.773e-05	0.5	0.0031781	0	4.461	0	1.1494	3.3655	1.8345	0	1.0178e-07	0.00011546	0.5	0.003234	0	4.4431	0	48.868
7	936	0	0	0	1.1486	3.3657	1.8346	0	8.4436e-08	6.151e-05	0.5	0.0032147	0	4.4477	0	1.1502	3.3628	1.8338	0	8.4435e-08	6.151e-05	0.5	0.0032113	0	4.4592	0	1.1494	3.3642	1.8342	0	9.9979e-08	0.00012302	0.5	0.0032155	0	4.4593	0	48.868
8	936	0	0	0	1.1494	3.3667	1.8349	0	8.4132e-08	6.0374e-05	0.5	0.0032436	0	4.471	0	1.1502	3.3662	1.8347	0	8.4134e-08	6.0374e-05	0.5	0.0032335	0	4.4595	0	1.1498	3.3664	1.8348	0	1.0178e-07	0.00012075	0.5	0.0032164	0	4.468	0	48.868
9	936	0	0	0	1.1503	3.3663	1.8347	0	8.4446e-08	6.1075e-05	0.5	0.0031861	0	4.479	0	1.1482	3.3651	1.8344	0	8.4446e-08	6.1075e-05	0.5	0.0032265	0	4.4568	0	1.1493	3.3657	1.8346	0	1.0088e-07	0.00012215	0.5	0.0032462	0	4.4646	0	48.868
10	936	0	0	0	1.1476	3.3673	1.835	0	8.3361e-08	6.138e-05	0.5	0.0032223	0	4.4446	0	1.1495	3.3676	1.8351	0	8.3363e-08	6.138e-05	0.5	0.0031921	0	4.4708	0	1.1485	3.3674	1.8351	0	1.0259e-07	0.00012276	0.5	0.0032201	0	4.4547	0	48.868
11	936	0	0	0	1.1487	3.3671	1.835	0	8.3645e-08	6.1676e-05	0.5	0.0031768	0	4.4369	0	1.1486	3.3648	1.8343	0	8.3645e-08	6.1676e-05	0.5	0.0031899	0	4.4649	0	1.1486	3.3659	1.8346	0	1.033e-07	0.00012335	0.5	0.0032121	0	4.463	0	48.868
12	936	0	0	0	1.149	3.3675	1.8351	0	8.4708e-08	5.8626e-05	0.5	0.0032369	0	4.4528	0	1.149	3.3626	1.8337	0	8.4708e-08	5.8626e-05	0.5	0.0031907	0	4.4364	0	1.149	3.365	1.8344	0	1.0096e-07	0.00011725	0.5	0.0031911	0	4.459	0	48.868
13	936	0	0	0	1.1487	3.3653	1.8345	0	8.3809e-08	6.1194e-05	0.5	0.0032175	0	4.4593	0	1.1484	3.3688	1.8354	0	8.381e-08	6.1194e-05	0.5	0.0032244	0	4.4668	0	1.1486	3.3671	1.835	0	1.0088e-07	0.00012239	0.5	0.0032218	0	4.437	0	48.868
14	936	0	0	0	1.1485	3.3714	1.8361	0	8.4157e-08	6.0225e-05	0.5	0.0032364	0	4.4696	0	1.1488	3.3659	1.8346	0	8.4158e-08	6.0225e-05	0.5	0.0032085	0	4.464	0	1.1486	3.3687	1.8354	0	1.0131e-07	0.00012045	0.5	0.003227	0	4.4655	0	48.868
15	936	0	0	0	1.1487	3.3665	1.8348	0	8.4062e-08	5.9943e-05	0.5	0.0032093	0	4.4552	0	1.149	3.3693	1.8356	0	8.4061e-08	5.9943e-05	0.5	0.0032328	0	4.4638	0	1.1488	3.3679	1.8352	0	9.8677e-08	0.00011989	0.5	0.0032301	0	4.4663	0	48.868
16	936	0	0	0	1.1491	3.3648	1.8343	0	8.4137e-08	6.1984e-05	0.5	0.0032264	0	4.4665	0	1.148	3.369	1.8355	0	8.4137e-08	6.1984e-05	0.5	0.0032225	0	4.4854	0	1.1485	3.3669	1.8349	0	1.0182e-07	0.00012397	0.5	0.0032269	0	4.4743	0	48.868
17	936	0	0	0	1.149	3.3644	1.8342	0	8.417e-08	6.0486e-05	0.5	0.0032525	0	4.4438	0	1.1492	3.3656	1.8345	0	8.4171e-08	6.0486e-05	0.5	0.0032069	0	4.4596	0	1.1491	3.365	1.8344	0	9.6821e-08	0.00012097	0.5	0.0032026	0	4.4636	0	48.868
18	936	0	0	0	1.1487	3.3636	1.834	0	8.3733e-08	6.1213e-05	0.5	0.0032016	0	4.4627	0	1.1491	3.3621	1.8336	0	8.3733e-08	6.1213e-05	0.5	0.0031875	0	4.4646	0	1.1489	3.3629	1.8338	0	9.9095e-08	0.00012243	0.5	0.0032287	0	4.4576	0	48.868
19	936	0	0	0	1.1478	3.3683	1.8353	0	8.3759e-08	6.1793e-05	0.5	0.0031939	0	4.4791	0	1.1492	3.3661	1.8347	0	8.3759e-08	6.1793e-05	0.5	0.0032396	0	4.4518	0	1.1485	3.3672	1.835	0	1.0214e-07	0.00012359	0.5	0.003241	0	4.4576	0	48.868
20	936	0	0	0	1.1495	3.3664	1.8348	0	8.3433e-08	6.2581e-05	0.5	0.0032133	0	4.458	0	1.1489	3.3665	1.8348	0	8.3433e-08	6.2581e-05	0.5	0.0032253	0	4.4463	0	1.1492	3.3665	1.8348	0	1.004e-07	0.00012516	0.5	0.0032055	0	4.4492	0	48.868
21	936	0	0	0	1.1498	3.367	1.8349	0	8.3666e-08	6.1815e-05	0.5	0.0032568	0	4.4685	0	1.1495	3.3663	1.8348	0	8.3665e-08	6.1815e-05	0.5	0.003256	0	4.4754	0	1.1497	3.3667	1.8348	0	1.0248e-07	0.00012363	0.5	0.003229	0	4.4639	0	48.868
22	936	0	0	0	1.1504	3.3696	1.8357	0	8.4262e-08	6.0459e-05	0.5	0.0032252	0	4.4689	0	1.1514	3.3672	1.835	0	8.4262e-08	6.0459e-05	0.5	0.0032707	0	4.4681	0	1.1509	3.3684	1.8353	0	1.0052e-07	0.00012092	0.5	0.0032184	0	4.4601	0	48.868
23	936	0	0	0	1.1502	3.366	1.8347	0	8.3961e-08	6.0774e-05	0.5	0.0032391	0	4.4654	0	1.1513	3.371	1.836	0	8.3961e-08	6.0774e-05	0.5	0.0032183	0	4.4561	0	1.1508	3.3685	1.8354	0	1.0388e-07	0.00012155	0.5	0.0032255	0	4.4618	0	48.868
24	936	0	0	0	1.1503	3.3673	1.835	0	8.3346e-08	6.2229e-05	0.5	0.0032084	0	4.4575	0	1.1514	3.3702	1.8358	0	8.3347e-08	6.2229e-05	0.5	0.0032293	0	4.469	0	1.1508	3.3687	1.8354	0	1.0219e-07	0.00012446	0.5	0.0032289	0	4.4432	0	48.868
25	936	0	0	0	1.1508	3.3644	1.8342	0	8.4237e-08	6.1415e-05	0.5	0.0032063	0	4.4432	0	1.1515	3.3677	1.8351	0	8.4237e-08	6.1415e-05	0.5	0.003242	0	4.4488	0	1.1512	3.3661	1.8347	0	1.0002e-07	0.00012283	0.5	0.0032455	0	4.4592	0	48.868
