# Supplementary material for: Future Preventive Gene Therapy of Polygenic Diseases from a Population Genetics Perspective
Source: Int J Mol Sci. 2019 Oct 10;20(20):5013. doi: 10.3390/ijms20205013 (PMC6834143; doi:10.3390/ijms20205013)
Supplement: Supplementary file 1 [file ijms-20-05013-s001.zip › SuppFiles/Results/AdmixtureDifferentRisk/Admixture10xDifference/0.001/1/SimulationSummed.csv]

Generation	Variants	Editable	AveEditedSNPs	AveEditedEffect	Pop0Effect	Pop0Variance	Pop0SD	Pop0VarianceMultirunSD	Pop0FST	Pop0AFD	Pop0RegFract	Pop0Prev	Pop0PrevSD	Pop0AffectedEffect	Multirun0SD	Pop1Effect	Pop1Variance	Pop1SD	Pop1VarianceMultirunSD	Pop1FST	Pop1AFD	Pop1RegFract	Pop1Prev	Pop1PrevSD	Pop1AffectedEffect	Multirun1SD	CombinedEffect	CombinedVariance	CombinedSD	CombinedVarianceMultirunSD	CombinedFST	CombinedAFD	CombinedRegFract	CombinedPrev	CombinedPrevSD	CombinedAffectedEffect	MultirunCombSD	Baseline Effect
0	936	0	0	0	-0.00017722	3.2751	1.8097	0.0023305	0.0064414	0.0064998	1	0.00099892	1.3365e-05	3.3006	0.00053594	2.2986	3.4207	1.8495	0.0014863	0.0027648	0.0064998	0	0.0098076	1.8602e-05	5.5177	0.00084729	1.1492	4.669	2.1608	0.0015062	0.012884	0.013	0.5	0.0054152	1.5219e-05	5.3138	0.00047639	48.868
1	936	0	0	0	1.1491	3.3486	1.8299	0.0014289	8.4264e-08	6.0241e-05	0.5	0.0031979	2.2077e-05	4.4487	0.00079377	1.1492	3.3475	1.8296	0.0014828	8.4264e-08	6.0241e-05	0.5	0.0031889	1.9071e-05	4.4492	0.00052239	1.1491	3.3481	1.8298	0.0013756	1.0036e-07	0.00012048	0.5	0.003199	1.5051e-05	4.447	0.00048102	48.868
2	936	0	0	0	1.1491	3.3712	1.8361	0.0020068	8.4202e-08	6.0513e-05	0.5	0.0032232	1.6811e-05	4.4627	0.00086843	1.1492	3.373	1.8366	0.0025475	8.4202e-08	6.0513e-05	0.5	0.0032304	1.7856e-05	4.4694	0.00075532	1.1492	3.3721	1.8363	0.0019725	1.0234e-07	0.00012103	0.5	0.0032264	2.2457e-05	4.4687	0.00075502	48.868
3	936	0	0	0	1.1491	3.37	1.8357	0.0015088	8.4062e-08	6.0844e-05	0.5	0.0032265	1.7143e-05	4.4614	0.00087999	1.1493	3.3696	1.8356	0.0020006	8.4063e-08	6.0844e-05	0.5	0.0032381	1.284e-05	4.463	0.0011984	1.1492	3.3698	1.8357	0.0015007	1.0148e-07	0.00012169	0.5	0.0032249	1.474e-05	4.4751	0.0008982	48.868
4	936	0	0	0	1.1493	3.3685	1.8354	0.0015982	8.4198e-08	6.0358e-05	0.5	0.0032271	1.2708e-05	4.4602	0.0011208	1.149	3.3693	1.8356	0.0015707	8.4198e-08	6.0358e-05	0.5	0.003233	2.0483e-05	4.4624	0.001048	1.1491	3.3689	1.8355	0.0008792	1.0065e-07	0.00012072	0.5	0.0032277	1.1395e-05	4.4628	0.0010304	48.868
5	936	0	0	0	1.149	3.3677	1.8351	0.0018501	8.4162e-08	6.0396e-05	0.5	0.00323	2.6821e-05	4.4688	0.0013378	1.1493	3.3681	1.8352	0.0016526	8.4161e-08	6.0396e-05	0.5	0.0032257	1.7585e-05	4.4607	0.0013135	1.1491	3.3679	1.8352	0.001374	1.0076e-07	0.00012079	0.5	0.0032222	1.7097e-05	4.4677	0.0012437	48.868
6	936	0	0	0	1.1492	3.3666	1.8348	0.0021005	8.4012e-08	6.0387e-05	0.5	0.0032207	2.5907e-05	4.4581	0.0015139	1.149	3.3667	1.8349	0.0018994	8.4012e-08	6.0387e-05	0.5	0.0032094	2.4e-05	4.4593	0.0014277	1.1491	3.3667	1.8349	0.0015052	1.0143e-07	0.00012077	0.5	0.0032276	7.0755e-06	4.4608	0.0013875	48.868
7	936	0	0	0	1.1488	3.3669	1.8349	0.0015229	8.4179e-08	6.0805e-05	0.5	0.0032262	1.6577e-05	4.4594	0.0016072	1.1493	3.3673	1.835	0.0018578	8.4179e-08	6.0805e-05	0.5	0.0032184	1.7315e-05	4.4635	0.0016524	1.1491	3.3671	1.835	0.0013787	1.0025e-07	0.00012161	0.5	0.0032227	1.7567e-05	4.4616	0.0015649	48.868
8	936	0	0	0	1.1487	3.367	1.8349	0.0015286	8.4137e-08	6.0393e-05	0.5	0.0032133	2.4396e-05	4.462	0.0016035	1.1493	3.3665	1.8348	0.0021839	8.4137e-08	6.0393e-05	0.5	0.0032363	2.0495e-05	4.4639	0.0019659	1.149	3.3667	1.8349	0.00163	1.0155e-07	0.00012079	0.5	0.0032232	9.6559e-06	4.4619	0.0017368	48.868
9	936	0	0	0	1.1489	3.3664	1.8348	0.0018698	8.4256e-08	6.0577e-05	0.5	0.003212	2.1761e-05	4.4671	0.0014147	1.1488	3.3665	1.8348	0.0015546	8.4255e-08	6.0577e-05	0.5	0.0032147	1.5985e-05	4.46	0.001682	1.1488	3.3665	1.8348	0.001208	1.0192e-07	0.00012115	0.5	0.003219	1.4876e-05	4.4605	0.0014559	48.868
10	936	0	0	0	1.1484	3.3667	1.8349	0.0011352	8.4643e-08	5.9231e-05	0.5	0.0032148	1.5112e-05	4.4598	0.0015626	1.1489	3.3672	1.835	0.0019714	8.4643e-08	5.9231e-05	0.5	0.0032163	2.7617e-05	4.4627	0.0013986	1.1487	3.3669	1.8349	0.0011254	1.0118e-07	0.00011846	0.5	0.0032185	1.257e-05	4.4612	0.0013916	48.868
11	936	0	0	0	1.1488	3.3675	1.8351	0.0027232	8.4338e-08	5.9948e-05	0.5	0.0032155	2.3963e-05	4.46	0.0012831	1.1486	3.3666	1.8348	0.001931	8.4338e-08	5.9948e-05	0.5	0.0032069	1.4985e-05	4.4612	0.0016536	1.1487	3.367	1.835	0.0016968	1.0176e-07	0.0001199	0.5	0.0032225	1.4135e-05	4.4635	0.0013905	48.868
12	936	0	0	0	1.1489	3.3669	1.8349	0.0019598	8.4134e-08	6.0623e-05	0.5	0.0032074	1.948e-05	4.4678	0.0013471	1.1488	3.3665	1.8348	0.0022401	8.4135e-08	6.0623e-05	0.5	0.003217	1.7794e-05	4.463	0.0012501	1.1488	3.3667	1.8349	0.001665	1.0138e-07	0.00012125	0.5	0.0032094	1.2237e-05	4.4633	0.0012531	48.868
13	936	0	0	0	1.1492	3.367	1.8349	0.0015065	8.4194e-08	6.0398e-05	0.5	0.0032258	2.1546e-05	4.4623	0.0015327	1.1487	3.3669	1.8349	0.0016299	8.4194e-08	6.0398e-05	0.5	0.0032175	1.6295e-05	4.4569	0.0014026	1.149	3.367	1.8349	0.0011917	1.0163e-07	0.0001208	0.5	0.0032182	1.3129e-05	4.4573	0.0013876	48.868
14	936	0	0	0	1.1488	3.3679	1.8352	0.0014685	8.4043e-08	6.0623e-05	0.5	0.003215	1.4118e-05	4.4677	0.0014662	1.1491	3.3666	1.8348	0.0017789	8.4043e-08	6.0623e-05	0.5	0.0032221	2.079e-05	4.4649	0.0013211	1.149	3.3673	1.835	0.001294	9.9888e-08	0.00012125	0.5	0.003223	1.2908e-05	4.4633	0.0013493	48.868
15	936	0	0	0	1.1491	3.367	1.8349	0.001683	8.3987e-08	6.0775e-05	0.5	0.0032267	1.6108e-05	4.466	0.0012108	1.1489	3.368	1.8352	0.0022617	8.3987e-08	6.0775e-05	0.5	0.0032218	1.7988e-05	4.4626	0.0014358	1.149	3.3675	1.8351	0.0015364	1.0129e-07	0.00012155	0.5	0.0032227	8.5925e-06	4.4626	0.0012993	48.868
16	936	0	0	0	1.1493	3.3673	1.835	0.0022068	8.4483e-08	6.0205e-05	0.5	0.0032238	1.4687e-05	4.4728	0.001509	1.1489	3.3673	1.835	0.0018149	8.4482e-08	6.0205e-05	0.5	0.0032249	2.3149e-05	4.4679	0.0016007	1.1491	3.3673	1.835	0.0015179	1.007e-07	0.00012041	0.5	0.0032332	1.8759e-05	4.4612	0.0014948	48.868
17	936	0	0	0	1.1493	3.3673	1.835	0.001856	8.44e-08	5.9871e-05	0.5	0.0032257	1.7069e-05	4.4601	0.001381	1.1491	3.3662	1.8347	0.0009356	8.44e-08	5.9871e-05	0.5	0.0032104	2.5898e-05	4.4639	0.0013893	1.1492	3.3667	1.8349	0.0010808	1.0125e-07	0.00011974	0.5	0.0032153	2.0574e-05	4.464	0.0013658	48.868
18	936	0	0	0	1.1492	3.3667	1.8349	0.0019118	8.413e-08	6.0568e-05	0.5	0.0032174	2.2035e-05	4.4601	0.0019331	1.1494	3.3661	1.8347	0.002192	8.4131e-08	6.0568e-05	0.5	0.0032119	1.8373e-05	4.4635	0.0013013	1.1493	3.3664	1.8348	0.0014051	1.0037e-07	0.00012114	0.5	0.00322	1.2717e-05	4.461	0.0015573	48.868
19	936	0	0	0	1.1491	3.3676	1.8351	0.002031	8.4052e-08	6.0489e-05	0.5	0.0032136	2.4088e-05	4.4636	0.0013372	1.1494	3.3666	1.8348	0.0015041	8.4052e-08	6.0489e-05	0.5	0.0032229	1.9734e-05	4.4586	0.0014161	1.1492	3.3671	1.835	0.0016063	1.0014e-07	0.00012098	0.5	0.0032242	1.3191e-05	4.4629	0.001329	48.868
20	936	0	0	0	1.1494	3.3675	1.8351	0.002151	8.4491e-08	5.9979e-05	0.5	0.0032137	1.8014e-05	4.4622	0.0016525	1.1494	3.3668	1.8349	0.00077099	8.4491e-08	5.9979e-05	0.5	0.0032293	2.159e-05	4.4625	0.0013993	1.1494	3.3672	1.835	0.001282	1.0059e-07	0.00011996	0.5	0.0032227	1.9445e-05	4.4648	0.0014421	48.868
21	936	0	0	0	1.1493	3.3674	1.835	0.0014166	8.4074e-08	6.0619e-05	0.5	0.0032297	2.1902e-05	4.461	0.0014405	1.1496	3.3666	1.8348	0.0017416	8.4074e-08	6.0619e-05	0.5	0.003219	1.9266e-05	4.4615	0.0013627	1.1495	3.367	1.8349	0.0014747	1.0166e-07	0.00012124	0.5	0.0032245	1.0533e-05	4.4634	0.0012864	48.868
22	936	0	0	0	1.1492	3.3673	1.835	0.0018083	8.3996e-08	6.0842e-05	0.5	0.0032225	1.6236e-05	4.4643	0.0013928	1.1497	3.3661	1.8347	0.0018089	8.3996e-08	6.0842e-05	0.5	0.003226	1.9095e-05	4.4639	0.0011094	1.1495	3.3667	1.8349	0.0011742	1.0084e-07	0.00012168	0.5	0.0032208	1.2475e-05	4.4619	0.0011995	48.868
23	936	0	0	0	1.1493	3.3665	1.8348	0.0017567	8.4223e-08	6.0097e-05	0.5	0.0032323	1.6104e-05	4.4657	0.0010677	1.1494	3.3667	1.8349	0.0019352	8.4224e-08	6.0097e-05	0.5	0.0032294	2.4432e-05	4.4572	0.0015331	1.1493	3.3666	1.8348	0.0015739	1.0129e-07	0.00012019	0.5	0.0032235	1.606e-05	4.4615	0.0012273	48.868
24	936	0	0	0	1.1491	3.3655	1.8345	0.0019496	8.4316e-08	6.0253e-05	0.5	0.003215	2.251e-05	4.463	0.00093352	1.1495	3.3662	1.8347	0.0019487	8.4316e-08	6.0253e-05	0.5	0.0032263	2.3827e-05	4.4637	0.0014183	1.1493	3.3659	1.8346	0.001447	1.0085e-07	0.00012051	0.5	0.0032178	1.98e-05	4.4614	0.0011315	48.868
25	936	0	0	0	1.1493	3.3659	1.8346	0.0017042	8.4159e-08	6.0592e-05	0.5	0.0032142	2.1183e-05	4.4613	0.001142	1.1498	3.3661	1.8347	0.0016432	8.4159e-08	6.0592e-05	0.5	0.0032237	1.7145e-05	4.4553	0.001575	1.1495	3.366	1.8347	0.0011458	1.0065e-07	0.00012118	0.5	0.0032234	1.7437e-05	4.456	0.0013177	48.868
