# Supplementary material for: Future Preventive Gene Therapy of Polygenic Diseases from a Population Genetics Perspective
Source: Int J Mol Sci. 2019 Oct 10;20(20):5013. doi: 10.3390/ijms20205013 (PMC6834143; doi:10.3390/ijms20205013)
Supplement: Supplementary file 1 [file ijms-20-05013-s001.zip › SuppFiles/Results/AdmixtureDifferentRisk/Admixture10xDifference/0.01/0.02/SimulationAllRuns.csv]

Generation	Variants	Editable	AveEditedSNPs	AveEditedEffect	Pop0Effect	Pop0Variance	Pop0SD	Pop0VarianceMultirunSD	Pop0FST	Pop0AFD	Pop0RegFract	Pop0Prev	Pop0PrevSD	Pop0AffectedEffect	Multirun0SD	Pop1Effect	Pop1Variance	Pop1SD	Pop1VarianceMultirunSD	Pop1FST	Pop1AFD	Pop1RegFract	Pop1Prev	Pop1PrevSD	Pop1AffectedEffect	Multirun1SD	CombinedEffect	CombinedVariance	CombinedSD	CombinedVarianceMultirunSD	CombinedFST	CombinedAFD	CombinedRegFract	CombinedPrev	CombinedPrevSD	CombinedAffectedEffect	MultirunCombSD	Baseline Effect
0	936	0	0	0	0.00064141	3.2765	1.8101	0	0.0064406	0.0065008	1	0.0099961	0	3.1001	0	2.2981	3.4199	1.8493	0	0.0027643	0.0065008	0	0.074738	0	4.9121	0	1.1494	4.6678	2.1605	0	0.012882	0.013002	0.5	0.042306	0	4.6974	0	48.868
1	936	0	0	0	0.023381	3.3019	1.8171	0	0.0061034	0.0063935	0.98999	0.010338	0	3.1454	0	2.275	3.4434	1.8556	0	0.0026696	0.0063935	0.010044	0.073624	0	4.9047	0	1.1492	4.6401	2.1541	0	0.012453	0.012787	0.50002	0.042096	0	4.6841	0	48.868
2	936	0	0	0	0.047177	3.3143	1.8205	0	0.0057847	0.0062834	0.98017	0.010631	0	3.1894	0	2.2513	3.4535	1.8584	0	0.0025771	0.0062834	0.020101	0.072555	0	4.8921	0	1.1492	4.5984	2.1444	0	0.012032	0.012567	0.50013	0.04158	0	4.6739	0	48.868
3	936	0	0	0	0.068497	3.3221	1.8227	0	0.0054853	0.0061684	0.97057	0.010911	0	3.2139	0	2.2283	3.462	1.8607	0	0.0024879	0.0061684	0.029966	0.071443	0	4.8813	0	1.1484	4.5583	2.135	0	0.011624	0.012337	0.50027	0.04115	0	4.6577	0	48.868
4	936	0	0	0	0.091726	3.328	1.8243	0	0.0051992	0.006057	0.96089	0.011214	0	3.2393	0	2.2073	3.4608	1.8603	0	0.0024011	0.006057	0.039336	0.07024	0	4.8669	0	1.1495	4.5133	2.1245	0	0.011223	0.012114	0.50012	0.040737	0	4.6413	0	48.868
5	936	0	0	0	0.11281	3.3332	1.8257	0	0.0049328	0.0059484	0.95155	0.011402	0	3.2478	0	2.1865	3.4589	1.8598	0	0.0023177	0.0059484	0.048533	0.069248	0	4.8549	0	1.1497	4.4711	2.1145	0	0.010837	0.011897	0.50004	0.040269	0	4.6265	0	48.868
6	936	0	0	0	0.13371	3.3345	1.8261	0	0.0046832	0.0058401	0.94251	0.011661	0	3.2598	0	2.166	3.4581	1.8596	0	0.0022373	0.0058401	0.057652	0.068014	0	4.8403	0	1.1498	4.4288	2.1045	0	0.010464	0.01168	0.50008	0.039825	0	4.6112	0	48.868
7	936	0	0	0	0.15433	3.3317	1.8253	0	0.0044488	0.0057372	0.93367	0.011885	0	3.2839	0	2.1437	3.4566	1.8592	0	0.0021598	0.0057372	0.066563	0.066795	0	4.8253	0	1.149	4.3836	2.0937	0	0.010104	0.011474	0.50012	0.039374	0	4.5913	0	48.868
8	936	0	0	0	0.17498	3.3318	1.8253	0	0.0042256	0.0056313	0.92485	0.012059	0	3.2957	0	2.1235	3.4546	1.8587	0	0.0020845	0.0056313	0.075168	0.065871	0	4.811	0	1.1492	4.3423	2.0838	0	0.0097515	0.011263	0.50001	0.039001	0	4.5731	0	48.868
9	936	0	0	0	0.19487	3.3311	1.8251	0	0.0040145	0.0055264	0.91631	0.012291	0	3.3193	0	2.1033	3.4543	1.8586	0	0.002011	0.0055264	0.083876	0.064834	0	4.7952	0	1.1491	4.3033	2.0744	0	0.0094078	0.011053	0.50009	0.038621	0	4.559	0	48.868
10	936	0	0	0	0.21398	3.3341	1.8259	0	0.0038152	0.0054275	0.9078	0.012547	0	3.3303	0	2.0838	3.4531	1.8582	0	0.0019405	0.0054275	0.092216	0.063806	0	4.7825	0	1.1489	4.2676	2.0658	0	0.0090761	0.010855	0.50001	0.038141	0	4.5455	0	48.868
11	936	0	0	0	0.23278	3.3327	1.8256	0	0.0036284	0.0053281	0.89964	0.012716	0	3.3348	0	2.0642	3.4491	1.8572	0	0.0018725	0.0053281	0.10059	0.062791	0	4.766	0	1.1485	4.2294	2.0566	0	0.0087561	0.010656	0.50012	0.03768	0	4.5302	0	48.868
12	936	0	0	0	0.25127	3.3327	1.8256	0	0.0034524	0.0052337	0.89169	0.01292	0	3.3533	0	2.0452	3.4485	1.857	0	0.001807	0.0052337	0.10867	0.061879	0	4.757	0	1.1482	4.1951	2.0482	0	0.0084473	0.010467	0.50018	0.037358	0	4.5143	0	48.868
13	936	0	0	0	0.27012	3.33	1.8248	0	0.0032828	0.0051382	0.88387	0.013129	0	3.3731	0	2.0262	3.4479	1.8569	0	0.0017421	0.0051382	0.11698	0.060905	0	4.7436	0	1.1482	4.1599	2.0396	0	0.0081416	0.010276	0.50042	0.037084	0	4.498	0	48.868
14	936	0	0	0	0.28805	3.3319	1.8254	0	0.0031242	0.0050444	0.87615	0.013378	0	3.3912	0	2.0098	3.444	1.8558	0	0.0016808	0.0050444	0.12459	0.060143	0	4.7284	0	1.1489	4.1291	2.032	0	0.0078506	0.010089	0.50037	0.036743	0	4.4854	0	48.868
15	936	0	0	0	0.30664	3.3354	1.8263	0	0.0029688	0.0049465	0.8682	0.013625	0	3.4082	0	1.9926	3.4382	1.8542	0	0.0016196	0.0049465	0.13212	0.059277	0	4.7115	0	1.1496	4.0974	2.0242	0	0.0075595	0.0098931	0.50016	0.036375	0	4.4692	0	48.868
16	936	0	0	0	0.32385	3.3359	1.8264	0	0.0028254	0.0048502	0.86081	0.0138	0	3.4237	0	1.9742	3.4375	1.8541	0	0.0015615	0.0048502	0.13966	0.058243	0	4.701	0	1.149	4.0676	2.0168	0	0.0072838	0.0097005	0.50024	0.036072	0	4.4519	0	48.868
17	936	0	0	0	0.33979	3.3349	1.8262	0	0.0026912	0.0047646	0.8536	0.014005	0	3.4308	0	1.958	3.4379	1.8542	0	0.0015061	0.0047646	0.14693	0.057604	0	4.6886	0	1.1489	4.041	2.0102	0	0.0070204	0.0095292	0.50026	0.03582	0	4.4456	0	48.868
18	936	0	0	0	0.35653	3.3351	1.8262	0	0.002563	0.0046731	0.84642	0.01418	0	3.4487	0	1.9418	3.4377	1.8541	0	0.0014523	0.0046731	0.15398	0.056882	0	4.6811	0	1.1492	4.0147	2.0037	0	0.0067641	0.0093463	0.5002	0.035667	0	4.4313	0	48.868
19	936	0	0	0	0.373	3.3371	1.8268	0	0.0024415	0.0045873	0.83937	0.014459	0	3.4521	0	1.9249	3.43	1.852	0	0.0014004	0.0045873	0.16093	0.055978	0	4.6665	0	1.1489	3.9856	1.9964	0	0.0065166	0.0091746	0.50015	0.035271	0	4.4182	0	48.868
20	936	0	0	0	0.38784	3.3365	1.8266	0	0.0023268	0.0045016	0.83256	0.014632	0	3.4651	0	1.9091	3.4298	1.852	0	0.0013504	0.0045016	0.16772	0.055461	0	4.6531	0	1.1485	3.9617	1.9904	0	0.0062781	0.0090032	0.50014	0.034918	0	4.4073	0	48.868
21	936	0	0	0	0.40521	3.3385	1.8271	0	0.0022157	0.0044153	0.82572	0.014879	0	3.4927	0	1.8936	3.4296	1.8519	0	0.0013013	0.0044153	0.17434	0.054768	0	4.6425	0	1.1494	3.9379	1.9844	0	0.0060434	0.0088307	0.50003	0.034752	0	4.3955	0	48.868
22	936	0	0	0	0.4209	3.3373	1.8268	0	0.0021126	0.0043336	0.81922	0.01508	0	3.4977	0	1.8788	3.4314	1.8524	0	0.0012546	0.0043336	0.18096	0.054017	0	4.6318	0	1.1498	3.9157	1.9788	0	0.0058207	0.0086672	0.50009	0.03468	0	4.385	0	48.868
23	936	0	0	0	0.43562	3.3397	1.8275	0	0.0020129	0.0042503	0.81271	0.015334	0	3.5097	0	1.864	3.4295	1.8519	0	0.0012088	0.0042503	0.18733	0.053312	0	4.6232	0	1.1498	3.8946	1.9735	0	0.0056022	0.0085006	0.50002	0.034425	0	4.3726	0	48.868
24	936	0	0	0	0.45004	3.3393	1.8274	0	0.0019205	0.0041754	0.80646	0.015508	0	3.5177	0	1.8495	3.4252	1.8507	0	0.0011656	0.0041754	0.19357	0.05267	0	4.6117	0	1.1498	3.8718	1.9677	0	0.0053961	0.0083509	0.50002	0.034099	0	4.3623	0	48.868
25	936	0	0	0	0.46308	3.339	1.8273	0	0.0018325	0.0041019	0.80031	0.015761	0	3.5312	0	1.835	3.4234	1.8502	0	0.0011239	0.0041019	0.19974	0.052127	0	4.5943	0	1.149	3.8518	1.9626	0	0.0051967	0.0082037	0.50002	0.033886	0	4.3534	0	48.868
0	936	0	0	0	-7.3359e-05	3.275	1.8097	0	0.0064424	0.0065005	1	0.0099767	0	3.096	0	2.2986	3.4221	1.8499	0	0.0027653	0.0065005	0	0.074681	0	4.9132	0	1.1493	4.6695	2.1609	0	0.012885	0.013001	0.5	0.042307	0	4.6996	0	48.868
1	936	0	0	0	0.022531	3.3013	1.817	0	0.0061026	0.0063914	0.99	0.010351	0	3.1487	0	2.2744	3.4495	1.8573	0	0.0026692	0.0063914	0.010551	0.073713	0	4.9069	0	1.1485	4.6431	2.1548	0	0.012451	0.012783	0.50027	0.042069	0	4.6876	0	48.868
2	936	0	0	0	0.047141	3.3184	1.8216	0	0.0057843	0.0062792	0.98018	0.010631	0	3.179	0	2.2508	3.4615	1.8605	0	0.0025768	0.0062792	0.020706	0.072421	0	4.8946	0	1.149	4.604	2.1457	0	0.012031	0.012558	0.50044	0.041613	0	4.6745	0	48.868
3	936	0	0	0	0.06946	3.3239	1.8232	0	0.0054841	0.0061669	0.97046	0.010916	0	3.2109	0	2.2286	3.4603	1.8602	0	0.0024879	0.0061669	0.030329	0.071432	0	4.8787	0	1.149	4.5576	2.1349	0	0.011623	0.012334	0.5004	0.041192	0	4.6549	0	48.868
4	936	0	0	0	0.090849	3.3265	1.8239	0	0.0051992	0.0060532	0.96086	0.011209	0	3.2217	0	2.206	3.4619	1.8606	0	0.002401	0.0060532	0.039758	0.070255	0	4.8632	0	1.1484	4.5127	2.1243	0	0.011223	0.012106	0.50031	0.040642	0	4.6392	0	48.868
5	936	0	0	0	0.11247	3.332	1.8254	0	0.0049334	0.0059461	0.95153	0.011438	0	3.2447	0	2.1851	3.4591	1.8599	0	0.0023178	0.0059461	0.048979	0.068991	0	4.8531	0	1.1488	4.4695	2.1141	0	0.010838	0.011892	0.50026	0.040192	0	4.626	0	48.868
6	936	0	0	0	0.13363	3.3341	1.826	0	0.0046849	0.0058403	0.94252	0.011659	0	3.2656	0	2.1652	3.4584	1.8597	0	0.0022378	0.0058403	0.058036	0.067943	0	4.8388	0	1.1494	4.4281	2.1043	0	0.010467	0.011681	0.50028	0.039831	0	4.6063	0	48.868
7	936	0	0	0	0.15429	3.3367	1.8267	0	0.0044432	0.0057303	0.93328	0.011863	0	3.2783	0	2.1451	3.4615	1.8605	0	0.0021583	0.0057303	0.066876	0.067048	0	4.8269	0	1.1497	4.3899	2.0952	0	0.010096	0.011461	0.50008	0.039536	0	4.5925	0	48.868
8	936	0	0	0	0.17395	3.3338	1.8259	0	0.0042219	0.0056286	0.92456	0.012033	0	3.2903	0	2.1249	3.456	1.859	0	0.0020834	0.0056286	0.075514	0.065855	0	4.8111	0	1.1494	4.3465	2.0848	0	0.0097461	0.011257	0.50004	0.038992	0	4.5781	0	48.868
9	936	0	0	0	0.19349	3.3302	1.8249	0	0.0040112	0.0055258	0.91608	0.012277	0	3.3106	0	2.1043	3.4564	1.8591	0	0.0020099	0.0055258	0.084357	0.064806	0	4.8009	0	1.1489	4.3061	2.0751	0	0.0094026	0.011052	0.50022	0.038631	0	4.5617	0	48.868
10	936	0	0	0	0.2128	3.3308	1.825	0	0.0038127	0.0054232	0.90776	0.012528	0	3.3286	0	2.0845	3.4524	1.8581	0	0.0019391	0.0054232	0.092965	0.063862	0	4.7872	0	1.1487	4.2675	2.0658	0	0.0090705	0.010846	0.50036	0.038177	0	4.5475	0	48.868
11	936	0	0	0	0.23191	3.3312	1.8252	0	0.003627	0.0053274	0.89962	0.01273	0	3.3431	0	2.0658	3.4504	1.8575	0	0.0018716	0.0053274	0.10111	0.06294	0	4.7713	0	1.1489	4.2316	2.0571	0	0.0087528	0.010655	0.50037	0.037764	0	4.5321	0	48.868
12	936	0	0	0	0.25019	3.3312	1.8252	0	0.0034514	0.0052272	0.89168	0.012943	0	3.3546	0	2.0475	3.4493	1.8572	0	0.0018063	0.0052272	0.10911	0.061973	0	4.7573	0	1.1489	4.1979	2.0489	0	0.0084446	0.010454	0.50039	0.037497	0	4.5165	0	48.868
13	936	0	0	0	0.26863	3.3359	1.8264	0	0.0032846	0.0051303	0.88386	0.01317	0	3.3699	0	2.0301	3.4431	1.8555	0	0.0017429	0.0051303	0.11699	0.060986	0	4.7418	0	1.1493	4.1651	2.0409	0	0.0081449	0.010261	0.50043	0.037064	0	4.4971	0	48.868
14	936	0	0	0	0.28716	3.333	1.8256	0	0.0031259	0.0050377	0.87624	0.013351	0	3.3817	0	2.011	3.4423	1.8553	0	0.0016811	0.0050377	0.125	0.060179	0	4.7296	0	1.1491	4.1305	2.0324	0	0.0078528	0.010075	0.50062	0.036754	0	4.4866	0	48.868
15	936	0	0	0	0.30481	3.3347	1.8261	0	0.0029731	0.0049412	0.86836	0.013645	0	3.3971	0	1.9939	3.4394	1.8546	0	0.001621	0.0049412	0.13246	0.059251	0	4.7178	0	1.1493	4.1003	2.0249	0	0.007567	0.0098825	0.50041	0.036472	0	4.4697	0	48.868
16	936	0	0	0	0.32215	3.3337	1.8258	0	0.002831	0.0048503	0.861	0.013845	0	3.421	0	1.9771	3.4405	1.8549	0	0.0015636	0.0048503	0.14005	0.058613	0	4.7032	0	1.1496	4.0718	2.0179	0	0.0072942	0.0097007	0.50052	0.036183	0	4.4566	0	48.868
17	936	0	0	0	0.3382	3.3334	1.8258	0	0.0026966	0.0047622	0.85382	0.013997	0	3.4321	0	1.9611	3.4391	1.8545	0	0.0015083	0.0047622	0.14745	0.057796	0	4.6951	0	1.1497	4.0447	2.0111	0	0.0070309	0.0095244	0.50063	0.035899	0	4.4492	0	48.868
18	936	0	0	0	0.3539	3.3338	1.8259	0	0.0025688	0.0046743	0.84678	0.014305	0	3.4386	0	1.9446	3.4369	1.8539	0	0.0014545	0.0046743	0.15464	0.057037	0	4.6827	0	1.1492	4.0179	2.0045	0	0.0067751	0.0093486	0.50071	0.0357	0	4.4351	0	48.868
19	936	0	0	0	0.37087	3.3339	1.8259	0	0.002447	0.0045882	0.83986	0.014461	0	3.4427	0	1.928	3.4343	1.8532	0	0.0014023	0.0045882	0.16174	0.056224	0	4.6676	0	1.1494	3.9902	1.9976	0	0.0065266	0.0091764	0.5008	0.035322	0	4.4171	0	48.868
20	936	0	0	0	0.38737	3.3345	1.8261	0	0.0023318	0.0045036	0.83309	0.014577	0	3.4645	0	1.9124	3.4335	1.853	0	0.0013521	0.0045036	0.16861	0.055435	0	4.6618	0	1.1499	3.9654	1.9913	0	0.0062873	0.0090072	0.50085	0.035059	0	4.4111	0	48.868
21	936	0	0	0	0.40223	3.3349	1.8262	0	0.0022228	0.0044203	0.82643	0.014808	0	3.4864	0	1.8974	3.4287	1.8517	0	0.0013038	0.0044203	0.1753	0.054796	0	4.6479	0	1.1498	3.9407	1.9851	0	0.0060567	0.0088406	0.50086	0.034906	0	4.3948	0	48.868
22	936	0	0	0	0.41815	3.3382	1.8271	0	0.0021191	0.0043388	0.81986	0.015046	0	3.4933	0	1.8824	3.4288	1.8517	0	0.001257	0.0043388	0.18179	0.054058	0	4.6357	0	1.1503	3.9195	1.9798	0	0.0058334	0.0086775	0.50083	0.034625	0	4.3851	0	48.868
23	936	0	0	0	0.43339	3.3402	1.8276	0	0.0020206	0.004258	0.81345	0.015367	0	3.5037	0	1.8673	3.4218	1.8498	0	0.0012119	0.004258	0.1882	0.053402	0	4.6214	0	1.1504	3.895	1.9736	0	0.0056178	0.0085161	0.50082	0.034368	0	4.3745	0	48.868
24	936	0	0	0	0.44793	3.3367	1.8267	0	0.0019283	0.0041813	0.80721	0.01542	0	3.5079	0	1.8529	3.4227	1.85	0	0.0011688	0.0041813	0.19456	0.052856	0	4.6072	0	1.1504	3.8731	1.968	0	0.0054121	0.0083626	0.50088	0.034157	0	4.3595	0	48.868
25	936	0	0	0	0.46204	3.3362	1.8265	0	0.00184	0.0041034	0.80111	0.015698	0	3.5263	0	1.8388	3.4217	1.8498	0	0.0011269	0.0041034	0.20077	0.052291	0	4.5996	0	1.1504	3.8528	1.9629	0	0.0052123	0.0082068	0.50094	0.033994	0	4.3503	0	48.868
0	936	0	0	0	-0.0010274	3.2754	1.8098	0	0.0064421	0.0065014	1	0.010005	0	3.0937	0	2.2984	3.4207	1.8495	0	0.0027651	0.0065014	0	0.074546	0	4.912	0	1.1487	4.6699	2.161	0	0.012885	0.013003	0.5	0.042269	0	4.6969	0	48.868
1	936	0	0	0	0.022722	3.303	1.8174	0	0.0060999	0.006398	0.98976	0.010418	0	3.1549	0	2.2751	3.4419	1.8552	0	0.0026697	0.006398	0.010016	0.073464	0	4.9054	0	1.1489	4.6407	2.1542	0	0.012451	0.012796	0.49989	0.041978	0	4.689	0	48.868
2	936	0	0	0	0.044941	3.3145	1.8206	0	0.0057824	0.0062822	0.97992	0.010685	0	3.1791	0	2.2524	3.4522	1.858	0	0.0025781	0.0062822	0.019858	0.072556	0	4.8907	0	1.1487	4.6016	2.1451	0	0.012033	0.012564	0.49989	0.041661	0	4.6751	0	48.868
3	936	0	0	0	0.067832	3.3232	1.823	0	0.005472	0.0061708	0.96978	0.01092	0	3.2128	0	2.2306	3.4586	1.8597	0	0.0024864	0.0061708	0.029458	0.071437	0	4.882	0	1.1492	4.5603	2.1355	0	0.011612	0.012342	0.49962	0.04115	0	4.6585	0	48.868
4	936	0	0	0	0.088838	3.3261	1.8237	0	0.0051925	0.0060577	0.96041	0.011152	0	3.2289	0	2.2085	3.4571	1.8593	0	0.0024007	0.0060577	0.03892	0.070297	0	4.8639	0	1.1487	4.5148	2.1248	0	0.011218	0.012115	0.49967	0.040608	0	4.6419	0	48.868
5	936	0	0	0	0.11109	3.3271	1.824	0	0.0049233	0.0059483	0.9509	0.011406	0	3.2452	0	2.1872	3.4565	1.8592	0	0.0023165	0.0059483	0.048155	0.069227	0	4.8499	0	1.1492	4.4694	2.1141	0	0.010828	0.011897	0.49953	0.04028	0	4.6252	0	48.868
6	936	0	0	0	0.13263	3.3286	1.8245	0	0.0046746	0.005845	0.94181	0.011652	0	3.2593	0	2.1658	3.4561	1.8591	0	0.0022362	0.005845	0.057173	0.068061	0	4.8376	0	1.1492	4.4258	2.1038	0	0.010456	0.01169	0.49949	0.039736	0	4.6088	0	48.868
7	936	0	0	0	0.15209	3.3282	1.8243	0	0.0044407	0.0057396	0.933	0.011765	0	3.2722	0	2.1451	3.4548	1.8587	0	0.0021585	0.0057396	0.066314	0.066933	0	4.8206	0	1.1486	4.3845	2.0939	0	0.010095	0.011479	0.49965	0.039406	0	4.5882	0	48.868
8	936	0	0	0	0.17218	3.3279	1.8243	0	0.0042191	0.0056345	0.92436	0.012073	0	3.287	0	2.124	3.4565	1.8592	0	0.002083	0.0056345	0.075261	0.065965	0	4.8071	0	1.1481	4.3446	2.0844	0	0.009743	0.011269	0.49981	0.038944	0	4.5716	0	48.868
9	936	0	0	0	0.1921	3.3297	1.8248	0	0.0040096	0.0055343	0.91585	0.012272	0	3.3145	0	2.1048	3.4539	1.8585	0	0.0020101	0.0055343	0.083776	0.064836	0	4.7951	0	1.1484	4.3064	2.0752	0	0.009402	0.011069	0.49981	0.038572	0	4.5609	0	48.868
10	936	0	0	0	0.21072	3.3314	1.8252	0	0.0038138	0.005431	0.90755	0.012407	0	3.3183	0	2.0846	3.4534	1.8583	0	0.0019406	0.005431	0.092114	0.063913	0	4.7795	0	1.1477	4.2703	2.0665	0	0.0090753	0.010862	0.49983	0.038141	0	4.5435	0	48.868
11	936	0	0	0	0.22936	3.3322	1.8254	0	0.0036279	0.005333	0.89947	0.012711	0	3.3387	0	2.0654	3.4508	1.8576	0	0.0018728	0.005333	0.10034	0.062789	0	4.7677	0	1.1474	4.2342	2.0577	0	0.0087566	0.010666	0.4999	0.037806	0	4.5271	0	48.868
12	936	0	0	0	0.24788	3.3325	1.8255	0	0.0034492	0.0052399	0.89133	0.012939	0	3.3576	0	2.048	3.4462	1.8564	0	0.0018065	0.0052399	0.10838	0.061869	0	4.7579	0	1.1479	4.1995	2.0493	0	0.0084437	0.01048	0.49985	0.037432	0	4.5136	0	48.868
13	936	0	0	0	0.26453	3.333	1.8257	0	0.003281	0.0051399	0.88356	0.013131	0	3.3728	0	2.0295	3.446	1.8563	0	0.0017423	0.0051399	0.11668	0.061025	0	4.7468	0	1.147	4.1683	2.0416	0	0.0081406	0.01028	0.50012	0.037059	0	4.4994	0	48.868
14	936	0	0	0	0.28339	3.3322	1.8254	0	0.0031237	0.0050449	0.87591	0.013314	0	3.3846	0	2.0115	3.4435	1.8557	0	0.0016812	0.0050449	0.12438	0.060225	0	4.7327	0	1.1474	4.1344	2.0333	0	0.0078514	0.01009	0.50014	0.036691	0	4.4869	0	48.868
15	936	0	0	0	0.30201	3.3329	1.8256	0	0.002974	0.0049504	0.86837	0.013627	0	3.3978	0	1.9933	3.4404	1.8548	0	0.0016219	0.0049504	0.13197	0.059267	0	4.7146	0	1.1476	4.1017	2.0253	0	0.0075701	0.0099008	0.50017	0.036479	0	4.4718	0	48.868
16	936	0	0	0	0.31903	3.3322	1.8254	0	0.0028315	0.0048607	0.861	0.013758	0	3.3996	0	1.9758	3.4381	1.8542	0	0.0015643	0.0048607	0.13938	0.058495	0	4.7038	0	1.1474	4.0714	2.0178	0	0.0072964	0.0097215	0.50019	0.036009	0	4.459	0	48.868
17	936	0	0	0	0.33534	3.3315	1.8252	0	0.0026961	0.0047702	0.85368	0.014	0	3.4305	0	1.9594	3.4382	1.8542	0	0.0015086	0.0047702	0.14657	0.057647	0	4.6932	0	1.1474	4.0443	2.011	0	0.0070314	0.0095403	0.50012	0.035851	0	4.4427	0	48.868
18	936	0	0	0	0.35216	3.3366	1.8266	0	0.0025648	0.0046795	0.84629	0.014163	0	3.4382	0	1.9437	3.4329	1.8528	0	0.0014536	0.0046795	0.15365	0.056923	0	4.6765	0	1.1479	4.018	2.0045	0	0.0067693	0.009359	0.49997	0.035613	0	4.4303	0	48.868
19	936	0	0	0	0.3684	3.3341	1.826	0	0.0024425	0.0045869	0.83935	0.014437	0	3.4509	0	1.9265	3.4349	1.8533	0	0.001401	0.0045869	0.16084	0.056153	0	4.669	0	1.1475	3.9914	1.9979	0	0.0065191	0.0091739	0.5001	0.035339	0	4.4197	0	48.868
20	936	0	0	0	0.38375	3.3345	1.8261	0	0.0023282	0.0045005	0.83257	0.014635	0	3.4618	0	1.9106	3.4335	1.853	0	0.0013512	0.0045005	0.16781	0.055392	0	4.6579	0	1.1472	3.9668	1.9917	0	0.0062814	0.0090009	0.50019	0.035015	0	4.4102	0	48.868
21	936	0	0	0	0.3989	3.3378	1.827	0	0.0022196	0.0044186	0.82596	0.014764	0	3.4807	0	1.8958	3.432	1.8526	0	0.0013028	0.0044186	0.17455	0.054767	0	4.649	0	1.1473	3.945	1.9862	0	0.0060512	0.0088372	0.50026	0.034812	0	4.3987	0	48.868
22	936	0	0	0	0.41346	3.3375	1.8269	0	0.002115	0.0043368	0.81949	0.015069	0	3.4853	0	1.88	3.4316	1.8525	0	0.0012554	0.0043368	0.18137	0.054049	0	4.6362	0	1.1467	3.9222	1.9805	0	0.0058252	0.0086736	0.50043	0.034517	0	4.3867	0	48.868
23	936	0	0	0	0.4273	3.3358	1.8264	0	0.0020172	0.0042589	0.81316	0.015155	0	3.4913	0	1.8652	3.4287	1.8517	0	0.0012104	0.0042589	0.18785	0.053342	0	4.6235	0	1.1462	3.8991	1.9746	0	0.0056104	0.0085178	0.5005	0.034268	0	4.375	0	48.868
24	936	0	0	0	0.44146	3.3369	1.8267	0	0.0019217	0.0041813	0.80655	0.015376	0	3.5127	0	1.8504	3.4262	1.851	0	0.001166	0.0041813	0.19411	0.052865	0	4.6092	0	1.1459	3.8778	1.9692	0	0.0053982	0.0083627	0.50033	0.034094	0	4.3657	0	48.868
25	936	0	0	0	0.45536	3.3375	1.8269	0	0.0018315	0.0041046	0.80019	0.015587	0	3.5165	0	1.8379	3.426	1.851	0	0.0011233	0.0041046	0.20021	0.052233	0	4.6035	0	1.1466	3.8596	1.9646	0	0.0051941	0.0082092	0.5002	0.033932	0	4.3537	0	48.868
0	936	0	0	0	-0.00019318	3.2773	1.8103	0	0.0064421	0.0065018	1	0.0099851	0	3.0983	0	2.2994	3.4207	1.8495	0	0.0027651	0.0065018	0	0.07467	0	4.9137	0	1.1496	4.671	2.1613	0	0.012885	0.013004	0.5	0.042347	0	4.6971	0	48.868
1	936	0	0	0	0.023167	3.3035	1.8175	0	0.0061042	0.006395	0.98997	0.010404	0	3.1424	0	2.2765	3.4483	1.857	0	0.0026703	0.006395	0.010171	0.073968	0	4.907	0	1.1499	4.6453	2.1553	0	0.012455	0.01279	0.50007	0.042162	0	4.6902	0	48.868
2	936	0	0	0	0.045797	3.3154	1.8208	0	0.0057868	0.0062832	0.98016	0.010619	0	3.1732	0	2.2535	3.4608	1.8603	0	0.0025784	0.0062832	0.020149	0.072845	0	4.8974	0	1.1496	4.6065	2.1463	0	0.012037	0.012566	0.50016	0.041737	0	4.6746	0	48.868
3	936	0	0	0	0.067689	3.326	1.8237	0	0.0054864	0.0061695	0.97054	0.010956	0	3.2051	0	2.2301	3.4618	1.8606	0	0.0024888	0.0061695	0.03003	0.071493	0	4.8857	0	1.1489	4.5629	2.1361	0	0.011627	0.012339	0.50029	0.041223	0	4.661	0	48.868
4	936	0	0	0	0.091591	3.3316	1.8253	0	0.0051974	0.006057	0.96072	0.011177	0	3.2367	0	2.2082	3.459	1.8599	0	0.0024012	0.006057	0.039405	0.070262	0	4.865	0	1.1499	4.5153	2.1249	0	0.011222	0.012114	0.50006	0.040715	0	4.6419	0	48.868
5	936	0	0	0	0.11324	3.3329	1.8256	0	0.0049256	0.0059486	0.95111	0.011487	0	3.2552	0	2.1866	3.4635	1.8611	0	0.0023166	0.0059486	0.048595	0.069336	0	4.8529	0	1.1499	4.473	2.1149	0	0.01083	0.011897	0.49985	0.040255	0	4.6264	0	48.868
6	936	0	0	0	0.13521	3.3353	1.8263	0	0.004677	0.0058442	0.94204	0.011604	0	3.2718	0	2.1663	3.462	1.8606	0	0.0022365	0.0058442	0.057591	0.068081	0	4.8396	0	1.1507	4.4299	2.1047	0	0.010458	0.011688	0.49982	0.039872	0	4.6129	0	48.868
7	936	0	0	0	0.15526	3.3322	1.8254	0	0.0044435	0.0057394	0.93319	0.011867	0	3.2767	0	2.1452	3.4593	1.8599	0	0.0021593	0.0057394	0.066527	0.066978	0	4.8269	0	1.1502	4.3857	2.0942	0	0.010099	0.011479	0.49986	0.039326	0	4.5948	0	48.868
8	936	0	0	0	0.17458	3.3297	1.8247	0	0.0042222	0.0056358	0.9245	0.012013	0	3.2917	0	2.1246	3.4562	1.8591	0	0.0020841	0.0056358	0.075286	0.065953	0	4.8108	0	1.1496	4.3435	2.0841	0	0.0097484	0.011272	0.49989	0.038926	0	4.5761	0	48.868
9	936	0	0	0	0.19398	3.3292	1.8246	0	0.0040139	0.0055331	0.916	0.012226	0	3.3053	0	2.1047	3.4538	1.8584	0	0.0020119	0.0055331	0.083726	0.064866	0	4.7992	0	1.1493	4.3042	2.0747	0	0.0094099	0.011066	0.49986	0.038546	0	4.5571	0	48.868
10	936	0	0	0	0.214	3.3297	1.8248	0	0.0038123	0.0054287	0.90744	0.012491	0	3.3245	0	2.0852	3.4515	1.8578	0	0.0019404	0.0054287	0.092038	0.063861	0	4.7823	0	1.1496	4.266	2.0654	0	0.0090738	0.010857	0.49974	0.038149	0	4.5445	0	48.868
11	936	0	0	0	0.23247	3.3344	1.826	0	0.0036234	0.0053241	0.89928	0.012681	0	3.3469	0	2.0653	3.4509	1.8576	0	0.0018712	0.0053241	0.1007	0.062721	0	4.7715	0	1.1489	4.2324	2.0573	0	0.008749	0.010648	0.49999	0.037803	0	4.5298	0	48.868
12	936	0	0	0	0.25107	3.3369	1.8267	0	0.0034462	0.0052203	0.8913	0.012965	0	3.3686	0	2.0461	3.4472	1.8567	0	0.0018051	0.0052203	0.10875	0.061824	0	4.7533	0	1.1486	4.1976	2.0488	0	0.0084374	0.010441	0.50002	0.037438	0	4.514	0	48.868
13	936	0	0	0	0.26848	3.338	1.827	0	0.0032783	0.0051232	0.88337	0.013176	0	3.3802	0	2.0275	3.4462	1.8564	0	0.0017413	0.0051232	0.11654	0.060978	0	4.7389	0	1.148	4.1656	2.041	0	0.0081358	0.010246	0.49995	0.037086	0	4.4956	0	48.868
14	936	0	0	0	0.28769	3.3384	1.8271	0	0.003116	0.0050249	0.87536	0.013396	0	3.3846	0	2.0099	3.443	1.8555	0	0.0016787	0.0050249	0.12417	0.060035	0	4.7303	0	1.1488	4.1322	2.0328	0	0.0078383	0.01005	0.49976	0.036747	0	4.4851	0	48.868
15	936	0	0	0	0.30515	3.3374	1.8269	0	0.0029659	0.0049351	0.86775	0.013519	0	3.4044	0	1.9923	3.4371	1.854	0	0.0016193	0.0049351	0.13168	0.059184	0	4.713	0	1.1487	4.0989	2.0246	0	0.0075564	0.0098702	0.49972	0.036415	0	4.4698	0	48.868
16	936	0	0	0	0.32267	3.3362	1.8265	0	0.0028215	0.0048458	0.8601	0.013863	0	3.4157	0	1.9754	3.4359	1.8536	0	0.001561	0.0048458	0.13907	0.058427	0	4.7024	0	1.149	4.069	2.0172	0	0.0072794	0.0096916	0.49959	0.036165	0	4.4524	0	48.868
17	936	0	0	0	0.33912	3.3347	1.8261	0	0.0026859	0.0047568	0.85276	0.014023	0	3.4275	0	1.959	3.4326	1.8527	0	0.0015051	0.0047568	0.1463	0.057535	0	4.691	0	1.1491	4.0397	2.0099	0	0.0070131	0.0095136	0.49953	0.035818	0	4.4409	0	48.868
18	936	0	0	0	0.3549	3.3362	1.8265	0	0.0025565	0.0046661	0.84548	0.014339	0	3.4368	0	1.9422	3.4315	1.8524	0	0.0014507	0.0046661	0.15337	0.056826	0	4.6795	0	1.1486	4.0138	2.0034	0	0.0067542	0.0093323	0.49943	0.035532	0	4.4293	0	48.868
19	936	0	0	0	0.37103	3.3355	1.8263	0	0.002434	0.004575	0.83852	0.014454	0	3.4524	0	1.9256	3.4321	1.8526	0	0.001398	0.004575	0.16067	0.056112	0	4.6649	0	1.1483	3.988	1.997	0	0.0065033	0.0091499	0.49959	0.035277	0	4.4174	0	48.868
20	936	0	0	0	0.3872	3.3356	1.8264	0	0.0023185	0.0044944	0.83161	0.014624	0	3.4697	0	1.9093	3.4326	1.8527	0	0.0013476	0.0044944	0.16747	0.055235	0	4.6563	0	1.1483	3.9633	1.9908	0	0.0062629	0.0089887	0.49954	0.035029	0	4.4088	0	48.868
21	936	0	0	0	0.4017	3.3367	1.8267	0	0.0022097	0.0044097	0.82485	0.014852	0	3.4865	0	1.8941	3.4301	1.8521	0	0.0012992	0.0044097	0.17412	0.054606	0	4.645	0	1.1479	3.9402	1.985	0	0.0060322	0.0088195	0.49949	0.034767	0	4.3967	0	48.868
22	936	0	0	0	0.41694	3.338	1.827	0	0.0021068	0.0043293	0.81832	0.015111	0	3.495	0	1.8786	3.4307	1.8522	0	0.0012527	0.0043293	0.18066	0.054077	0	4.6342	0	1.1478	3.9185	1.9795	0	0.0058101	0.0086586	0.49949	0.034498	0	4.384	0	48.868
23	936	0	0	0	0.43121	3.3367	1.8267	0	0.0020081	0.0042498	0.8118	0.015255	0	3.5167	0	1.864	3.4256	1.8508	0	0.0012074	0.0042498	0.18701	0.053262	0	4.6205	0	1.1476	3.8944	1.9734	0	0.0055937	0.0084996	0.49941	0.034208	0	4.3763	0	48.868
24	936	0	0	0	0.44601	3.3358	1.8264	0	0.0019157	0.0041712	0.80557	0.015459	0	3.511	0	1.8496	3.4218	1.8498	0	0.0011641	0.0041712	0.19336	0.052729	0	4.6084	0	1.1478	3.8714	1.9676	0	0.0053871	0.0083424	0.49946	0.034041	0	4.3608	0	48.868
25	936	0	0	0	0.46104	3.3367	1.8267	0	0.0018262	0.0040948	0.79942	0.015652	0	3.5192	0	1.8351	3.4208	1.8496	0	0.0011215	0.0040948	0.19975	0.052059	0	4.599	0	1.1481	3.8508	1.9623	0	0.005184	0.0081897	0.49958	0.033872	0	4.3516	0	48.868
0	936	0	0	0	0.00017549	3.2763	1.8101	0	0.0064415	0.0065002	1	0.0099771	0	3.0876	0	2.2986	3.4246	1.8506	0	0.0027648	0.0065002	0	0.074809	0	4.9133	0	1.1494	4.6712	2.1613	0	0.012884	0.013	0.5	0.042356	0	4.699	0	48.868
1	936	0	0	0	0.022626	3.3031	1.8174	0	0.0061044	0.0063942	0.98997	0.010369	0	3.1339	0	2.275	3.444	1.8558	0	0.0026703	0.0063942	0.010002	0.073615	0	4.9069	0	1.1488	4.6418	2.1545	0	0.012455	0.012788	0.49999	0.042047	0	4.6863	0	48.868
2	936	0	0	0	0.044646	3.3169	1.8212	0	0.0057842	0.0062868	0.98001	0.010688	0	3.1922	0	2.252	3.4544	1.8586	0	0.0025782	0.0062868	0.01979	0.072639	0	4.8916	0	1.1483	4.6037	2.1456	0	0.012034	0.012574	0.4999	0.041668	0	4.6733	0	48.868
3	936	0	0	0	0.066929	3.3275	1.8242	0	0.0054808	0.0061735	0.97016	0.010922	0	3.2084	0	2.2289	3.4597	1.86	0	0.0024883	0.0061735	0.02943	0.071347	0	4.878	0	1.1479	4.5621	2.1359	0	0.011622	0.012347	0.4998	0.041183	0	4.657	0	48.868
4	936	0	0	0	0.089669	3.334	1.8259	0	0.005199	0.0060656	0.96066	0.011138	0	3.2189	0	2.2066	3.4599	1.8601	0	0.0024023	0.0060656	0.038884	0.070051	0	4.8684	0	1.1481	4.5173	2.1254	0	0.011226	0.012131	0.49977	0.040666	0	4.6385	0	48.868
5	936	0	0	0	0.11214	3.3366	1.8266	0	0.0049315	0.0059564	0.95124	0.01135	0	3.2472	0	2.1851	3.4615	1.8605	0	0.0023186	0.0059564	0.048126	0.069124	0	4.8505	0	1.1486	4.4733	2.115	0	0.010839	0.011913	0.49968	0.040242	0	4.6259	0	48.868
6	936	0	0	0	0.13275	3.3328	1.8256	0	0.0046828	0.0058464	0.94224	0.011702	0	3.2675	0	2.1654	3.4608	1.8603	0	0.0022382	0.0058464	0.057317	0.067976	0	4.8427	0	1.1491	4.4297	2.1047	0	0.010467	0.011693	0.49978	0.039875	0	4.6102	0	48.868
7	936	0	0	0	0.15325	3.3316	1.8253	0	0.0044458	0.0057404	0.93337	0.011854	0	3.2752	0	2.1448	3.4575	1.8594	0	0.0021594	0.0057404	0.066466	0.066883	0	4.8262	0	1.149	4.3861	2.0943	0	0.010101	0.011481	0.49992	0.03928	0	4.5956	0	48.868
8	936	0	0	0	0.17212	3.3336	1.8258	0	0.0042257	0.0056395	0.92472	0.012075	0	3.3042	0	2.1247	3.4559	1.859	0	0.0020848	0.0056395	0.075206	0.065769	0	4.8087	0	1.1484	4.3479	2.0852	0	0.0097526	0.011279	0.49996	0.038928	0	4.5772	0	48.868
9	936	0	0	0	0.19106	3.3335	1.8258	0	0.0040139	0.0055358	0.91617	0.012185	0	3.3199	0	2.104	3.4527	1.8582	0	0.0020112	0.0055358	0.083984	0.064858	0	4.7912	0	1.1475	4.308	2.0756	0	0.009408	0.011072	0.50007	0.038539	0	4.5547	0	48.868
10	936	0	0	0	0.20976	3.3346	1.8261	0	0.0038109	0.005434	0.90751	0.012545	0	3.3332	0	2.0848	3.4529	1.8582	0	0.0019394	0.005434	0.092323	0.063806	0	4.7828	0	1.1473	4.2728	2.0671	0	0.00907	0.010868	0.49992	0.038216	0	4.5456	0	48.868
11	936	0	0	0	0.22992	3.3341	1.8259	0	0.003623	0.0053359	0.89936	0.012749	0	3.3421	0	2.0659	3.4478	1.8568	0	0.0018708	0.0053359	0.10069	0.062853	0	4.771	0	1.1479	4.2336	2.0576	0	0.0087476	0.010672	0.50003	0.037874	0	4.5246	0	48.868
12	936	0	0	0	0.24784	3.3329	1.8256	0	0.0034467	0.005235	0.89137	0.012923	0	3.3547	0	2.0472	3.4482	1.8569	0	0.0018052	0.005235	0.10879	0.061918	0	4.7591	0	1.1475	4.2	2.0494	0	0.0084381	0.01047	0.50008	0.037468	0	4.5159	0	48.868
13	936	0	0	0	0.26602	3.3344	1.826	0	0.0032753	0.0051369	0.8832	0.01311	0	3.3678	0	2.0291	3.441	1.855	0	0.0017404	0.0051369	0.11657	0.060922	0	4.7416	0	1.1476	4.1648	2.0408	0	0.0081309	0.010274	0.49988	0.036957	0	4.4981	0	48.868
14	936	0	0	0	0.28367	3.3337	1.8258	0	0.0031157	0.0050386	0.87534	0.013328	0	3.3814	0	2.012	3.4385	1.8543	0	0.0016785	0.0050386	0.12423	0.060223	0	4.731	0	1.1479	4.1329	2.033	0	0.0078378	0.010077	0.49978	0.03675	0	4.4855	0	48.868
15	936	0	0	0	0.30172	3.3341	1.826	0	0.0029636	0.004946	0.86765	0.013583	0	3.3918	0	1.9948	3.4392	1.8545	0	0.0016183	0.004946	0.13174	0.059311	0	4.721	0	1.1482	4.1032	2.0256	0	0.0075519	0.009892	0.49969	0.036449	0	4.4748	0	48.868
16	936	0	0	0	0.31895	3.3339	1.8259	0	0.0028194	0.0048547	0.86023	0.013735	0	3.4025	0	1.9766	3.4387	1.8544	0	0.0015597	0.0048547	0.13933	0.058478	0	4.7071	0	1.1478	4.0733	2.0182	0	0.0072738	0.0097094	0.49978	0.036086	0	4.4592	0	48.868
17	936	0	0	0	0.33618	3.3338	1.8259	0	0.002681	0.0047611	0.85267	0.013986	0	3.4248	0	1.9614	3.4374	1.854	0	0.0015027	0.0047611	0.14659	0.057789	0	4.6936	0	1.1488	4.046	2.0115	0	0.0070025	0.0095221	0.49963	0.035872	0	4.4441	0	48.868
18	936	0	0	0	0.35283	3.3334	1.8257	0	0.0025531	0.0046704	0.84558	0.014175	0	3.4342	0	1.9456	3.4353	1.8535	0	0.0014488	0.0046704	0.15382	0.057026	0	4.6832	0	1.1492	4.0186	2.0046	0	0.0067461	0.0093409	0.4997	0.035617	0	4.4377	0	48.868
19	936	0	0	0	0.36952	3.3361	1.8265	0	0.0024328	0.0045857	0.83868	0.014361	0	3.4573	0	1.9291	3.4326	1.8527	0	0.0013972	0.0045857	0.16082	0.05633	0	4.665	0	1.1493	3.9924	1.9981	0	0.0065002	0.0091714	0.49975	0.035267	0	4.421	0	48.868
20	936	0	0	0	0.38494	3.338	1.827	0	0.0023163	0.0045022	0.83168	0.014662	0	3.4658	0	1.9145	3.4314	1.8524	0	0.0013465	0.0045022	0.16762	0.055613	0	4.6576	0	1.1497	3.9696	1.9924	0	0.006258	0.0090045	0.49965	0.035119	0	4.4103	0	48.868
21	936	0	0	0	0.39969	3.3378	1.827	0	0.0022077	0.0044204	0.82502	0.014821	0	3.4684	0	1.8979	3.4309	1.8523	0	0.0012982	0.0044204	0.17427	0.054614	0	4.6482	0	1.1488	3.9455	1.9863	0	0.0060275	0.0088408	0.49964	0.034893	0	4.3966	0	48.868
22	936	0	0	0	0.41546	3.3373	1.8268	0	0.0021046	0.0043366	0.81847	0.01501	0	3.4927	0	1.8827	3.43	1.852	0	0.0012515	0.0043366	0.18087	0.054243	0	4.6364	0	1.1491	3.9219	1.9804	0	0.0058048	0.0086732	0.49967	0.034651	0	4.3855	0	48.868
23	936	0	0	0	0.43139	3.3385	1.8272	0	0.0020057	0.0042524	0.8121	0.015254	0	3.5021	0	1.8665	3.4288	1.8517	0	0.0012058	0.0042524	0.18748	0.053514	0	4.6218	0	1.1489	3.8985	1.9745	0	0.0055873	0.0085049	0.49979	0.034292	0	4.3761	0	48.868
24	936	0	0	0	0.44588	3.3409	1.8278	0	0.0019131	0.0041725	0.80582	0.015418	0	3.523	0	1.8518	3.428	1.8515	0	0.0011625	0.0041725	0.19375	0.052782	0	4.6136	0	1.1488	3.8786	1.9694	0	0.0053803	0.008345	0.49978	0.034047	0	4.3667	0	48.868
25	936	0	0	0	0.46069	3.3384	1.8271	0	0.0018248	0.0040956	0.7997	0.015713	0	3.5215	0	1.8371	3.4259	1.8509	0	0.0011203	0.0040956	0.20013	0.052183	0	4.6006	0	1.1489	3.8558	1.9636	0	0.0051795	0.0081912	0.49992	0.033933	0	4.354	0	48.868
0	936	0	0	0	-0.00075991	3.2757	1.8099	0	0.0064418	0.0065013	1	0.010019	0	3.0914	0	2.2984	3.42	1.8493	0	0.002765	0.0065013	0	0.074722	0	4.9153	0	1.1488	4.6693	2.1609	0	0.012884	0.013003	0.5	0.042306	0	4.6996	0	48.868
1	936	0	0	0	0.022589	3.3031	1.8174	0	0.0061029	0.0063906	0.99	0.010424	0	3.1466	0	2.2738	3.4468	1.8566	0	0.0026694	0.0063906	0.010355	0.073652	0	4.9075	0	1.1482	4.6419	2.1545	0	0.012452	0.012781	0.50018	0.042062	0	4.6878	0	48.868
2	936	0	0	0	0.045184	3.318	1.8215	0	0.0057777	0.0062799	0.97988	0.010667	0	3.1796	0	2.2511	3.459	1.8598	0	0.0025757	0.0062799	0.020197	0.07268	0	4.8958	0	1.1481	4.605	2.1459	0	0.012024	0.01256	0.50004	0.041561	0	4.6748	0	48.868
3	936	0	0	0	0.06606	3.3229	1.8229	0	0.0054805	0.0061708	0.97029	0.010831	0	3.2076	0	2.2291	3.4622	1.8607	0	0.0024874	0.0061708	0.029858	0.071437	0	4.8847	0	1.1476	4.5623	2.1359	0	0.01162	0.012342	0.50007	0.041119	0	4.6646	0	48.868
4	936	0	0	0	0.088825	3.3281	1.8243	0	0.005194	0.0060615	0.96057	0.011181	0	3.2253	0	2.2084	3.461	1.8604	0	0.0024003	0.0060615	0.03926	0.070272	0	4.8685	0	1.1486	4.5177	2.1255	0	0.011218	0.012123	0.49992	0.040709	0	4.6427	0	48.868
5	936	0	0	0	0.11065	3.33	1.8248	0	0.004928	0.0059549	0.95127	0.011318	0	3.2426	0	2.1876	3.4593	1.8599	0	0.0023167	0.0059549	0.048526	0.069185	0	4.8533	0	1.1491	4.4731	2.115	0	0.010832	0.01191	0.4999	0.040232	0	4.6245	0	48.868
6	936	0	0	0	0.13055	3.3312	1.8252	0	0.0046817	0.0058454	0.94232	0.011569	0	3.2605	0	2.165	3.4563	1.8591	0	0.0022372	0.0058454	0.057541	0.068159	0	4.8381	0	1.1478	4.4285	2.1044	0	0.010463	0.011691	0.49993	0.039741	0	4.6117	0	48.868
7	936	0	0	0	0.15073	3.3326	1.8255	0	0.0044476	0.005739	0.93348	0.011761	0	3.2737	0	2.145	3.4551	1.8588	0	0.0021597	0.005739	0.066472	0.066987	0	4.8242	0	1.1479	4.3881	2.0948	0	0.010103	0.011478	0.49997	0.039404	0	4.591	0	48.868
8	936	0	0	0	0.1716	3.328	1.8243	0	0.0042265	0.0056317	0.92482	0.012011	0	3.2974	0	2.125	3.454	1.8585	0	0.0020845	0.0056317	0.075335	0.065855	0	4.8091	0	1.1483	4.3449	2.0845	0	0.0097522	0.011263	0.50008	0.038914	0	4.5769	0	48.868
9	936	0	0	0	0.19191	3.3299	1.8248	0	0.0040153	0.0055293	0.91622	0.012242	0	3.3118	0	2.1057	3.4497	1.8573	0	0.0020113	0.0055293	0.083856	0.064654	0	4.8006	0	1.1488	4.3055	2.075	0	0.0094093	0.011059	0.50004	0.038594	0	4.5612	0	48.868
10	936	0	0	0	0.21113	3.3326	1.8255	0	0.0038163	0.0054258	0.90791	0.012476	0	3.3187	0	2.0863	3.4486	1.857	0	0.0019405	0.0054258	0.092385	0.063873	0	4.7818	0	1.1487	4.2696	2.0663	0	0.0090768	0.010852	0.50015	0.038116	0	4.5458	0	48.868
11	936	0	0	0	0.22968	3.3335	1.8258	0	0.0036296	0.0053226	0.89975	0.012679	0	3.3411	0	2.0678	3.4487	1.8571	0	0.0018726	0.0053226	0.10051	0.063019	0	4.7677	0	1.1488	4.2358	2.0581	0	0.0087574	0.010645	0.50013	0.037769	0	4.5302	0	48.868
12	936	0	0	0	0.24764	3.3352	1.8263	0	0.0034499	0.0052241	0.89172	0.012921	0	3.3441	0	2.0492	3.4479	1.8568	0	0.0018056	0.0052241	0.10893	0.062009	0	4.757	0	1.1484	4.2029	2.0501	0	0.0084416	0.010448	0.50033	0.037572	0	4.5116	0	48.868
13	936	0	0	0	0.26582	3.3316	1.8253	0	0.0032807	0.0051256	0.88376	0.013102	0	3.3704	0	2.0308	3.4414	1.8551	0	0.0017414	0.0051256	0.11674	0.060928	0	4.7434	0	1.1483	4.1652	2.0409	0	0.0081378	0.010251	0.50025	0.03701	0	4.5002	0	48.868
14	936	0	0	0	0.2831	3.3363	1.8266	0	0.003122	0.0050283	0.87608	0.013319	0	3.3875	0	2.0123	3.441	1.855	0	0.0016798	0.0050283	0.12446	0.060179	0	4.7309	0	1.1477	4.1362	2.0338	0	0.0078461	0.010057	0.50027	0.036796	0	4.4845	0	48.868
15	936	0	0	0	0.30112	3.3358	1.8264	0	0.0029692	0.0049313	0.86835	0.01351	0	3.3972	0	1.9955	3.4377	1.8541	0	0.0016194	0.0049313	0.13203	0.059403	0	4.7158	0	1.1483	4.1045	2.026	0	0.0075593	0.0098625	0.50019	0.036441	0	4.4719	0	48.868
16	936	0	0	0	0.31909	3.3379	1.827	0	0.0028251	0.0048434	0.86072	0.013758	0	3.4219	0	1.9783	3.4382	1.8542	0	0.0015615	0.0048434	0.1394	0.058582	0	4.7076	0	1.1487	4.0763	2.019	0	0.0072835	0.0096868	0.50006	0.036205	0	4.4609	0	48.868
17	936	0	0	0	0.33605	3.3374	1.8268	0	0.0026886	0.004755	0.85324	0.013991	0	3.431	0	1.9612	3.4345	1.8532	0	0.0015055	0.004755	0.14658	0.057613	0	4.6933	0	1.1486	4.0463	2.0115	0	0.0070167	0.0095101	0.49991	0.035891	0	4.446	0	48.868
18	936	0	0	0	0.35399	3.3335	1.8258	0	0.0025606	0.0046715	0.84614	0.014184	0	3.4367	0	1.9446	3.4351	1.8534	0	0.0014516	0.0046715	0.15388	0.056921	0	4.6803	0	1.1493	4.0168	2.0042	0	0.0067603	0.009343	0.50001	0.035626	0	4.4348	0	48.868
19	936	0	0	0	0.36988	3.3323	1.8255	0	0.0024399	0.0045856	0.83916	0.014416	0	3.4569	0	1.9294	3.4326	1.8527	0	0.0014	0.0045856	0.1608	0.056329	0	4.6693	0	1.1496	3.9905	1.9976	0	0.006514	0.0091713	0.49998	0.035329	0	4.4236	0	48.868
20	936	0	0	0	0.38585	3.336	1.8265	0	0.0023263	0.0045016	0.83239	0.014653	0	3.4591	0	1.9133	3.4311	1.8523	0	0.0013504	0.0045016	0.16758	0.055613	0	4.6591	0	1.1496	3.9668	1.9917	0	0.0062776	0.0090033	0.49998	0.035097	0	4.411	0	48.868
21	936	0	0	0	0.40157	3.3349	1.8262	0	0.0022173	0.0044166	0.82575	0.014891	0	3.4677	0	1.8977	3.4271	1.8512	0	0.001302	0.0044166	0.17438	0.054844	0	4.648	0	1.1496	3.9406	1.9851	0	0.0060468	0.0088332	0.50007	0.034802	0	4.3975	0	48.868
22	936	0	0	0	0.41805	3.3334	1.8258	0	0.0021118	0.0043363	0.81898	0.015082	0	3.49	0	1.8829	3.4284	1.8516	0	0.0012545	0.0043363	0.18087	0.054186	0	4.638	0	1.1505	3.9174	1.9792	0	0.0058198	0.0086726	0.49993	0.034639	0	4.3859	0	48.868
23	936	0	0	0	0.43261	3.3366	1.8266	0	0.0020125	0.0042548	0.81242	0.015296	0	3.5057	0	1.8698	3.4253	1.8508	0	0.0012089	0.0042548	0.18729	0.053667	0	4.6249	0	1.1512	3.8973	1.9742	0	0.0056021	0.0085095	0.49986	0.034471	0	4.3776	0	48.868
24	936	0	0	0	0.44641	3.3345	1.8261	0	0.0019187	0.0041768	0.80597	0.015465	0	3.5156	0	1.8561	3.4254	1.8508	0	0.0011652	0.0041768	0.19353	0.052989	0	4.618	0	1.1512	3.8767	1.9689	0	0.0053931	0.0083537	0.49975	0.034268	0	4.364	0	48.868
25	936	0	0	0	0.45997	3.3364	1.8266	0	0.0018297	0.0040987	0.79983	0.015645	0	3.5268	0	1.8421	3.424	1.8504	0	0.0011229	0.0040987	0.19981	0.052487	0	4.604	0	1.151	3.8578	1.9641	0	0.0051911	0.0081974	0.49982	0.034029	0	4.3586	0	48.868
0	936	0	0	0	-0.0013563	3.2745	1.8096	0	0.0064416	0.0065013	1	0.0099883	0	3.0856	0	2.2986	3.4221	1.8499	0	0.0027649	0.0065013	0	0.074749	0	4.9136	0	1.1486	4.6708	2.1612	0	0.012884	0.013003	0.5	0.042463	0	4.696	0	48.868
1	936	0	0	0	0.021493	3.3015	1.817	0	0.006106	0.0063956	0.99003	0.010306	0	3.1487	0	2.2767	3.4456	1.8562	0	0.0026708	0.0063956	0.010073	0.073764	0	4.9043	0	1.1491	4.645	2.1552	0	0.012457	0.012791	0.50005	0.042071	0	4.6881	0	48.868
2	936	0	0	0	0.043266	3.3159	1.821	0	0.0057853	0.0062831	0.98005	0.010565	0	3.1904	0	2.2544	3.4512	1.8577	0	0.0025786	0.0062831	0.019821	0.072521	0	4.8954	0	1.1488	4.6058	2.1461	0	0.012036	0.012566	0.49994	0.0416	0	4.6762	0	48.868
3	936	0	0	0	0.065539	3.3247	1.8234	0	0.0054821	0.0061737	0.9702	0.010868	0	3.2061	0	2.2317	3.4555	1.8589	0	0.002489	0.0061737	0.029389	0.071402	0	4.8813	0	1.1486	4.5631	2.1361	0	0.011625	0.012347	0.49979	0.04107	0	4.6588	0	48.868
4	936	0	0	0	0.087112	3.3276	1.8242	0	0.0052016	0.0060655	0.96075	0.011131	0	3.2222	0	2.2089	3.4585	1.8597	0	0.0024033	0.0060655	0.038801	0.070374	0	4.8649	0	1.148	4.5185	2.1257	0	0.011231	0.012131	0.49978	0.040763	0	4.6409	0	48.868
5	936	0	0	0	0.10922	3.3304	1.8249	0	0.0049315	0.0059565	0.9512	0.011432	0	3.2428	0	2.1883	3.4599	1.8601	0	0.002319	0.0059565	0.048054	0.069446	0	4.8535	0	1.1488	4.4758	2.1156	0	0.01084	0.011913	0.49963	0.040276	0	4.6282	0	48.868
6	936	0	0	0	0.12956	3.3317	1.8253	0	0.0046844	0.0058486	0.94223	0.011506	0	3.2714	0	2.168	3.4601	1.8601	0	0.0022393	0.0058486	0.057165	0.068189	0	4.8429	0	1.1488	4.4346	2.1059	0	0.010471	0.011697	0.4997	0.03985	0	4.6145	0	48.868
7	936	0	0	0	0.1509	3.3326	1.8255	0	0.0044447	0.005742	0.93309	0.011766	0	3.277	0	2.1485	3.4574	1.8594	0	0.0021604	0.005742	0.065998	0.06713	0	4.8241	0	1.1497	4.3926	2.0958	0	0.010103	0.011484	0.49954	0.039436	0	4.5968	0	48.868
8	936	0	0	0	0.17178	3.3348	1.8261	0	0.0042182	0.0056366	0.92404	0.012073	0	3.2996	0	2.1286	3.4539	1.8585	0	0.0020841	0.0056366	0.074713	0.066154	0	4.8114	0	1.1502	4.3517	2.0861	0	0.0097457	0.011273	0.49938	0.039048	0	4.578	0	48.868
9	936	0	0	0	0.1916	3.3329	1.8256	0	0.0040045	0.0055294	0.91523	0.012311	0	3.3004	0	2.1074	3.4527	1.8581	0	0.0020101	0.0055294	0.083189	0.064838	0	4.8015	0	1.1495	4.3104	2.0761	0	0.0093986	0.011059	0.49921	0.038669	0	4.5648	0	48.868
10	936	0	0	0	0.21118	3.3322	1.8254	0	0.0038087	0.0054266	0.90689	0.012512	0	3.3274	0	2.0877	3.4469	1.8566	0	0.0019405	0.0054266	0.091513	0.063824	0	4.7818	0	1.1494	4.2698	2.0664	0	0.0090716	0.010853	0.4992	0.038214	0	4.543	0	48.868
11	936	0	0	0	0.23034	3.3351	1.8262	0	0.0036203	0.0053231	0.89853	0.01268	0	3.3539	0	2.0696	3.4482	1.8569	0	0.001872	0.0053231	0.099701	0.063024	0	4.7692	0	1.15	4.2373	2.0585	0	0.008749	0.010646	0.49912	0.037815	0	4.5283	0	48.868
12	936	0	0	0	0.24958	3.334	1.8259	0	0.0034432	0.0052249	0.89053	0.012934	0	3.3651	0	2.0499	3.4448	1.856	0	0.0018058	0.0052249	0.10792	0.062013	0	4.7544	0	1.1498	4.1997	2.0493	0	0.0084371	0.01045	0.49923	0.037492	0	4.5144	0	48.868
13	936	0	0	0	0.26815	3.3308	1.825	0	0.0032743	0.0051274	0.8827	0.013101	0	3.3661	0	2.0306	3.4464	1.8564	0	0.0017411	0.0051274	0.11609	0.061167	0	4.7459	0	1.1494	4.1652	2.0409	0	0.0081323	0.010255	0.4994	0.037002	0	4.5032	0	48.868
14	936	0	0	0	0.28564	3.3354	1.8263	0	0.0031161	0.0050327	0.87502	0.013424	0	3.3744	0	2.0125	3.4404	1.8548	0	0.0016796	0.0050327	0.12384	0.06028	0	4.7313	0	1.1491	4.1334	2.0331	0	0.0078409	0.010065	0.49943	0.036834	0	4.4879	0	48.868
15	936	0	0	0	0.30284	3.331	1.8251	0	0.0029667	0.00494	0.86748	0.01361	0	3.398	0	1.9956	3.4393	1.8545	0	0.0016204	0.00494	0.13134	0.059443	0	4.7195	0	1.1492	4.1016	2.0252	0	0.0075601	0.0098801	0.49941	0.036425	0	4.4735	0	48.868
16	936	0	0	0	0.31926	3.3335	1.8258	0	0.0028257	0.0048528	0.86007	0.013716	0	3.413	0	1.9792	3.4357	1.8536	0	0.0015633	0.0048528	0.13873	0.058505	0	4.7047	0	1.1492	4.0735	2.0183	0	0.0072889	0.0097055	0.4994	0.036154	0	4.4591	0	48.868
17	936	0	0	0	0.3352	3.3317	1.8253	0	0.0026917	0.0047601	0.85284	0.013928	0	3.4271	0	1.962	3.4387	1.8544	0	0.0015079	0.0047601	0.14614	0.057666	0	4.6963	0	1.1486	4.0468	2.0117	0	0.0070258	0.0095202	0.49949	0.035905	0	4.4455	0	48.868
18	936	0	0	0	0.35138	3.3348	1.8261	0	0.0025646	0.004671	0.84577	0.014151	0	3.4352	0	1.9457	3.4358	1.8536	0	0.0014545	0.004671	0.15322	0.05712	0	4.6779	0	1.1485	4.0207	2.0052	0	0.0067714	0.009342	0.4995	0.035556	0	4.4313	0	48.868
19	936	0	0	0	0.3665	3.3355	1.8263	0	0.0024443	0.0045885	0.83885	0.014303	0	3.4512	0	1.9287	3.4337	1.853	0	0.0014029	0.0045885	0.16027	0.056139	0	4.6739	0	1.1476	3.9947	1.9987	0	0.0065257	0.0091769	0.49956	0.035302	0	4.4219	0	48.868
20	936	0	0	0	0.38292	3.3345	1.8261	0	0.0023272	0.0045044	0.83181	0.014558	0	3.4606	0	1.9136	3.4309	1.8523	0	0.001352	0.0045044	0.16704	0.05552	0	4.6576	0	1.1483	3.9685	1.9921	0	0.0062827	0.0090087	0.49942	0.035062	0	4.4093	0	48.868
21	936	0	0	0	0.39754	3.3349	1.8262	0	0.0022194	0.0044198	0.82514	0.0147	0	3.4791	0	1.8989	3.4312	1.8523	0	0.001304	0.0044198	0.1737	0.054969	0	4.6528	0	1.1482	3.9466	1.9866	0	0.0060541	0.0088396	0.49942	0.034915	0	4.395	0	48.868
22	936	0	0	0	0.41299	3.3342	1.826	0	0.0021165	0.0043354	0.81864	0.015022	0	3.4802	0	1.8834	3.4297	1.8519	0	0.0012574	0.0043354	0.18034	0.053994	0	4.6407	0	1.1482	3.9225	1.9805	0	0.0058322	0.0086708	0.49949	0.034631	0	4.3881	0	48.868
23	936	0	0	0	0.42692	3.3349	1.8262	0	0.0020181	0.0042539	0.81226	0.015138	0	3.4968	0	1.8681	3.4306	1.8522	0	0.0012122	0.0042539	0.18674	0.053551	0	4.6269	0	1.1475	3.902	1.9754	0	0.0056162	0.0085078	0.4995	0.0344	0	4.3753	0	48.868
24	936	0	0	0	0.4411	3.3377	1.8269	0	0.0019254	0.0041775	0.80601	0.015387	0	3.5077	0	1.8537	3.4262	1.851	0	0.0011688	0.0041775	0.19303	0.052903	0	4.6142	0	1.1474	3.8808	1.97	0	0.0054094	0.0083551	0.49952	0.034153	0	4.3629	0	48.868
25	936	0	0	0	0.45591	3.34	1.8276	0	0.0018377	0.0041026	0.7999	0.015557	0	3.5208	0	1.8394	3.4224	1.85	0	0.0011272	0.0041026	0.19923	0.052142	0	4.5989	0	1.1476	3.8597	1.9646	0	0.0052108	0.0082052	0.49957	0.033938	0	4.3524	0	48.868
0	936	0	0	0	0.0003325	3.2752	1.8098	0	0.0064414	0.0065	1	0.010005	0	3.1	0	2.2991	3.4167	1.8484	0	0.0027648	0.0065	0	0.074399	0	4.9079	0	1.1497	4.667	2.1603	0	0.012884	0.013	0.5	0.042322	0	4.6922	0	48.868
1	936	0	0	0	0.023126	3.3001	1.8166	0	0.0061037	0.0063905	0.99003	0.010377	0	3.1503	0	2.2755	3.4454	1.8562	0	0.0026696	0.0063905	0.01035	0.07366	0	4.9062	0	1.1493	4.641	2.1543	0	0.012453	0.012781	0.50019	0.042031	0	4.6876	0	48.868
2	936	0	0	0	0.04714	3.317	1.8213	0	0.0057777	0.00628	0.97986	0.010717	0	3.191	0	2.2534	3.4556	1.8589	0	0.0025761	0.00628	0.020114	0.072578	0	4.8996	0	1.1503	4.6032	2.1455	0	0.012025	0.01256	0.49998	0.041753	0	4.6753	0	48.868
3	936	0	0	0	0.069975	3.3238	1.8231	0	0.0054762	0.0061722	0.97008	0.010951	0	3.2123	0	2.232	3.462	1.8607	0	0.0024868	0.0061722	0.029689	0.071573	0	4.8838	0	1.151	4.5615	2.1358	0	0.011616	0.012344	0.49988	0.041204	0	4.6594	0	48.868
4	936	0	0	0	0.091868	3.3272	1.8241	0	0.0051943	0.0060598	0.96068	0.011205	0	3.2301	0	2.2096	3.4674	1.8621	0	0.0024	0.0060598	0.039409	0.070456	0	4.8748	0	1.1507	4.5185	2.1257	0	0.011217	0.01212	0.50004	0.04087	0	4.6492	0	48.868
5	936	0	0	0	0.11404	3.3299	1.8248	0	0.0049219	0.0059464	0.95101	0.011429	0	3.251	0	2.1894	3.4657	1.8616	0	0.0023152	0.0059464	0.048583	0.069413	0	4.8563	0	1.1517	4.4745	2.1153	0	0.010824	0.011893	0.4998	0.040384	0	4.6328	0	48.868
6	936	0	0	0	0.13424	3.331	1.8251	0	0.004674	0.0058397	0.94202	0.011646	0	3.255	0	2.1685	3.4592	1.8599	0	0.0022351	0.0058397	0.057767	0.068197	0	4.8397	0	1.1514	4.4296	2.1047	0	0.010453	0.011679	0.49989	0.039862	0	4.6116	0	48.868
7	936	0	0	0	0.15435	3.3278	1.8242	0	0.0044381	0.005731	0.93314	0.011845	0	3.2775	0	2.1488	3.4587	1.8598	0	0.0021568	0.005731	0.066964	0.06702	0	4.8251	0	1.1516	4.3877	2.0947	0	0.010089	0.011462	0.50005	0.039525	0	4.5927	0	48.868
8	936	0	0	0	0.174	3.3313	1.8252	0	0.0042181	0.0056256	0.92452	0.012059	0	3.2842	0	2.1288	3.4541	1.8585	0	0.0020821	0.0056256	0.07576	0.066088	0	4.8078	0	1.1514	4.348	2.0852	0	0.00974	0.011251	0.50014	0.039007	0	4.5762	0	48.868
9	936	0	0	0	0.19337	3.3307	1.825	0	0.0040098	0.0055264	0.91605	0.012291	0	3.3109	0	2.1083	3.4491	1.8572	0	0.0020097	0.0055264	0.084294	0.064923	0	4.7976	0	1.1508	4.3066	2.0752	0	0.0094009	0.011053	0.50017	0.038672	0	4.5612	0	48.868
10	936	0	0	0	0.21364	3.3329	1.8256	0	0.0038078	0.0054217	0.90743	0.012536	0	3.3317	0	2.0883	3.4477	1.8568	0	0.001938	0.0054217	0.09262	0.063821	0	4.7862	0	1.151	4.2689	2.0661	0	0.0090642	0.010843	0.50002	0.038237	0	4.547	0	48.868
11	936	0	0	0	0.23274	3.3359	1.8264	0	0.003619	0.0053246	0.89906	0.012759	0	3.3369	0	2.0697	3.4457	1.8563	0	0.0018697	0.0053246	0.10076	0.062928	0	4.7721	0	1.1512	4.2344	2.0578	0	0.0087416	0.010649	0.49991	0.03782	0	4.5275	0	48.868
12	936	0	0	0	0.25135	3.3342	1.826	0	0.0034447	0.0052308	0.89109	0.012948	0	3.3594	0	2.0525	3.4479	1.8568	0	0.0018048	0.0052308	0.10876	0.0622	0	4.7593	0	1.1519	4.2021	2.0499	0	0.0084355	0.010462	0.49993	0.037618	0	4.5184	0	48.868
13	936	0	0	0	0.27038	3.3374	1.8268	0	0.0032751	0.0051341	0.88313	0.013186	0	3.3723	0	2.0354	3.4488	1.8571	0	0.0017404	0.0051341	0.11659	0.061387	0	4.7474	0	1.1529	4.1719	2.0425	0	0.0081309	0.010268	0.49986	0.037282	0	4.5041	0	48.868
14	936	0	0	0	0.28687	3.3354	1.8263	0	0.003118	0.0050405	0.87543	0.013415	0	3.3848	0	2.0178	3.4455	1.8562	0	0.0016795	0.0050405	0.12422	0.060453	0	4.7356	0	1.1523	4.1395	2.0346	0	0.0078422	0.010081	0.49983	0.036988	0	4.492	0	48.868
15	936	0	0	0	0.30427	3.3356	1.8264	0	0.0029678	0.0049444	0.86791	0.013594	0	3.3982	0	2	3.4442	1.8559	0	0.0016199	0.0049444	0.13194	0.059753	0	4.7227	0	1.1521	4.1087	2.027	0	0.0075595	0.0098887	0.49992	0.036639	0	4.4759	0	48.868
16	936	0	0	0	0.3203	3.3354	1.8263	0	0.0028251	0.0048521	0.86039	0.013853	0	3.4093	0	1.984	3.4408	1.855	0	0.0015623	0.0048521	0.13931	0.058846	0	4.7088	0	1.1521	4.0801	2.0199	0	0.0072857	0.0097043	0.49985	0.036289	0	4.4633	0	48.868
17	936	0	0	0	0.33617	3.3324	1.8255	0	0.00269	0.0047602	0.85317	0.013951	0	3.4291	0	1.967	3.4382	1.8542	0	0.0015065	0.0047602	0.14684	0.057952	0	4.6978	0	1.1516	4.0502	2.0125	0	0.0070204	0.0095204	0.50001	0.035952	0	4.452	0	48.868
18	936	0	0	0	0.35205	3.3331	1.8257	0	0.002561	0.004674	0.84597	0.014137	0	3.4363	0	1.9507	3.4372	1.854	0	0.0014523	0.004674	0.15391	0.057228	0	4.6868	0	1.1514	4.024	2.006	0	0.0067625	0.009348	0.49994	0.035754	0	4.4376	0	48.868
19	936	0	0	0	0.36757	3.3316	1.8253	0	0.0024404	0.0045887	0.839	0.01436	0	3.4495	0	1.9351	3.4342	1.8532	0	0.0014006	0.0045887	0.16087	0.056443	0	4.6743	0	1.1513	3.9972	1.9993	0	0.0065161	0.0091774	0.49993	0.035387	0	4.4266	0	48.868
20	936	0	0	0	0.38442	3.3311	1.8251	0	0.002325	0.0045009	0.83204	0.014531	0	3.4644	0	1.9193	3.4326	1.8527	0	0.0013504	0.0045009	0.16765	0.055829	0	4.6644	0	1.1519	3.9708	1.9927	0	0.0062764	0.0090017	0.49985	0.035172	0	4.4151	0	48.868
21	936	0	0	0	0.39972	3.3324	1.8255	0	0.0022164	0.004423	0.82537	0.014793	0	3.4727	0	1.9038	3.4328	1.8528	0	0.0013021	0.004423	0.17442	0.055082	0	4.6486	0	1.1517	3.9481	1.987	0	0.0060462	0.008846	0.49989	0.034905	0	4.4046	0	48.868
22	936	0	0	0	0.41505	3.3347	1.8261	0	0.0021138	0.0043426	0.81881	0.015027	0	3.4946	0	1.8889	3.4297	1.8519	0	0.0012557	0.0043426	0.18092	0.054412	0	4.643	0	1.152	3.9253	1.9812	0	0.0058249	0.0086851	0.49987	0.034792	0	4.3918	0	48.868
23	936	0	0	0	0.42874	3.3331	1.8257	0	0.0020159	0.0042615	0.81245	0.015205	0	3.5045	0	1.8741	3.4277	1.8514	0	0.0012106	0.0042615	0.18749	0.053893	0	4.6258	0	1.1514	3.9027	1.9755	0	0.0056099	0.008523	0.49997	0.034462	0	4.3812	0	48.868
24	936	0	0	0	0.44317	3.3387	1.8272	0	0.0019197	0.0041803	0.80581	0.015422	0	3.5174	0	1.8584	3.4236	1.8503	0	0.0011658	0.0041803	0.1937	0.053174	0	4.6164	0	1.1508	3.8818	1.9702	0	0.0053958	0.0083605	0.49975	0.034255	0	4.369	0	48.868
25	936	0	0	0	0.45704	3.3389	1.8273	0	0.0018315	0.0041058	0.79966	0.015685	0	3.5253	0	1.8453	3.4203	1.8494	0	0.001124	0.0041058	0.19981	0.052526	0	4.605	0	1.1511	3.8614	1.965	0	0.0051961	0.0082117	0.49973	0.034016	0	4.3593	0	48.868
0	936	0	0	0	5.9397e-05	3.2743	1.8095	0	0.0064433	0.006502	1	0.010016	0	3.0936	0	2.2984	3.4204	1.8494	0	0.0027658	0.006502	0	0.074645	0	4.9146	0	1.1492	4.668	2.1606	0	0.012887	0.013004	0.5	0.042317	0	4.6966	0	48.868
1	936	0	0	0	0.022696	3.306	1.8183	0	0.0061032	0.0063951	0.98985	0.010395	0	3.1612	0	2.2756	3.4452	1.8561	0	0.0026707	0.0063951	0.0099825	0.073888	0	4.9053	0	1.1492	4.6446	2.1551	0	0.012456	0.01279	0.49992	0.042048	0	4.6926	0	48.868
2	936	0	0	0	0.0452	3.3199	1.8221	0	0.005785	0.0062843	0.97997	0.010718	0	3.1835	0	2.2517	3.456	1.859	0	0.002579	0.0062843	0.019794	0.072596	0	4.8941	0	1.1485	4.6052	2.146	0	0.012037	0.012569	0.49988	0.041714	0	4.6736	0	48.868
3	936	0	0	0	0.067765	3.3281	1.8243	0	0.0054836	0.0061749	0.97023	0.010919	0	3.2095	0	2.2296	3.4615	1.8605	0	0.0024895	0.0061749	0.029437	0.071475	0	4.8829	0	1.1487	4.5632	2.1362	0	0.011627	0.01235	0.49983	0.041205	0	4.6564	0	48.868
4	936	0	0	0	0.089694	3.3293	1.8246	0	0.0052034	0.0060675	0.96082	0.011175	0	3.2256	0	2.2086	3.4607	1.8603	0	0.0024037	0.0060675	0.038874	0.070257	0	4.8698	0	1.1492	4.5174	2.1254	0	0.011233	0.012135	0.49985	0.04074	0	4.6402	0	48.868
5	936	0	0	0	0.11038	3.3291	1.8246	0	0.0049371	0.0059624	0.95151	0.011399	0	3.2434	0	2.1872	3.4598	1.8601	0	0.0023203	0.0059624	0.048089	0.069173	0	4.8561	0	1.1488	4.4728	2.1149	0	0.010847	0.011925	0.4998	0.040189	0	4.6295	0	48.868
6	936	0	0	0	0.13278	3.329	1.8246	0	0.0046878	0.0058531	0.94244	0.011563	0	3.2662	0	2.1665	3.4599	1.8601	0	0.0022399	0.0058531	0.057303	0.068003	0	4.8417	0	1.1497	4.4285	2.1044	0	0.010474	0.011706	0.49987	0.039919	0	4.6092	0	48.868
7	936	0	0	0	0.15346	3.3313	1.8252	0	0.0044523	0.005745	0.93352	0.011766	0	3.2832	0	2.146	3.4597	1.86	0	0.0021622	0.005745	0.06618	0.06705	0	4.8278	0	1.1497	4.3881	2.0948	0	0.010113	0.01149	0.49985	0.039382	0	4.5984	0	48.868
8	936	0	0	0	0.1725	3.3363	1.8266	0	0.0042292	0.0056381	0.92484	0.012044	0	3.3024	0	2.1259	3.4538	1.8584	0	0.0020863	0.0056381	0.075084	0.065904	0	4.8101	0	1.1492	4.349	2.0854	0	0.009759	0.011276	0.49996	0.039016	0	4.5776	0	48.868
9	936	0	0	0	0.19246	3.3348	1.8261	0	0.0040178	0.0055371	0.91623	0.012327	0	3.3176	0	2.1069	3.4548	1.8587	0	0.0020132	0.0055371	0.083566	0.06482	0	4.8017	0	1.1497	4.311	2.0763	0	0.0094162	0.011074	0.4999	0.038587	0	4.5649	0	48.868
10	936	0	0	0	0.21171	3.3327	1.8256	0	0.0038188	0.0054385	0.90793	0.012527	0	3.3262	0	2.0881	3.4504	1.8575	0	0.001942	0.0054385	0.092298	0.06394	0	4.7846	0	1.1499	4.2717	2.0668	0	0.0090829	0.010877	0.50011	0.038216	0	4.546	0	48.868
11	936	0	0	0	0.23068	3.3325	1.8255	0	0.0036307	0.0053349	0.8998	0.012726	0	3.3382	0	2.0684	3.4495	1.8573	0	0.0018735	0.0053349	0.10065	0.062938	0	4.7674	0	1.1495	4.2353	2.058	0	0.0087608	0.01067	0.50022	0.037787	0	4.5278	0	48.868
12	936	0	0	0	0.2504	3.3343	1.826	0	0.0034543	0.0052374	0.89184	0.012971	0	3.3683	0	2.0501	3.446	1.8564	0	0.0018079	0.0052374	0.10883	0.062075	0	4.7569	0	1.1503	4.1999	2.0494	0	0.0084512	0.010475	0.50034	0.037502	0	4.5128	0	48.868
13	936	0	0	0	0.26798	3.336	1.8265	0	0.003286	0.0051423	0.88395	0.013185	0	3.3693	0	2.0316	3.4434	1.8556	0	0.001744	0.0051423	0.11674	0.060996	0	4.7433	0	1.1498	4.1672	2.0414	0	0.008149	0.010285	0.50034	0.037126	0	4.498	0	48.868
14	936	0	0	0	0.28622	3.3366	1.8266	0	0.0031276	0.0050463	0.87628	0.013388	0	3.3871	0	2.0126	3.4443	1.8559	0	0.0016825	0.0050463	0.1245	0.060217	0	4.733	0	1.1494	4.1356	2.0336	0	0.0078579	0.010093	0.50039	0.03684	0	4.4851	0	48.868
15	936	0	0	0	0.30421	3.3351	1.8262	0	0.0029752	0.0049502	0.86853	0.013656	0	3.3942	0	1.9956	3.4388	1.8544	0	0.0016225	0.0049502	0.13203	0.059281	0	4.7218	0	1.1499	4.1021	2.0254	0	0.0075726	0.0099003	0.50028	0.036482	0	4.4734	0	48.868
16	936	0	0	0	0.32227	3.3356	1.8264	0	0.0028329	0.0048584	0.86109	0.013772	0	3.4204	0	1.9791	3.4364	1.8537	0	0.0015651	0.0048584	0.13939	0.058598	0	4.7053	0	1.1507	4.0723	2.018	0	0.0072997	0.0097168	0.50024	0.036123	0	4.456	0	48.868
17	936	0	0	0	0.33799	3.333	1.8257	0	0.0026992	0.0047664	0.85388	0.014069	0	3.4195	0	1.9627	3.4361	1.8537	0	0.00151	0.0047664	0.14663	0.057969	0	4.6928	0	1.1503	4.0445	2.0111	0	0.0070377	0.0095328	0.50026	0.035842	0	4.4497	0	48.868
18	936	0	0	0	0.35267	3.334	1.8259	0	0.0025717	0.0046806	0.84682	0.014142	0	3.4422	0	1.9468	3.4342	1.8532	0	0.0014563	0.0046806	0.15384	0.056967	0	4.6809	0	1.1497	4.0194	2.0048	0	0.0067827	0.0093611	0.50033	0.035621	0	4.4305	0	48.868
19	936	0	0	0	0.36875	3.3325	1.8255	0	0.0024505	0.0045966	0.83991	0.014325	0	3.4535	0	1.9315	3.4356	1.8535	0	0.0014045	0.0045966	0.16082	0.056433	0	4.6749	0	1.1501	3.9946	1.9986	0	0.0065356	0.0091932	0.50037	0.035364	0	4.4272	0	48.868
20	936	0	0	0	0.38403	3.3345	1.8261	0	0.0023342	0.0045073	0.83314	0.014638	0	3.4648	0	1.9155	3.4341	1.8531	0	0.0013537	0.0045073	0.16791	0.055469	0	4.6639	0	1.1498	3.9707	1.9927	0	0.0062937	0.0090147	0.50052	0.035098	0	4.4134	0	48.868
21	936	0	0	0	0.39925	3.3355	1.8263	0	0.002224	0.0044226	0.82647	0.014902	0	3.4837	0	1.8997	3.4319	1.8525	0	0.0013047	0.0044226	0.17469	0.054977	0	4.6494	0	1.1495	3.9465	1.9866	0	0.0060604	0.0088453	0.50058	0.03491	0	4.3983	0	48.868
22	936	0	0	0	0.41394	3.337	1.8268	0	0.0021195	0.0043416	0.81994	0.015038	0	3.4937	0	1.8846	3.4319	1.8526	0	0.0012575	0.0043416	0.1814	0.054175	0	4.6369	0	1.1493	3.9252	1.9812	0	0.0058352	0.0086831	0.50067	0.034608	0	4.3885	0	48.868
23	936	0	0	0	0.42757	3.3356	1.8264	0	0.0020213	0.0042604	0.81355	0.01524	0	3.4925	0	1.8695	3.4313	1.8524	0	0.0012123	0.0042604	0.18796	0.053721	0	4.6238	0	1.1485	3.9033	1.9757	0	0.0056197	0.0085209	0.50076	0.034393	0	4.3764	0	48.868
24	936	0	0	0	0.44295	3.3384	1.8271	0	0.001927	0.0041794	0.80711	0.015422	0	3.5068	0	1.8551	3.4306	1.8522	0	0.0011684	0.0041794	0.19423	0.053138	0	4.6172	0	1.149	3.883	1.9705	0	0.00541	0.0083587	0.50067	0.034234	0	4.3667	0	48.868
25	936	0	0	0	0.45652	3.3336	1.8258	0	0.0018379	0.0041009	0.80097	0.015563	0	3.5185	0	1.8406	3.4265	1.8511	0	0.0011262	0.0041009	0.20044	0.052271	0	4.6025	0	1.1486	3.859	1.9644	0	0.0052082	0.0082019	0.50071	0.033992	0	4.3553	0	48.868
0	936	0	0	0	-0.00013462	3.2778	1.8105	0	0.0064418	0.0065016	1	0.010045	0	3.0959	0	2.299	3.4248	1.8506	0	0.002765	0.0065016	0	0.074766	0	4.9152	0	1.1494	4.6728	2.1617	0	0.012884	0.013003	0.5	0.042324	0	4.7005	0	48.868
1	936	0	0	0	0.023454	3.3049	1.8179	0	0.0061025	0.0063955	0.98986	0.01039	0	3.1579	0	2.275	3.4451	1.8561	0	0.0026702	0.0063955	0.0099977	0.073606	0	4.9063	0	1.1493	4.6424	2.1546	0	0.012454	0.012791	0.49993	0.042033	0	4.6894	0	48.868
2	936	0	0	0	0.04483	3.3172	1.8213	0	0.0057851	0.0062862	0.98001	0.010725	0	3.1854	0	2.2524	3.4561	1.8591	0	0.0025787	0.0062862	0.019768	0.072694	0	4.8916	0	1.1486	4.6051	2.1459	0	0.012036	0.012572	0.49989	0.041698	0	4.6778	0	48.868
3	936	0	0	0	0.067329	3.3264	1.8239	0	0.0054849	0.006177	0.97033	0.010951	0	3.205	0	2.2292	3.4633	1.861	0	0.0024893	0.006177	0.029558	0.071617	0	4.8828	0	1.1483	4.5633	2.1362	0	0.011627	0.012354	0.49995	0.041235	0	4.6588	0	48.868
4	936	0	0	0	0.09106	3.3297	1.8248	0	0.0051976	0.006069	0.9606	0.011167	0	3.2303	0	2.2071	3.4603	1.8602	0	0.0024022	0.006069	0.038955	0.070193	0	4.8662	0	1.1491	4.5144	2.1247	0	0.011225	0.012138	0.49978	0.0407	0	4.6428	0	48.868
5	936	0	0	0	0.11243	3.3291	1.8246	0	0.0049304	0.0059605	0.95117	0.011403	0	3.2455	0	2.1861	3.4591	1.8599	0	0.0023187	0.0059605	0.048166	0.06899	0	4.8506	0	1.1493	4.4691	2.114	0	0.010839	0.011921	0.49967	0.04019	0	4.6246	0	48.868
6	936	0	0	0	0.1339	3.3308	1.825	0	0.0046817	0.0058515	0.94213	0.011647	0	3.2577	0	2.1657	3.4611	1.8604	0	0.0022383	0.0058515	0.057274	0.068055	0	4.8424	0	1.1498	4.428	2.1043	0	0.010466	0.011703	0.4997	0.03982	0	4.6102	0	48.868
7	936	0	0	0	0.15456	3.331	1.8251	0	0.0044451	0.0057453	0.93325	0.011857	0	3.2833	0	2.1439	3.4613	1.8605	0	0.0021597	0.0057453	0.066557	0.066919	0	4.8242	0	1.1492	4.3855	2.0942	0	0.010101	0.011491	0.4999	0.039379	0	4.5924	0	48.868
8	936	0	0	0	0.17687	3.3301	1.8249	0	0.004222	0.0056389	0.92442	0.01208	0	3.2939	0	2.1255	3.4544	1.8586	0	0.0020843	0.0056389	0.075202	0.065905	0	4.8122	0	1.1512	4.3416	2.0836	0	0.0097487	0.011278	0.49981	0.038991	0	4.5754	0	48.868
9	936	0	0	0	0.19675	3.3311	1.8251	0	0.0040134	0.0055326	0.91597	0.012354	0	3.3185	0	2.106	3.4547	1.8587	0	0.0020117	0.0055326	0.083893	0.064938	0	4.801	0	1.1514	4.3042	2.0747	0	0.0094091	0.011065	0.49993	0.038763	0	4.5624	0	48.868
10	936	0	0	0	0.21537	3.3342	1.826	0	0.0038148	0.0054311	0.90758	0.012537	0	3.3254	0	2.0863	3.4504	1.8575	0	0.0019413	0.0054311	0.092193	0.063979	0	4.7846	0	1.1509	4.2675	2.0658	0	0.0090779	0.010862	0.49989	0.038271	0	4.5471	0	48.868
11	936	0	0	0	0.23497	3.3361	1.8265	0	0.0036248	0.005334	0.89922	0.012754	0	3.3489	0	2.0663	3.4441	1.8558	0	0.0018723	0.005334	0.10034	0.062869	0	4.7684	0	1.1506	4.2285	2.0563	0	0.008753	0.010668	0.49978	0.037777	0	4.5298	0	48.868
12	936	0	0	0	0.25352	3.335	1.8262	0	0.003449	0.0052351	0.89125	0.012927	0	3.366	0	2.047	3.4451	1.8561	0	0.0018068	0.0052351	0.10833	0.061823	0	4.7572	0	1.1502	4.1942	2.048	0	0.0084442	0.01047	0.49979	0.037453	0	4.513	0	48.868
13	936	0	0	0	0.27117	3.3358	1.8264	0	0.0032802	0.0051343	0.88339	0.013219	0	3.377	0	2.0282	3.4436	1.8557	0	0.0017423	0.0051343	0.11643	0.060922	0	4.7385	0	1.1497	4.1615	2.04	0	0.0081401	0.010269	0.49991	0.037132	0	4.498	0	48.868
14	936	0	0	0	0.28888	3.3356	1.8264	0	0.0031184	0.005039	0.87549	0.013452	0	3.3844	0	2.0096	3.4401	1.8547	0	0.0016797	0.005039	0.12409	0.060103	0	4.7263	0	1.1492	4.1281	2.0318	0	0.0078431	0.010078	0.49979	0.036751	0	4.4814	0	48.868
15	936	0	0	0	0.30584	3.3355	1.8263	0	0.0029679	0.0049431	0.86799	0.013643	0	3.3985	0	1.9918	3.4403	1.8548	0	0.0016198	0.0049431	0.1319	0.059294	0	4.7132	0	1.1488	4.0985	2.0245	0	0.0075593	0.0098862	0.49995	0.0364	0	4.4655	0	48.868
16	936	0	0	0	0.32349	3.3359	1.8265	0	0.0028257	0.0048528	0.86054	0.013843	0	3.4233	0	1.9748	3.4376	1.8541	0	0.0015623	0.0048528	0.13924	0.058323	0	4.7033	0	1.1492	4.0685	2.0171	0	0.0072863	0.0097056	0.49989	0.036056	0	4.4567	0	48.868
17	936	0	0	0	0.33906	3.3334	1.8258	0	0.0026908	0.0047644	0.85333	0.013937	0	3.4339	0	1.9585	3.4387	1.8544	0	0.0015065	0.0047644	0.14666	0.057656	0	4.6932	0	1.1488	4.0417	2.0104	0	0.0070212	0.0095287	0.49999	0.035905	0	4.445	0	48.868
18	936	0	0	0	0.35484	3.335	1.8262	0	0.0025628	0.0046774	0.84614	0.014261	0	3.4472	0	1.9432	3.4362	1.8537	0	0.0014528	0.0046774	0.15369	0.056948	0	4.6826	0	1.149	4.0163	2.0041	0	0.0067653	0.0093548	0.49992	0.035527	0	4.4334	0	48.868
19	936	0	0	0	0.37096	3.3371	1.8268	0	0.0024421	0.0045939	0.83923	0.01445	0	3.4552	0	1.9274	3.4323	1.8527	0	0.001401	0.0045939	0.16078	0.056215	0	4.6658	0	1.1492	3.9903	1.9976	0	0.0065186	0.0091879	0.5	0.035254	0	4.4241	0	48.868
20	936	0	0	0	0.387	3.3347	1.8261	0	0.0023269	0.0045048	0.83248	0.014607	0	3.4663	0	1.9105	3.432	1.8526	0	0.0013506	0.0045048	0.16771	0.055472	0	4.655	0	1.1488	3.9637	1.9909	0	0.0062786	0.0090096	0.5001	0.035104	0	4.4078	0	48.868
21	936	0	0	0	0.40238	3.3369	1.8267	0	0.0022181	0.0044237	0.82582	0.014883	0	3.4824	0	1.8957	3.4328	1.8528	0	0.0013023	0.0044237	0.17441	0.054797	0	4.6457	0	1.149	3.9424	1.9855	0	0.0060483	0.0088474	0.50011	0.034802	0	4.4007	0	48.868
22	936	0	0	0	0.41672	3.3366	1.8266	0	0.0021149	0.0043411	0.81931	0.015053	0	3.4876	0	1.881	3.4289	1.8517	0	0.0012556	0.0043411	0.18098	0.054194	0	4.632	0	1.1489	3.9188	1.9796	0	0.0058257	0.0086822	0.50014	0.034564	0	4.3848	0	48.868
23	936	0	0	0	0.43124	3.338	1.827	0	0.0020163	0.0042607	0.81295	0.015255	0	3.5049	0	1.8656	3.4284	1.8516	0	0.0012103	0.0042607	0.18757	0.053321	0	4.6229	0	1.1484	3.8975	1.9742	0	0.0056096	0.0085215	0.50026	0.03428	0	4.3742	0	48.868
24	936	0	0	0	0.44609	3.3378	1.827	0	0.0019222	0.0041818	0.80652	0.015523	0	3.5066	0	1.8522	3.4279	1.8515	0	0.0011665	0.0041818	0.1938	0.052817	0	4.6126	0	1.1492	3.8772	1.9691	0	0.0054001	0.0083636	0.50016	0.034146	0	4.3641	0	48.868
25	936	0	0	0	0.4597	3.339	1.8273	0	0.0018315	0.004103	0.80038	0.015705	0	3.5313	0	1.8368	3.426	1.851	0	0.0011233	0.004103	0.20027	0.052274	0	4.6004	0	1.1483	3.8566	1.9638	0	0.0051941	0.008206	0.50033	0.033899	0	4.3531	0	48.868
0	936	0	0	0	8.1224e-06	3.2724	1.809	0	0.0064419	0.006499	1	0.010008	0	3.0798	0	2.2982	3.4235	1.8503	0	0.002765	0.006499	0	0.074694	0	4.9136	0	1.1491	4.6683	2.1606	0	0.012885	0.012998	0.5	0.04235	0	4.6987	0	48.868
1	936	0	0	0	0.023662	3.3003	1.8167	0	0.0061038	0.0063946	0.99001	0.010372	0	3.143	0	2.2732	3.4499	1.8574	0	0.0026697	0.0063946	0.010385	0.073615	0	4.9043	0	1.1484	4.6402	2.1541	0	0.012453	0.012789	0.5002	0.042023	0	4.6873	0	48.868
2	936	0	0	0	0.045738	3.3197	1.822	0	0.005787	0.0062899	0.9802	0.010655	0	3.184	0	2.25	3.4561	1.8591	0	0.0025784	0.0062899	0.020149	0.072565	0	4.8937	0	1.1479	4.6026	2.1454	0	0.012037	0.01258	0.50017	0.041603	0	4.6738	0	48.868
3	936	0	0	0	0.068307	3.322	1.8226	0	0.0054888	0.0061757	0.97061	0.010951	0	3.2094	0	2.2276	3.4629	1.8609	0	0.0024896	0.0061757	0.030002	0.071355	0	4.8842	0	1.1479	4.558	2.135	0	0.01163	0.012351	0.50031	0.041171	0	4.6615	0	48.868
4	936	0	0	0	0.089447	3.3292	1.8246	0	0.0052091	0.0060682	0.96121	0.011117	0	3.2293	0	2.2053	3.4657	1.8616	0	0.0024043	0.0060682	0.039418	0.070228	0	4.8657	0	1.1474	4.5167	2.1252	0	0.011238	0.012136	0.50031	0.040712	0	4.6397	0	48.868
5	936	0	0	0	0.1123	3.3307	1.825	0	0.0049434	0.0059542	0.95197	0.011408	0	3.2385	0	2.1835	3.4632	1.861	0	0.002321	0.0059542	0.048884	0.069008	0	4.8515	0	1.1479	4.4694	2.1141	0	0.010853	0.011908	0.50043	0.040159	0	4.6266	0	48.868
6	936	0	0	0	0.13256	3.3297	1.8247	0	0.0046929	0.0058466	0.94291	0.011615	0	3.2603	0	2.1628	3.4598	1.86	0	0.0022402	0.0058466	0.058012	0.067986	0	4.8383	0	1.1477	4.4252	2.1036	0	0.010478	0.011693	0.50046	0.039775	0	4.6079	0	48.868
7	936	0	0	0	0.15213	3.3277	1.8242	0	0.0044542	0.0057335	0.93404	0.011817	0	3.2735	0	2.1421	3.4602	1.8602	0	0.0021607	0.0057335	0.067388	0.066772	0	4.8246	0	1.1471	4.384	2.0938	0	0.01011	0.011467	0.50071	0.0393	0	4.5885	0	48.868
8	936	0	0	0	0.17222	3.3311	1.8251	0	0.004232	0.0056274	0.92539	0.012076	0	3.3043	0	2.1204	3.455	1.8588	0	0.0020854	0.0056274	0.076205	0.065637	0	4.8076	0	1.1463	4.3419	2.0837	0	0.0097584	0.011255	0.5008	0.038806	0	4.5737	0	48.868
9	936	0	0	0	0.19295	3.3319	1.8253	0	0.0040211	0.0055247	0.91677	0.012336	0	3.3107	0	2.1009	3.4537	1.8584	0	0.0020125	0.0055247	0.084661	0.064826	0	4.7893	0	1.1469	4.3029	2.0743	0	0.0094165	0.011049	0.50071	0.038456	0	4.5567	0	48.868
10	936	0	0	0	0.21229	3.3293	1.8246	0	0.0038209	0.0054222	0.90829	0.012474	0	3.3265	0	2.0814	3.4506	1.8576	0	0.0019417	0.0054222	0.09301	0.063627	0	4.7819	0	1.1468	4.2634	2.0648	0	0.0090835	0.010844	0.50065	0.038043	0	4.5417	0	48.868
11	936	0	0	0	0.23003	3.3324	1.8255	0	0.0036327	0.0053287	0.90002	0.012607	0	3.3519	0	2.062	3.4514	1.8578	0	0.0018736	0.0053287	0.10119	0.062716	0	4.7667	0	1.146	4.2309	2.0569	0	0.0087622	0.010657	0.50061	0.037726	0	4.5266	0	48.868
12	936	0	0	0	0.24846	3.333	1.8256	0	0.0034562	0.0052321	0.892	0.012846	0	3.3557	0	2.0428	3.446	1.8564	0	0.0018082	0.0052321	0.10916	0.061808	0	4.7509	0	1.1456	4.1944	2.048	0	0.0084534	0.010464	0.50058	0.037338	0	4.5082	0	48.868
13	936	0	0	0	0.26607	3.3333	1.8257	0	0.0032897	0.005135	0.8842	0.013183	0	3.3671	0	2.0243	3.4443	1.8559	0	0.0017449	0.005135	0.11703	0.060803	0	4.7377	0	1.1452	4.1617	2.04	0	0.0081544	0.01027	0.50062	0.036839	0	4.4951	0	48.868
14	936	0	0	0	0.28354	3.3325	1.8255	0	0.0031308	0.0050405	0.87652	0.013378	0	3.3822	0	2.0065	3.4423	1.8554	0	0.0016832	0.0050405	0.12498	0.06003	0	4.7259	0	1.145	4.1295	2.0321	0	0.0078625	0.010081	0.50075	0.036698	0	4.4808	0	48.868
15	936	0	0	0	0.30096	3.3332	1.8257	0	0.0029804	0.0049435	0.86899	0.013594	0	3.3917	0	1.9901	3.4363	1.8537	0	0.0016238	0.0049435	0.13252	0.05891	0	4.7154	0	1.1455	4.0981	2.0244	0	0.0075805	0.009887	0.50075	0.036319	0	4.4673	0	48.868
16	936	0	0	0	0.31919	3.3343	1.826	0	0.0028386	0.0048517	0.86167	0.013718	0	3.4069	0	1.9727	3.4377	1.8541	0	0.0015666	0.0048517	0.13995	0.058169	0	4.6988	0	1.1459	4.0695	2.0173	0	0.0073085	0.0097035	0.50081	0.035969	0	4.4554	0	48.868
17	936	0	0	0	0.33592	3.3314	1.8252	0	0.0027019	0.0047604	0.8544	0.013926	0	3.4207	0	1.9555	3.4359	1.8536	0	0.0015102	0.0047604	0.14743	0.057492	0	4.6848	0	1.1457	4.0395	2.0098	0	0.0070408	0.0095207	0.50092	0.035638	0	4.4399	0	48.868
18	936	0	0	0	0.35365	3.3331	1.8257	0	0.0025716	0.0046725	0.84709	0.014227	0	3.4484	0	1.9399	3.4334	1.8529	0	0.0014557	0.0046725	0.1545	0.056732	0	4.6758	0	1.1468	4.0123	2.0031	0	0.0067809	0.0093451	0.5008	0.035453	0	4.4279	0	48.868
19	936	0	0	0	0.37046	3.3318	1.8253	0	0.0024507	0.0045886	0.84018	0.014399	0	3.4523	0	1.9249	3.4335	1.853	0	0.0014041	0.0045886	0.16144	0.056234	0	4.6632	0	1.1477	3.9867	1.9967	0	0.0065347	0.0091772	0.50081	0.035217	0	4.4202	0	48.868
20	936	0	0	0	0.38662	3.3343	1.826	0	0.0023343	0.0045069	0.83316	0.014652	0	3.4672	0	1.9086	3.4349	1.8534	0	0.0013536	0.0045069	0.16824	0.055287	0	4.653	0	1.1476	3.9637	1.9909	0	0.0062936	0.0090137	0.5007	0.034998	0	4.4092	0	48.868
21	936	0	0	0	0.40296	3.3393	1.8274	0	0.0022245	0.0044245	0.82652	0.014959	0	3.4839	0	1.8933	3.4354	1.8535	0	0.0013048	0.0044245	0.17505	0.05464	0	4.6416	0	1.1481	3.9426	1.9856	0	0.0060609	0.0088491	0.50079	0.034753	0	4.395	0	48.868
22	936	0	0	0	0.41743	3.3389	1.8273	0	0.0021201	0.0043418	0.81999	0.015066	0	3.4898	0	1.8771	3.4329	1.8528	0	0.0012576	0.0043418	0.18177	0.054013	0	4.6292	0	1.1473	3.9186	1.9795	0	0.0058359	0.0086835	0.50088	0.034545	0	4.381	0	48.868
23	936	0	0	0	0.43188	3.3384	1.8271	0	0.0020213	0.004263	0.81351	0.015283	0	3.5061	0	1.8629	3.4304	1.8521	0	0.0012123	0.004263	0.18816	0.053286	0	4.6247	0	1.1474	3.8963	1.9739	0	0.0056197	0.0085261	0.50083	0.034395	0	4.3699	0	48.868
24	936	0	0	0	0.44578	3.3367	1.8267	0	0.0019283	0.0041881	0.80731	0.015424	0	3.5086	0	1.849	3.4261	1.851	0	0.0011689	0.0041881	0.19452	0.052855	0	4.6082	0	1.1474	3.8736	1.9682	0	0.0054124	0.0083761	0.50091	0.034001	0	4.3631	0	48.868
25	936	0	0	0	0.4595	3.3348	1.8262	0	0.0018377	0.0041049	0.80094	0.015745	0	3.5187	0	1.836	3.4232	1.8502	0	0.001126	0.0041049	0.20066	0.052155	0	4.6034	0	1.1478	3.8527	1.9628	0	0.0052077	0.0082097	0.5008	0.033885	0	4.3572	0	48.868
0	936	0	0	0	-0.0005027	3.2745	1.8096	0	0.006441	0.0065013	1	0.010029	0	3.1001	0	2.2984	3.4206	1.8495	0	0.0027645	0.0065013	0	0.074764	0	4.9112	0	1.1489	4.6688	2.1607	0	0.012883	0.013003	0.5	0.042232	0	4.6962	0	48.868
1	936	0	0	0	0.022956	3.3031	1.8175	0	0.0060965	0.0063923	0.98967	0.010392	0	3.1456	0	2.2761	3.4439	1.8558	0	0.0026686	0.0063923	0.010026	0.073604	0	4.9059	0	1.1495	4.6427	2.1547	0	0.012446	0.012785	0.49985	0.042084	0	4.6846	0	48.868
2	936	0	0	0	0.045134	3.3163	1.8211	0	0.0057798	0.0062791	0.97988	0.010634	0	3.1843	0	2.2528	3.4531	1.8583	0	0.002577	0.0062791	0.019924	0.07261	0	4.8946	0	1.149	4.6031	2.1455	0	0.012029	0.012558	0.4999	0.041672	0	4.6729	0	48.868
3	936	0	0	0	0.067842	3.3246	1.8233	0	0.0054803	0.0061705	0.97018	0.010941	0	3.2001	0	2.23	3.4611	1.8604	0	0.0024881	0.0061705	0.029513	0.071623	0	4.879	0	1.1489	4.5616	2.1358	0	0.011621	0.012341	0.49985	0.041274	0	4.6575	0	48.868
4	936	0	0	0	0.090463	3.329	1.8246	0	0.0051966	0.0060597	0.96059	0.011133	0	3.226	0	2.2087	3.4598	1.8601	0	0.0024016	0.0060597	0.038943	0.070298	0	4.866	0	1.1496	4.5161	2.1251	0	0.011223	0.012119	0.49977	0.040721	0	4.6441	0	48.868
5	936	0	0	0	0.11106	3.3291	1.8246	0	0.0049304	0.0059471	0.95134	0.011356	0	3.2469	0	2.1861	3.4589	1.8598	0	0.0023177	0.0059471	0.048404	0.069095	0	4.8512	0	1.1486	4.4705	2.1144	0	0.010836	0.011894	0.49987	0.040275	0	4.6203	0	48.868
6	936	0	0	0	0.13242	3.3299	1.8248	0	0.0046805	0.0058382	0.94227	0.011563	0	3.2681	0	2.1646	3.4558	1.859	0	0.002237	0.0058382	0.057669	0.067934	0	4.8368	0	1.1485	4.4253	2.1036	0	0.010462	0.011676	0.49997	0.039815	0	4.6081	0	48.868
7	936	0	0	0	0.1534	3.3285	1.8244	0	0.0044451	0.0057341	0.93336	0.011857	0	3.2646	0	2.1444	3.4563	1.8591	0	0.0021593	0.0057341	0.066475	0.066901	0	4.8249	0	1.1489	4.3834	2.0936	0	0.0101	0.011468	0.49992	0.039424	0	4.5919	0	48.868
8	936	0	0	0	0.17385	3.3323	1.8255	0	0.0042202	0.0056287	0.92451	0.012081	0	3.299	0	2.123	3.4505	1.8576	0	0.0020833	0.0056287	0.075147	0.06572	0	4.8079	0	1.1484	4.3412	2.0835	0	0.0097446	0.011257	0.49983	0.038872	0	4.5737	0	48.868
9	936	0	0	0	0.19299	3.3334	1.8258	0	0.0040098	0.0055223	0.91602	0.012269	0	3.3047	0	2.1032	3.4505	1.8576	0	0.0020098	0.0055223	0.083997	0.064589	0	4.7933	0	1.1481	4.3042	2.0747	0	0.0094014	0.011045	0.50001	0.038428	0	4.5588	0	48.868
10	936	0	0	0	0.21205	3.3345	1.8261	0	0.0038132	0.0054252	0.90772	0.012505	0	3.3322	0	2.084	3.4486	1.857	0	0.00194	0.0054252	0.092361	0.063686	0	4.7796	0	1.148	4.2676	2.0658	0	0.0090733	0.01085	0.50004	0.038186	0	4.543	0	48.868
11	936	0	0	0	0.2302	3.3343	1.826	0	0.0036272	0.0053253	0.89958	0.01272	0	3.3431	0	2.0664	3.4489	1.8571	0	0.0018723	0.0053253	0.10056	0.06272	0	4.7698	0	1.1483	4.2345	2.0578	0	0.0087548	0.010651	0.50007	0.037761	0	4.5266	0	48.868
12	936	0	0	0	0.25007	3.3337	1.8258	0	0.0034488	0.0052272	0.89143	0.012971	0	3.3553	0	2.0475	3.4458	1.8563	0	0.0018061	0.0052272	0.10858	0.061904	0	4.7556	0	1.1488	4.1974	2.0488	0	0.0084423	0.010454	0.5	0.037404	0	4.512	0	48.868
13	936	0	0	0	0.26782	3.3345	1.8261	0	0.0032801	0.0051305	0.88358	0.013136	0	3.3666	0	2.0299	3.4457	1.8563	0	0.0017418	0.0051305	0.11663	0.061165	0	4.7449	0	1.1489	4.1663	2.0412	0	0.0081387	0.010261	0.5001	0.037108	0	4.4982	0	48.868
14	936	0	0	0	0.285	3.3363	1.8266	0	0.0031222	0.005038	0.8759	0.013421	0	3.3818	0	2.0118	3.4402	1.8548	0	0.0016805	0.005038	0.12443	0.059997	0	4.7268	0	1.1484	4.1337	2.0332	0	0.0078482	0.010076	0.50016	0.036633	0	4.4833	0	48.868
15	936	0	0	0	0.30338	3.3352	1.8263	0	0.0029716	0.0049447	0.86837	0.013562	0	3.3894	0	1.9931	3.4392	1.8545	0	0.0016207	0.0049447	0.13222	0.059334	0	4.7133	0	1.1482	4.101	2.0251	0	0.007565	0.0098894	0.5003	0.036438	0	4.4674	0	48.868
16	936	0	0	0	0.3202	3.3343	1.826	0	0.002829	0.0048525	0.86085	0.01379	0	3.4172	0	1.976	3.4385	1.8543	0	0.0015633	0.0048525	0.13956	0.058438	0	4.7063	0	1.1481	4.0718	2.0179	0	0.0072917	0.009705	0.50021	0.036136	0	4.4565	0	48.868
17	936	0	0	0	0.33676	3.3322	1.8254	0	0.0026949	0.0047653	0.85365	0.013992	0	3.4186	0	1.9596	3.439	1.8545	0	0.0015079	0.0047653	0.14692	0.057709	0	4.6942	0	1.1482	4.044	2.011	0	0.0070284	0.0095305	0.50028	0.035831	0	4.4471	0	48.868
18	936	0	0	0	0.35301	3.3331	1.8257	0	0.0025666	0.0046794	0.84661	0.014204	0	3.4386	0	1.9425	3.4381	1.8542	0	0.0014538	0.0046794	0.15431	0.056956	0	4.6798	0	1.1477	4.0172	2.0043	0	0.0067713	0.0093588	0.50046	0.035561	0	4.4318	0	48.868
19	936	0	0	0	0.37077	3.3348	1.8261	0	0.002441	0.0045915	0.83927	0.014391	0	3.4626	0	1.9269	3.4372	1.854	0	0.0014004	0.0045915	0.16124	0.05622	0	4.6703	0	1.1488	3.9913	1.9978	0	0.0065161	0.0091829	0.50026	0.035327	0	4.4205	0	48.868
20	936	0	0	0	0.386	3.3363	1.8265	0	0.0023255	0.0045075	0.83235	0.014629	0	3.4713	0	1.9108	3.4349	1.8533	0	0.0013501	0.0045075	0.16802	0.055566	0	4.6524	0	1.1484	3.9669	1.9917	0	0.006276	0.0090149	0.50019	0.035041	0	4.4078	0	48.868
21	936	0	0	0	0.40148	3.3372	1.8268	0	0.0022178	0.0044219	0.82574	0.014855	0	3.4797	0	1.896	3.432	1.8526	0	0.0013022	0.0044219	0.1747	0.054679	0	4.6458	0	1.1487	3.943	1.9857	0	0.0060479	0.0088439	0.50022	0.034807	0	4.396	0	48.868
22	936	0	0	0	0.41614	3.3392	1.8274	0	0.002116	0.0043432	0.81921	0.015022	0	3.4994	0	1.881	3.432	1.8526	0	0.0012563	0.0043432	0.18121	0.054119	0	4.6331	0	1.1486	3.922	1.9804	0	0.0058286	0.0086864	0.50021	0.03464	0	4.3844	0	48.868
23	936	0	0	0	0.43122	3.3371	1.8268	0	0.0020187	0.0042661	0.81287	0.015273	0	3.5039	0	1.8665	3.4303	1.8521	0	0.0012117	0.0042661	0.18756	0.053545	0	4.6233	0	1.1489	3.8987	1.9745	0	0.0056154	0.0085323	0.50022	0.034339	0	4.3785	0	48.868
24	936	0	0	0	0.44536	3.3401	1.8276	0	0.0019267	0.0041889	0.80662	0.015531	0	3.5091	0	1.8519	3.4268	1.8512	0	0.0011687	0.0041889	0.19386	0.052796	0	4.6137	0	1.1486	3.878	1.9693	0	0.0054103	0.0083778	0.50024	0.034227	0	4.3637	0	48.868
25	936	0	0	0	0.45803	3.3398	1.8275	0	0.0018382	0.0041076	0.8005	0.015583	0	3.525	0	1.838	3.4267	1.8511	0	0.0011267	0.0041076	0.20005	0.052061	0	4.6066	0	1.148	3.8594	1.9645	0	0.0052099	0.0082152	0.50027	0.033939	0	4.3536	0	48.868
