# Supplementary material for: Future Preventive Gene Therapy of Polygenic Diseases from a Population Genetics Perspective
Source: Int J Mol Sci. 2019 Oct 10;20(20):5013. doi: 10.3390/ijms20205013 (PMC6834143; doi:10.3390/ijms20205013)
Supplement: Supplementary file 1 [file ijms-20-05013-s001.zip › SuppFiles/Results/AdmixtureDifferentRisk/Admixture10xDifference/0.01/0.02/SimulationSummed.csv]

Generation	Variants	Editable	AveEditedSNPs	AveEditedEffect	Pop0Effect	Pop0Variance	Pop0SD	Pop0VarianceMultirunSD	Pop0FST	Pop0AFD	Pop0RegFract	Pop0Prev	Pop0PrevSD	Pop0AffectedEffect	Multirun0SD	Pop1Effect	Pop1Variance	Pop1SD	Pop1VarianceMultirunSD	Pop1FST	Pop1AFD	Pop1RegFract	Pop1Prev	Pop1PrevSD	Pop1AffectedEffect	Multirun1SD	CombinedEffect	CombinedVariance	CombinedSD	CombinedVarianceMultirunSD	CombinedFST	CombinedAFD	CombinedRegFract	CombinedPrev	CombinedPrevSD	CombinedAffectedEffect	MultirunCombSD	Baseline Effect
0	936	0	0	0	-0.00023587	3.2754	1.8098	0.0014004	0.0064418	0.0065009	1	0.010004	2.0135e-05	3.0935	0.00055337	2.2986	3.4213	1.8497	0.0021582	0.002765	0.0065009	0	0.074682	0.00010774	4.913	0.00036589	1.1492	4.6695	2.1609	0.0016012	0.012884	0.013002	0.5	0.042325	5.3299e-05	4.6975	0.00033526	48.868
1	936	0	0	0	0.022867	3.3027	1.8173	0.001685	0.0061028	0.0063939	0.98993	0.010378	3.2485e-05	3.1482	0.00054708	2.2752	3.4458	1.8563	0.0023586	0.0026698	0.0063939	0.010163	0.073681	0.00013085	4.9059	0.00098866	1.149	4.6424	2.1546	0.0017348	0.012453	0.012788	0.50005	0.042059	4.3263e-05	4.6879	0.00045878	48.868
2	936	0	0	0	0.045516	3.317	1.8213	0.0017411	0.0057833	0.0062831	0.98002	0.010661	4.5853e-05	3.1842	0.0011234	2.2522	3.4558	1.859	0.0031113	0.0025777	0.0062831	0.020031	0.072605	0.00010012	4.8943	0.0012053	1.1488	4.6037	2.1456	0.0020794	0.012033	0.012566	0.50003	0.041655	6.0677e-05	4.6746	0.00062923	48.868
3	936	0	0	0	0.067769	3.3246	1.8234	0.0019275	0.0054821	0.006172	0.97029	0.01092	3.5879e-05	3.2084	0.0012024	2.2296	3.4609	1.8604	0.0020758	0.0024883	0.006172	0.029721	0.071469	8.8193e-05	4.882	0.0012704	1.1487	4.5612	2.1357	0.0020266	0.011623	0.012344	0.5	0.041181	5.2201e-05	4.6588	0.0008443	48.868
4	936	0	0	0	0.090095	3.3289	1.8245	0.0021204	0.0051987	0.0060618	0.96073	0.011167	3.1417e-05	3.2279	0.0013703	2.2078	3.461	1.8604	0.0027762	0.0024018	0.0060618	0.039164	0.070265	9.2928e-05	4.8669	0.0012382	1.1489	4.5161	2.1251	0.0018836	0.011225	0.012124	0.49995	0.040715	6.255e-05	4.6419	0.00088273	48.868
5	936	0	0	0	0.11182	3.3309	1.8251	0.002403	0.0049308	0.0059525	0.95132	0.011402	4.2952e-05	3.2459	0.0013049	2.1866	3.4605	1.8602	0.0024388	0.002318	0.0059525	0.048424	0.069186	0.00014929	4.8528	0.001494	1.1492	4.4718	2.1147	0.0021531	0.010837	0.011905	0.49987	0.040245	5.7414e-05	4.6264	0.00091109	48.868
6	936	0	0	0	0.13283	3.3316	1.8253	0.0020938	0.0046821	0.0058449	0.94229	0.011616	5.357e-05	3.2636	0.0014825	2.1658	3.459	1.8598	0.0019518	0.0022377	0.0058449	0.057542	0.06805	8.7402e-05	4.8399	0.0014194	1.1493	4.4285	2.1044	0.0024338	0.010465	0.01169	0.49991	0.039827	5.2546e-05	4.6102	0.0010363	48.868
7	936	0	0	0	0.15323	3.331	1.8251	0.0024975	0.0044458	0.0057381	0.93337	0.011825	4.5717e-05	3.2766	0.0014069	2.1452	3.4582	1.8596	0.0021786	0.0021595	0.0057381	0.066565	0.066951	0.00010111	4.8251	0.0017957	1.1492	4.3866	2.0944	0.0026643	0.010101	0.011476	0.49997	0.039398	7.4875e-05	4.5928	0.0010831	48.868
8	936	0	0	0	0.17338	3.3317	1.8253	0.0024989	0.0042234	0.005633	0.92463	0.012056	2.4257e-05	3.2958	0.0015278	2.1249	3.4546	1.8586	0.0015386	0.0020842	0.005633	0.075323	0.06589	0.00013816	4.8096	0.0021869	1.1491	4.3453	2.0845	0.0032156	0.0097492	0.011266	0.49998	0.038954	6.5955e-05	4.5756	0.001341	48.868
9	936	0	0	0	0.19313	3.3315	1.8252	0.0016892	0.0040129	0.0055298	0.91607	0.012282	4.6199e-05	3.312	0.0014924	2.105	3.453	1.8582	0.0021115	0.002011	0.0055298	0.083931	0.064815	9.5708e-05	4.7972	0.0019475	1.149	4.3061	2.0751	0.00251	0.0094069	0.01106	0.5	0.03859	8.8722e-05	4.5603	0.0012011	48.868
10	936	0	0	0	0.21239	3.3324	1.8255	0.0017333	0.0038138	0.005428	0.90765	0.012507	3.8678e-05	3.3269	0.0015563	2.0854	3.4505	1.8576	0.002108	0.0019403	0.005428	0.092336	0.063833	9.4837e-05	4.7829	0.0019329	1.1489	4.2686	2.066	0.0024444	0.0090747	0.010856	0.49999	0.038176	5.9139e-05	4.545	0.0012594	48.868
11	936	0	0	0	0.23126	3.3337	1.8258	0.0014666	0.0036262	0.0053285	0.89945	0.01271	4.0754e-05	3.3433	0.0016313	2.0664	3.4488	1.8571	0.0020627	0.0018721	0.0053285	0.1006	0.062859	0.0001076	4.7691	0.0021216	1.1488	4.2332	2.0575	0.0025233	0.0087534	0.010657	0.50002	0.037782	4.6991e-05	4.5284	0.0013559	48.868
12	936	0	0	0	0.24994	3.3338	1.8259	0.0014238	0.0034493	0.0052307	0.89144	0.012934	3.2057e-05	3.3586	0.0016924	2.0478	3.4469	1.8566	0.0013792	0.0018063	0.0052307	0.10868	0.061941	0.00011258	4.7563	0.0024092	1.1488	4.1984	2.049	0.0027094	0.008443	0.010461	0.50006	0.037464	7.6985e-05	4.5137	0.0015212	48.868
13	936	0	0	0	0.26793	3.3342	1.826	0.0024353	0.0032807	0.0051331	0.88355	0.013152	3.7373e-05	3.371	0.0019417	2.0294	3.4448	1.856	0.0023309	0.0017421	0.0051331	0.11667	0.061015	0.00014954	4.7428	0.0026646	1.1487	4.1652	2.0409	0.003079	0.0081398	0.010266	0.50011	0.037063	0.0001032	4.4988	0.0017736	48.868
14	936	0	0	0	0.28577	3.3348	1.8261	0.0019905	0.0031217	0.005038	0.87581	0.01338	4.2769e-05	3.3838	0.00193	2.0115	3.4421	1.8553	0.002004	0.0016804	0.005038	0.12441	0.060172	0.00012028	4.7301	0.0025391	1.1486	4.1329	2.033	0.003172	0.0078476	0.010076	0.50011	0.036769	8.6292e-05	4.4854	0.0016141	48.868
15	936	0	0	0	0.30358	3.3347	1.8261	0.0015896	0.0029704	0.004943	0.86816	0.013597	4.537e-05	3.3972	0.0017967	1.994	3.4392	1.8545	0.0019122	0.0016205	0.004943	0.132	0.059309	0.00018426	4.7167	0.0024068	1.1488	4.1013	2.0252	0.003032	0.0075634	0.0098861	0.50008	0.036445	7.3653e-05	4.4708	0.0014764	48.868
16	936	0	0	0	0.32087	3.3349	1.8262	0.0014718	0.0028276	0.0048521	0.86071	0.013788	5.1016e-05	3.4145	0.0018033	1.9769	3.438	1.8542	0.0015309	0.0015629	0.0048521	0.13942	0.058476	0.00017281	4.7044	0.0028248	1.1489	4.0721	2.0179	0.0033463	0.0072893	0.0097043	0.50006	0.03612	8.4591e-05	4.4573	0.0015117	48.868
17	936	0	0	0	0.33715	3.3333	1.8257	0.0016577	0.0026923	0.0047622	0.85342	0.013984	4.0262e-05	3.4271	0.0015328	1.9605	3.4372	1.854	0.0019265	0.0015071	0.0047622	0.14675	0.057702	0.00014323	4.6928	0.0027496	1.1488	4.0441	2.011	0.0030151	0.0070241	0.0095244	0.50009	0.035852	7.5398e-05	4.4456	0.0013841	48.868
18	936	0	0	0	0.35349	3.3343	1.826	0.0011795	0.0025638	0.0046742	0.84626	0.014206	6.2426e-05	3.4401	0.0013888	1.9443	3.4354	1.8535	0.0019491	0.0014531	0.0046742	0.1539	0.056964	0.00012472	4.6806	0.0026718	1.1489	4.0175	2.0044	0.0030228	0.0067669	0.0093483	0.50008	0.035602	7.9086e-05	4.4326	0.0010943	48.868
19	936	0	0	0	0.36981	3.3343	1.826	0.0018887	0.0024422	0.004588	0.83928	0.014401	5.1855e-05	3.453	0.0016981	1.9282	3.4336	1.853	0.0017886	0.001401	0.004588	0.16093	0.056234	0.0001285	4.6687	0.002813	1.149	3.9911	1.9978	0.0032301	0.0065189	0.0091761	0.50011	0.035305	4.6933e-05	4.4215	0.0010826	48.868
20	936	0	0	0	0.38566	3.335	1.8262	0.0016095	0.0023268	0.004503	0.83241	0.014617	3.9175e-05	3.4651	0.0015486	1.9123	3.4326	1.8527	0.0015672	0.0013507	0.004503	0.16778	0.055491	0.00015076	4.6577	0.0029923	1.149	3.9665	1.9916	0.0028802	0.0062789	0.0090059	0.50009	0.035059	6.3234e-05	4.4101	0.0012024	48.868
21	936	0	0	0	0.40105	3.3364	1.8266	0.0018591	0.0022178	0.0044197	0.82573	0.014842	6.6519e-05	3.4803	0.0020161	1.897	3.4312	1.8524	0.0020646	0.0013023	0.0044197	0.17449	0.054795	0.00014595	4.647	0.002836	1.149	3.9433	1.9858	0.0029887	0.006048	0.0088394	0.50011	0.034835	6.2586e-05	4.3975	0.0010972	48.868
22	936	0	0	0	0.41627	3.3369	1.8267	0.0017664	0.0021142	0.0043381	0.81919	0.015052	2.9066e-05	3.4916	0.0021671	1.8818	3.4305	1.8522	0.0013952	0.0012555	0.0043381	0.1811	0.054128	0.00011583	4.6356	0.0030281	1.149	3.9206	1.9801	0.0028957	0.0058247	0.0086761	0.50014	0.034616	7.5966e-05	4.3859	0.0014145	48.868
23	936	0	0	0	0.43076	3.337	1.8268	0.0019479	0.0020157	0.0042575	0.81277	0.015255	6.332e-05	3.5032	0.0025359	1.867	3.4282	1.8515	0.0026483	0.0012102	0.0042575	0.18755	0.053485	0.0001911	4.6236	0.0029838	1.1489	3.8983	1.9744	0.002937	0.0056087	0.008515	0.50016	0.034358	7.8521e-05	4.3756	0.0015275	48.868
24	936	0	0	0	0.44518	3.3378	1.827	0.0017434	0.0019223	0.0041795	0.80641	0.015446	4.8983e-05	3.512	0.0024941	1.8525	3.4259	1.8509	0.002319	0.0011666	0.0041795	0.19383	0.052881	0.00014556	4.6125	0.0027461	1.1489	3.877	1.969	0.0036867	0.0054004	0.0083591	0.50012	0.034143	8.5729e-05	4.364	0.0014863	48.868
25	936	0	0	0	0.45907	3.3375	1.8269	0.0019431	0.0018332	0.004102	0.80024	0.015658	6.8281e-05	3.5234	0.0023856	1.8385	3.4239	1.8504	0.0021841	0.0011243	0.004102	0.20007	0.052234	0.00014277	4.6015	0.0028706	1.1488	3.8564	1.9638	0.0034552	0.0051987	0.008204	0.50016	0.033943	5.128e-05	4.3544	0.0013477	48.868
