# Supplementary material for: Future Preventive Gene Therapy of Polygenic Diseases from a Population Genetics Perspective
Source: Int J Mol Sci. 2019 Oct 10;20(20):5013. doi: 10.3390/ijms20205013 (PMC6834143; doi:10.3390/ijms20205013)
Supplement: Supplementary file 1 [file ijms-20-05013-s001.zip › SuppFiles/Results/AdmixtureDifferentRisk/Admixture10xDifference/0.01/0.1/SimulationAllRuns.csv]

Generation	Variants	Editable	AveEditedSNPs	AveEditedEffect	Pop0Effect	Pop0Variance	Pop0SD	Pop0VarianceMultirunSD	Pop0FST	Pop0AFD	Pop0RegFract	Pop0Prev	Pop0PrevSD	Pop0AffectedEffect	Multirun0SD	Pop1Effect	Pop1Variance	Pop1SD	Pop1VarianceMultirunSD	Pop1FST	Pop1AFD	Pop1RegFract	Pop1Prev	Pop1PrevSD	Pop1AffectedEffect	Multirun1SD	CombinedEffect	CombinedVariance	CombinedSD	CombinedVarianceMultirunSD	CombinedFST	CombinedAFD	CombinedRegFract	CombinedPrev	CombinedPrevSD	CombinedAffectedEffect	MultirunCombSD	Baseline Effect
0	936	0	0	0	-0.00041988	3.2757	1.8099	0	0.006441	0.0065011	1	0.010007	0	3.0989	0	2.2979	3.4209	1.8496	0	0.0027645	0.0065011	0	0.074623	0	4.9101	0	1.1487	4.6688	2.1607	0	0.012883	0.013002	0.5	0.042293	0	4.6975	0	48.868
1	936	0	0	0	0.11508	3.4027	1.8446	0	0.0048894	0.0058729	0.94997	0.011851	0	3.3338	0	2.1817	3.5335	1.8798	0	0.0023039	0.0058729	0.050227	0.069933	0	4.8781	0	1.1484	4.5358	2.1297	0	0.010773	0.011746	0.5001	0.040931	0	4.6531	0	48.868
2	936	0	0	0	0.21942	3.45	1.8574	0	0.0037469	0.0053044	0.90487	0.013306	0	3.4508	0	2.0781	3.5629	1.8876	0	0.0019158	0.0053044	0.095222	0.065309	0	4.8233	0	1.1488	4.3702	2.0905	0	0.0089597	0.010609	0.50005	0.039272	0	4.5878	0	48.868
3	936	0	0	0	0.31149	3.4573	1.8594	0	0.0028961	0.0047925	0.86439	0.014425	0	3.5104	0	1.985	3.5613	1.8871	0	0.0015903	0.0047925	0.1358	0.060679	0	4.7643	0	1.1483	4.2095	2.0517	0	0.0074204	0.009585	0.5001	0.037549	0	4.5257	0	48.868
4	936	0	0	0	0.39646	3.4504	1.8575	0	0.0022525	0.0043308	0.82789	0.015519	0	3.5727	0	1.9008	3.5419	1.882	0	0.0013176	0.0043308	0.17226	0.056627	0	4.7002	0	1.1486	4.0619	2.0154	0	0.0061211	0.0086616	0.50008	0.036109	0	4.4548	0	48.868
5	936	0	0	0	0.47257	3.4381	1.8542	0	0.0017603	0.0039097	0.79509	0.016567	0	3.6211	0	1.8246	3.5213	1.8765	0	0.0010889	0.0039097	0.20535	0.052934	0	4.6407	0	1.1486	3.9367	1.9841	0	0.0050299	0.0078194	0.50022	0.034759	0	4.3972	0	48.868
6	936	0	0	0	0.54053	3.4237	1.8503	0	0.0013828	0.0035323	0.76558	0.017462	0	3.6528	0	1.7551	3.5022	1.8714	0	0.00089892	0.0035323	0.23501	0.049763	0	4.5813	0	1.1478	3.8317	1.9575	0	0.0041245	0.0070645	0.50029	0.033601	0	4.3435	0	48.868
7	936	0	0	0	0.6033	3.4117	1.8471	0	0.00109	0.0031931	0.73895	0.018298	0	3.6932	0	1.696	3.4775	1.8648	0	0.00074075	0.0031931	0.26152	0.047182	0	4.528	0	1.1496	3.7431	1.9347	0	0.0033734	0.0063861	0.50023	0.032752	0	4.2979	0	48.868
8	936	0	0	0	0.65799	3.4027	1.8447	0	0.00086179	0.0028889	0.71511	0.019182	0	3.7332	0	1.6417	3.4589	1.8598	0	0.00060932	0.0028889	0.28554	0.044973	0	4.4859	0	1.1498	3.6727	1.9164	0	0.0027533	0.0057778	0.50033	0.032038	0	4.2616	0	48.868
9	936	0	0	0	0.70816	3.3975	1.8432	0	0.00068195	0.0026126	0.69331	0.020021	0	3.7636	0	1.5923	3.446	1.8563	0	0.00049971	0.0026126	0.30708	0.043219	0	4.4429	0	1.1502	3.6172	1.9019	0	0.0022399	0.0052252	0.5002	0.03159	0	4.228	0	48.868
10	936	0	0	0	0.7526	3.3871	1.8404	0	0.00054256	0.0023659	0.67397	0.020699	0	3.8001	0	1.5478	3.4333	1.8529	0	0.00041031	0.0023659	0.32633	0.041495	0	4.4066	0	1.1502	3.5683	1.889	0	0.0018247	0.0047318	0.50015	0.031027	0	4.2034	0	48.868
11	936	0	0	0	0.79125	3.3793	1.8383	0	0.00043247	0.0021465	0.65657	0.02135	0	3.8124	0	1.5087	3.4223	1.85	0	0.00033644	0.0021465	0.34369	0.03995	0	4.3736	0	1.15	3.5295	1.8787	0	0.0014846	0.004293	0.50013	0.030703	0	4.1809	0	48.868
12	936	0	0	0	0.82733	3.3732	1.8366	0	0.00034543	0.0019491	0.64092	0.021953	0	3.8373	0	1.4735	3.4128	1.8474	0	0.00027563	0.0019491	0.35943	0.038682	0	4.3364	0	1.1504	3.4974	1.8701	0	0.0012071	0.0038983	0.50017	0.030283	0	4.1606	0	48.868
13	936	0	0	0	0.86071	3.3691	1.8355	0	0.00027658	0.0017653	0.62685	0.022633	0	3.8571	0	1.4415	3.4072	1.8458	0	0.00022575	0.0017653	0.37349	0.037591	0	4.3151	0	1.1511	3.4725	1.8635	0	0.00098164	0.0035306	0.50017	0.030182	0	4.1458	0	48.868
14	936	0	0	0	0.8888	3.3661	1.8347	0	0.0002213	0.0016051	0.61421	0.023259	0	3.881	0	1.4132	3.3975	1.8432	0	0.00018437	0.0016051	0.3862	0.036634	0	4.2902	0	1.151	3.4506	1.8576	0	0.00079625	0.0032101	0.50021	0.029903	0	4.1315	0	48.868
15	936	0	0	0	0.9154	3.3646	1.8343	0	0.00017745	0.0014595	0.60276	0.023705	0	3.8979	0	1.3881	3.393	1.842	0	0.00015058	0.0014595	0.39757	0.035866	0	4.2659	0	1.1518	3.4347	1.8533	0	0.00064616	0.002919	0.50016	0.029748	0	4.1198	0	48.868
16	936	0	0	0	0.93921	3.3657	1.8346	0	0.00014217	0.0013269	0.59249	0.024293	0	3.9124	0	1.3643	3.3892	1.841	0	0.00012267	0.0013269	0.40785	0.035113	0	4.2523	0	1.1518	3.4226	1.85	0	0.0005232	0.0026538	0.50017	0.029621	0	4.1125	0	48.868
17	936	0	0	0	0.95963	3.3645	1.8342	0	0.00011438	0.0012049	0.58325	0.024595	0	3.9337	0	1.3431	3.3874	1.8405	0	0.00010016	0.0012049	0.41708	0.034415	0	4.2359	0	1.1514	3.4127	1.8473	0	0.0004248	0.0024097	0.50017	0.029515	0	4.1081	0	48.868
18	936	0	0	0	0.97878	3.3636	1.834	0	9.182e-05	0.0010953	0.57493	0.024965	0	3.9426	0	1.3242	3.3857	1.84	0	8.1494e-05	0.0010953	0.42538	0.033936	0	4.2122	0	1.1515	3.4045	1.8451	0	0.00034381	0.0021906	0.50015	0.029449	0	4.1004	0	48.868
19	936	0	0	0	0.99631	3.3619	1.8335	0	7.386e-05	0.00099928	0.56743	0.025349	0	3.9557	0	1.3059	3.3836	1.8395	0	6.6347e-05	0.00099928	0.43291	0.03338	0	4.2021	0	1.1511	3.3967	1.843	0	0.00027855	0.0019986	0.50017	0.029328	0	4.095	0	48.868
20	936	0	0	0	1.012	3.3653	1.8345	0	5.9394e-05	0.00091151	0.56068	0.025659	0	3.9715	0	1.2907	3.3818	1.839	0	5.3935e-05	0.00091151	0.43965	0.032911	0	4.1906	0	1.1513	3.3929	1.842	0	0.00022541	0.001823	0.50016	0.029292	0	4.0972	0	48.868
21	936	0	0	0	1.0259	3.3654	1.8345	0	4.7747e-05	0.00083586	0.55461	0.026078	0	3.982	0	1.2767	3.3829	1.8393	0	4.3786e-05	0.00083586	0.44571	0.032454	0	4.1844	0	1.1513	3.3899	1.8412	0	0.00018225	0.0016717	0.50016	0.029294	0	4.0947	0	48.868
22	936	0	0	0	1.0385	3.3628	1.8338	0	3.8584e-05	0.0007645	0.54913	0.026301	0	3.9887	0	1.2646	3.3825	1.8392	0	3.569e-05	0.0007645	0.45115	0.032226	0	4.1727	0	1.1516	3.3854	1.8399	0	0.00014799	0.001529	0.50014	0.029323	0	4.0899	0	48.868
23	936	0	0	0	1.0499	3.3632	1.8339	0	3.1175e-05	0.00070296	0.54423	0.026629	0	4.0067	0	1.2545	3.3813	1.8388	0	2.9063e-05	0.00070296	0.45607	0.031922	0	4.1692	0	1.1522	3.3827	1.8392	0	0.0001201	0.0014059	0.50015	0.029251	0	4.0882	0	48.868
24	936	0	0	0	1.059	3.3641	1.8342	0	2.5213e-05	0.00064725	0.53983	0.026799	0	4.007	0	1.2453	3.3772	1.8377	0	2.367e-05	0.00064725	0.46046	0.031654	0	4.1588	0	1.1522	3.3794	1.8383	0	9.7501e-05	0.0012945	0.50015	0.029138	0	4.0889	0	48.868
25	936	0	0	0	1.0687	3.3638	1.8341	0	2.0406e-05	0.00059628	0.53584	0.027081	0	4.0185	0	1.2361	3.3732	1.8366	0	1.9278e-05	0.00059628	0.46443	0.031287	0	4.1525	0	1.1524	3.3755	1.8373	0	7.918e-05	0.0011926	0.50014	0.029134	0	4.0895	0	48.868
0	936	0	0	0	0.00053563	3.2748	1.8096	0	0.0064407	0.0064998	1	0.0099889	0	3.101	0	2.299	3.4215	1.8497	0	0.0027644	0.0064998	0	0.074549	0	4.9131	0	1.1497	4.6688	2.1607	0	0.012882	0.013	0.5	0.042393	0	4.6959	0	48.868
1	936	0	0	0	0.11587	3.4016	1.8443	0	0.0048901	0.0058741	0.94988	0.011899	0	3.3268	0	2.1849	3.533	1.8796	0	0.0023047	0.0058741	0.049958	0.070195	0	4.8773	0	1.1504	4.5375	2.1301	0	0.010776	0.011748	0.49992	0.040922	0	4.6527	0	48.868
2	936	0	0	0	0.21956	3.446	1.8563	0	0.0037487	0.0053106	0.90475	0.013277	0	3.444	0	2.0809	3.5653	1.8882	0	0.001917	0.0053106	0.09493	0.065194	0	4.8286	0	1.1502	4.3718	2.0909	0	0.0089643	0.010621	0.49984	0.039331	0	4.5922	0	48.868
3	936	0	0	0	0.31404	3.457	1.8593	0	0.0028923	0.0047941	0.86384	0.014489	0	3.515	0	1.9877	3.5618	1.8873	0	0.0015897	0.0047941	0.13545	0.060722	0	4.7679	0	1.1509	4.2097	2.0518	0	0.0074155	0.0095883	0.49964	0.037682	0	4.5249	0	48.868
4	936	0	0	0	0.39794	3.4471	1.8566	0	0.0022489	0.0043279	0.82737	0.015584	0	3.5771	0	1.9023	3.5429	1.8822	0	0.0013164	0.0043279	0.17212	0.056744	0	4.699	0	1.1501	4.0608	2.0151	0	0.0061147	0.0086557	0.49974	0.036015	0	4.4572	0	48.868
5	936	0	0	0	0.47237	3.4352	1.8534	0	0.0017572	0.0039093	0.79453	0.016498	0	3.6233	0	1.8268	3.5218	1.8767	0	0.0010878	0.0039093	0.20499	0.053073	0	4.64	0	1.1496	3.9371	1.9842	0	0.005024	0.0078186	0.49976	0.034812	0	4.3991	0	48.868
6	936	0	0	0	0.54013	3.4237	1.8503	0	0.0013807	0.0035375	0.76503	0.017504	0	3.6613	0	1.7605	3.5039	1.8719	0	0.00089821	0.0035375	0.23447	0.050089	0	4.5905	0	1.1503	3.8362	1.9586	0	0.0041203	0.0070751	0.49975	0.033777	0	4.3512	0	48.868
7	936	0	0	0	0.60088	3.4131	1.8475	0	0.0010881	0.0031991	0.73849	0.018355	0	3.6978	0	1.6995	3.4795	1.8654	0	0.00073985	0.0031991	0.26123	0.047488	0	4.5416	0	1.1502	3.748	1.936	0	0.0033689	0.0063981	0.49986	0.032913	0	4.3035	0	48.868
8	936	0	0	0	0.65482	3.4022	1.8445	0	0.00086091	0.0028934	0.71457	0.019154	0	3.7189	0	1.645	3.4631	1.8609	0	0.00060893	0.0028934	0.2851	0.0451	0	4.4933	0	1.1499	3.6778	1.9178	0	0.0027512	0.0057869	0.49984	0.032167	0	4.2639	0	48.868
9	936	0	0	0	0.70498	3.3925	1.8419	0	0.00068241	0.0026162	0.69314	0.01986	0	3.7531	0	1.5952	3.4507	1.8576	0	0.00050004	0.0026162	0.30672	0.043271	0	4.4456	0	1.1501	3.6197	1.9026	0	0.0022413	0.0052325	0.49993	0.031549	0	4.2308	0	48.868
10	936	0	0	0	0.7491	3.386	1.8401	0	0.00054239	0.0023675	0.67371	0.020597	0	3.7825	0	1.5501	3.436	1.8536	0	0.00041023	0.0023675	0.32605	0.041572	0	4.4082	0	1.1496	3.5714	1.8898	0	0.0018242	0.004735	0.49988	0.031094	0	4.203	0	48.868
11	936	0	0	0	0.7892	3.3799	1.8385	0	0.00043205	0.0021423	0.65635	0.02122	0	3.8114	0	1.5094	3.4268	1.8512	0	0.00033617	0.0021423	0.34354	0.040023	0	4.3725	0	1.1493	3.533	1.8796	0	0.0014833	0.0042846	0.49994	0.030615	0	4.182	0	48.868
12	936	0	0	0	0.82522	3.3754	1.8372	0	0.00034471	0.0019392	0.6406	0.021935	0	3.834	0	1.4736	3.4177	1.8487	0	0.00027513	0.0019392	0.35915	0.038728	0	4.3477	0	1.1494	3.5017	1.8713	0	0.0012048	0.0038783	0.49988	0.030364	0	4.1574	0	48.868
13	936	0	0	0	0.85764	3.3696	1.8357	0	0.00027555	0.0017568	0.62658	0.022542	0	3.8566	0	1.4409	3.4113	1.847	0	0.00022499	0.0017568	0.37334	0.037634	0	4.3181	0	1.1493	3.4755	1.8643	0	0.00097821	0.0035136	0.49996	0.030011	0	4.147	0	48.868
14	936	0	0	0	0.88738	3.3692	1.8355	0	0.00022071	0.0015946	0.61391	0.023033	0	3.8833	0	1.4122	3.4014	1.8443	0	0.00018393	0.0015946	0.38602	0.036562	0	4.2925	0	1.1498	3.4542	1.8585	0	0.00079425	0.0031892	0.49997	0.029878	0	4.131	0	48.868
15	936	0	0	0	0.91329	3.3682	1.8353	0	0.0001772	0.0014446	0.60253	0.023709	0	3.8938	0	1.386	3.3985	1.8435	0	0.00015039	0.0014446	0.39744	0.035894	0	4.2703	0	1.1496	3.4392	1.8545	0	0.00064527	0.0028893	0.49999	0.02971	0	4.1228	0	48.868
16	936	0	0	0	0.93659	3.3655	1.8345	0	0.00014205	0.0013123	0.59218	0.024123	0	3.9129	0	1.3623	3.396	1.8428	0	0.00012258	0.0013123	0.40769	0.035043	0	4.2537	0	1.1495	3.4261	1.851	0	0.00052275	0.0026246	0.49993	0.029601	0	4.1148	0	48.868
17	936	0	0	0	0.95782	3.3638	1.8341	0	0.00011426	0.0012003	0.58298	0.024496	0	3.932	0	1.341	3.3918	1.8417	0	0.00010006	0.0012003	0.41689	0.034354	0	4.2336	0	1.1494	3.4145	1.8478	0	0.00042437	0.0024007	0.49994	0.029537	0	4.1072	0	48.868
18	936	0	0	0	0.97633	3.3647	1.8343	0	9.1792e-05	0.0010959	0.57464	0.024908	0	3.9402	0	1.3227	3.3876	1.8405	0	8.1471e-05	0.0010959	0.42519	0.033879	0	4.2108	0	1.1495	3.4062	1.8456	0	0.00034371	0.0021918	0.49991	0.029386	0	4.1023	0	48.868
19	936	0	0	0	0.99502	3.3617	1.8335	0	7.3764e-05	0.00099897	0.56713	0.025393	0	3.9578	0	1.3043	3.3831	1.8393	0	6.6266e-05	0.00099897	0.43268	0.033237	0	4.2021	0	1.1497	3.3963	1.8429	0	0.00027821	0.0019979	0.49991	0.029238	0	4.0976	0	48.868
20	936	0	0	0	1.0104	3.3614	1.8334	0	5.944e-05	0.00091519	0.56039	0.025744	0	3.9675	0	1.2902	3.3793	1.8383	0	5.3975e-05	0.00091519	0.4394	0.03283	0	4.1876	0	1.1503	3.3899	1.8412	0	0.0002256	0.0018304	0.49989	0.029324	0	4.0928	0	48.868
21	936	0	0	0	1.0253	3.3659	1.8346	0	4.7956e-05	0.00083672	0.55434	0.026033	0	3.9784	0	1.2757	3.3793	1.8383	0	4.397e-05	0.00083672	0.44544	0.032505	0	4.1797	0	1.1505	3.3883	1.8407	0	0.00018302	0.0016734	0.49989	0.029188	0	4.0931	0	48.868
22	936	0	0	0	1.0364	3.3644	1.8342	0	3.8703e-05	0.00076885	0.54888	0.026246	0	3.9968	0	1.2635	3.3765	1.8375	0	3.5796e-05	0.00076885	0.45088	0.031964	0	4.1708	0	1.1499	3.3834	1.8394	0	0.00014844	0.0015377	0.49988	0.0292	0	4.0866	0	48.868
23	936	0	0	0	1.0486	3.3642	1.8342	0	3.1212e-05	0.00070875	0.54397	0.026645	0	3.9995	0	1.2526	3.3754	1.8372	0	2.9096e-05	0.00070875	0.45577	0.031663	0	4.1622	0	1.1506	3.3802	1.8385	0	0.00012024	0.0014175	0.49987	0.029136	0	4.089	0	48.868
24	936	0	0	0	1.0585	3.3656	1.8346	0	2.5216e-05	0.00064866	0.53956	0.026872	0	4.0072	0	1.2427	3.3773	1.8378	0	2.3673e-05	0.00064866	0.46019	0.031467	0	4.154	0	1.1506	3.3799	1.8385	0	9.7515e-05	0.0012973	0.49987	0.029146	0	4.0861	0	48.868
25	936	0	0	0	1.0671	3.3654	1.8345	0	2.0386e-05	0.00059628	0.53559	0.027032	0	4.0135	0	1.234	3.375	1.8371	0	1.9261e-05	0.00059628	0.46418	0.031207	0	4.1385	0	1.1505	3.3772	1.8377	0	7.9107e-05	0.0011926	0.49989	0.029101	0	4.0846	0	48.868
0	936	0	0	0	-0.0019396	3.2744	1.8095	0	0.0064408	0.006499	1	0.010028	0	3.0907	0	2.2988	3.4221	1.8499	0	0.0027644	0.006499	0	0.074694	0	4.9112	0	1.1484	4.6715	2.1614	0	0.012882	0.012998	0.5	0.042258	0	4.6993	0	48.868
1	936	0	0	0	0.11216	3.4022	1.8445	0	0.0048904	0.0058749	0.95	0.011852	0	3.3415	0	2.1834	3.5361	1.8804	0	0.0023043	0.0058749	0.050109	0.070104	0	4.8781	0	1.1478	4.5416	2.1311	0	0.010775	0.01175	0.50006	0.040994	0	4.6549	0	48.868
2	936	0	0	0	0.21422	3.4431	1.8556	0	0.003752	0.0053123	0.90511	0.013215	0	3.4412	0	2.0801	3.5703	1.8895	0	0.0019174	0.0053123	0.095261	0.065272	0	4.8246	0	1.1471	4.3771	2.0921	0	0.008968	0.010625	0.50019	0.039299	0	4.5939	0	48.868
3	936	0	0	0	0.30742	3.4526	1.8581	0	0.0029004	0.0047984	0.86465	0.01445	0	3.5148	0	1.9869	3.5669	1.8886	0	0.0015919	0.0047984	0.13587	0.060918	0	4.7645	0	1.1472	4.2149	2.053	0	0.0074282	0.0095967	0.50026	0.037544	0	4.5277	0	48.868
4	936	0	0	0	0.39171	3.449	1.8571	0	0.0022568	0.0043364	0.82826	0.015487	0	3.5754	0	1.9021	3.5517	1.8846	0	0.0013193	0.0043364	0.17237	0.056869	0	4.7062	0	1.1469	4.0706	2.0176	0	0.0061297	0.0086729	0.50032	0.036128	0	4.4621	0	48.868
5	936	0	0	0	0.46755	3.4376	1.8541	0	0.0017641	0.0039184	0.79532	0.016473	0	3.6162	0	1.8265	3.5273	1.8781	0	0.0010908	0.0039184	0.20521	0.05312	0	4.6449	0	1.147	3.9441	1.986	0	0.005039	0.0078369	0.50026	0.03488	0	4.3994	0	48.868
6	936	0	0	0	0.53538	3.4242	1.8505	0	0.0013856	0.0035404	0.76578	0.017373	0	3.6614	0	1.7577	3.5029	1.8716	0	0.00090045	0.0035404	0.23473	0.05005	0	4.5877	0	1.1465	3.837	1.9588	0	0.0041317	0.0070808	0.50026	0.033688	0	4.3472	0	48.868
7	936	0	0	0	0.59738	3.4128	1.8474	0	0.0010926	0.0031973	0.73921	0.01827	0	3.6966	0	1.698	3.478	1.8649	0	0.00074215	0.0031973	0.26125	0.047343	0	4.5345	0	1.1477	3.7483	1.936	0	0.0033801	0.0063946	0.50023	0.032827	0	4.2988	0	48.868
8	936	0	0	0	0.65345	3.4012	1.8442	0	0.00086397	0.0028898	0.71516	0.019081	0	3.7281	0	1.6425	3.4591	1.8599	0	0.00061063	0.0028898	0.28516	0.044943	0	4.486	0	1.148	3.6747	1.917	0	0.0027594	0.0057796	0.50016	0.032046	0	4.258	0	48.868
9	936	0	0	0	0.70256	3.3888	1.8409	0	0.00068514	0.0026114	0.69361	0.019921	0	3.758	0	1.5933	3.4446	1.856	0	0.00050169	0.0026114	0.30669	0.043042	0	4.4464	0	1.1479	3.6151	1.9013	0	0.0022491	0.0052228	0.50015	0.031478	0	4.231	0	48.868
10	936	0	0	0	0.74726	3.3812	1.8388	0	0.00054494	0.002367	0.67423	0.02061	0	3.7767	0	1.5487	3.4325	1.8527	0	0.00041185	0.002367	0.32609	0.041346	0	4.4087	0	1.148	3.5674	1.8888	0	0.0018318	0.0047339	0.50016	0.031009	0	4.1994	0	48.868
11	936	0	0	0	0.78646	3.3752	1.8372	0	0.00043445	0.002146	0.65678	0.02115	0	3.812	0	1.5093	3.4237	1.8503	0	0.00033777	0.002146	0.34349	0.040018	0	4.3732	0	1.1479	3.5301	1.8788	0	0.0014907	0.004292	0.50014	0.030605	0	4.175	0	48.868
12	936	0	0	0	0.82276	3.3731	1.8366	0	0.00034652	0.0019436	0.64103	0.021852	0	3.8393	0	1.4726	3.4164	1.8483	0	0.00027638	0.0019436	0.3592	0.038817	0	4.3388	0	1.1477	3.5003	1.8709	0	0.0012106	0.0038872	0.50012	0.030274	0	4.1593	0	48.868
13	936	0	0	0	0.85509	3.3717	1.8362	0	0.0002773	0.0017659	0.62694	0.022525	0	3.8556	0	1.4396	3.4063	1.8456	0	0.00022627	0.0017659	0.37329	0.037526	0	4.312	0	1.1474	3.4744	1.864	0	0.00098398	0.0035319	0.50011	0.030053	0	4.1414	0	48.868
14	936	0	0	0	0.88449	3.3699	1.8357	0	0.00022207	0.0016014	0.61426	0.023143	0	3.8801	0	1.4105	3.4011	1.8442	0	0.00018496	0.0016014	0.38596	0.036632	0	4.2923	0	1.1475	3.4547	1.8587	0	0.00079885	0.0032028	0.50011	0.029809	0	4.1356	0	48.868
15	936	0	0	0	0.91101	3.3658	1.8346	0	0.00017805	0.0014544	0.60278	0.023596	0	3.8989	0	1.3838	3.3972	1.8431	0	0.00015105	0.0014544	0.39738	0.035834	0	4.2664	0	1.1474	3.4374	1.854	0	0.00064822	0.0029087	0.50008	0.029722	0	4.1181	0	48.868
16	936	0	0	0	0.93343	3.3617	1.8335	0	0.00014298	0.0013273	0.59251	0.02405	0	3.9102	0	1.3599	3.3915	1.8416	0	0.00012332	0.0013273	0.40765	0.034961	0	4.2467	0	1.1467	3.422	1.8499	0	0.00052604	0.0026546	0.50008	0.029452	0	4.1105	0	48.868
17	936	0	0	0	0.9546	3.3588	1.8327	0	0.00011462	0.001206	0.58319	0.024393	0	3.9238	0	1.3377	3.3874	1.8405	0	0.00010036	0.001206	0.41689	0.034227	0	4.228	0	1.1461	3.4098	1.8466	0	0.00042566	0.0024121	0.50004	0.029337	0	4.1058	0	48.868
18	936	0	0	0	0.97342	3.3633	1.8339	0	9.223e-05	0.0010958	0.57485	0.024869	0	3.9432	0	1.319	3.3844	1.8397	0	8.1834e-05	0.0010958	0.42519	0.033658	0	4.2174	0	1.1462	3.4037	1.8449	0	0.00034528	0.0021917	0.50002	0.029287	0	4.1005	0	48.868
19	936	0	0	0	0.99012	3.3604	1.8331	0	7.4173e-05	0.00099959	0.56737	0.025199	0	3.9569	0	1.3018	3.3844	1.8397	0	6.6612e-05	0.00099959	0.4327	0.033178	0	4.2006	0	1.1459	3.3966	1.843	0	0.0002797	0.0019992	0.50003	0.02916	0	4.0938	0	48.868
20	936	0	0	0	1.0056	3.3604	1.8331	0	5.9692e-05	0.00091464	0.56059	0.025579	0	3.9666	0	1.285	3.3799	1.8385	0	5.4192e-05	0.00091464	0.43944	0.032653	0	4.1822	0	1.1453	3.3897	1.8411	0	0.00022652	0.0018293	0.50001	0.029103	0	4.0898	0	48.868
21	936	0	0	0	1.0191	3.3631	1.8339	0	4.8124e-05	0.00083919	0.55453	0.025936	0	3.9716	0	1.2721	3.3803	1.8386	0	4.4116e-05	0.00083919	0.44553	0.032291	0	4.1727	0	1.1456	3.3877	1.8406	0	0.00018366	0.0016784	0.50003	0.029156	0	4.0879	0	48.868
22	936	0	0	0	1.0321	3.3628	1.8338	0	3.8823e-05	0.00076952	0.5491	0.026093	0	3.9942	0	1.2595	3.3744	1.837	0	3.5902e-05	0.00076952	0.45102	0.031897	0	4.1654	0	1.1458	3.3815	1.8389	0	0.00014889	0.001539	0.50006	0.02906	0	4.0838	0	48.868
23	936	0	0	0	1.0445	3.3637	1.8341	0	3.1358e-05	0.00070751	0.5442	0.02652	0	3.9978	0	1.2483	3.3738	1.8368	0	2.9228e-05	0.00070751	0.45591	0.03161	0	4.1639	0	1.1464	3.3792	1.8382	0	0.0001208	0.001415	0.50005	0.029001	0	4.0888	0	48.868
24	936	0	0	0	1.0543	3.363	1.8338	0	2.535e-05	0.00065004	0.53976	0.026665	0	4	0	1.2393	3.3705	1.8359	0	2.3795e-05	0.00065004	0.46033	0.031397	0	4.1443	0	1.1468	3.3753	1.8372	0	9.8032e-05	0.0013001	0.50005	0.029011	0	4.078	0	48.868
25	936	0	0	0	1.0637	3.3629	1.8338	0	2.0454e-05	0.00059395	0.53578	0.026975	0	4.0085	0	1.2308	3.371	1.836	0	1.9323e-05	0.00059395	0.4643	0.031129	0	4.1397	0	1.1473	3.3739	1.8368	0	7.9366e-05	0.0011879	0.50004	0.029028	0	4.0803	0	48.868
0	936	0	0	0	-0.00074614	3.2773	1.8103	0	0.0064412	0.0064995	1	0.0099933	0	3.0909	0	2.2988	3.424	1.8504	0	0.0027647	0.0064995	0	0.07467	0	4.9145	0	1.149	4.6727	2.1616	0	0.012883	0.012999	0.5	0.04232	0	4.7002	0	48.868
1	936	0	0	0	0.11415	3.401	1.8442	0	0.004894	0.0058755	0.95007	0.01192	0	3.3346	0	2.1847	3.5339	1.8799	0	0.0023056	0.0058755	0.049993	0.070078	0	4.8763	0	1.1494	4.5392	2.1305	0	0.010781	0.011751	0.50003	0.041047	0	4.6533	0	48.868
2	936	0	0	0	0.21724	3.4486	1.857	0	0.003749	0.0053097	0.90484	0.013356	0	3.4538	0	2.0806	3.5652	1.8882	0	0.0019168	0.0053097	0.095034	0.065155	0	4.8279	0	1.1489	4.375	2.0916	0	0.0089639	0.010619	0.49994	0.039244	0	4.5941	0	48.868
3	936	0	0	0	0.31004	3.4579	1.8595	0	0.0028957	0.0047906	0.86435	0.014503	0	3.5172	0	1.9868	3.5638	1.8878	0	0.0015901	0.0047906	0.13601	0.060525	0	4.7657	0	1.1484	4.2137	2.0527	0	0.0074196	0.0095812	0.50018	0.037586	0	4.5214	0	48.868
4	936	0	0	0	0.39445	3.4504	1.8575	0	0.0022524	0.004331	0.82789	0.015582	0	3.5709	0	1.9026	3.5481	1.8836	0	0.0013175	0.004331	0.1724	0.056642	0	4.7033	0	1.1485	4.0679	2.0169	0	0.0061209	0.0086619	0.50015	0.036136	0	4.4597	0	48.868
5	936	0	0	0	0.46958	3.4369	1.8539	0	0.0017624	0.0039178	0.79517	0.016488	0	3.6173	0	1.8263	3.523	1.877	0	0.00109	0.0039178	0.20517	0.053116	0	4.6411	0	1.1479	3.9401	1.985	0	0.005035	0.0078357	0.50017	0.034793	0	4.3997	0	48.868
6	936	0	0	0	0.539	3.4218	1.8498	0	0.0013838	0.0035398	0.76555	0.017398	0	3.6545	0	1.76	3.5013	1.8712	0	0.0008996	0.0035398	0.23474	0.049999	0	4.584	0	1.1495	3.8343	1.9581	0	0.0041274	0.0070797	0.50015	0.033716	0	4.3451	0	48.868
7	936	0	0	0	0.60192	3.4092	1.8464	0	0.00109	0.0031976	0.73886	0.018299	0	3.7027	0	1.6984	3.4822	1.8661	0	0.00074085	0.0031976	0.26135	0.047445	0	4.5336	0	1.1502	3.7462	1.9355	0	0.0033737	0.0063952	0.50011	0.032905	0	4.3012	0	48.868
8	936	0	0	0	0.65601	3.3991	1.8437	0	0.00086203	0.0028906	0.71497	0.019082	0	3.7245	0	1.6424	3.4645	1.8613	0	0.00060951	0.0028906	0.28545	0.045107	0	4.4861	0	1.1492	3.675	1.917	0	0.0027541	0.0057812	0.50021	0.032097	0	4.2617	0	48.868
9	936	0	0	0	0.70566	3.3875	1.8405	0	0.00068366	0.002616	0.69349	0.01985	0	3.7494	0	1.5933	3.4499	1.8574	0	0.00050078	0.002616	0.30701	0.043115	0	4.4457	0	1.1495	3.6156	1.9015	0	0.0022449	0.005232	0.50025	0.031553	0	4.2288	0	48.868
10	936	0	0	0	0.74904	3.3838	1.8395	0	0.00054388	0.002368	0.67413	0.020618	0	3.7884	0	1.5495	3.4355	1.8535	0	0.00041116	0.002368	0.32636	0.041454	0	4.4067	0	1.1493	3.5699	1.8894	0	0.0018286	0.004736	0.50024	0.031061	0	4.1987	0	48.868
11	936	0	0	0	0.78947	3.3773	1.8377	0	0.00043342	0.002146	0.65667	0.021338	0	3.8072	0	1.5097	3.4271	1.8512	0	0.00033707	0.002146	0.34375	0.039948	0	4.3778	0	1.1496	3.5318	1.8793	0	0.0014875	0.0042919	0.50021	0.030683	0	4.1768	0	48.868
12	936	0	0	0	0.82577	3.3727	1.8365	0	0.00034628	0.0019445	0.64096	0.021948	0	3.8378	0	1.4736	3.4159	1.8482	0	0.00027622	0.0019445	0.35935	0.038539	0	4.3406	0	1.1497	3.4992	1.8706	0	0.0012099	0.0038891	0.50015	0.03032	0	4.1609	0	48.868
13	936	0	0	0	0.85811	3.3696	1.8357	0	0.00027694	0.0017633	0.62689	0.022473	0	3.8577	0	1.4406	3.4081	1.8461	0	0.000226	0.0017633	0.37345	0.03746	0	4.3144	0	1.1494	3.4737	1.8638	0	0.00098281	0.0035267	0.50017	0.030129	0	4.1397	0	48.868
14	936	0	0	0	0.88786	3.3671	1.835	0	0.00022182	0.0016046	0.61419	0.02314	0	3.8824	0	1.4125	3.4016	1.8443	0	0.00018476	0.0016046	0.38614	0.036668	0	4.2898	0	1.1502	3.4532	1.8583	0	0.000798	0.0032091	0.50017	0.029855	0	4.1309	0	48.868
15	936	0	0	0	0.91458	3.3669	1.8349	0	0.00017793	0.0014579	0.60276	0.023708	0	3.8925	0	1.3856	3.3954	1.8427	0	0.00015095	0.0014579	0.39752	0.035748	0	4.2739	0	1.1501	3.4366	1.8538	0	0.00064781	0.0029158	0.50014	0.02977	0	4.1194	0	48.868
16	936	0	0	0	0.93792	3.3645	1.8343	0	0.00014263	0.0013254	0.5925	0.024065	0	3.9161	0	1.3623	3.3903	1.8413	0	0.00012304	0.0013254	0.40783	0.035139	0	4.2482	0	1.1501	3.4224	1.85	0	0.00052482	0.0026507	0.50016	0.029642	0	4.1115	0	48.868
17	936	0	0	0	0.95949	3.3632	1.8339	0	0.00011454	0.0012044	0.58327	0.024673	0	3.9318	0	1.3414	3.3851	1.8399	0	0.00010028	0.0012044	0.41709	0.034408	0	4.2326	0	1.1504	3.4106	1.8468	0	0.00042535	0.0024089	0.50018	0.029521	0	4.1053	0	48.868
18	936	0	0	0	0.97815	3.3644	1.8342	0	9.2066e-05	0.0010968	0.57495	0.024906	0	3.9513	0	1.3218	3.3843	1.8396	0	8.1696e-05	0.0010968	0.42544	0.033968	0	4.2138	0	1.15	3.4039	1.845	0	0.0003447	0.0021936	0.50019	0.029398	0	4.1056	0	48.868
19	936	0	0	0	0.99575	3.366	1.8347	0	7.4097e-05	0.001003	0.56742	0.025426	0	3.9629	0	1.3038	3.3808	1.8387	0	6.6547e-05	0.001003	0.43291	0.033316	0	4.1981	0	1.1498	3.3971	1.8431	0	0.00027943	0.002006	0.50016	0.029278	0	4.1003	0	48.868
20	936	0	0	0	1.0121	3.3646	1.8343	0	5.9553e-05	0.00091703	0.56068	0.025751	0	3.9777	0	1.2886	3.3778	1.8379	0	5.4071e-05	0.00091703	0.43967	0.032802	0	4.189	0	1.1504	3.3903	1.8413	0	0.00022602	0.0018341	0.50017	0.029272	0	4.095	0	48.868
21	936	0	0	0	1.026	3.362	1.8336	0	4.7992e-05	0.00083804	0.55463	0.026059	0	3.9847	0	1.2743	3.379	1.8382	0	4.3999e-05	0.00083804	0.44577	0.032363	0	4.1775	0	1.1501	3.3859	1.8401	0	0.00018316	0.0016761	0.5002	0.029244	0	4.0943	0	48.868
22	936	0	0	0	1.038	3.3614	1.8334	0	3.8696e-05	0.0007677	0.54918	0.026332	0	3.9915	0	1.263	3.3782	1.838	0	3.5788e-05	0.0007677	0.45125	0.032067	0	4.1661	0	1.1505	3.3825	1.8392	0	0.00014842	0.0015354	0.50021	0.029222	0	4.091	0	48.868
23	936	0	0	0	1.0497	3.3614	1.8334	0	3.1218e-05	0.00070366	0.54428	0.026565	0	3.9993	0	1.2525	3.3755	1.8373	0	2.91e-05	0.00070366	0.45616	0.03179	0	4.1575	0	1.1511	3.3788	1.8381	0	0.00012026	0.0014073	0.50022	0.029152	0	4.0851	0	48.868
24	936	0	0	0	1.06	3.3631	1.8339	0	2.5227e-05	0.00064855	0.53988	0.026789	0	4.0141	0	1.2426	3.3765	1.8375	0	2.3682e-05	0.00064855	0.46058	0.031452	0	4.152	0	1.1513	3.3781	1.838	0	9.7553e-05	0.0012971	0.50023	0.029159	0	4.086	0	48.868
25	936	0	0	0	1.0694	3.3634	1.834	0	2.0377e-05	0.00059797	0.53592	0.027133	0	4.0167	0	1.234	3.3749	1.8371	0	1.9252e-05	0.00059797	0.46454	0.031264	0	4.1443	0	1.1517	3.3759	1.8374	0	7.9078e-05	0.0011959	0.50023	0.029188	0	4.0846	0	48.868
0	936	0	0	0	7.9955e-05	3.28	1.8111	0	0.0064416	0.0064988	1	0.0099712	0	3.0916	0	2.2982	3.4184	1.8489	0	0.0027649	0.0064988	0	0.074523	0	4.9134	0	1.1492	4.6696	2.1609	0	0.012884	0.012998	0.5	0.042235	0	4.6967	0	48.868
1	936	0	0	0	0.11432	3.4012	1.8442	0	0.0048873	0.005872	0.94996	0.011865	0	3.322	0	2.1826	3.534	1.8799	0	0.002303	0.005872	0.050635	0.07007	0	4.8751	0	1.1485	4.5371	2.13	0	0.010769	0.011744	0.5003	0.040913	0	4.6538	0	48.868
2	936	0	0	0	0.21726	3.4437	1.8557	0	0.0037462	0.0053028	0.90483	0.013181	0	3.4422	0	2.0791	3.5659	1.8884	0	0.0019155	0.0053028	0.095541	0.065194	0	4.8237	0	1.1482	4.3715	2.0908	0	0.0089587	0.010606	0.50019	0.039202	0	4.5897	0	48.868
3	936	0	0	0	0.31014	3.4537	1.8584	0	0.0028961	0.0047902	0.8644	0.014406	0	3.5225	0	1.9854	3.5653	1.8882	0	0.0015903	0.0047902	0.13609	0.060728	0	4.7652	0	1.1478	4.2111	2.0521	0	0.0074205	0.0095804	0.50024	0.03763	0	4.5226	0	48.868
4	936	0	0	0	0.39494	3.4465	1.8565	0	0.0022517	0.0043265	0.82796	0.015513	0	3.5653	0	1.9022	3.5499	1.8841	0	0.0013171	0.0043265	0.17269	0.056805	0	4.704	0	1.1486	4.0661	2.0165	0	0.0061192	0.008653	0.50033	0.036085	0	4.4612	0	48.868
5	936	0	0	0	0.46888	3.4376	1.8541	0	0.0017617	0.0039091	0.79522	0.016458	0	3.6187	0	1.826	3.526	1.8778	0	0.0010895	0.0039091	0.20554	0.053107	0	4.6432	0	1.1474	3.9422	1.9855	0	0.0050331	0.0078183	0.50038	0.034859	0	4.3991	0	48.868
6	936	0	0	0	0.53571	3.4261	1.851	0	0.001384	0.0035351	0.76564	0.017448	0	3.6503	0	1.7578	3.4998	1.8708	0	0.00089958	0.0035351	0.23503	0.04996	0	4.5831	0	1.1467	3.8363	1.9586	0	0.0041276	0.0070702	0.50033	0.033679	0	4.3437	0	48.868
7	936	0	0	0	0.5973	3.414	1.8477	0	0.0010915	0.0031937	0.73916	0.018277	0	3.6921	0	1.6972	3.4782	1.865	0	0.00074154	0.0031937	0.26158	0.047327	0	4.5328	0	1.1473	3.7485	1.9361	0	0.0033773	0.0063874	0.50037	0.032742	0	4.3	0	48.868
8	936	0	0	0	0.65333	3.4052	1.8453	0	0.00086227	0.0028898	0.71521	0.019237	0	3.7356	0	1.6423	3.4628	1.8609	0	0.00060953	0.0028898	0.28571	0.045144	0	4.4828	0	1.1478	3.6785	1.9179	0	0.0027544	0.0057797	0.50046	0.032183	0	4.2618	0	48.868
9	936	0	0	0	0.70195	3.3946	1.8424	0	0.00068405	0.002613	0.69378	0.01984	0	3.7543	0	1.5945	3.4479	1.8569	0	0.00050092	0.002613	0.3073	0.043143	0	4.448	0	1.1482	3.6204	1.9027	0	0.0022458	0.0052259	0.50054	0.031491	0	4.2296	0	48.868
10	936	0	0	0	0.74744	3.3854	1.84	0	0.00054324	0.0023635	0.67426	0.020633	0	3.7749	0	1.5487	3.4371	1.8539	0	0.0004107	0.0023635	0.32662	0.041523	0	4.41	0	1.1481	3.5717	1.8899	0	0.0018266	0.0047271	0.50044	0.031033	0	4.2007	0	48.868
11	936	0	0	0	0.78596	3.3793	1.8383	0	0.00043326	0.002144	0.65691	0.021255	0	3.8147	0	1.5081	3.4254	1.8508	0	0.00033692	0.002144	0.34406	0.039953	0	4.3775	0	1.147	3.5327	1.8796	0	0.0014869	0.004288	0.50049	0.030579	0	4.1763	0	48.868
12	936	0	0	0	0.82027	3.3724	1.8364	0	0.00034573	0.0019435	0.6413	0.021846	0	3.8279	0	1.4708	3.4147	1.8479	0	0.00027579	0.0019435	0.35976	0.038632	0	4.343	0	1.1455	3.4993	1.8706	0	0.001208	0.003887	0.50053	0.030293	0	4.1574	0	48.868
13	936	0	0	0	0.85309	3.37	1.8358	0	0.00027614	0.0017625	0.62718	0.022453	0	3.8569	0	1.4386	3.4088	1.8463	0	0.00022539	0.0017625	0.37393	0.037516	0	4.3168	0	1.1459	3.4751	1.8642	0	0.00098009	0.0035251	0.50055	0.029977	0	4.143	0	48.868
14	936	0	0	0	0.88313	3.369	1.8355	0	0.00022122	0.0016002	0.61454	0.023068	0	3.8807	0	1.4098	3.4038	1.8449	0	0.00018429	0.0016002	0.38657	0.036599	0	4.2926	0	1.1465	3.4558	1.859	0	0.00079593	0.0032003	0.50055	0.029824	0	4.1328	0	48.868
15	936	0	0	0	0.90923	3.3646	1.8343	0	0.00017746	0.0014544	0.60311	0.023524	0	3.8884	0	1.3843	3.4013	1.8443	0	0.00015057	0.0014544	0.39798	0.035796	0	4.2734	0	1.1468	3.4394	1.8545	0	0.00064613	0.0029088	0.50054	0.029684	0	4.1172	0	48.868
16	936	0	0	0	0.9337	3.3628	1.8338	0	0.00014253	0.0013215	0.59287	0.024022	0	3.9171	0	1.3602	3.3941	1.8423	0	0.00012294	0.0013215	0.40826	0.034941	0	4.2431	0	1.1469	3.4239	1.8504	0	0.00052442	0.0026431	0.50057	0.029511	0	4.1116	0	48.868
17	936	0	0	0	0.95488	3.3637	1.834	0	0.00011451	0.0012008	0.58363	0.024438	0	3.9243	0	1.3385	3.3862	1.8402	0	0.00010025	0.0012008	0.41756	0.034402	0	4.2276	0	1.1467	3.4117	1.8471	0	0.00042521	0.0024017	0.50059	0.029352	0	4.1063	0	48.868
18	936	0	0	0	0.97474	3.3649	1.8344	0	9.2126e-05	0.0010929	0.57534	0.024937	0	3.9467	0	1.3191	3.3839	1.8396	0	8.1737e-05	0.0010929	0.42589	0.033664	0	4.2113	0	1.1469	3.4041	1.845	0	0.00034488	0.0021859	0.50061	0.029338	0	4.0982	0	48.868
19	936	0	0	0	0.99251	3.3646	1.8343	0	7.4178e-05	0.00099991	0.56788	0.025316	0	3.9642	0	1.302	3.3838	1.8395	0	6.6609e-05	0.00099991	0.43339	0.03313	0	4.2032	0	1.1473	3.3981	1.8434	0	0.00027969	0.0019998	0.50063	0.029306	0	4.0929	0	48.868
20	936	0	0	0	1.0066	3.3665	1.8348	0	5.9839e-05	0.00091419	0.56117	0.025654	0	3.9728	0	1.2863	3.3811	1.8388	0	5.4312e-05	0.00091419	0.44014	0.032826	0	4.1856	0	1.1465	3.3933	1.8421	0	0.00022705	0.0018284	0.50066	0.029192	0	4.0883	0	48.868
21	936	0	0	0	1.0208	3.3666	1.8348	0	4.8209e-05	0.00083821	0.55512	0.025886	0	3.9866	0	1.2722	3.3835	1.8394	0	4.4185e-05	0.00083821	0.44621	0.032342	0	4.1765	0	1.1465	3.3909	1.8414	0	0.00018396	0.0016764	0.50067	0.029224	0	4.0915	0	48.868
22	936	0	0	0	1.0336	3.365	1.8344	0	3.8733e-05	0.00076634	0.54965	0.026278	0	3.9931	0	1.2599	3.3791	1.8382	0	3.5818e-05	0.00076634	0.45166	0.031974	0	4.1719	0	1.1468	3.3849	1.8398	0	0.00014854	0.0015327	0.50066	0.029127	0	4.0884	0	48.868
23	936	0	0	0	1.0445	3.3637	1.834	0	3.1208e-05	0.00070217	0.54476	0.026399	0	3.9931	0	1.2494	3.3782	1.838	0	2.9089e-05	0.00070217	0.45657	0.031794	0	4.1572	0	1.1469	3.3814	1.8389	0	0.00012022	0.0014043	0.50066	0.029091	0	4.0851	0	48.868
24	936	0	0	0	1.055	3.3621	1.8336	0	2.5209e-05	0.00064417	0.54034	0.026672	0	4.0015	0	1.2389	3.3787	1.8381	0	2.3664e-05	0.00064417	0.46098	0.031543	0	4.1529	0	1.147	3.3789	1.8382	0	9.748e-05	0.0012883	0.50066	0.029073	0	4.0837	0	48.868
25	936	0	0	0	1.0647	3.3648	1.8343	0	2.0383e-05	0.00058923	0.53636	0.0269	0	4.0112	0	1.2294	3.3754	1.8372	0	1.9256e-05	0.00058923	0.46495	0.031068	0	4.1435	0	1.147	3.3769	1.8376	0	7.9072e-05	0.0011785	0.50066	0.029046	0	4.0773	0	48.868
0	936	0	0	0	-0.00041282	3.2758	1.8099	0	0.0064413	0.0065	1	0.010009	0	3.0942	0	2.2978	3.422	1.8499	0	0.0027647	0.0065	0	0.07447	0	4.9141	0	1.1487	4.6694	2.1609	0	0.012883	0.013	0.5	0.04233	0	4.698	0	48.868
1	936	0	0	0	0.11389	3.4039	1.845	0	0.0048911	0.0058763	0.94995	0.011927	0	3.3326	0	2.1831	3.5341	1.8799	0	0.0023049	0.0058763	0.05013	0.06997	0	4.8811	0	1.1485	4.5394	2.1306	0	0.010777	0.011753	0.50004	0.040944	0	4.6546	0	48.868
2	936	0	0	0	0.2173	3.4488	1.8571	0	0.0037471	0.0053091	0.90483	0.013269	0	3.439	0	2.0811	3.5669	1.8886	0	0.001916	0.0053091	0.095434	0.065481	0	4.8239	0	1.1492	4.3763	2.092	0	0.0089605	0.010618	0.50013	0.039274	0	4.5906	0	48.868
3	936	0	0	0	0.3122	3.4602	1.8602	0	0.0028918	0.0047907	0.86406	0.014498	0	3.5292	0	1.9877	3.5638	1.8878	0	0.001589	0.0047907	0.13603	0.060625	0	4.7641	0	1.1499	4.2138	2.0528	0	0.0074131	0.0095813	0.50004	0.037657	0	4.5279	0	48.868
4	936	0	0	0	0.39578	3.452	1.858	0	0.0022495	0.0043349	0.8276	0.015572	0	3.5729	0	1.9046	3.5482	1.8837	0	0.0013165	0.0043349	0.1724	0.05677	0	4.7058	0	1.1502	4.0692	2.0172	0	0.0061156	0.0086698	0.5	0.036176	0	4.4609	0	48.868
5	936	0	0	0	0.4704	3.4386	1.8543	0	0.0017575	0.0039158	0.79478	0.016509	0	3.6124	0	1.8282	3.5244	1.8773	0	0.0010878	0.0039158	0.20543	0.053173	0	4.6458	0	1.1493	3.9424	1.9856	0	0.0050242	0.0078315	0.5001	0.034902	0	4.405	0	48.868
6	936	0	0	0	0.53929	3.4239	1.8504	0	0.0013806	0.0035366	0.76523	0.01736	0	3.6566	0	1.76	3.5014	1.8712	0	0.00089802	0.0035366	0.23496	0.050195	0	4.5889	0	1.1496	3.8352	1.9584	0	0.0041197	0.0070732	0.50009	0.033785	0	4.348	0	48.868
7	936	0	0	0	0.59961	3.4113	1.847	0	0.0010893	0.0031991	0.73871	0.018302	0	3.6951	0	1.6991	3.4835	1.8664	0	0.0007405	0.0031991	0.26153	0.047435	0	4.5361	0	1.1493	3.7496	1.9364	0	0.003372	0.0063982	0.50012	0.032906	0	4.299	0	48.868
8	936	0	0	0	0.65533	3.4027	1.8446	0	0.00086113	0.0028913	0.71483	0.019237	0	3.727	0	1.6427	3.4657	1.8616	0	0.00060902	0.0028913	0.28556	0.045183	0	4.4862	0	1.149	3.6779	1.9178	0	0.0027517	0.0057827	0.50019	0.032062	0	4.2639	0	48.868
9	936	0	0	0	0.70559	3.3925	1.8419	0	0.00068294	0.0026155	0.6933	0.019777	0	3.7574	0	1.5935	3.4504	1.8575	0	0.00050039	0.0026155	0.30698	0.043167	0	4.4479	0	1.1496	3.6186	1.9023	0	0.0022429	0.0052311	0.50014	0.031528	0	4.229	0	48.868
10	936	0	0	0	0.75047	3.3876	1.8405	0	0.00054262	0.0023697	0.67394	0.020657	0	3.7885	0	1.5486	3.4393	1.8545	0	0.00041036	0.0023697	0.32646	0.041558	0	4.4057	0	1.1496	3.5727	1.8902	0	0.0018249	0.0047393	0.5002	0.031156	0	4.2048	0	48.868
11	936	0	0	0	0.78972	3.382	1.839	0	0.00043203	0.002148	0.65645	0.021342	0	3.8155	0	1.5084	3.4264	1.8511	0	0.00033615	0.002148	0.34383	0.040041	0	4.3721	0	1.1491	3.5334	1.8797	0	0.0014832	0.0042961	0.50014	0.030745	0	4.1773	0	48.868
12	936	0	0	0	0.82538	3.3771	1.8377	0	0.00034468	0.0019423	0.64079	0.021955	0	3.8414	0	1.4731	3.416	1.8483	0	0.00027509	0.0019423	0.35952	0.038838	0	4.3459	0	1.1492	3.5014	1.8712	0	0.0012047	0.0038847	0.50015	0.030357	0	4.1588	0	48.868
13	936	0	0	0	0.85754	3.3725	1.8364	0	0.00027504	0.0017602	0.62656	0.022477	0	3.8615	0	1.4406	3.4106	1.8468	0	0.00022462	0.0017602	0.3736	0.037553	0	4.3187	0	1.1491	3.4765	1.8645	0	0.00097654	0.0035203	0.50008	0.030042	0	4.1467	0	48.868
14	936	0	0	0	0.88721	3.37	1.8358	0	0.00021996	0.0015948	0.61389	0.023114	0	3.8794	0	1.4106	3.4073	1.8459	0	0.00018336	0.0015948	0.38627	0.036655	0	4.2956	0	1.1489	3.4571	1.8593	0	0.00079173	0.0031897	0.50008	0.029878	0	4.132	0	48.868
15	936	0	0	0	0.91339	3.3646	1.8343	0	0.00017644	0.0014503	0.60249	0.023508	0	3.8954	0	1.3845	3.4027	1.8446	0	0.0001498	0.0014503	0.39769	0.035792	0	4.271	0	1.149	3.4391	1.8545	0	0.00064265	0.0029005	0.50009	0.029745	0	4.1208	0	48.868
16	936	0	0	0	0.93682	3.3641	1.8342	0	0.00014177	0.0013212	0.59223	0.024057	0	3.9163	0	1.3611	3.3967	1.843	0	0.00012236	0.0013212	0.40793	0.035149	0	4.2532	0	1.149	3.4254	1.8508	0	0.00052179	0.0026425	0.50008	0.029609	0	4.1124	0	48.868
17	936	0	0	0	0.95757	3.3625	1.8337	0	0.00011407	0.001205	0.58303	0.024495	0	3.928	0	1.3406	3.3923	1.8418	0	9.9904e-05	0.001205	0.41714	0.034404	0	4.2361	0	1.1491	3.4141	1.8477	0	0.00042368	0.0024101	0.50009	0.029536	0	4.1111	0	48.868
18	936	0	0	0	0.977	3.3632	1.8339	0	9.1581e-05	0.0010946	0.57473	0.025058	0	3.9436	0	1.3214	3.3869	1.8404	0	8.1294e-05	0.0010946	0.42551	0.033908	0	4.215	0	1.1492	3.4047	1.8452	0	0.00034295	0.0021892	0.50012	0.029378	0	4.1028	0	48.868
19	936	0	0	0	0.99474	3.361	1.8333	0	7.3655e-05	0.00099509	0.56729	0.025353	0	3.9575	0	1.3046	3.3824	1.8391	0	6.6171e-05	0.00099509	0.43302	0.0334	0	4.1984	0	1.1497	3.3957	1.8427	0	0.0002778	0.0019902	0.50015	0.029317	0	4.0961	0	48.868
20	936	0	0	0	1.0106	3.3642	1.8342	0	5.9287e-05	0.00091042	0.56058	0.025753	0	3.972	0	1.2899	3.3799	1.8385	0	5.3841e-05	0.00091042	0.4398	0.032846	0	4.1919	0	1.1503	3.3916	1.8416	0	0.00022503	0.0018208	0.50019	0.029277	0	4.0899	0	48.868
21	936	0	0	0	1.0248	3.3612	1.8334	0	4.7766e-05	0.00083168	0.55454	0.025954	0	3.9824	0	1.2753	3.383	1.8393	0	4.3801e-05	0.00083168	0.44583	0.032509	0	4.1774	0	1.15	3.3878	1.8406	0	0.00018231	0.0016634	0.50018	0.029196	0	4.0932	0	48.868
22	936	0	0	0	1.037	3.3639	1.8341	0	3.8491e-05	0.00076018	0.5491	0.026323	0	3.9912	0	1.263	3.3788	1.8382	0	3.5607e-05	0.00076018	0.45127	0.032144	0	4.1709	0	1.15	3.3841	1.8396	0	0.00014764	0.0015204	0.50019	0.02925	0	4.0903	0	48.868
23	936	0	0	0	1.0474	3.3614	1.8334	0	3.0968e-05	0.00069907	0.54422	0.02646	0	3.9962	0	1.2511	3.3727	1.8365	0	2.8875e-05	0.00069907	0.45617	0.031666	0	4.1596	0	1.1492	3.3774	1.8378	0	0.00011931	0.0013981	0.50019	0.029162	0	4.0852	0	48.868
24	936	0	0	0	1.0578	3.3621	1.8336	0	2.5002e-05	0.00064311	0.53982	0.026849	0	4.0027	0	1.2414	3.3746	1.837	0	2.3477e-05	0.00064311	0.46059	0.031441	0	4.1475	0	1.1496	3.3768	1.8376	0	9.6698e-05	0.0012862	0.5002	0.02907	0	4.0855	0	48.868
25	936	0	0	0	1.0667	3.3584	1.8326	0	2.0241e-05	0.00058893	0.53585	0.026926	0	4.0114	0	1.2313	3.3707	1.8359	0	1.9126e-05	0.00058893	0.46455	0.031156	0	4.1482	0	1.149	3.3713	1.8361	0	7.8536e-05	0.0011779	0.5002	0.028983	0	4.0794	0	48.868
0	936	0	0	0	0.00068479	3.2773	1.8103	0	0.0064426	0.0065022	1	0.010005	0	3.0957	0	2.2993	3.4197	1.8493	0	0.0027654	0.0065022	0	0.074708	0	4.911	0	1.15	4.6695	2.1609	0	0.012886	0.013004	0.5	0.042345	0	4.6975	0	48.868
1	936	0	0	0	0.11489	3.4026	1.8446	0	0.0048902	0.0058721	0.94998	0.011933	0	3.3223	0	2.1837	3.5321	1.8794	0	0.0023043	0.0058721	0.050359	0.069974	0	4.8778	0	1.1493	4.5374	2.1301	0	0.010775	0.011744	0.50017	0.040915	0	4.651	0	48.868
2	936	0	0	0	0.21806	3.4489	1.8571	0	0.0037496	0.0053053	0.90491	0.01331	0	3.4456	0	2.082	3.5653	1.8882	0	0.0019171	0.0053053	0.095263	0.065434	0	4.8252	0	1.15	4.3757	2.0918	0	0.0089653	0.010611	0.50009	0.039347	0	4.5946	0	48.868
3	936	0	0	0	0.31105	3.4582	1.8596	0	0.0028998	0.0047967	0.86458	0.014421	0	3.5187	0	1.9889	3.5638	1.8878	0	0.001592	0.0047967	0.13588	0.061021	0	4.7678	0	1.15	4.2148	2.053	0	0.0074279	0.0095934	0.50023	0.037709	0	4.5252	0	48.868
4	936	0	0	0	0.39506	3.4512	1.8577	0	0.002254	0.0043343	0.82808	0.015559	0	3.5771	0	1.9052	3.547	1.8833	0	0.0013183	0.0043343	0.17252	0.056929	0	4.7065	0	1.1501	4.0692	2.0172	0	0.0061245	0.0086687	0.5003	0.036159	0	4.4637	0	48.868
5	936	0	0	0	0.47066	3.4391	1.8545	0	0.0017618	0.0039149	0.79512	0.016523	0	3.6169	0	1.8306	3.5223	1.8768	0	0.0010899	0.0039149	0.20525	0.053196	0	4.6443	0	1.1506	3.9431	1.9857	0	0.0050341	0.0078297	0.50018	0.034847	0	4.4021	0	48.868
6	936	0	0	0	0.53681	3.426	1.8509	0	0.0013839	0.0035356	0.76562	0.017328	0	3.6622	0	1.7634	3.5019	1.8713	0	0.00089973	0.0035356	0.23478	0.050232	0	4.5906	0	1.1501	3.8401	1.9596	0	0.0041279	0.0070711	0.5002	0.033764	0	4.3494	0	48.868
7	936	0	0	0	0.59804	3.4111	1.8469	0	0.0010904	0.0031955	0.73906	0.018251	0	3.6883	0	1.7016	3.4844	1.8667	0	0.00074106	0.0031955	0.26146	0.047632	0	4.536	0	1.1498	3.7522	1.9371	0	0.0033747	0.006391	0.50026	0.032941	0	4.3021	0	48.868
8	936	0	0	0	0.65368	3.402	1.8445	0	0.00086279	0.0028908	0.71508	0.019098	0	3.7312	0	1.6472	3.4677	1.8622	0	0.00060997	0.0028908	0.28535	0.045412	0	4.4971	0	1.1504	3.6816	1.9188	0	0.0027562	0.0057816	0.50022	0.032141	0	4.271	0	48.868
9	936	0	0	0	0.70341	3.3934	1.8421	0	0.00068519	0.0026157	0.69363	0.019819	0	3.7587	0	1.5976	3.4517	1.8579	0	0.00050175	0.0026157	0.30688	0.043477	0	4.4467	0	1.1505	3.6224	1.9033	0	0.0022494	0.0052314	0.50026	0.031636	0	4.2351	0	48.868
10	936	0	0	0	0.74885	3.3857	1.84	0	0.00054487	0.0023707	0.67426	0.020587	0	3.7906	0	1.5528	3.4381	1.8542	0	0.00041184	0.0023707	0.32625	0.041606	0	4.4158	0	1.1508	3.5735	1.8904	0	0.0018317	0.0047414	0.50025	0.031043	0	4.2079	0	48.868
11	936	0	0	0	0.78922	3.377	1.8377	0	0.00043411	0.0021472	0.65679	0.021289	0	3.8114	0	1.5124	3.4271	1.8512	0	0.00033757	0.0021472	0.3437	0.040193	0	4.3805	0	1.1508	3.5328	1.8796	0	0.0014897	0.0042944	0.50025	0.030661	0	4.1831	0	48.868
12	936	0	0	0	0.82549	3.3744	1.8369	0	0.00034634	0.0019434	0.64115	0.021903	0	3.8351	0	1.4766	3.4171	1.8485	0	0.00027627	0.0019434	0.35943	0.038934	0	4.3457	0	1.151	3.5017	1.8713	0	0.00121	0.0038869	0.50029	0.030424	0	4.1592	0	48.868
13	936	0	0	0	0.85758	3.3713	1.8361	0	0.00027681	0.0017631	0.62705	0.022544	0	3.8613	0	1.4436	3.4102	1.8467	0	0.00022591	0.0017631	0.37353	0.037699	0	4.3266	0	1.1506	3.4766	1.8646	0	0.00098239	0.0035263	0.50029	0.030181	0	4.1479	0	48.868
14	936	0	0	0	0.88781	3.3703	1.8358	0	0.00022147	0.0015993	0.61429	0.023124	0	3.8781	0	1.4149	3.4013	1.8443	0	0.0001845	0.0015993	0.3862	0.036754	0	4.2945	0	1.1514	3.4553	1.8588	0	0.00079683	0.0031986	0.50025	0.029994	0	4.1364	0	48.868
15	936	0	0	0	0.91613	3.3674	1.835	0	0.00017768	0.0014545	0.60289	0.02367	0	3.9059	0	1.3887	3.3974	1.8432	0	0.00015076	0.0014545	0.39764	0.035893	0	4.2711	0	1.1524	3.4382	1.8542	0	0.00064695	0.002909	0.50026	0.02981	0	4.1225	0	48.868
16	936	0	0	0	0.93949	3.3696	1.8357	0	0.00014273	0.0013237	0.59264	0.024141	0	3.919	0	1.3646	3.3957	1.8427	0	0.00012311	0.0013237	0.40796	0.035145	0	4.2532	0	1.152	3.4278	1.8514	0	0.00052513	0.0026473	0.5003	0.029635	0	4.1147	0	48.868
17	936	0	0	0	0.96045	3.3686	1.8354	0	0.00011483	0.0012044	0.58336	0.024735	0	3.9385	0	1.3433	3.3878	1.8406	0	0.00010053	0.0012044	0.41722	0.034477	0	4.2338	0	1.1519	3.4149	1.8479	0	0.0004264	0.0024089	0.50029	0.029557	0	4.107	0	48.868
18	936	0	0	0	0.97941	3.3703	1.8359	0	9.2367e-05	0.0010941	0.57507	0.025097	0	3.9509	0	1.324	3.3833	1.8394	0	8.1947e-05	0.0010941	0.42552	0.033881	0	4.2138	0	1.1517	3.4065	1.8457	0	0.00034578	0.0021882	0.50029	0.02949	0	4.1003	0	48.868
19	936	0	0	0	0.99634	3.3692	1.8356	0	7.4427e-05	0.00099935	0.56757	0.025427	0	3.9655	0	1.3073	3.3818	1.839	0	6.6826e-05	0.00099935	0.43299	0.033314	0	4.2077	0	1.1518	3.3997	1.8438	0	0.00028062	0.0019987	0.50028	0.029398	0	4.1005	0	48.868
20	936	0	0	0	1.0127	3.3646	1.8343	0	5.9942e-05	0.00091475	0.56085	0.025758	0	3.9785	0	1.2926	3.3807	1.8387	0	5.4406e-05	0.00091475	0.43975	0.032976	0	4.1959	0	1.1526	3.3922	1.8418	0	0.00022745	0.0018295	0.5003	0.029387	0	4.0951	0	48.868
21	936	0	0	0	1.0281	3.3647	1.8343	0	4.8196e-05	0.00083982	0.55479	0.02618	0	3.9799	0	1.2775	3.3814	1.8389	0	4.4177e-05	0.00083982	0.44582	0.032554	0	4.1822	0	1.1528	3.3886	1.8408	0	0.00018392	0.0016796	0.5003	0.029362	0	4.0936	0	48.868
22	936	0	0	0	1.0408	3.3658	1.8346	0	3.8836e-05	0.00076558	0.54933	0.026288	0	3.9988	0	1.2643	3.3777	1.8378	0	3.5912e-05	0.00076558	0.45129	0.032176	0	4.1697	0	1.1526	3.3842	1.8396	0	0.00014893	0.0015312	0.50031	0.029193	0	4.0922	0	48.868
23	936	0	0	0	1.0524	3.3673	1.835	0	3.1298e-05	0.00070419	0.54442	0.026745	0	4.003	0	1.2536	3.3748	1.8371	0	2.9171e-05	0.00070419	0.45621	0.031849	0	4.1517	0	1.153	3.3812	1.8388	0	0.00012056	0.0014084	0.50031	0.029224	0	4.0881	0	48.868
24	936	0	0	0	1.063	3.3648	1.8343	0	2.5349e-05	0.00064993	0.54001	0.026857	0	4.0126	0	1.2444	3.3738	1.8368	0	2.3792e-05	0.00064993	0.46062	0.031583	0	4.1466	0	1.1537	3.3776	1.8378	0	9.8025e-05	0.0012999	0.50032	0.029194	0	4.0843	0	48.868
25	936	0	0	0	1.0721	3.3645	1.8343	0	2.0461e-05	0.00059674	0.53605	0.027136	0	4.015	0	1.2347	3.3736	1.8367	0	1.9328e-05	0.00059674	0.4646	0.031285	0	4.1425	0	1.1534	3.3757	1.8373	0	7.9398e-05	0.0011935	0.50033	0.029182	0	4.087	0	48.868
0	936	0	0	0	-0.00032409	3.2764	1.8101	0	0.0064418	0.0065013	1	0.010037	0	3.1056	0	2.2992	3.4191	1.8491	0	0.002765	0.0065013	0	0.074393	0	4.9113	0	1.1494	4.6696	2.1609	0	0.012884	0.013003	0.5	0.042312	0	4.6952	0	48.868
1	936	0	0	0	0.11432	3.4025	1.8446	0	0.0048897	0.0058769	0.94988	0.011857	0	3.3335	0	2.184	3.5312	1.8792	0	0.0023046	0.0058769	0.050023	0.070001	0	4.8748	0	1.1492	4.5378	2.1302	0	0.010775	0.011754	0.49995	0.041014	0	4.6512	0	48.868
2	936	0	0	0	0.21804	3.4473	1.8567	0	0.0037504	0.0053112	0.90489	0.013274	0	3.4449	0	2.0804	3.5632	1.8876	0	0.0019174	0.0053112	0.095033	0.065285	0	4.8253	0	1.1492	4.3723	2.091	0	0.0089666	0.010622	0.49996	0.039268	0	4.5912	0	48.868
3	936	0	0	0	0.3115	3.4567	1.8592	0	0.0028999	0.0047954	0.86451	0.014456	0	3.5099	0	1.9878	3.5643	1.8879	0	0.001592	0.0047954	0.13568	0.060888	0	4.7697	0	1.1496	4.213	2.0526	0	0.0074281	0.0095907	0.5001	0.037579	0	4.528	0	48.868
4	936	0	0	0	0.39404	3.4501	1.8574	0	0.0022546	0.0043345	0.82808	0.015474	0	3.5786	0	1.9035	3.5473	1.8834	0	0.0013185	0.0043345	0.1723	0.056621	0	4.7056	0	1.1488	4.0683	2.017	0	0.0061256	0.008669	0.50019	0.036138	0	4.4602	0	48.868
5	936	0	0	0	0.46905	3.4358	1.8536	0	0.0017632	0.0039156	0.79532	0.01653	0	3.6127	0	1.8282	3.523	1.877	0	0.0010903	0.0039156	0.20521	0.05306	0	4.6434	0	1.1486	3.9413	1.9853	0	0.0050368	0.0078312	0.50027	0.034779	0	4.3997	0	48.868
6	936	0	0	0	0.5369	3.4195	1.8492	0	0.001385	0.0035432	0.76576	0.017417	0	3.6584	0	1.7597	3.5015	1.8712	0	0.00090014	0.0035432	0.2348	0.050194	0	4.5863	0	1.1483	3.8343	1.9581	0	0.0041302	0.0070863	0.50028	0.033779	0	4.3455	0	48.868
7	936	0	0	0	0.5975	3.4094	1.8464	0	0.0010918	0.0032042	0.73918	0.018208	0	3.7015	0	1.6977	3.4814	1.8658	0	0.00074176	0.0032042	0.26141	0.047465	0	4.5336	0	1.1476	3.748	1.936	0	0.0033783	0.0064083	0.5003	0.032826	0	4.2971	0	48.868
8	936	0	0	0	0.65239	3.4022	1.8445	0	0.00086389	0.0028988	0.71529	0.018996	0	3.7297	0	1.6429	3.4643	1.8613	0	0.00061055	0.0028988	0.28536	0.045163	0	4.485	0	1.1477	3.6785	1.9179	0	0.0027591	0.0057975	0.50032	0.032105	0	4.2634	0	48.868
9	936	0	0	0	0.70195	3.3913	1.8415	0	0.00068516	0.0026225	0.6936	0.019732	0	3.7612	0	1.5954	3.4495	1.8573	0	0.0005017	0.0026225	0.30689	0.043291	0	4.4482	0	1.1487	3.62	1.9026	0	0.0022492	0.0052449	0.50025	0.031533	0	4.23	0	48.868
10	936	0	0	0	0.7462	3.384	1.8396	0	0.00054543	0.002376	0.67433	0.020585	0	3.7833	0	1.5506	3.4392	1.8545	0	0.00041216	0.002376	0.32623	0.041507	0	4.4136	0	1.1484	3.5733	1.8903	0	0.0018333	0.004752	0.50028	0.031055	0	4.206	0	48.868
11	936	0	0	0	0.78636	3.3778	1.8379	0	0.0004345	0.0021503	0.6569	0.021351	0	3.8095	0	1.5109	3.4243	1.8505	0	0.0003378	0.0021503	0.34373	0.040081	0	4.3749	0	1.1486	3.5323	1.8794	0	0.0014909	0.0043005	0.50032	0.030675	0	4.1811	0	48.868
12	936	0	0	0	0.8218	3.3734	1.8367	0	0.0003473	0.0019486	0.64126	0.021962	0	3.8377	0	1.4743	3.4128	1.8474	0	0.00027693	0.0019486	0.35937	0.038708	0	4.3414	0	1.1481	3.4996	1.8707	0	0.0012131	0.0038973	0.50031	0.030287	0	4.1592	0	48.868
13	936	0	0	0	0.85387	3.3729	1.8365	0	0.00027768	0.0017688	0.62719	0.022466	0	3.857	0	1.442	3.4098	1.8466	0	0.00022653	0.0017688	0.37347	0.037696	0	4.3141	0	1.1479	3.4778	1.8649	0	0.00098524	0.0035375	0.50033	0.030053	0	4.1432	0	48.868
14	936	0	0	0	0.88343	3.371	1.836	0	0.0002221	0.0016051	0.61443	0.023133	0	3.8794	0	1.4123	3.404	1.845	0	0.00018496	0.0016051	0.38619	0.036701	0	4.2911	0	1.1478	3.4574	1.8594	0	0.00079893	0.0032102	0.50031	0.029856	0	4.1308	0	48.868
15	936	0	0	0	0.91072	3.366	1.8347	0	0.00017808	0.0014595	0.60304	0.023598	0	3.8939	0	1.387	3.3958	1.8428	0	0.00015107	0.0014595	0.3976	0.035897	0	4.2711	0	1.1488	3.4376	1.8541	0	0.00064832	0.0029189	0.50032	0.02967	0	4.1216	0	48.868
16	936	0	0	0	0.93512	3.3647	1.8343	0	0.00014289	0.0013277	0.59276	0.024071	0	3.9153	0	1.3623	3.3911	1.8415	0	0.00012324	0.0013277	0.40787	0.035062	0	4.2503	0	1.1487	3.4235	1.8503	0	0.00052569	0.0026555	0.50032	0.029565	0	4.1128	0	48.868
17	936	0	0	0	0.95685	3.363	1.8339	0	0.00011488	0.0012068	0.58352	0.024475	0	3.9315	0	1.3411	3.3856	1.84	0	0.00010056	0.0012068	0.41712	0.034275	0	4.2393	0	1.149	3.4112	1.847	0	0.00042656	0.0024135	0.50032	0.029458	0	4.1073	0	48.868
18	936	0	0	0	0.97603	3.3603	1.8331	0	9.2344e-05	0.0010983	0.57521	0.025018	0	3.9409	0	1.3219	3.3838	1.8395	0	8.1925e-05	0.0010983	0.42547	0.033795	0	4.2189	0	1.149	3.4019	1.8444	0	0.00034569	0.0021965	0.50034	0.029347	0	4.0999	0	48.868
19	936	0	0	0	0.99433	3.3595	1.8329	0	7.4227e-05	0.0010008	0.5677	0.025312	0	3.9509	0	1.3044	3.3824	1.8391	0	6.6654e-05	0.0010008	0.43296	0.033204	0	4.2014	0	1.1494	3.395	1.8425	0	0.00027988	0.0020016	0.50033	0.02934	0	4.095	0	48.868
20	936	0	0	0	1.01	3.3641	1.8341	0	5.9621e-05	0.00091238	0.56095	0.025797	0	3.9672	0	1.2877	3.3814	1.8389	0	5.4127e-05	0.00091238	0.43972	0.032837	0	4.1894	0	1.1489	3.392	1.8417	0	0.00022625	0.0018248	0.50033	0.029238	0	4.0913	0	48.868
21	936	0	0	0	1.0239	3.3658	1.8346	0	4.8093e-05	0.00083661	0.55488	0.026025	0	3.981	0	1.2735	3.3811	1.8388	0	4.4086e-05	0.00083661	0.4458	0.032374	0	4.1772	0	1.1487	3.389	1.8409	0	0.00018353	0.0016732	0.50034	0.029225	0	4.0863	0	48.868
22	936	0	0	0	1.0359	3.3652	1.8344	0	3.8803e-05	0.00077056	0.54941	0.026247	0	3.9891	0	1.2609	3.3768	1.8376	0	3.5883e-05	0.00077056	0.4513	0.032059	0	4.1646	0	1.1484	3.3836	1.8395	0	0.00014882	0.0015411	0.50035	0.029098	0	4.0863	0	48.868
23	936	0	0	0	1.0472	3.3619	1.8336	0	3.1348e-05	0.00070705	0.5445	0.026441	0	4.0033	0	1.2515	3.3741	1.8369	0	2.9217e-05	0.00070705	0.45621	0.031699	0	4.1588	0	1.1493	3.3784	1.8381	0	0.00012075	0.0014141	0.50036	0.029176	0	4.0797	0	48.868
24	936	0	0	0	1.0578	3.3601	1.833	0	2.5281e-05	0.00064992	0.54009	0.026686	0	4.0054	0	1.242	3.3722	1.8364	0	2.3731e-05	0.00064992	0.46064	0.031599	0	4.1465	0	1.1499	3.3746	1.837	0	9.7767e-05	0.0012998	0.50037	0.029206	0	4.0814	0	48.868
25	936	0	0	0	1.068	3.365	1.8344	0	2.0323e-05	0.00059563	0.5361	0.027043	0	4.0162	0	1.2324	3.373	1.8366	0	1.9202e-05	0.00059563	0.46462	0.031241	0	4.1403	0	1.1502	3.3758	1.8373	0	7.8858e-05	0.0011913	0.50036	0.029156	0	4.0819	0	48.868
0	936	0	0	0	-0.00024123	3.272	1.8089	0	0.0064421	0.0065009	1	0.0099836	0	3.0899	0	2.2988	3.4216	1.8497	0	0.0027652	0.0065009	0	0.074779	0	4.9117	0	1.1493	4.6681	2.1606	0	0.012885	0.013002	0.5	0.042268	0	4.6996	0	48.868
1	936	0	0	0	0.1157	3.4002	1.844	0	0.0048863	0.0058735	0.94972	0.011919	0	3.332	0	2.1832	3.5341	1.8799	0	0.0023039	0.0058735	0.049997	0.070055	0	4.8801	0	1.1494	4.5358	2.1297	0	0.010771	0.011747	0.49986	0.040971	0	4.6528	0	48.868
2	936	0	0	0	0.21761	3.4489	1.8571	0	0.003746	0.0053062	0.9047	0.01329	0	3.4511	0	2.0788	3.5637	1.8878	0	0.001916	0.0053062	0.095084	0.065222	0	4.8235	0	1.1482	4.3723	2.091	0	0.0089598	0.010612	0.49989	0.039183	0	4.5898	0	48.868
3	936	0	0	0	0.31086	3.4569	1.8593	0	0.0028928	0.0047939	0.86397	0.014434	0	3.5223	0	1.9845	3.5612	1.8871	0	0.0015896	0.0047939	0.13557	0.060666	0	4.7605	0	1.1477	4.2093	2.0517	0	0.0074157	0.0095878	0.49977	0.037503	0	4.5234	0	48.868
4	936	0	0	0	0.3947	3.4504	1.8575	0	0.0022492	0.0043297	0.82755	0.015539	0	3.5728	0	1.902	3.547	1.8833	0	0.0013164	0.0043297	0.17228	0.056543	0	4.7025	0	1.1483	4.0666	2.0166	0	0.006115	0.0086594	0.49992	0.036204	0	4.4587	0	48.868
5	936	0	0	0	0.47036	3.4329	1.8528	0	0.0017585	0.0039107	0.79477	0.016402	0	3.6173	0	1.8267	3.5232	1.877	0	0.0010883	0.0039107	0.20525	0.053197	0	4.6432	0	1.1485	3.938	1.9844	0	0.0050266	0.0078214	0.50001	0.034804	0	4.4003	0	48.868
6	936	0	0	0	0.53686	3.4203	1.8494	0	0.0013817	0.0035308	0.76529	0.017368	0	3.6569	0	1.7581	3.4982	1.8704	0	0.00089855	0.0035308	0.23481	0.049979	0	4.586	0	1.1475	3.8321	1.9576	0	0.0041223	0.0070615	0.50005	0.033609	0	4.3455	0	48.868
7	936	0	0	0	0.59847	3.411	1.8469	0	0.0010899	0.0031955	0.73877	0.018307	0	3.7003	0	1.6968	3.4762	1.8644	0	0.00074077	0.0031955	0.26135	0.047266	0	4.531	0	1.1477	3.7452	1.9352	0	0.0033734	0.006391	0.50006	0.032702	0	4.3011	0	48.868
8	936	0	0	0	0.65272	3.3988	1.8436	0	0.00086174	0.0028869	0.71487	0.018951	0	3.7239	0	1.6419	3.4628	1.8609	0	0.00060935	0.0028869	0.28536	0.045159	0	4.4848	0	1.1473	3.6754	1.9171	0	0.0027533	0.0057738	0.50012	0.032073	0	4.263	0	48.868
9	936	0	0	0	0.70209	3.3903	1.8413	0	0.00068341	0.0026125	0.69339	0.019859	0	3.7562	0	1.5908	3.452	1.8579	0	0.00050063	0.0026125	0.30687	0.043161	0	4.4464	0	1.1464	3.6186	1.9023	0	0.0022442	0.0052249	0.50013	0.031542	0	4.2282	0	48.868
10	936	0	0	0	0.7448	3.3878	1.8406	0	0.00054349	0.0023637	0.67406	0.020554	0	3.7846	0	1.546	3.4395	1.8546	0	0.00041092	0.0023637	0.32623	0.041326	0	4.4101	0	1.1454	3.5742	1.8905	0	0.0018274	0.0047275	0.50014	0.031032	0	4.2008	0	48.868
11	936	0	0	0	0.78471	3.3801	1.8385	0	0.00043338	0.0021417	0.65667	0.021281	0	3.8046	0	1.5063	3.4288	1.8517	0	0.00033705	0.0021417	0.34363	0.039928	0	4.3725	0	1.1455	3.5346	1.8801	0	0.0014874	0.0042834	0.50015	0.030671	0	4.1768	0	48.868
12	936	0	0	0	0.82001	3.37	1.8358	0	0.00034635	0.0019417	0.64102	0.02184	0	3.8266	0	1.4698	3.4178	1.8487	0	0.00027626	0.0019417	0.35926	0.038585	0	4.3414	0	1.1449	3.4995	1.8707	0	0.0012101	0.0038834	0.50014	0.030177	0	4.1541	0	48.868
13	936	0	0	0	0.8528	3.3718	1.8362	0	0.0002767	0.0017601	0.62693	0.022451	0	3.8622	0	1.4369	3.4083	1.8462	0	0.00022582	0.0017601	0.37342	0.037477	0	4.3145	0	1.1449	3.4753	1.8642	0	0.00098198	0.0035203	0.50017	0.030007	0	4.1382	0	48.868
14	936	0	0	0	0.88071	3.3712	1.8361	0	0.00022154	0.0015966	0.61428	0.02303	0	3.8851	0	1.4071	3.4024	1.8446	0	0.00018455	0.0015966	0.38611	0.036519	0	4.2931	0	1.1439	3.4561	1.859	0	0.00079704	0.0031932	0.50019	0.029792	0	4.1298	0	48.868
15	936	0	0	0	0.90758	3.3703	1.8358	0	0.00017735	0.001448	0.6028	0.023565	0	3.8936	0	1.3798	3.3965	1.843	0	0.0001505	0.001448	0.39752	0.035614	0	4.2621	0	1.1437	3.4391	1.8545	0	0.00064577	0.0028961	0.50016	0.029555	0	4.1195	0	48.868
16	936	0	0	0	0.93141	3.37	1.8358	0	0.0001425	0.0013149	0.59251	0.024063	0	3.9172	0	1.3567	3.3953	1.8426	0	0.00012293	0.0013149	0.40779	0.03495	0	4.2478	0	1.1441	3.4279	1.8514	0	0.00052431	0.0026298	0.50015	0.029546	0	4.1139	0	48.868
17	936	0	0	0	0.95286	3.3662	1.8347	0	0.00011432	0.0011958	0.58331	0.024486	0	3.9287	0	1.3352	3.3894	1.841	0	0.00010011	0.0011958	0.41707	0.03426	0	4.2294	0	1.144	3.4144	1.8478	0	0.00042456	0.0023916	0.50019	0.029408	0	4.101	0	48.868
18	936	0	0	0	0.97256	3.3632	1.8339	0	9.183e-05	0.0010938	0.57499	0.024861	0	3.9454	0	1.3168	3.3845	1.8397	0	8.1496e-05	0.0010938	0.42541	0.033661	0	4.218	0	1.1447	3.4035	1.8448	0	0.00034383	0.0021876	0.5002	0.02931	0	4.0991	0	48.868
19	936	0	0	0	0.98955	3.3607	1.8332	0	7.3968e-05	0.0010034	0.5675	0.025252	0	3.9455	0	1.2997	3.3844	1.8397	0	6.6434e-05	0.0010034	0.43294	0.033233	0	4.2012	0	1.1446	3.3966	1.843	0	0.00027894	0.0020069	0.50022	0.02921	0	4.0909	0	48.868
20	936	0	0	0	1.0049	3.3644	1.8342	0	5.9585e-05	0.00091814	0.56076	0.025629	0	3.9692	0	1.284	3.3824	1.8391	0	5.4097e-05	0.00091814	0.43968	0.032633	0	4.1866	0	1.1444	3.3929	1.842	0	0.00022613	0.0018363	0.50022	0.029121	0	4.0939	0	48.868
21	936	0	0	0	1.019	3.3618	1.8335	0	4.809e-05	0.00083964	0.5547	0.02594	0	3.9816	0	1.2701	3.379	1.8382	0	4.4084e-05	0.00083964	0.44573	0.032337	0	4.1773	0	1.1446	3.3862	1.8402	0	0.00018352	0.0016793	0.50021	0.029083	0	4.0888	0	48.868
22	936	0	0	0	1.0312	3.3621	1.8336	0	3.8694e-05	0.00077125	0.54926	0.026218	0	3.9803	0	1.2573	3.3749	1.8371	0	3.5785e-05	0.00077125	0.45121	0.03192	0	4.1621	0	1.1443	3.3812	1.8388	0	0.00014841	0.0015425	0.50024	0.02899	0	4.0802	0	48.868
23	936	0	0	0	1.0437	3.3588	1.8327	0	3.1281e-05	0.00070855	0.54432	0.026397	0	3.9926	0	1.247	3.3749	1.8371	0	2.9157e-05	0.00070855	0.4561	0.031646	0	4.1573	0	1.1454	3.3772	1.8377	0	0.00012051	0.0014171	0.50021	0.029044	0	4.0824	0	48.868
24	936	0	0	0	1.0541	3.3571	1.8322	0	2.5291e-05	0.00065351	0.5399	0.02662	0	3.9989	0	1.2363	3.3717	1.8362	0	2.374e-05	0.00065351	0.46052	0.031216	0	4.149	0	1.1452	3.3727	1.8365	0	9.7804e-05	0.001307	0.50021	0.029069	0	4.0801	0	48.868
25	936	0	0	0	1.0637	3.3617	1.8335	0	2.0424e-05	0.00059832	0.53594	0.026901	0	4.0118	0	1.2281	3.3731	1.8366	0	1.9293e-05	0.00059832	0.46452	0.031075	0	4.1385	0	1.1459	3.3742	1.8369	0	7.9253e-05	0.0011966	0.50023	0.029003	0	4.0811	0	48.868
0	936	0	0	0	0.0011193	3.2759	1.8099	0	0.0064423	0.0065042	1	0.010026	0	3.0852	0	2.3001	3.4236	1.8503	0	0.0027653	0.0065042	0	0.074729	0	4.9124	0	1.1506	4.671	2.1613	0	0.012885	0.013008	0.5	0.042386	0	4.6985	0	48.868
1	936	0	0	0	0.11582	3.4015	1.8443	0	0.0048927	0.0058788	0.95002	0.011914	0	3.3335	0	2.1852	3.5357	1.8803	0	0.0023054	0.0058788	0.05013	0.070152	0	4.8782	0	1.1505	4.5391	2.1305	0	0.010779	0.011758	0.50008	0.041042	0	4.6562	0	48.868
2	936	0	0	0	0.2188	3.448	1.8569	0	0.0037516	0.0053095	0.90494	0.013257	0	3.4437	0	2.0823	3.5685	1.8891	0	0.0019179	0.0053095	0.095083	0.06544	0	4.829	0	1.1506	4.3765	2.092	0	0.008969	0.010619	0.50001	0.039411	0	4.5932	0	48.868
3	936	0	0	0	0.31132	3.4559	1.859	0	0.0028973	0.0047946	0.8642	0.014439	0	3.5117	0	1.9893	3.5668	1.8886	0	0.0015915	0.0047946	0.13558	0.061054	0	4.7608	0	1.1503	4.2153	2.0531	0	0.0074247	0.0095892	0.49989	0.037704	0	4.5278	0	48.868
4	936	0	0	0	0.39454	3.4508	1.8576	0	0.0022525	0.0043303	0.82754	0.015525	0	3.5694	0	1.9057	3.5488	1.8838	0	0.0013182	0.0043303	0.17202	0.056867	0	4.7065	0	1.1501	4.0707	2.0176	0	0.0061227	0.0086606	0.49978	0.036219	0	4.4613	0	48.868
5	936	0	0	0	0.47059	3.4441	1.8558	0	0.0017623	0.0039169	0.79478	0.016567	0	3.6269	0	1.8302	3.5249	1.8775	0	0.0010905	0.0039169	0.20476	0.053295	0	4.6459	0	1.1504	3.9466	1.9866	0	0.0050363	0.0078338	0.49977	0.034923	0	4.4041	0	48.868
6	936	0	0	0	0.53863	3.4279	1.8515	0	0.0013847	0.0035402	0.76521	0.017503	0	3.658	0	1.7613	3.5028	1.8716	0	0.00090044	0.0035402	0.23421	0.050266	0	4.5883	0	1.15	3.8391	1.9594	0	0.0041306	0.0070804	0.49971	0.033854	0	4.3481	0	48.868
7	936	0	0	0	0.59917	3.4125	1.8473	0	0.0010925	0.003199	0.73874	0.018286	0	3.6926	0	1.6997	3.4801	1.8655	0	0.00074244	0.003199	0.26084	0.047365	0	4.5373	0	1.1494	3.7491	1.9363	0	0.0033808	0.006398	0.49979	0.032889	0	4.2998	0	48.868
8	936	0	0	0	0.65425	3.3993	1.8437	0	0.00086427	0.0028944	0.7149	0.019133	0	3.7267	0	1.6439	3.4657	1.8616	0	0.00061099	0.0028944	0.28485	0.045242	0	4.4886	0	1.1491	3.6773	1.9176	0	0.0027607	0.0057889	0.49988	0.032124	0	4.2625	0	48.868
9	936	0	0	0	0.70346	3.3931	1.842	0	0.00068524	0.002618	0.69317	0.019837	0	3.7517	0	1.5953	3.4529	1.8582	0	0.00050193	0.002618	0.3063	0.043314	0	4.452	0	1.1494	3.6218	1.9031	0	0.0022499	0.0052361	0.49973	0.031543	0	4.2324	0	48.868
10	936	0	0	0	0.74749	3.3815	1.8389	0	0.00054473	0.0023672	0.67373	0.020541	0	3.7878	0	1.5498	3.4393	1.8545	0	0.00041184	0.0023672	0.32564	0.04162	0	4.4097	0	1.1487	3.5713	1.8898	0	0.0018315	0.0047343	0.49969	0.031099	0	4.2003	0	48.868
11	936	0	0	0	0.78636	3.3794	1.8383	0	0.00043414	0.0021386	0.65623	0.021226	0	3.8093	0	1.5094	3.4262	1.851	0	0.00033766	0.0021386	0.34305	0.040007	0	4.3781	0	1.1479	3.5335	1.8798	0	0.00149	0.0042773	0.49964	0.030707	0	4.1789	0	48.868
12	936	0	0	0	0.8229	3.3737	1.8368	0	0.00034656	0.001938	0.64054	0.021903	0	3.8369	0	1.4728	3.4176	1.8487	0	0.00027648	0.001938	0.35877	0.038806	0	4.3431	0	1.1478	3.5013	1.8712	0	0.0012109	0.003876	0.49965	0.030351	0	4.1581	0	48.868
13	936	0	0	0	0.85444	3.3728	1.8365	0	0.00027718	0.0017565	0.62645	0.022513	0	3.8613	0	1.4401	3.4075	1.8459	0	0.00022622	0.0017565	0.37284	0.03771	0	4.3121	0	1.1472	3.4759	1.8644	0	0.00098367	0.003513	0.49964	0.03001	0	4.1494	0	48.868
14	936	0	0	0	0.88365	3.3691	1.8355	0	0.00022214	0.0015961	0.61375	0.023116	0	3.879	0	1.4114	3.4015	1.8443	0	0.00018504	0.0015961	0.38553	0.036525	0	4.2983	0	1.1475	3.4549	1.8587	0	0.00079917	0.0031923	0.49964	0.029923	0	4.1312	0	48.868
15	936	0	0	0	0.90897	3.3664	1.8348	0	0.0001781	0.0014514	0.60234	0.02349	0	3.9031	0	1.3845	3.3962	1.8429	0	0.00015111	0.0014514	0.39699	0.035847	0	4.2678	0	1.1467	3.4379	1.8541	0	0.00064841	0.0029029	0.49966	0.029589	0	4.126	0	48.868
16	936	0	0	0	0.93188	3.3635	1.834	0	0.00014307	0.0013196	0.59208	0.023997	0	3.9055	0	1.3596	3.3945	1.8424	0	0.0001234	0.0013196	0.40727	0.035033	0	4.2468	0	1.1458	3.4247	1.8506	0	0.00052635	0.0026392	0.49967	0.029499	0	4.1127	0	48.868
17	936	0	0	0	0.95328	3.3656	1.8345	0	0.00011496	0.0012035	0.58283	0.024468	0	3.9273	0	1.3373	3.3895	1.8411	0	0.00010065	0.0012035	0.41654	0.034313	0	4.2256	0	1.1453	3.4144	1.8478	0	0.00042689	0.002407	0.49968	0.029397	0	4.1059	0	48.868
18	936	0	0	0	0.97296	3.3604	1.8331	0	9.237e-05	0.0010962	0.57444	0.0249	0	3.9477	0	1.3184	3.3843	1.8396	0	8.1959e-05	0.0010962	0.42486	0.033697	0	4.2135	0	1.1457	3.4022	1.8445	0	0.0003458	0.0021925	0.49965	0.02929	0	4.0987	0	48.868
19	936	0	0	0	0.99055	3.3618	1.8335	0	7.4193e-05	0.001001	0.56695	0.02525	0	3.9558	0	1.3007	3.3822	1.8391	0	6.6633e-05	0.001001	0.43238	0.033217	0	4.2011	0	1.1456	3.396	1.8428	0	0.00027978	0.002002	0.49966	0.029223	0	4.0947	0	48.868
20	936	0	0	0	1.0045	3.3612	1.8334	0	5.9739e-05	0.00091398	0.5602	0.025526	0	3.958	0	1.2853	3.3843	1.8396	0	5.4236e-05	0.00091398	0.4391	0.032852	0	4.188	0	1.1449	3.3925	1.8419	0	0.0002267	0.001828	0.49965	0.029185	0	4.0879	0	48.868
21	936	0	0	0	1.0192	3.362	1.8336	0	4.8149e-05	0.00083459	0.55415	0.025945	0	3.9752	0	1.2704	3.3792	1.8383	0	4.414e-05	0.00083459	0.44519	0.032317	0	4.1731	0	1.1448	3.3864	1.8402	0	0.00018374	0.0016692	0.49967	0.029123	0	4.0828	0	48.868
22	936	0	0	0	1.0307	3.3618	1.8335	0	3.8766e-05	0.00076251	0.5487	0.026156	0	3.9777	0	1.257	3.3781	1.838	0	3.5852e-05	0.00076251	0.45068	0.03193	0	4.1596	0	1.1438	3.3828	1.8392	0	0.00014867	0.001525	0.49969	0.028922	0	4.0841	0	48.868
23	936	0	0	0	1.0421	3.3632	1.8339	0	3.1228e-05	0.00069953	0.54381	0.026379	0	3.9921	0	1.2455	3.3753	1.8372	0	2.9111e-05	0.00069953	0.45559	0.031607	0	4.1541	0	1.1438	3.3796	1.8384	0	0.00012028	0.0013991	0.4997	0.029003	0	4.0799	0	48.868
24	936	0	0	0	1.0519	3.3635	1.834	0	2.5201e-05	0.00064332	0.5394	0.026679	0	4.0043	0	1.2358	3.3759	1.8374	0	2.366e-05	0.00064332	0.46001	0.031378	0	4.1421	0	1.1439	3.3781	1.838	0	9.7452e-05	0.0012866	0.49971	0.028972	0	4.0785	0	48.868
25	936	0	0	0	1.0629	3.3652	1.8344	0	2.0333e-05	0.0005922	0.53542	0.026805	0	4.017	0	1.2272	3.3741	1.8369	0	1.9212e-05	0.0005922	0.46399	0.03102	0	4.1424	0	1.145	3.3764	1.8375	0	7.8901e-05	0.0011844	0.49971	0.029	0	4.0797	0	48.868
0	936	0	0	0	0.00038462	3.2772	1.8103	0	0.0064413	0.0065015	1	0.0099697	0	3.1048	0	2.2988	3.4226	1.85	0	0.0027647	0.0065015	0	0.074709	0	4.9142	0	1.1496	4.6706	2.1612	0	0.012883	0.013003	0.5	0.042301	0	4.6994	0	48.868
1	936	0	0	0	0.11496	3.4012	1.8442	0	0.0048921	0.0058768	0.95002	0.011875	0	3.3322	0	2.1836	3.5348	1.8801	0	0.0023051	0.0058768	0.050171	0.070155	0	4.8769	0	1.1493	4.5378	2.1302	0	0.010778	0.011754	0.5001	0.040989	0	4.6527	0	48.868
2	936	0	0	0	0.21867	3.4479	1.8569	0	0.0037523	0.0053085	0.90509	0.013229	0	3.439	0	2.0803	3.5645	1.888	0	0.0019177	0.0053085	0.095325	0.065242	0	4.8287	0	1.1495	4.3726	2.0911	0	0.008969	0.010617	0.50021	0.039291	0	4.592	0	48.868
3	936	0	0	0	0.31245	3.4563	1.8591	0	0.0028983	0.0047958	0.86456	0.014394	0	3.5195	0	1.9869	3.5631	1.8876	0	0.0015913	0.0047958	0.13607	0.060804	0	4.7641	0	1.1497	4.2106	2.052	0	0.0074248	0.0095917	0.50032	0.037678	0	4.5221	0	48.868
4	936	0	0	0	0.39588	3.446	1.8563	0	0.002255	0.0043321	0.8281	0.015448	0	3.5753	0	1.9015	3.5465	1.8832	0	0.0013187	0.0043321	0.17251	0.056744	0	4.6993	0	1.1487	4.063	2.0157	0	0.0061265	0.0086643	0.5003	0.03612	0	4.4593	0	48.868
5	936	0	0	0	0.47218	3.4373	1.854	0	0.0017625	0.0039131	0.79519	0.016547	0	3.6119	0	1.8268	3.5219	1.8767	0	0.0010902	0.0039131	0.20523	0.053046	0	4.6408	0	1.1495	3.9384	1.9845	0	0.0050357	0.0078263	0.50021	0.034841	0	4.3982	0	48.868
6	936	0	0	0	0.53794	3.4235	1.8503	0	0.0013854	0.003538	0.7658	0.017413	0	3.6592	0	1.7592	3.4986	1.8705	0	0.00090046	0.003538	0.23476	0.050108	0	4.5823	0	1.1486	3.8339	1.958	0	0.0041314	0.007076	0.50028	0.033672	0	4.3441	0	48.868
7	936	0	0	0	0.59854	3.4114	1.847	0	0.0010924	0.0032021	0.73925	0.018294	0	3.6947	0	1.698	3.4834	1.8664	0	0.00074209	0.0032021	0.26152	0.047392	0	4.5383	0	1.1482	3.7496	1.9364	0	0.0033798	0.0064042	0.50039	0.032871	0	4.2993	0	48.868
8	936	0	0	0	0.65309	3.4035	1.8449	0	0.00086388	0.0028965	0.7153	0.019061	0	3.7144	0	1.6437	3.4653	1.8615	0	0.00061059	0.0028965	0.28535	0.045172	0	4.4863	0	1.1484	3.6797	1.9183	0	0.0027592	0.0057929	0.50033	0.032138	0	4.2621	0	48.868
9	936	0	0	0	0.70311	3.3968	1.843	0	0.00068524	0.0026222	0.69378	0.019881	0	3.7576	0	1.5958	3.4489	1.8571	0	0.00050177	0.0026222	0.30686	0.043285	0	4.4484	0	1.1495	3.6221	1.9032	0	0.0022495	0.0052443	0.50032	0.031585	0	4.2279	0	48.868
10	936	0	0	0	0.74706	3.3859	1.8401	0	0.00054465	0.0023743	0.6744	0.020589	0	3.7848	0	1.5509	3.4379	1.8542	0	0.00041167	0.0023743	0.32628	0.041398	0	4.4117	0	1.149	3.5735	1.8904	0	0.001831	0.0047486	0.50034	0.031097	0	4.2024	0	48.868
11	936	0	0	0	0.78843	3.3803	1.8386	0	0.00043446	0.0021504	0.65703	0.021353	0	3.815	0	1.511	3.4277	1.8514	0	0.00033779	0.0021504	0.34371	0.040168	0	4.376	0	1.1497	3.5345	1.88	0	0.0014908	0.0043009	0.50037	0.030698	0	4.1775	0	48.868
12	936	0	0	0	0.8253	3.3748	1.8371	0	0.00034646	0.0019472	0.64136	0.021968	0	3.8436	0	1.4747	3.4177	1.8487	0	0.00027634	0.0019472	0.35944	0.038861	0	4.3435	0	1.15	3.5017	1.8713	0	0.0012104	0.0038944	0.5004	0.030414	0	4.1593	0	48.868
13	936	0	0	0	0.85762	3.3691	1.8355	0	0.00027722	0.001764	0.62726	0.022545	0	3.8604	0	1.4432	3.4082	1.8461	0	0.00022621	0.001764	0.37356	0.037706	0	4.3171	0	1.1504	3.4744	1.864	0	0.00098372	0.003528	0.50041	0.0301	0	4.1448	0	48.868
14	936	0	0	0	0.88597	3.3694	1.8356	0	0.00022173	0.0015971	0.61453	0.023151	0	3.8777	0	1.4141	3.4034	1.8448	0	0.00018469	0.0015971	0.38632	0.036647	0	4.291	0	1.15	3.4561	1.8591	0	0.00079768	0.0031942	0.50042	0.029998	0	4.1299	0	48.868
15	936	0	0	0	0.91118	3.3664	1.8348	0	0.00017796	0.0014513	0.60311	0.023603	0	3.8995	0	1.3869	3.3995	1.8438	0	0.00015097	0.0014513	0.39771	0.035901	0	4.2693	0	1.1491	3.4396	1.8546	0	0.00064787	0.0029027	0.50041	0.029683	0	4.1235	0	48.868
16	936	0	0	0	0.9357	3.3672	1.835	0	0.00014268	0.0013163	0.59283	0.024179	0	3.9202	0	1.3629	3.3936	1.8422	0	0.00012307	0.0013163	0.40802	0.035027	0	4.2496	0	1.1493	3.426	1.851	0	0.00052494	0.0026325	0.50042	0.029617	0	4.1156	0	48.868
17	936	0	0	0	0.95777	3.3649	1.8344	0	0.00011471	0.0011993	0.58354	0.024621	0	3.9317	0	1.3409	3.3905	1.8413	0	0.00010043	0.0011993	0.41725	0.034362	0	4.2317	0	1.1493	3.4144	1.8478	0	0.00042596	0.0023985	0.50039	0.029455	0	4.1075	0	48.868
18	936	0	0	0	0.97656	3.3642	1.8342	0	9.2289e-05	0.0010924	0.57524	0.024946	0	3.946	0	1.3208	3.3878	1.8406	0	8.1882e-05	0.0010924	0.42562	0.03381	0	4.2154	0	1.1487	3.4056	1.8454	0	0.00034548	0.0021848	0.50043	0.029396	0	4.1002	0	48.868
19	936	0	0	0	0.99289	3.3649	1.8344	0	7.4245e-05	0.0010029	0.56776	0.025269	0	3.9625	0	1.3032	3.3842	1.8396	0	6.6671e-05	0.0010029	0.4331	0.033204	0	4.2031	0	1.148	3.3986	1.8435	0	0.00027995	0.0020059	0.50043	0.029276	0	4.0947	0	48.868
20	936	0	0	0	1.0081	3.3666	1.8348	0	5.9891e-05	0.00091729	0.56101	0.025724	0	3.9673	0	1.2875	3.3795	1.8384	0	5.4362e-05	0.00091729	0.43982	0.032638	0	4.1919	0	1.1478	3.3926	1.8419	0	0.00022725	0.0018346	0.50042	0.029243	0	4.0877	0	48.868
21	936	0	0	0	1.0213	3.3665	1.8348	0	4.833e-05	0.00084165	0.55496	0.02591	0	3.9869	0	1.2739	3.3804	1.8386	0	4.4295e-05	0.00084165	0.4459	0.032317	0	4.1822	0	1.1476	3.3894	1.841	0	0.00018442	0.0016833	0.50043	0.029169	0	4.0888	0	48.868
22	936	0	0	0	1.0327	3.3636	1.834	0	3.894e-05	0.00076846	0.5495	0.026208	0	3.9916	0	1.2622	3.3772	1.8377	0	3.6005e-05	0.00076846	0.45136	0.032013	0	4.1687	0	1.1474	3.3835	1.8394	0	0.00014933	0.0015369	0.50043	0.029153	0	4.0869	0	48.868
23	936	0	0	0	1.0452	3.3641	1.8342	0	3.1354e-05	0.00070098	0.5446	0.02643	0	4.0004	0	1.251	3.3771	1.8377	0	2.9222e-05	0.00070098	0.45627	0.031705	0	4.1574	0	1.1481	3.3812	1.8388	0	0.00012077	0.001402	0.50043	0.029077	0	4.0832	0	48.868
24	936	0	0	0	1.0552	3.3664	1.8348	0	2.5304e-05	0.00064081	0.54014	0.026814	0	4.0046	0	1.2407	3.3757	1.8373	0	2.3752e-05	0.00064081	0.46068	0.031391	0	4.1484	0	1.148	3.3797	1.8384	0	9.7836e-05	0.0012816	0.50041	0.029065	0	4.0828	0	48.868
25	936	0	0	0	1.0644	3.3644	1.8342	0	2.0465e-05	0.00059	0.53617	0.026887	0	4.0179	0	1.2315	3.3765	1.8375	0	1.9332e-05	0.00059	0.46465	0.031153	0	4.1399	0	1.1479	3.3775	1.8378	0	7.9392e-05	0.00118	0.50041	0.029006	0	4.0798	0	48.868
0	936	0	0	0	-0.0014834	3.2738	1.8094	0	0.0064416	0.0065038	1	0.0099681	0	3.0904	0	2.2984	3.4214	1.8497	0	0.0027649	0.0065038	0	0.074595	0	4.9138	0	1.1485	4.6699	2.161	0	0.012884	0.013008	0.5	0.042309	0	4.7004	0	48.868
1	936	0	0	0	0.11419	3.4013	1.8443	0	0.0048925	0.0058781	0.95002	0.011866	0	3.3159	0	2.183	3.5346	1.8801	0	0.0023052	0.0058781	0.049996	0.070116	0	4.8789	0	1.1486	4.5379	2.1302	0	0.010779	0.011756	0.50001	0.040987	0	4.6554	0	48.868
2	936	0	0	0	0.21801	3.4474	1.8567	0	0.0037479	0.0053097	0.90472	0.01328	0	3.4483	0	2.08	3.5644	1.888	0	0.0019167	0.0053097	0.095005	0.065202	0	4.823	0	1.149	4.3726	2.0911	0	0.008963	0.010619	0.49987	0.039113	0	4.5903	0	48.868
3	936	0	0	0	0.31067	3.4534	1.8583	0	0.0028955	0.0047932	0.86418	0.014426	0	3.5158	0	1.987	3.5631	1.8876	0	0.0015905	0.0047932	0.13571	0.060805	0	4.7661	0	1.1489	4.2108	2.052	0	0.0074204	0.0095864	0.49995	0.037583	0	4.5243	0	48.868
4	936	0	0	0	0.39519	3.449	1.8572	0	0.0022517	0.0043307	0.82773	0.015521	0	3.5748	0	1.902	3.5475	1.8835	0	0.0013173	0.0043307	0.17221	0.056797	0	4.7012	0	1.1486	4.0659	2.0164	0	0.0061198	0.0086613	0.49997	0.036038	0	4.4581	0	48.868
5	936	0	0	0	0.4707	3.4352	1.8534	0	0.0017603	0.0039108	0.79482	0.016487	0	3.6088	0	1.8244	3.5258	1.8777	0	0.0010892	0.0039108	0.20499	0.052897	0	4.6441	0	1.1476	3.9386	1.9846	0	0.0050307	0.0078215	0.49991	0.034709	0	4.3969	0	48.868
6	936	0	0	0	0.53756	3.4221	1.8499	0	0.001384	0.003535	0.76539	0.017367	0	3.6529	0	1.7557	3.5029	1.8716	0	0.00089977	0.003535	0.23447	0.049937	0	4.5843	0	1.1466	3.8335	1.9579	0	0.004128	0.0070701	0.49993	0.033691	0	4.3449	0	48.868
7	936	0	0	0	0.59919	3.4097	1.8465	0	0.0010911	0.0031957	0.73879	0.018205	0	3.6864	0	1.6943	3.48	1.8655	0	0.00074149	0.0031957	0.26107	0.047195	0	4.5306	0	1.1468	3.7447	1.9351	0	0.0033767	0.0063915	0.49993	0.032741	0	4.2965	0	48.868
8	936	0	0	0	0.6538	3.3988	1.8436	0	0.00086307	0.0028898	0.71477	0.019099	0	3.726	0	1.6412	3.4621	1.8607	0	0.00061019	0.0028898	0.28487	0.045097	0	4.4893	0	1.1475	3.6742	1.9168	0	0.0027571	0.0057796	0.49982	0.032093	0	4.2601	0	48.868
9	936	0	0	0	0.70435	3.391	1.8415	0	0.00068362	0.0026155	0.69304	0.019942	0	3.7591	0	1.5919	3.4455	1.8562	0	0.00050084	0.0026155	0.3064	0.042993	0	4.4415	0	1.1481	3.6152	1.9014	0	0.002245	0.005231	0.49972	0.031521	0	4.2257	0	48.868
10	936	0	0	0	0.7479	3.3867	1.8403	0	0.00054391	0.0023656	0.67376	0.020624	0	3.7876	0	1.5471	3.4321	1.8526	0	0.00041124	0.0023656	0.32578	0.041358	0	4.4019	0	1.1475	3.5691	1.8892	0	0.0018288	0.0047313	0.49977	0.031018	0	4.1965	0	48.868
11	936	0	0	0	0.78763	3.3809	1.8387	0	0.00043302	0.0021443	0.65625	0.021368	0	3.8153	0	1.5069	3.424	1.8504	0	0.00033685	0.0021443	0.34319	0.039982	0	4.372	0	1.1473	3.5318	1.8793	0	0.0014864	0.0042887	0.49972	0.030561	0	4.1772	0	48.868
12	936	0	0	0	0.82318	3.3748	1.8371	0	0.0003458	0.0019409	0.64059	0.02189	0	3.8364	0	1.4707	3.419	1.8491	0	0.0002759	0.0019409	0.35883	0.038605	0	4.3449	0	1.147	3.5017	1.8713	0	0.0012083	0.0038818	0.49971	0.03028	0	4.1585	0	48.868
13	936	0	0	0	0.85584	3.3716	1.8362	0	0.00027625	0.0017573	0.62643	0.022518	0	3.8543	0	1.4393	3.4096	1.8465	0	0.00022551	0.0017573	0.37292	0.037513	0	4.3128	0	1.1476	3.4757	1.8643	0	0.00098055	0.0035146	0.49967	0.03003	0	4.1439	0	48.868
14	936	0	0	0	0.88493	3.3708	1.836	0	0.00022134	0.0015971	0.61373	0.022996	0	3.8812	0	1.4101	3.4034	1.8448	0	0.00018441	0.0015971	0.38559	0.036586	0	4.2893	0	1.1475	3.456	1.859	0	0.00079639	0.0031941	0.49966	0.029865	0	4.1304	0	48.868
15	936	0	0	0	0.91051	3.369	1.8355	0	0.00017741	0.0014492	0.60232	0.023683	0	3.8929	0	1.384	3.399	1.8436	0	0.00015056	0.0014492	0.39706	0.035785	0	4.2668	0	1.1473	3.44	1.8547	0	0.00064601	0.0028984	0.49969	0.029713	0	4.1229	0	48.868
16	936	0	0	0	0.93443	3.3662	1.8347	0	0.00014235	0.0013183	0.59206	0.024088	0	3.9176	0	1.3599	3.3937	1.8422	0	0.00012281	0.0013183	0.40735	0.034938	0	4.2473	0	1.1472	3.4252	1.8507	0	0.0005238	0.0026367	0.4997	0.029503	0	4.1141	0	48.868
17	936	0	0	0	0.95508	3.3672	1.835	0	0.00011424	0.001201	0.58281	0.024567	0	3.9365	0	1.3386	3.3903	1.8413	0	0.00010005	0.001201	0.41661	0.034476	0	4.23	0	1.1468	3.4155	1.8481	0	0.00042431	0.0024021	0.49971	0.029452	0	4.105	0	48.868
18	936	0	0	0	0.97394	3.3655	1.8345	0	9.179e-05	0.0010953	0.57449	0.02496	0	3.9456	0	1.3204	3.3878	1.8406	0	8.1468e-05	0.0010953	0.42491	0.033777	0	4.2165	0	1.1471	3.4066	1.8457	0	0.0003437	0.0021905	0.4997	0.029313	0	4.1005	0	48.868
19	936	0	0	0	0.99154	3.3639	1.8341	0	7.4e-05	0.00099986	0.56701	0.025211	0	3.9573	0	1.3035	3.3859	1.8401	0	6.6465e-05	0.00099986	0.4324	0.033299	0	4.2051	0	1.1475	3.3992	1.8437	0	0.00027906	0.0019997	0.49971	0.029325	0	4.0954	0	48.868
20	936	0	0	0	1.0071	3.3617	1.8335	0	5.9528e-05	0.00091454	0.56024	0.025625	0	3.9697	0	1.2882	3.3813	1.8388	0	5.4051e-05	0.00091454	0.43914	0.03276	0	4.1911	0	1.1476	3.3913	1.8415	0	0.00022592	0.0018291	0.49969	0.029195	0	4.0953	0	48.868
21	936	0	0	0	1.0215	3.363	1.8339	0	4.8006e-05	0.00083386	0.55418	0.02603	0	3.9833	0	1.2732	3.378	1.8379	0	4.4013e-05	0.00083386	0.44523	0.032432	0	4.1756	0	1.1474	3.3864	1.8402	0	0.00018321	0.0016677	0.49971	0.029181	0	4.0873	0	48.868
22	936	0	0	0	1.0348	3.3647	1.8343	0	3.8656e-05	0.00076199	0.54875	0.026262	0	3.9929	0	1.2607	3.3764	1.8375	0	3.5754e-05	0.00076199	0.4507	0.031997	0	4.1605	0	1.1478	3.3833	1.8394	0	0.00014826	0.001524	0.49972	0.029158	0	4.0892	0	48.868
23	936	0	0	0	1.0471	3.3635	1.834	0	3.1207e-05	0.00069887	0.54382	0.026492	0	3.9995	0	1.2491	3.3754	1.8372	0	2.9091e-05	0.00069887	0.45562	0.031681	0	4.1507	0	1.1481	3.3796	1.8384	0	0.00012021	0.0013977	0.49972	0.029101	0	4.0839	0	48.868
24	936	0	0	0	1.0587	3.3667	1.8349	0	2.5171e-05	0.00063946	0.53941	0.026834	0	4.0093	0	1.2383	3.3716	1.8362	0	2.3632e-05	0.00063946	0.46003	0.03134	0	4.1491	0	1.1485	3.3772	1.8377	0	9.7321e-05	0.0012789	0.49972	0.029149	0	4.084	0	48.868
25	936	0	0	0	1.0681	3.3654	1.8345	0	2.0257e-05	0.00058895	0.53542	0.026977	0	4.0184	0	1.2283	3.3718	1.8363	0	1.9142e-05	0.00058895	0.46403	0.031121	0	4.138	0	1.1482	3.375	1.8371	0	7.8597e-05	0.0011779	0.49973	0.02905	0	4.0819	0	48.868
