# Supplementary material for: Future Preventive Gene Therapy of Polygenic Diseases from a Population Genetics Perspective
Source: Int J Mol Sci. 2019 Oct 10;20(20):5013. doi: 10.3390/ijms20205013 (PMC6834143; doi:10.3390/ijms20205013)
Supplement: Supplementary file 1 [file ijms-20-05013-s001.zip › SuppFiles/Results/AdmixtureDifferentRisk/Admixture10xDifference/0.01/0.1/SimulationSummed.csv]

Generation	Variants	Editable	AveEditedSNPs	AveEditedEffect	Pop0Effect	Pop0Variance	Pop0SD	Pop0VarianceMultirunSD	Pop0FST	Pop0AFD	Pop0RegFract	Pop0Prev	Pop0PrevSD	Pop0AffectedEffect	Multirun0SD	Pop1Effect	Pop1Variance	Pop1SD	Pop1VarianceMultirunSD	Pop1FST	Pop1AFD	Pop1RegFract	Pop1Prev	Pop1PrevSD	Pop1AffectedEffect	Multirun1SD	CombinedEffect	CombinedVariance	CombinedSD	CombinedVarianceMultirunSD	CombinedFST	CombinedAFD	CombinedRegFract	CombinedPrev	CombinedPrevSD	CombinedAffectedEffect	MultirunCombSD	Baseline Effect
0	936	0	0	0	-0.00023024	3.2759	1.8099	0.0019708	0.0064415	0.006501	1	0.0099988	2.2593e-05	3.0949	0.0008444	2.2987	3.4214	1.8497	0.0016104	0.0027648	0.006501	0	0.07462	0.00011195	4.9126	0.00059997	1.1493	4.67	2.161	0.0012336	0.012884	0.013002	0.5	0.042312	4.5515e-05	4.6982	0.00062771	48.868
1	936	0	0	0	0.11461	3.4018	1.8444	0.00095619	0.0048905	0.0058752	0.94996	0.01189	3.042e-05	3.3301	0.00098867	2.1836	3.5339	1.8799	0.0013105	0.0023046	0.0058752	0.050144	0.070067	7.9415e-05	4.8777	0.0009679	1.1491	4.538	2.1303	0.0015594	0.010776	0.01175	0.50005	0.040972	4.5618e-05	4.6535	0.00077718	48.868
2	936	0	0	0	0.21785	3.4474	1.8567	0.0020335	0.003749	0.0053083	0.90487	0.01327	4.4499e-05	3.4453	0.0013332	2.0803	3.5655	1.8883	0.0020829	0.0019168	0.0053083	0.095185	0.065286	0.00010468	4.8256	0.001182	1.1491	4.3737	2.0913	0.0022009	0.008964	0.010617	0.50003	0.03927	7.5548e-05	4.5916	0.00091628	48.868
3	936	0	0	0	0.3111	3.4563	1.8591	0.0020871	0.0028963	0.0047938	0.86431	0.014445	3.4055e-05	3.5172	0.0015243	1.987	3.5638	1.8878	0.0018165	0.0015907	0.0047938	0.13581	0.060786	0.00015351	4.7651	0.0013829	1.1491	4.2122	2.0524	0.0021727	0.0074216	0.0095877	0.50006	0.037617	6.5978e-05	4.5251	0.0011295	48.868
4	936	0	0	0	0.39506	3.4494	1.8573	0.0018482	0.0022524	0.0043316	0.82784	0.015527	4.1209e-05	3.5735	0.0014286	1.9029	3.5472	1.8834	0.0025714	0.0013176	0.0043316	0.17234	0.056747	0.00011241	4.7033	0.0014823	1.149	4.0667	2.0166	0.0031687	0.0061213	0.0086632	0.50009	0.036127	5.835e-05	4.4598	0.00096149	48.868
5	936	0	0	0	0.47041	3.4374	1.854	0.0026254	0.001761	0.0039135	0.79501	0.016504	4.5678e-05	3.617	0.0014406	1.8271	3.5237	1.8772	0.0018236	0.0010894	0.0039135	0.2052	0.053101	0.00010684	4.6431	0.0018503	1.1488	3.9407	1.9851	0.0029475	0.0050321	0.007827	0.5001	0.034826	5.9228e-05	4.4001	0.0011149	48.868
6	936	0	0	0	0.53789	3.4235	1.8503	0.0023031	0.0013835	0.003537	0.76549	0.017412	5.4807e-05	3.657	0.0015823	1.759	3.5014	1.8712	0.0016924	0.00089949	0.003537	0.23473	0.050064	0.00013986	4.5861	0.002236	1.1485	3.8353	1.9584	0.0024516	0.0041268	0.0070741	0.50011	0.033718	7.2584e-05	4.3464	0.0013677	48.868
7	936	0	0	0	0.59927	3.4114	1.847	0.0014378	0.0010908	0.0031977	0.73893	0.018279	4.0329e-05	3.6951	0.0018087	1.698	3.4804	1.8656	0.0025253	0.00074127	0.0031977	0.26134	0.047378	0.00012255	4.5345	0.0017967	1.1486	3.7477	1.9359	0.0024013	0.0033758	0.0063953	0.50014	0.032834	7.8373e-05	4.2997	0.0011772	48.868
8	936	0	0	0	0.65424	3.4015	1.8443	0.0019799	0.00086264	0.0028918	0.715	0.019109	8.2783e-05	3.7266	0.0015203	1.6431	3.4635	1.861	0.0025103	0.00060988	0.0028918	0.28531	0.045141	0.00011523	4.4876	0.0015744	1.1487	3.677	1.9175	0.002461	0.0027558	0.0057835	0.50016	0.032106	4.4487e-05	4.2628	0.00099825	48.868
9	936	0	0	0	0.70394	3.3924	1.8419	0.0028185	0.000684	0.0026159	0.69344	0.019862	7.234e-05	3.7567	0.0018073	1.5941	3.4492	1.8572	0.0025425	0.00050101	0.0026159	0.30683	0.043206	0.00012605	4.4466	0.0018358	1.149	3.6189	1.9023	0.002533	0.0022459	0.0052318	0.50013	0.031546	4.1301e-05	4.2297	0.0011223	48.868
10	936	0	0	0	0.74818	3.3852	1.8399	0.0021099	0.00054389	0.0023683	0.67407	0.020608	4.1419e-05	3.7858	0.0019441	1.5492	3.4366	1.8538	0.0026323	0.00041119	0.0023683	0.32619	0.04148	9.8697e-05	4.4091	0.0017323	1.1487	3.5713	1.8898	0.0021433	0.0018287	0.0047365	0.50013	0.03106	4.1349e-05	4.202	0.0013517	48.868
11	936	0	0	0	0.7879	3.3791	1.8382	0.0018042	0.00043344	0.0021454	0.65663	0.021294	6.6115e-05	3.8115	0.0018586	1.5092	3.4258	1.8509	0.0018242	0.0003371	0.0021454	0.34362	0.040024	8.1896e-05	4.3751	0.0016341	1.1485	3.5325	1.8795	0.0014993	0.0014876	0.0042909	0.50012	0.030659	5.4003e-05	4.1786	0.0014222	48.868
12	936	0	0	0	0.82378	3.3738	1.8368	0.0016941	0.00034601	0.0019435	0.64096	0.021913	4.5426e-05	3.8362	0.0022179	1.473	3.4163	1.8483	0.001898	0.00027603	0.0019435	0.35929	0.038728	0.00011873	4.3427	0.0017954	1.1484	3.5004	1.8709	0.0013508	0.001209	0.003887	0.50013	0.030319	6.5306e-05	4.1586	0.0018334	48.868
13	936	0	0	0	0.85619	3.371	1.836	0.0013664	0.00027662	0.001762	0.62686	0.022512	4.9942e-05	3.8585	0.0022897	1.4406	3.4088	1.8463	0.0014322	0.00022577	0.001762	0.3734	0.03759	9.1051e-05	4.316	0.001799	1.1484	3.4753	1.8642	0.0013634	0.00098174	0.003524	0.50013	0.030065	6.5617e-05	4.1443	0.0018379	48.868
14	936	0	0	0	0.88545	3.3694	1.8356	0.0014547	0.00022145	0.0015993	0.61417	0.023109	6.6878e-05	3.8806	0.0023475	1.4116	3.4024	1.8446	0.0022379	0.00018449	0.0015993	0.38609	0.036624	6.6576e-05	4.2925	0.002032	1.1485	3.4551	1.8588	0.0017854	0.00079675	0.0031987	0.50013	0.029881	6.2256e-05	4.1318	0.0020449	48.868
15	936	0	0	0	0.91183	3.3667	1.8349	0.001724	0.00017759	0.0014529	0.60274	0.023613	7.7303e-05	3.8963	0.0025874	1.3853	3.3977	1.8433	0.0025517	0.00015069	0.0014529	0.39751	0.035822	7.9758e-05	4.2691	0.0022731	1.1486	3.4382	1.8542	0.0014463	0.00064663	0.0029058	0.50013	0.0297	6.8859e-05	4.1212	0.0022808	48.868
16	936	0	0	0	0.93548	3.3655	1.8345	0.0024071	0.00014253	0.0013213	0.59247	0.024096	7.6423e-05	3.915	0.0025372	1.3613	3.3935	1.8421	0.0023154	0.00012296	0.0013213	0.40779	0.035042	7.8182e-05	4.2493	0.0021249	1.1484	3.4248	1.8506	0.0018821	0.00052444	0.0026425	0.50013	0.029567	6.0435e-05	4.1131	0.0022752	48.868
17	936	0	0	0	0.95669	3.3643	1.8342	0.0024126	0.00011453	0.0012027	0.58323	0.024537	9.7621e-05	3.9307	0.0024218	1.3399	3.3886	1.8408	0.0022776	0.00010028	0.0012027	0.41704	0.034364	7.7988e-05	4.232	0.0023412	1.1483	3.4132	1.8475	0.0018108	0.00042531	0.0024054	0.50013	0.02946	7.1527e-05	4.1065	0.0023605	48.868
18	936	0	0	0	0.97582	3.364	1.8341	0.0024636	9.2051e-05	0.0010951	0.57491	0.024952	7.0042e-05	3.9453	0.0022107	1.3209	3.3854	1.8399	0.0016373	8.1684e-05	0.0010951	0.42536	0.033803	0.00010812	4.2147	0.0021552	1.1483	3.4044	1.8451	0.0014947	0.00034463	0.0021902	0.50014	0.029365	6.0454e-05	4.1007	0.0021386	48.868
19	936	0	0	0	0.9933	3.363	1.8338	0.0027035	7.4066e-05	0.0010003	0.56742	0.025313	7.5351e-05	3.9577	0.002345	1.3034	3.3832	1.8394	0.001343	6.652e-05	0.0010003	0.43286	0.033259	7.8855e-05	4.202	0.0020458	1.1484	3.3971	1.8431	0.0013925	0.0002793	0.0020005	0.50014	0.029283	6.3285e-05	4.0956	0.0021429	48.868
20	936	0	0	0	1.0087	3.3637	1.8341	0.0019985	5.9626e-05	0.00091451	0.56068	0.025683	8.004e-05	3.9698	0.0028365	1.288	3.3808	1.8387	0.0016014	5.4134e-05	0.00091451	0.43961	0.032797	0.00010331	4.1892	0.002462	1.1484	3.3918	1.8417	0.0011863	0.00022628	0.001829	0.50014	0.029236	7.8481e-05	4.092	0.0025887	48.868
21	936	0	0	0	1.0229	3.364	1.8341	0.0019433	4.8055e-05	0.00083716	0.55462	0.025998	8.0958e-05	3.9811	0.0029982	1.2737	3.3806	1.8386	0.0017317	4.4054e-05	0.00083716	0.44568	0.0324	8.4404e-05	4.178	0.0022163	1.1483	3.388	1.8407	0.0015401	0.00018339	0.0016743	0.50015	0.029204	7.1341e-05	4.0902	0.0025579	48.868
22	936	0	0	0	1.0352	3.3636	1.834	0.0013875	3.8727e-05	0.00076645	0.54917	0.026246	6.6616e-05	3.9905	0.0030242	1.2613	3.3775	1.8378	0.002033	3.5816e-05	0.00076645	0.45115	0.032031	0.0001015	4.1669	0.0024463	1.1482	3.3834	1.8394	0.0011866	0.00014853	0.0015329	0.50016	0.029141	0.00010701	4.0874	0.0026595	48.868
23	936	0	0	0	1.0469	3.363	1.8339	0.0019727	3.1238e-05	0.00070361	0.54426	0.026509	0.0001106	3.9986	0.0028459	1.2505	3.3757	1.8373	0.002177	2.9118e-05	0.00070361	0.45605	0.031719	9.4213e-05	4.1583	0.0025994	1.1487	3.3798	1.8384	0.0016171	0.00012033	0.0014072	0.50016	0.029118	7.6791e-05	4.0849	0.0026582	48.868
24	936	0	0	0	1.0571	3.3632	1.8339	0.0026172	2.5235e-05	0.00064656	0.53984	0.026761	8.6288e-05	4.0057	0.0029411	1.2406	3.3746	1.837	0.0025672	2.3689e-05	0.00064656	0.46047	0.031455	0.00011846	4.1493	0.0028695	1.1489	3.3774	1.8378	0.0021156	9.7582e-05	0.0012931	0.50016	0.029104	6.9308e-05	4.0833	0.0027675	48.868
25	936	0	0	0	1.0666	3.3637	1.8341	0.0019433	2.0376e-05	0.00059371	0.53587	0.026983	9.982e-05	4.0147	0.0026881	1.2315	3.3735	1.8367	0.0017043	1.925e-05	0.00059371	0.46445	0.031167	8.5922e-05	4.1424	0.0027336	1.149	3.3754	1.8372	0.0016265	7.9061e-05	0.0011874	0.50016	0.029073	7.2213e-05	4.0822	0.0025173	48.868
