# Supplementary material for: Future Preventive Gene Therapy of Polygenic Diseases from a Population Genetics Perspective
Source: Int J Mol Sci. 2019 Oct 10;20(20):5013. doi: 10.3390/ijms20205013 (PMC6834143; doi:10.3390/ijms20205013)
Supplement: Supplementary file 1 [file ijms-20-05013-s001.zip › SuppFiles/Results/AdmixtureDifferentRisk/Admixture10xDifference/0.01/0.25/SimulationAllRuns.csv]

Generation	Variants	Editable	AveEditedSNPs	AveEditedEffect	Pop0Effect	Pop0Variance	Pop0SD	Pop0VarianceMultirunSD	Pop0FST	Pop0AFD	Pop0RegFract	Pop0Prev	Pop0PrevSD	Pop0AffectedEffect	Multirun0SD	Pop1Effect	Pop1Variance	Pop1SD	Pop1VarianceMultirunSD	Pop1FST	Pop1AFD	Pop1RegFract	Pop1Prev	Pop1PrevSD	Pop1AffectedEffect	Multirun1SD	CombinedEffect	CombinedVariance	CombinedSD	CombinedVarianceMultirunSD	CombinedFST	CombinedAFD	CombinedRegFract	CombinedPrev	CombinedPrevSD	CombinedAffectedEffect	MultirunCombSD	Baseline Effect
0	936	0	0	0	-0.00096992	3.2774	1.8104	0	0.0064418	0.006502	1	0.010046	0	3.0818	0	2.2982	3.4228	1.8501	0	0.002765	0.006502	0	0.074555	0	4.9116	0	1.1486	4.6716	2.1614	0	0.012884	0.013004	0.5	0.042363	0	4.6951	0	48.868
1	936	0	0	0	0.28544	3.5435	1.8824	0	0.0031079	0.0049054	0.8751	0.014659	0	3.5643	0	2.0112	3.6552	1.9118	0	0.001675	0.0049054	0.12523	0.063152	0	4.8185	0	1.1483	4.3439	2.0842	0	0.0078217	0.0098107	0.50017	0.038925	0	4.5785	0	48.868
2	936	0	0	0	0.50201	3.5797	1.892	0	0.0015755	0.0036999	0.78093	0.017976	0	3.7483	0	1.7947	3.6581	1.9126	0	0.00099806	0.0036999	0.21905	0.053522	0	4.6813	0	1.1484	4.0367	2.0091	0	0.0045959	0.0073998	0.49999	0.035738	0	4.4483	0	48.868
3	936	0	0	0	0.66241	3.5373	1.8808	0	0.00082596	0.0027952	0.71068	0.020354	0	3.8277	0	1.6318	3.5999	1.8973	0	0.00058805	0.0027952	0.28952	0.046514	0	4.5486	0	1.1471	3.8035	1.9503	0	0.002653	0.0055904	0.5001	0.033467	0	4.3281	0	48.868
4	936	0	0	0	0.78404	3.4893	1.868	0	0.00044224	0.0021222	0.65797	0.022106	0	3.8793	0	1.5107	3.535	1.8802	0	0.00034315	0.0021222	0.34222	0.041469	0	4.4371	0	1.1474	3.6442	1.909	0	0.0015152	0.0042443	0.5001	0.031896	0	4.2456	0	48.868
5	936	0	0	0	0.87516	3.4477	1.8568	0	0.00024006	0.0016129	0.6185	0.023523	0	3.929	0	1.42	3.4816	1.8659	0	0.00019856	0.0016129	0.38168	0.037865	0	4.346	0	1.1476	3.5389	1.8812	0	0.00085954	0.0032257	0.50009	0.030721	0	4.1857	0	48.868
6	936	0	0	0	0.94258	3.4143	1.8478	0	0.00013169	0.0012312	0.58895	0.024682	0	3.9518	0	1.3518	3.4438	1.8557	0	0.00011424	0.0012312	0.4113	0.035343	0	4.2713	0	1.1472	3.4709	1.863	0	0.00048613	0.0024624	0.50012	0.029996	0	4.1413	0	48.868
7	936	0	0	0	0.99428	3.3973	1.8432	0	7.254e-05	0.00094628	0.56669	0.025627	0	3.9805	0	1.3021	3.4147	1.8479	0	6.5221e-05	0.00094628	0.4335	0.033569	0	4.2201	0	1.1482	3.4297	1.8519	0	0.00027362	0.0018926	0.5001	0.029559	0	4.1175	0	48.868
8	936	0	0	0	1.0325	3.386	1.8401	0	4.0296e-05	0.00073447	0.54997	0.026353	0	4.0039	0	1.2647	3.3982	1.8434	0	3.7209e-05	0.00073447	0.45018	0.032428	0	4.182	0	1.1486	3.4055	1.8454	0	0.00015431	0.0014689	0.50007	0.029311	0	4.1027	0	48.868
9	936	0	0	0	1.0615	3.3762	1.8374	0	2.2481e-05	0.00057153	0.53752	0.027007	0	4.0158	0	1.2357	3.3863	1.8402	0	2.1178e-05	0.00057153	0.46269	0.031366	0	4.1546	0	1.1486	3.3888	1.8409	0	8.6994e-05	0.0011431	0.5001	0.029179	0	4.0904	0	48.868
10	936	0	0	0	1.0827	3.3671	1.835	0	1.2563e-05	0.00045024	0.52818	0.027453	0	4.0324	0	1.2138	3.3772	1.8377	0	1.2014e-05	0.00045024	0.47206	0.030765	0	4.1377	0	1.1483	3.3764	1.8375	0	4.8953e-05	0.00090048	0.50012	0.029097	0	4.0885	0	48.868
11	936	0	0	0	1.0999	3.3667	1.8349	0	7.069e-06	0.00035781	0.52117	0.027829	0	4.0426	0	1.1977	3.3719	1.8363	0	6.837e-06	0.00035781	0.47907	0.030284	0	4.1192	0	1.1488	3.3717	1.8362	0	2.7648e-05	0.00071563	0.50012	0.028973	0	4.0856	0	48.868
12	936	0	0	0	1.112	3.3656	1.8346	0	3.996e-06	0.00029087	0.5159	0.028065	0	4.0501	0	1.1859	3.3722	1.8364	0	3.8979e-06	0.00029087	0.48436	0.030071	0	4.1024	0	1.149	3.3703	1.8358	0	1.5639e-05	0.00058175	0.50013	0.029019	0	4.0807	0	48.868
13	936	0	0	0	1.1201	3.3645	1.8343	0	2.2544e-06	0.00023932	0.51196	0.028259	0	4.0569	0	1.1765	3.3698	1.8357	0	2.2134e-06	0.00023932	0.48832	0.029698	0	4.0957	0	1.1483	3.368	1.8352	0	8.7864e-06	0.00047865	0.50014	0.02901	0	4.0775	0	48.868
14	936	0	0	0	1.1283	3.3678	1.8352	0	1.3032e-06	0.00020256	0.509	0.028369	0	4.0649	0	1.1702	3.3701	1.8358	0	1.2857e-06	0.00020256	0.49128	0.029437	0	4.0991	0	1.1492	3.3694	1.8356	0	5.0286e-06	0.00040511	0.50014	0.029026	0	4.0817	0	48.868
15	936	0	0	0	1.135	3.3651	1.8344	0	7.6409e-07	0.00017216	0.50678	0.028632	0	4.0627	0	1.1663	3.3696	1.8356	0	7.5666e-07	0.00017216	0.49349	0.029387	0	4.091	0	1.1506	3.3676	1.8351	0	2.8917e-06	0.00034431	0.50014	0.029078	0	4.0796	0	48.868
16	936	0	0	0	1.1393	3.3676	1.8351	0	4.5665e-07	0.00015132	0.50512	0.028859	0	4.0684	0	1.1622	3.3656	1.8346	0	4.5353e-07	0.00015132	0.49515	0.029415	0	4.085	0	1.1507	3.3668	1.8349	0	1.6729e-06	0.00030263	0.50013	0.029005	0	4.0786	0	48.868
17	936	0	0	0	1.142	3.3646	1.8343	0	2.9154e-07	0.00013513	0.50387	0.028838	0	4.0683	0	1.1593	3.3684	1.8353	0	2.9017e-07	0.00013513	0.4964	0.029315	0	4.089	0	1.1506	3.3666	1.8348	0	1.0155e-06	0.00027026	0.50013	0.029065	0	4.0795	0	48.868
18	936	0	0	0	1.1451	3.3672	1.835	0	1.9323e-07	0.00012102	0.50293	0.028814	0	4.0725	0	1.1573	3.3702	1.8358	0	1.9266e-07	0.00012102	0.49733	0.029217	0	4.0892	0	1.1512	3.3688	1.8354	0	6.1793e-07	0.00024203	0.50013	0.029171	0	4.0775	0	48.868
19	936	0	0	0	1.1472	3.3651	1.8344	0	1.3765e-07	0.00011427	0.50223	0.028969	0	4.0824	0	1.1567	3.3683	1.8353	0	1.3741e-07	0.00011427	0.49803	0.029263	0	4.0802	0	1.1519	3.3668	1.8349	0	4.0009e-07	0.00022854	0.50013	0.029042	0	4.0792	0	48.868
20	936	0	0	0	1.1473	3.3629	1.8338	0	1.0467e-07	0.00011025	0.5017	0.028919	0	4.0703	0	1.1555	3.3662	1.8347	0	1.0457e-07	0.00011025	0.49856	0.02915	0	4.0825	0	1.1514	3.3646	1.8343	0	2.8093e-07	0.0002205	0.50013	0.02905	0	4.076	0	48.868
21	936	0	0	0	1.1484	3.3646	1.8343	0	8.8999e-08	0.00010348	0.50131	0.028963	0	4.0789	0	1.1527	3.3652	1.8345	0	8.8954e-08	0.00010348	0.49895	0.029008	0	4.0821	0	1.1506	3.3649	1.8344	0	2.1183e-07	0.00020697	0.50013	0.029026	0	4.0743	0	48.868
22	936	0	0	0	1.1486	3.3624	1.8337	0	8.1384e-08	9.5948e-05	0.50102	0.028974	0	4.0691	0	1.1526	3.3676	1.8351	0	8.1366e-08	9.5948e-05	0.49925	0.029141	0	4.0774	0	1.1506	3.365	1.8344	0	1.7139e-07	0.0001919	0.50013	0.028994	0	4.0763	0	48.868
23	936	0	0	0	1.1486	3.3616	1.8335	0	7.743e-08	9.5252e-05	0.5008	0.028805	0	4.0774	0	1.1515	3.366	1.8347	0	7.7419e-08	9.5252e-05	0.49947	0.029149	0	4.0764	0	1.1501	3.3638	1.8341	0	1.5827e-07	0.0001905	0.50013	0.029035	0	4.0753	0	48.868
24	936	0	0	0	1.1488	3.3634	1.834	0	7.7559e-08	9.4654e-05	0.50063	0.028984	0	4.0675	0	1.1515	3.3651	1.8344	0	7.755e-08	9.4654e-05	0.49963	0.029058	0	4.0764	0	1.1502	3.3642	1.8342	0	1.5705e-07	0.00018931	0.50013	0.028968	0	4.0772	0	48.868
25	936	0	0	0	1.1486	3.365	1.8344	0	7.6722e-08	9.2924e-05	0.5005	0.029022	0	4.0726	0	1.1519	3.3671	1.835	0	7.6718e-08	9.2924e-05	0.49976	0.029154	0	4.0791	0	1.1503	3.3661	1.8347	0	1.5171e-07	0.00018585	0.50013	0.029028	0	4.0753	0	48.868
0	936	0	0	0	0.00083727	3.2726	1.809	0	0.0064414	0.006503	1	0.010021	0	3.0858	0	2.2986	3.4201	1.8494	0	0.0027647	0.006503	0	0.074582	0	4.912	0	1.1497	4.6663	2.1602	0	0.012883	0.013006	0.5	0.042197	0	4.6983	0	48.868
1	936	0	0	0	0.28778	3.5391	1.8812	0	0.0031092	0.004905	0.8752	0.01473	0	3.5679	0	2.0113	3.6488	1.9102	0	0.0016754	0.004905	0.12508	0.063101	0	4.8135	0	1.1495	4.3366	2.0824	0	0.0078237	0.00981	0.50014	0.038848	0	4.578	0	48.868
2	936	0	0	0	0.50317	3.5767	1.8912	0	0.0015794	0.0037049	0.78137	0.018013	0	3.7514	0	1.7953	3.6551	1.9118	0	0.00099982	0.0037049	0.21874	0.053624	0	4.6791	0	1.1492	4.0333	2.0083	0	0.0046046	0.0074098	0.50005	0.035817	0	4.4453	0	48.868
3	936	0	0	0	0.66487	3.5377	1.8809	0	0.00082823	0.0028047	0.71097	0.020337	0	3.8396	0	1.6349	3.5976	1.8967	0	0.0005894	0.0028047	0.28902	0.0465	0	4.5487	0	1.1499	3.8029	1.9501	0	0.0026594	0.0056095	0.49999	0.033437	0	4.3345	0	48.868
4	936	0	0	0	0.78636	3.49	1.8682	0	0.00044285	0.0021232	0.65815	0.022132	0	3.893	0	1.5132	3.5344	1.88	0	0.00034355	0.0021232	0.34186	0.041423	0	4.4365	0	1.1498	3.6443	1.909	0	0.001517	0.0042465	0.50001	0.031833	0	4.2429	0	48.868
5	936	0	0	0	0.87756	3.4485	1.857	0	0.00024038	0.0016146	0.61861	0.023638	0	3.9251	0	1.4221	3.4825	1.8661	0	0.00019879	0.0016146	0.38142	0.037938	0	4.3417	0	1.1498	3.5396	1.8814	0	0.00086058	0.0032292	0.50001	0.030778	0	4.1808	0	48.868
6	936	0	0	0	0.94556	3.4156	1.8481	0	0.00013183	0.0012333	0.58891	0.024673	0	3.9524	0	1.3542	3.4425	1.8554	0	0.00011435	0.0012333	0.41103	0.035401	0	4.2763	0	1.1499	3.4708	1.863	0	0.00048664	0.0024666	0.49997	0.030019	0	4.1428	0	48.868
7	936	0	0	0	0.99709	3.3966	1.843	0	7.2715e-05	0.00094941	0.56666	0.025808	0	3.9824	0	1.3031	3.418	1.8488	0	6.5369e-05	0.00094941	0.43336	0.033622	0	4.2241	0	1.1501	3.4307	1.8522	0	0.00027427	0.0018988	0.50001	0.029603	0	4.1198	0	48.868
8	936	0	0	0	1.036	3.3834	1.8394	0	4.0373e-05	0.00073272	0.55	0.02639	0	3.999	0	1.2647	3.3987	1.8436	0	3.7276e-05	0.00073272	0.45002	0.032324	0	4.1807	0	1.1503	3.4041	1.845	0	0.00015459	0.0014654	0.50001	0.029361	0	4.0997	0	48.868
9	936	0	0	0	1.0654	3.3778	1.8379	0	2.2531e-05	0.00057081	0.53751	0.02701	0	4.011	0	1.2372	3.3867	1.8403	0	2.1224e-05	0.00057081	0.46255	0.031571	0	4.1506	0	1.1513	3.3896	1.8411	0	8.7187e-05	0.0011416	0.50003	0.029234	0	4.0919	0	48.868
10	936	0	0	0	1.0859	3.3716	1.8362	0	1.2582e-05	0.00044955	0.52815	0.027471	0	4.0316	0	1.2152	3.3824	1.8391	0	1.2032e-05	0.00044955	0.47194	0.030851	0	4.1345	0	1.1505	3.3811	1.8388	0	4.9027e-05	0.00089911	0.50004	0.029177	0	4.085	0	48.868
11	936	0	0	0	1.1016	3.3702	1.8358	0	6.9962e-06	0.00035894	0.52111	0.02788	0	4.0406	0	1.1982	3.3758	1.8373	0	6.7678e-06	0.00035894	0.47897	0.03037	0	4.1167	0	1.1499	3.3753	1.8372	0	2.7365e-05	0.00071787	0.50004	0.029083	0	4.0847	0	48.868
12	936	0	0	0	1.1126	3.366	1.8347	0	3.9203e-06	0.00029214	0.51585	0.028024	0	4.0431	0	1.1874	3.371	1.836	0	3.825e-06	0.00029214	0.48424	0.030024	0	4.1069	0	1.15	3.3699	1.8357	0	1.5344e-05	0.00058428	0.50005	0.029077	0	4.0761	0	48.868
13	936	0	0	0	1.1229	3.366	1.8347	0	2.2265e-06	0.00023861	0.51189	0.028307	0	4.0573	0	1.1788	3.3676	1.8351	0	2.1863e-06	0.00023861	0.48818	0.029788	0	4.0974	0	1.1508	3.3676	1.8351	0	8.6815e-06	0.00047722	0.50004	0.029071	0	4.0809	0	48.868
14	936	0	0	0	1.1294	3.3641	1.8341	0	1.2705e-06	0.00020145	0.50893	0.028343	0	4.0663	0	1.1718	3.3679	1.8352	0	1.2538e-06	0.00020145	0.49114	0.029571	0	4.095	0	1.1506	3.3664	1.8348	0	4.9017e-06	0.0004029	0.50004	0.029063	0	4.0759	0	48.868
15	936	0	0	0	1.1348	3.3652	1.8344	0	7.4868e-07	0.0001752	0.50671	0.028586	0	4.0645	0	1.1671	3.3673	1.835	0	7.4151e-07	0.0001752	0.49337	0.029515	0	4.0937	0	1.1509	3.3665	1.8348	0	2.8415e-06	0.0003504	0.50004	0.02907	0	4.0786	0	48.868
16	936	0	0	0	1.1391	3.366	1.8347	0	4.548e-07	0.00015174	0.50504	0.028851	0	4.0706	0	1.1628	3.3688	1.8354	0	4.5171e-07	0.00015174	0.49504	0.029396	0	4.0852	0	1.1509	3.3675	1.8351	0	1.67e-06	0.00030347	0.50004	0.029066	0	4.0781	0	48.868
17	936	0	0	0	1.1419	3.3663	1.8348	0	2.8038e-07	0.00013893	0.50379	0.028794	0	4.0744	0	1.1601	3.372	1.8363	0	2.7911e-07	0.00013893	0.49628	0.029328	0	4.0905	0	1.151	3.3693	1.8356	0	9.7938e-07	0.00027786	0.50004	0.029022	0	4.0819	0	48.868
18	936	0	0	0	1.1451	3.368	1.8352	0	1.8348e-07	0.00012413	0.50285	0.029015	0	4.0769	0	1.1573	3.369	1.8355	0	1.8297e-07	0.00012413	0.49722	0.029145	0	4.0824	0	1.1512	3.3685	1.8354	0	5.8742e-07	0.00024826	0.50003	0.029118	0	4.0792	0	48.868
19	936	0	0	0	1.1475	3.3704	1.8359	0	1.3364e-07	0.00011923	0.50214	0.028946	0	4.0803	0	1.1555	3.3704	1.8359	0	1.3341e-07	0.00011923	0.49792	0.029126	0	4.0815	0	1.1515	3.3704	1.8359	0	3.9767e-07	0.00023846	0.50003	0.029153	0	4.08	0	48.868
20	936	0	0	0	1.1491	3.371	1.836	0	1.0771e-07	0.0001064	0.50161	0.029045	0	4.0771	0	1.1541	3.3696	1.8356	0	1.076e-07	0.0001064	0.49845	0.029126	0	4.0799	0	1.1516	3.3703	1.8358	0	2.8119e-07	0.00021279	0.50003	0.02909	0	4.0793	0	48.868
21	936	0	0	0	1.1504	3.37	1.8358	0	8.9032e-08	0.00010159	0.50122	0.029069	0	4.0821	0	1.1532	3.3703	1.8358	0	8.8988e-08	0.00010159	0.49885	0.029234	0	4.0788	0	1.1518	3.3702	1.8358	0	2.1299e-07	0.00020319	0.50003	0.029126	0	4.0831	0	48.868
22	936	0	0	0	1.1513	3.3669	1.8349	0	8.247e-08	9.9875e-05	0.50092	0.029114	0	4.079	0	1.1536	3.3676	1.8351	0	8.245e-08	9.9875e-05	0.49914	0.029103	0	4.0833	0	1.1524	3.3673	1.835	0	1.8354e-07	0.00019975	0.50003	0.029052	0	4.0816	0	48.868
23	936	0	0	0	1.1514	3.3662	1.8347	0	7.6568e-08	0.00010034	0.5007	0.029073	0	4.0846	0	1.1542	3.3705	1.8359	0	7.6558e-08	0.00010034	0.49937	0.029239	0	4.0807	0	1.1528	3.3684	1.8353	0	1.6065e-07	0.00020067	0.50003	0.029081	0	4.0846	0	48.868
24	936	0	0	0	1.1518	3.3705	1.8359	0	7.6789e-08	9.5205e-05	0.50053	0.02901	0	4.0837	0	1.1543	3.3665	1.8348	0	7.6779e-08	9.5205e-05	0.49953	0.029198	0	4.078	0	1.1531	3.3685	1.8353	0	1.574e-07	0.00019041	0.50003	0.029121	0	4.0801	0	48.868
25	936	0	0	0	1.1524	3.3689	1.8355	0	7.7174e-08	9.3573e-05	0.50041	0.029139	0	4.0817	0	1.1536	3.3684	1.8353	0	7.7164e-08	9.3573e-05	0.49966	0.029189	0	4.0801	0	1.153	3.3686	1.8354	0	1.552e-07	0.00018715	0.50003	0.029095	0	4.0799	0	48.868
0	936	0	0	0	0.00031103	3.2754	1.8098	0	0.0064411	0.0064985	1	0.0099927	0	3.1031	0	2.2993	3.4209	1.8496	0	0.0027646	0.0064985	0	0.074672	0	4.9114	0	1.1498	4.6694	2.1609	0	0.012883	0.012997	0.5	0.042369	0	4.699	0	48.868
1	936	0	0	0	0.28791	3.541	1.8818	0	0.0031047	0.004901	0.8749	0.014738	0	3.565	0	2.0121	3.6509	1.9107	0	0.0016738	0.004901	0.1251	0.063348	0	4.8168	0	1.15	4.3392	2.0831	0	0.0078159	0.0098019	0.5	0.038966	0	4.58	0	48.868
2	936	0	0	0	0.5032	3.5749	1.8907	0	0.0015776	0.0037017	0.78127	0.017967	0	3.7495	0	1.7967	3.6578	1.9125	0	0.00099886	0.0037017	0.21904	0.05367	0	4.6836	0	1.1499	4.0346	2.0086	0	0.0046001	0.0074034	0.50015	0.035784	0	4.4496	0	48.868
3	936	0	0	0	0.66521	3.539	1.8812	0	0.00082712	0.0028022	0.71092	0.020396	0	3.8321	0	1.6349	3.6032	1.8982	0	0.00058866	0.0028022	0.28938	0.04661	0	4.5566	0	1.1501	3.8062	1.9509	0	0.0026561	0.0056044	0.50015	0.033454	0	4.3363	0	48.868
4	936	0	0	0	0.78526	3.4891	1.8679	0	0.00044223	0.0021209	0.65803	0.022098	0	3.8883	0	1.5127	3.5371	1.8807	0	0.0003431	0.0021209	0.34213	0.041488	0	4.4377	0	1.149	3.6454	1.9093	0	0.0015151	0.0042419	0.50008	0.031828	0	4.2465	0	48.868
5	936	0	0	0	0.8764	3.4466	1.8565	0	0.00024018	0.0016153	0.61851	0.023633	0	3.9204	0	1.4227	3.4783	1.865	0	0.00019864	0.0016153	0.38164	0.037998	0	4.339	0	1.1495	3.5371	1.8807	0	0.00085991	0.0032305	0.50007	0.030743	0	4.1818	0	48.868
6	936	0	0	0	0.94459	3.4166	1.8484	0	0.00013162	0.0012284	0.58892	0.024767	0	3.9544	0	1.3544	3.4412	1.855	0	0.00011418	0.0012284	0.41133	0.035347	0	4.2762	0	1.1495	3.4708	1.863	0	0.00048587	0.0024568	0.50012	0.030055	0	4.1473	0	48.868
7	936	0	0	0	0.99662	3.3965	1.843	0	7.2763e-05	0.00094571	0.56676	0.025759	0	3.98	0	1.3042	3.4159	1.8482	0	6.5409e-05	0.00094571	0.43349	0.033612	0	4.2195	0	1.1504	3.4299	1.852	0	0.00027443	0.0018914	0.50012	0.029628	0	4.1193	0	48.868
8	936	0	0	0	1.0349	3.3823	1.8391	0	4.0415e-05	0.00073416	0.55011	0.026373	0	3.9982	0	1.267	3.4003	1.844	0	3.7314e-05	0.00073416	0.45011	0.032428	0	4.1795	0	1.151	3.4048	1.8452	0	0.00015475	0.0014683	0.50011	0.02941	0	4.1005	0	48.868
9	936	0	0	0	1.0636	3.3765	1.8375	0	2.2535e-05	0.00057073	0.53761	0.027119	0	4.0223	0	1.238	3.388	1.8406	0	2.1227e-05	0.00057073	0.46263	0.031517	0	4.153	0	1.1508	3.3898	1.8411	0	8.7197e-05	0.0011415	0.50012	0.029217	0	4.0948	0	48.868
10	936	0	0	0	1.0861	3.3715	1.8362	0	1.2632e-05	0.0004493	0.52823	0.02753	0	4.0348	0	1.2163	3.3818	1.839	0	1.2079e-05	0.0004493	0.472	0.030763	0	4.139	0	1.1512	3.3809	1.8387	0	4.9213e-05	0.00089861	0.50011	0.029204	0	4.0907	0	48.868
11	936	0	0	0	1.1018	3.3655	1.8345	0	7.0826e-06	0.00036071	0.52119	0.027852	0	4.0375	0	1.2013	3.3754	1.8372	0	6.8498e-06	0.00036071	0.47903	0.030383	0	4.1257	0	1.1516	3.3729	1.8366	0	2.7701e-05	0.00072143	0.50011	0.029131	0	4.0848	0	48.868
12	936	0	0	0	1.1151	3.3658	1.8346	0	4.0038e-06	0.0002944	0.51591	0.028171	0	4.0533	0	1.1895	3.3729	1.8365	0	3.9053e-06	0.0002944	0.48431	0.030175	0	4.111	0	1.1523	3.3707	1.836	0	1.5671e-05	0.0005888	0.50011	0.029157	0	4.0826	0	48.868
13	936	0	0	0	1.1252	3.3664	1.8348	0	2.2676e-06	0.00024059	0.51197	0.028448	0	4.0601	0	1.1811	3.3721	1.8363	0	2.2262e-06	0.00024059	0.48827	0.029864	0	4.1042	0	1.1532	3.3701	1.8358	0	8.8382e-06	0.00048118	0.50012	0.029132	0	4.08	0	48.868
14	936	0	0	0	1.1316	3.3676	1.8351	0	1.2891e-06	0.00019961	0.50901	0.028529	0	4.0643	0	1.1738	3.3711	1.8361	0	1.272e-06	0.00019961	0.49124	0.029715	0	4.0983	0	1.1527	3.3698	1.8357	0	4.9682e-06	0.00039922	0.50012	0.029113	0	4.0823	0	48.868
15	936	0	0	0	1.1371	3.3648	1.8343	0	7.6089e-07	0.00017409	0.50679	0.028728	0	4.069	0	1.1689	3.3696	1.8356	0	7.5351e-07	0.00017409	0.49347	0.029441	0	4.0976	0	1.153	3.3674	1.8351	0	2.8823e-06	0.00034818	0.50013	0.029046	0	4.0826	0	48.868
16	936	0	0	0	1.1411	3.3679	1.8352	0	4.5438e-07	0.0001503	0.50512	0.028793	0	4.0757	0	1.1644	3.369	1.8355	0	4.5132e-07	0.0001503	0.49513	0.029367	0	4.0935	0	1.1527	3.3686	1.8354	0	1.6645e-06	0.00030061	0.50012	0.029091	0	4.0816	0	48.868
17	936	0	0	0	1.1445	3.3703	1.8358	0	2.9119e-07	0.00013912	0.50387	0.028923	0	4.0774	0	1.1627	3.367	1.8349	0	2.8984e-07	0.00013912	0.49638	0.029354	0	4.0879	0	1.1536	3.3687	1.8354	0	1.0196e-06	0.00027824	0.50012	0.029132	0	4.0848	0	48.868
18	936	0	0	0	1.1471	3.3692	1.8355	0	1.9344e-07	0.00012699	0.50293	0.029025	0	4.0741	0	1.1602	3.3677	1.8351	0	1.9287e-07	0.00012699	0.49732	0.029221	0	4.0859	0	1.1537	3.3685	1.8353	0	6.3002e-07	0.00025397	0.50013	0.029175	0	4.0778	0	48.868
19	936	0	0	0	1.1488	3.3702	1.8358	0	1.3809e-07	0.00011605	0.50223	0.028999	0	4.0789	0	1.1591	3.3686	1.8354	0	1.3784e-07	0.00011605	0.49802	0.029308	0	4.0811	0	1.154	3.3694	1.8356	0	4.0961e-07	0.0002321	0.50013	0.029173	0	4.0767	0	48.868
20	936	0	0	0	1.1501	3.3666	1.8348	0	1.1262e-07	0.00010888	0.50171	0.028908	0	4.0803	0	1.1577	3.3696	1.8357	0	1.125e-07	0.00010888	0.49855	0.029312	0	4.0853	0	1.1539	3.3681	1.8352	0	3.0556e-07	0.00021776	0.50013	0.029123	0	4.0829	0	48.868
21	936	0	0	0	1.1507	3.3664	1.8348	0	9.332e-08	0.00010557	0.50131	0.029077	0	4.0781	0	1.157	3.3664	1.8348	0	9.3255e-08	0.00010557	0.49895	0.029174	0	4.0846	0	1.1539	3.3664	1.8348	0	2.325e-07	0.00021114	0.50013	0.029202	0	4.0799	0	48.868
22	936	0	0	0	1.1522	3.3651	1.8344	0	8.3037e-08	9.9249e-05	0.50102	0.029099	0	4.0785	0	1.1567	3.3666	1.8348	0	8.3017e-08	9.9249e-05	0.49924	0.029227	0	4.081	0	1.1544	3.3658	1.8346	0	1.8649e-07	0.0001985	0.50013	0.029107	0	4.0796	0	48.868
23	936	0	0	0	1.1525	3.3679	1.8352	0	7.5708e-08	0.00010023	0.50079	0.029088	0	4.081	0	1.1571	3.3671	1.835	0	7.5698e-08	0.00010023	0.49946	0.029278	0	4.0834	0	1.1548	3.3675	1.8351	0	1.5846e-07	0.00020047	0.50013	0.029205	0	4.0813	0	48.868
24	936	0	0	0	1.1523	3.3666	1.8348	0	7.6051e-08	9.7643e-05	0.50063	0.029067	0	4.0783	0	1.158	3.369	1.8355	0	7.6043e-08	9.7643e-05	0.49963	0.029291	0	4.087	0	1.1552	3.3678	1.8352	0	1.5868e-07	0.00019529	0.50013	0.029181	0	4.0782	0	48.868
25	936	0	0	0	1.1526	3.3676	1.8351	0	7.4742e-08	9.3426e-05	0.5005	0.029164	0	4.0793	0	1.1574	3.3674	1.8351	0	7.4736e-08	9.3426e-05	0.49975	0.029207	0	4.0869	0	1.155	3.3675	1.8351	0	1.4758e-07	0.00018685	0.50013	0.029218	0	4.082	0	48.868
0	936	0	0	0	2.8738e-05	3.2716	1.8087	0	0.0064417	0.0064996	1	0.0099681	0	3.0895	0	2.2983	3.4211	1.8496	0	0.0027649	0.0064996	0	0.074581	0	4.913	0	1.1492	4.6668	2.1603	0	0.012884	0.012999	0.5	0.042323	0	4.6966	0	48.868
1	936	0	0	0	0.28586	3.5366	1.8806	0	0.0031063	0.0049027	0.87507	0.014663	0	3.5626	0	2.0107	3.648	1.91	0	0.0016742	0.0049027	0.12538	0.063068	0	4.8169	0	1.1483	4.3361	2.0823	0	0.0078182	0.0098054	0.50022	0.03889	0	4.5773	0	48.868
2	936	0	0	0	0.50001	3.5773	1.8914	0	0.0015802	0.0037027	0.78156	0.017905	0	3.7505	0	1.7945	3.66	1.9131	0	0.0010001	0.0037027	0.21929	0.053714	0	4.6796	0	1.1472	4.0375	2.0094	0	0.0046061	0.0074053	0.50043	0.035763	0	4.4523	0	48.868
3	936	0	0	0	0.66169	3.5377	1.8809	0	0.00082851	0.0028011	0.71118	0.020282	0	3.8319	0	1.6318	3.602	1.8979	0	0.00058947	0.0028011	0.28954	0.046544	0	4.5498	0	1.1468	3.8051	1.9507	0	0.0026599	0.0056022	0.50036	0.033359	0	4.3334	0	48.868
4	936	0	0	0	0.78257	3.4867	1.8673	0	0.000443	0.0021244	0.65847	0.022049	0	3.8878	0	1.5097	3.5338	1.8798	0	0.0003436	0.0021244	0.34246	0.041396	0	4.4345	0	1.1461	3.6424	1.9085	0	0.0015174	0.0042489	0.50047	0.031812	0	4.2405	0	48.868
5	936	0	0	0	0.87271	3.4458	1.8563	0	0.00024015	0.0016144	0.61891	0.023533	0	3.9219	0	1.4179	3.4835	1.8664	0	0.0001986	0.0016144	0.38211	0.037806	0	4.3448	0	1.1453	3.5389	1.8812	0	0.00085977	0.0032289	0.50051	0.030682	0	4.1796	0	48.868
6	936	0	0	0	0.94014	3.4182	1.8488	0	0.00013154	0.0012341	0.58926	0.024697	0	3.9558	0	1.3501	3.4406	1.8549	0	0.00011411	0.0012341	0.41173	0.035189	0	4.273	0	1.1451	3.4714	1.8632	0	0.0004856	0.0024682	0.5005	0.029992	0	4.142	0	48.868
7	936	0	0	0	0.9918	3.3969	1.8431	0	7.2812e-05	0.00094997	0.56712	0.025602	0	3.9818	0	1.2992	3.4133	1.8475	0	6.5448e-05	0.00094997	0.43399	0.033462	0	4.2167	0	1.1455	3.4287	1.8517	0	0.00027461	0.0018999	0.50056	0.029459	0	4.1176	0	48.868
8	936	0	0	0	1.03	3.3834	1.8394	0	4.0297e-05	0.00073699	0.55045	0.026288	0	3.9921	0	1.2606	3.3998	1.8439	0	3.7207e-05	0.00073699	0.45067	0.032279	0	4.1765	0	1.1453	3.4049	1.8452	0	0.00015432	0.001474	0.50056	0.029299	0	4.099	0	48.868
9	936	0	0	0	1.0586	3.3739	1.8368	0	2.2486e-05	0.00057478	0.53799	0.026837	0	4.0161	0	1.2312	3.3872	1.8404	0	2.1182e-05	0.00057478	0.4632	0.031266	0	4.1486	0	1.1449	3.388	1.8407	0	8.7022e-05	0.0011496	0.5006	0.029078	0	4.088	0	48.868
10	936	0	0	0	1.0806	3.3719	1.8363	0	1.2606e-05	0.00045352	0.52865	0.027348	0	4.0309	0	1.2094	3.3795	1.8384	0	1.2054e-05	0.00045352	0.47254	0.03067	0	4.1334	0	1.145	3.3799	1.8384	0	4.913e-05	0.00090704	0.5006	0.029047	0	4.0833	0	48.868
11	936	0	0	0	1.097	3.3694	1.8356	0	7.0971e-06	0.00035756	0.52163	0.027731	0	4.0381	0	1.1927	3.3733	1.8366	0	6.8635e-06	0.00035756	0.47957	0.030242	0	4.1074	0	1.1448	3.3736	1.8367	0	2.7756e-05	0.00071512	0.5006	0.028882	0	4.0819	0	48.868
12	936	0	0	0	1.1088	3.3678	1.8351	0	3.9878e-06	0.0002902	0.51638	0.028076	0	4.0428	0	1.1811	3.3691	1.8355	0	3.8899e-06	0.0002902	0.48482	0.02985	0	4.1021	0	1.1449	3.3697	1.8357	0	1.5603e-05	0.0005804	0.5006	0.028897	0	4.0744	0	48.868
13	936	0	0	0	1.1181	3.3671	1.835	0	2.2531e-06	0.00023886	0.51243	0.028319	0	4.0548	0	1.1712	3.37	1.8358	0	2.2121e-06	0.00023886	0.48878	0.029577	0	4.0966	0	1.1446	3.3693	1.8356	0	8.7826e-06	0.00047773	0.5006	0.028885	0	4.0765	0	48.868
14	936	0	0	0	1.1254	3.3681	1.8352	0	1.3117e-06	0.00020552	0.50948	0.028445	0	4.0598	0	1.1642	3.3692	1.8355	0	1.294e-06	0.00020552	0.49174	0.029572	0	4.0902	0	1.1448	3.369	1.8355	0	5.0732e-06	0.00041103	0.50061	0.028945	0	4.0748	0	48.868
15	936	0	0	0	1.1305	3.3656	1.8346	0	7.7228e-07	0.00017579	0.50725	0.02858	0	4.0639	0	1.1604	3.3673	1.835	0	7.6473e-07	0.00017579	0.49396	0.029404	0	4.0876	0	1.1454	3.3666	1.8348	0	2.9294e-06	0.00035159	0.50061	0.028919	0	4.0741	0	48.868
16	936	0	0	0	1.1338	3.3659	1.8346	0	4.7851e-07	0.00015219	0.50559	0.02857	0	4.0606	0	1.1571	3.3672	1.835	0	4.7514e-07	0.00015219	0.49563	0.029261	0	4.081	0	1.1454	3.3667	1.8348	0	1.7604e-06	0.00030437	0.50061	0.028865	0	4.0724	0	48.868
17	936	0	0	0	1.1364	3.3685	1.8353	0	2.934e-07	0.00013726	0.50435	0.028775	0	4.0708	0	1.1545	3.3655	1.8345	0	2.9202e-07	0.00013726	0.49687	0.029084	0	4.0787	0	1.1454	3.3671	1.835	0	1.021e-06	0.00027451	0.50061	0.028941	0	4.0742	0	48.868
18	936	0	0	0	1.1384	3.3649	1.8344	0	1.9352e-07	0.00012377	0.50342	0.028709	0	4.0638	0	1.1525	3.3729	1.8365	0	1.9294e-07	0.00012377	0.49781	0.029059	0	4.0845	0	1.1455	3.3689	1.8355	0	6.2369e-07	0.00024754	0.50061	0.028906	0	4.0753	0	48.868
19	936	0	0	0	1.1402	3.3656	1.8346	0	1.3987e-07	0.00011789	0.50272	0.028811	0	4.0738	0	1.1509	3.3686	1.8354	0	1.3961e-07	0.00011789	0.49851	0.02921	0	4.0773	0	1.1456	3.3671	1.835	0	4.2152e-07	0.00023578	0.50061	0.028907	0	4.0734	0	48.868
20	936	0	0	0	1.1413	3.3662	1.8347	0	1.0799e-07	0.00011015	0.50219	0.028865	0	4.0718	0	1.15	3.3647	1.8343	0	1.0788e-07	0.00011015	0.49903	0.028998	0	4.0824	0	1.1456	3.3655	1.8345	0	2.9218e-07	0.0002203	0.50061	0.028933	0	4.0741	0	48.868
21	936	0	0	0	1.1418	3.3655	1.8345	0	9.3569e-08	0.00010506	0.50179	0.028707	0	4.0702	0	1.1492	3.3669	1.8349	0	9.3511e-08	0.00010506	0.49943	0.028915	0	4.0835	0	1.1455	3.3662	1.8347	0	2.3213e-07	0.00021012	0.50061	0.028932	0	4.0715	0	48.868
22	936	0	0	0	1.1424	3.3676	1.8351	0	8.4616e-08	0.00010202	0.5015	0.028766	0	4.0707	0	1.1488	3.3658	1.8346	0	8.4587e-08	0.00010202	0.49972	0.029031	0	4.0715	0	1.1456	3.3667	1.8349	0	1.9419e-07	0.00020405	0.50061	0.028946	0	4.0684	0	48.868
23	936	0	0	0	1.1439	3.3663	1.8348	0	7.9414e-08	9.6375e-05	0.50128	0.028891	0	4.0685	0	1.1484	3.3667	1.8349	0	7.9402e-08	9.6375e-05	0.49995	0.029041	0	4.0808	0	1.1462	3.3665	1.8348	0	1.6401e-07	0.00019275	0.50061	0.028965	0	4.0768	0	48.868
24	936	0	0	0	1.1445	3.365	1.8344	0	7.6973e-08	9.3922e-05	0.50111	0.028862	0	4.0723	0	1.1473	3.3658	1.8346	0	7.6966e-08	9.3922e-05	0.50011	0.028912	0	4.0793	0	1.1459	3.3654	1.8345	0	1.5608e-07	0.00018784	0.50061	0.028949	0	4.0703	0	48.868
25	936	0	0	0	1.1449	3.362	1.8336	0	7.6924e-08	9.024e-05	0.50099	0.028783	0	4.074	0	1.1458	3.3633	1.8339	0	7.6924e-08	9.024e-05	0.50024	0.028828	0	4.073	0	1.1453	3.3627	1.8338	0	1.4823e-07	0.00018048	0.50061	0.028893	0	4.0716	0	48.868
0	936	0	0	0	-0.0011844	3.2775	1.8104	0	0.0064417	0.0064976	1	0.010012	0	3.0973	0	2.2985	3.4205	1.8495	0	0.0027649	0.0064976	0	0.074498	0	4.9121	0	1.1487	4.6711	2.1613	0	0.012884	0.012995	0.5	0.042284	0	4.6992	0	48.868
1	936	0	0	0	0.28556	3.5416	1.8819	0	0.0031056	0.0049012	0.87506	0.014652	0	3.5686	0	2.0098	3.6532	1.9113	0	0.0016739	0.0049012	0.12532	0.063253	0	4.818	0	1.1477	4.3406	2.0834	0	0.0078169	0.0098024	0.50019	0.038941	0	4.5816	0	48.868
2	936	0	0	0	0.50148	3.5789	1.8918	0	0.0015778	0.0036992	0.78134	0.017942	0	3.7445	0	1.7944	3.661	1.9134	0	0.00099894	0.0036992	0.21907	0.053727	0	4.6853	0	1.148	4.0379	2.0095	0	0.0046006	0.0073985	0.5002	0.035804	0	4.4495	0	48.868
3	936	0	0	0	0.66363	3.5398	1.8814	0	0.00082741	0.0027994	0.71098	0.020386	0	3.8351	0	1.632	3.6002	1.8974	0	0.00058882	0.0027994	0.28934	0.046446	0	4.5538	0	1.1478	3.8044	1.9505	0	0.0026569	0.0055987	0.50016	0.033457	0	4.3312	0	48.868
4	936	0	0	0	0.78467	3.4891	1.8679	0	0.00044318	0.0021234	0.65835	0.022126	0	3.8888	0	1.5108	3.534	1.8799	0	0.00034374	0.0021234	0.34208	0.041307	0	4.439	0	1.1477	3.6434	1.9088	0	0.001518	0.0042468	0.50021	0.031813	0	4.2423	0	48.868
5	936	0	0	0	0.87523	3.4485	1.857	0	0.00024058	0.0016146	0.61883	0.023642	0	3.9326	0	1.4198	3.4791	1.8652	0	0.00019893	0.0016146	0.38166	0.037842	0	4.3408	0	1.1475	3.538	1.8809	0	0.00086123	0.0032291	0.50024	0.030631	0	4.1827	0	48.868
6	936	0	0	0	0.9433	3.4178	1.8487	0	0.00013174	0.0012327	0.58916	0.024675	0	3.9593	0	1.3528	3.4386	1.8544	0	0.00011427	0.0012327	0.41136	0.03523	0	4.267	0	1.148	3.4701	1.8628	0	0.00048631	0.0024654	0.50026	0.029995	0	4.1377	0	48.868
7	936	0	0	0	0.99424	3.3966	1.843	0	7.2703e-05	0.00094482	0.56692	0.025597	0	3.9846	0	1.3017	3.4135	1.8476	0	6.5357e-05	0.00094482	0.43359	0.033559	0	4.2135	0	1.148	3.4287	1.8517	0	0.00027421	0.0018896	0.50026	0.029591	0	4.1149	0	48.868
8	936	0	0	0	1.0314	3.3846	1.8397	0	4.0306e-05	0.00073324	0.55021	0.02639	0	3.9957	0	1.2641	3.3964	1.8429	0	3.7216e-05	0.00073324	0.45026	0.032294	0	4.1854	0	1.1478	3.404	1.845	0	0.00015434	0.0014665	0.50023	0.029351	0	4.1007	0	48.868
9	936	0	0	0	1.0602	3.3793	1.8383	0	2.2416e-05	0.00057476	0.53772	0.026967	0	4.0195	0	1.2338	3.3843	1.8396	0	2.1118e-05	0.00057476	0.46278	0.031359	0	4.1494	0	1.147	3.3893	1.841	0	8.6759e-05	0.0011495	0.50025	0.029144	0	4.0907	0	48.868
10	936	0	0	0	1.0826	3.3758	1.8373	0	1.2571e-05	0.0004509	0.52836	0.027483	0	4.03	0	1.2119	3.3815	1.8389	0	1.2021e-05	0.0004509	0.47214	0.030818	0	4.1282	0	1.1472	3.3828	1.8393	0	4.8992e-05	0.0009018	0.50025	0.029041	0	4.0837	0	48.868
11	936	0	0	0	1.0992	3.3696	1.8357	0	7.0594e-06	0.00035906	0.52131	0.027834	0	4.0393	0	1.1951	3.3736	1.8367	0	6.8278e-06	0.00035906	0.47918	0.030195	0	4.1186	0	1.1471	3.3739	1.8368	0	2.7614e-05	0.00071812	0.50025	0.029008	0	4.0839	0	48.868
12	936	0	0	0	1.1117	3.3681	1.8352	0	3.9925e-06	0.00028886	0.51605	0.02803	0	4.0461	0	1.1836	3.3738	1.8368	0	3.8945e-06	0.00028886	0.48443	0.02997	0	4.1023	0	1.1476	3.3722	1.8364	0	1.5618e-05	0.00057771	0.50024	0.028998	0	4.0784	0	48.868
13	936	0	0	0	1.1213	3.3661	1.8347	0	2.2797e-06	0.00023767	0.51209	0.02829	0	4.0548	0	1.1735	3.3715	1.8362	0	2.2381e-06	0.00023767	0.48839	0.029524	0	4.0957	0	1.1474	3.3695	1.8356	0	8.8764e-06	0.00047533	0.50024	0.028931	0	4.0784	0	48.868
14	936	0	0	0	1.1276	3.3681	1.8352	0	1.3182e-06	0.00020238	0.50913	0.028552	0	4.0626	0	1.1665	3.3694	1.8356	0	1.3004e-06	0.00020238	0.49135	0.029541	0	4.0913	0	1.1471	3.3692	1.8355	0	5.0909e-06	0.00040476	0.50024	0.029057	0	4.0755	0	48.868
15	936	0	0	0	1.1333	3.3658	1.8346	0	7.7675e-07	0.00017397	0.5069	0.028583	0	4.0657	0	1.1625	3.368	1.8352	0	7.691e-07	0.00017397	0.49358	0.029389	0	4.0837	0	1.1479	3.3671	1.835	0	2.9515e-06	0.00034795	0.50024	0.028958	0	4.0743	0	48.868
16	936	0	0	0	1.1371	3.3639	1.8341	0	4.6106e-07	0.00015249	0.50523	0.028662	0	4.0657	0	1.1591	3.3682	1.8353	0	4.5789e-07	0.00015249	0.49524	0.029205	0	4.0898	0	1.1481	3.3662	1.8347	0	1.6879e-06	0.00030497	0.50024	0.028939	0	4.0756	0	48.868
17	936	0	0	0	1.1398	3.3665	1.8348	0	2.8408e-07	0.00013771	0.50398	0.028844	0	4.0708	0	1.1558	3.3684	1.8353	0	2.8276e-07	0.00013771	0.49649	0.029164	0	4.0838	0	1.1478	3.3675	1.8351	0	9.9549e-07	0.00027542	0.50024	0.028999	0	4.0765	0	48.868
18	936	0	0	0	1.1412	3.3661	1.8347	0	1.8925e-07	0.00012519	0.50304	0.02883	0	4.0727	0	1.154	3.3654	1.8345	0	1.8869e-07	0.00012519	0.49743	0.028999	0	4.0902	0	1.1476	3.3658	1.8346	0	6.1189e-07	0.00025039	0.50024	0.028946	0	4.0803	0	48.868
19	936	0	0	0	1.1434	3.3648	1.8343	0	1.3285e-07	0.00011298	0.50234	0.028816	0	4.0709	0	1.152	3.3677	1.8351	0	1.3263e-07	0.00011298	0.49814	0.029077	0	4.0775	0	1.1477	3.3663	1.8347	0	3.8284e-07	0.00022597	0.50024	0.028944	0	4.073	0	48.868
20	936	0	0	0	1.1448	3.3648	1.8343	0	1.0881e-07	0.00010497	0.50181	0.028949	0	4.0698	0	1.151	3.3645	1.8342	0	1.087e-07	0.00010497	0.49866	0.029051	0	4.0746	0	1.1479	3.3646	1.8343	0	2.8584e-07	0.00020993	0.50024	0.029016	0	4.0757	0	48.868
21	936	0	0	0	1.1455	3.3679	1.8352	0	8.9765e-08	0.00010289	0.50142	0.028945	0	4.0763	0	1.1503	3.3659	1.8346	0	8.972e-08	0.00010289	0.49905	0.028948	0	4.0771	0	1.1479	3.3669	1.8349	0	2.1775e-07	0.00020578	0.50024	0.029006	0	4.0779	0	48.868
22	936	0	0	0	1.1451	3.3657	1.8346	0	8.2248e-08	9.9181e-05	0.50112	0.028958	0	4.0734	0	1.1497	3.3646	1.8343	0	8.2221e-08	9.9181e-05	0.49935	0.028961	0	4.0723	0	1.1474	3.3652	1.8344	0	1.81e-07	0.00019836	0.50024	0.028919	0	4.0763	0	48.868
23	936	0	0	0	1.1457	3.3664	1.8348	0	7.7828e-08	9.8413e-05	0.5009	0.028889	0	4.0811	0	1.1491	3.365	1.8344	0	7.7815e-08	9.8413e-05	0.49957	0.028964	0	4.0723	0	1.1474	3.3657	1.8346	0	1.6244e-07	0.00019683	0.50024	0.028931	0	4.0761	0	48.868
24	936	0	0	0	1.1456	3.3673	1.835	0	7.7805e-08	9.3085e-05	0.50074	0.028948	0	4.0719	0	1.1483	3.3622	1.8336	0	7.78e-08	9.3085e-05	0.49974	0.029007	0	4.0699	0	1.147	3.3648	1.8343	0	1.5447e-07	0.00018617	0.50024	0.028848	0	4.0768	0	48.868
25	936	0	0	0	1.1461	3.3671	1.835	0	7.6175e-08	9.3834e-05	0.50061	0.029006	0	4.0762	0	1.1469	3.3632	1.8339	0	7.6178e-08	9.3834e-05	0.49986	0.028871	0	4.0686	0	1.1465	3.3651	1.8344	0	1.5065e-07	0.00018767	0.50024	0.028945	0	4.0715	0	48.868
0	936	0	0	0	0.00045035	3.2763	1.8101	0	0.0064415	0.0064993	1	0.010017	0	3.0861	0	2.2989	3.42	1.8493	0	0.0027648	0.0064993	0	0.074729	0	4.9076	0	1.1497	4.6689	2.1608	0	0.012884	0.012999	0.5	0.042323	0	4.6943	0	48.868
1	936	0	0	0	0.28931	3.5416	1.8819	0	0.003101	0.004901	0.87458	0.014743	0	3.5613	0	2.0118	3.651	1.9108	0	0.0016728	0.004901	0.1249	0.063339	0	4.8109	0	1.1506	4.338	2.0828	0	0.0078102	0.0098019	0.49974	0.038967	0	4.5781	0	48.868
2	936	0	0	0	0.50457	3.5753	1.8909	0	0.0015769	0.0037066	0.78096	0.017984	0	3.7546	0	1.7974	3.657	1.9123	0	0.00099877	0.0037066	0.2187	0.05385	0	4.6801	0	1.151	4.034	2.0085	0	0.0045992	0.0074133	0.49983	0.035831	0	4.4475	0	48.868
3	936	0	0	0	0.66553	3.5375	1.8808	0	0.00082731	0.0028038	0.71065	0.020251	0	3.8377	0	1.635	3.5971	1.8966	0	0.00058888	0.0028038	0.28901	0.046603	0	4.5476	0	1.1503	3.8023	1.9499	0	0.0026569	0.0056076	0.49983	0.033439	0	4.3312	0	48.868
4	936	0	0	0	0.78656	3.488	1.8676	0	0.00044234	0.0021235	0.65789	0.022182	0	3.894	0	1.5135	3.5367	1.8806	0	0.00034322	0.0021235	0.34175	0.041505	0	4.4365	0	1.15	3.6444	1.909	0	0.0015155	0.004247	0.49982	0.031887	0	4.2462	0	48.868
5	936	0	0	0	0.87807	3.4475	1.8567	0	0.00024009	0.0016187	0.61838	0.023716	0	3.9221	0	1.4222	3.4847	1.8667	0	0.00019858	0.0016187	0.38128	0.037937	0	4.3476	0	1.1501	3.5401	1.8815	0	0.00085963	0.0032375	0.49983	0.030731	0	4.1906	0	48.868
6	936	0	0	0	0.94533	3.4164	1.8484	0	0.00013178	0.0012369	0.58874	0.024765	0	3.9637	0	1.3546	3.443	1.8555	0	0.00011431	0.0012369	0.41092	0.035348	0	4.2807	0	1.15	3.4716	1.8632	0	0.00048645	0.0024738	0.49983	0.030055	0	4.1465	0	48.868
7	936	0	0	0	0.99696	3.3942	1.8423	0	7.2739e-05	0.00095072	0.5665	0.025711	0	3.9864	0	1.3031	3.4159	1.8482	0	6.5391e-05	0.00095072	0.43312	0.033609	0	4.2181	0	1.1501	3.4285	1.8516	0	0.00027436	0.0019014	0.49981	0.029635	0	4.121	0	48.868
8	936	0	0	0	1.0344	3.3849	1.8398	0	4.0354e-05	0.00073275	0.5498	0.026418	0	3.9994	0	1.2646	3.3967	1.843	0	3.726e-05	0.00073275	0.4498	0.032328	0	4.1834	0	1.1495	3.404	1.845	0	0.00015453	0.0014655	0.4998	0.029325	0	4.0963	0	48.868
9	936	0	0	0	1.0637	3.3724	1.8364	0	2.2425e-05	0.00057082	0.53725	0.026992	0	4.0181	0	1.235	3.3849	1.8398	0	2.1127e-05	0.00057082	0.46231	0.031319	0	4.1601	0	1.1494	3.386	1.8401	0	8.6785e-05	0.0011416	0.49978	0.029211	0	4.0894	0	48.868
10	936	0	0	0	1.086	3.3735	1.8367	0	1.2555e-05	0.00045032	0.5279	0.027543	0	4.0315	0	1.2136	3.3815	1.8389	0	1.2007e-05	0.00045032	0.47169	0.030757	0	4.1334	0	1.1498	3.3816	1.8389	0	4.8925e-05	0.00090063	0.4998	0.029181	0	4.0864	0	48.868
11	936	0	0	0	1.1031	3.3729	1.8366	0	7.0119e-06	0.00036061	0.52088	0.027923	0	4.0486	0	1.1978	3.3744	1.8369	0	6.7827e-06	0.00036061	0.47871	0.030303	0	4.1165	0	1.1505	3.3759	1.8374	0	2.7432e-05	0.00072122	0.4998	0.029145	0	4.0825	0	48.868
12	936	0	0	0	1.1157	3.3697	1.8357	0	3.9295e-06	0.00028854	0.5156	0.028187	0	4.0473	0	1.1862	3.3725	1.8364	0	3.8339e-06	0.00028854	0.48398	0.029953	0	4.1074	0	1.151	3.3724	1.8364	0	1.5369e-05	0.00057707	0.49979	0.029085	0	4.0788	0	48.868
13	936	0	0	0	1.1237	3.3658	1.8346	0	2.2236e-06	0.00024173	0.51164	0.02825	0	4.0613	0	1.1788	3.3705	1.8359	0	2.1835e-06	0.00024173	0.48793	0.02979	0	4.1019	0	1.1513	3.3689	1.8355	0	8.6665e-06	0.00048347	0.49979	0.029128	0	4.0797	0	48.868
14	936	0	0	0	1.1303	3.3647	1.8343	0	1.2754e-06	0.00020167	0.50868	0.028557	0	4.0617	0	1.1735	3.3715	1.8362	0	1.2585e-06	0.00020167	0.4909	0.029705	0	4.1015	0	1.1519	3.3686	1.8354	0	4.9197e-06	0.00040334	0.49979	0.029184	0	4.081	0	48.868
15	936	0	0	0	1.1352	3.367	1.8349	0	7.4505e-07	0.00017122	0.50646	0.028697	0	4.0644	0	1.1685	3.3685	1.8353	0	7.3791e-07	0.00017122	0.49313	0.029508	0	4.0951	0	1.1519	3.368	1.8352	0	2.8155e-06	0.00034243	0.49979	0.029129	0	4.0817	0	48.868
16	936	0	0	0	1.1395	3.3658	1.8346	0	4.5491e-07	0.00015232	0.50479	0.028853	0	4.0679	0	1.1649	3.3696	1.8357	0	4.518e-07	0.00015232	0.49479	0.029355	0	4.0855	0	1.1522	3.3679	1.8352	0	1.6741e-06	0.00030464	0.49979	0.029083	0	4.0787	0	48.868
17	936	0	0	0	1.1431	3.3678	1.8352	0	2.9156e-07	0.00013642	0.50354	0.028846	0	4.0751	0	1.1619	3.3697	1.8357	0	2.902e-07	0.00013642	0.49604	0.029336	0	4.0865	0	1.1525	3.3689	1.8354	0	1.0132e-06	0.00027283	0.49979	0.029102	0	4.0798	0	48.868
18	936	0	0	0	1.1454	3.3657	1.8346	0	1.9721e-07	0.00012576	0.5026	0.028953	0	4.0676	0	1.1606	3.3661	1.8347	0	1.966e-07	0.00012576	0.49698	0.029268	0	4.0821	0	1.153	3.366	1.8347	0	6.4379e-07	0.00025152	0.49979	0.029125	0	4.0734	0	48.868
19	936	0	0	0	1.147	3.3685	1.8353	0	1.4018e-07	0.00011555	0.5019	0.028851	0	4.081	0	1.1578	3.3685	1.8353	0	1.3991e-07	0.00011555	0.49768	0.029233	0	4.0812	0	1.1524	3.3685	1.8354	0	4.1981e-07	0.0002311	0.49979	0.029125	0	4.0754	0	48.868
20	936	0	0	0	1.1483	3.3705	1.8359	0	1.1276e-07	0.00010483	0.50138	0.028951	0	4.0773	0	1.1553	3.37	1.8358	0	1.1264e-07	0.00010483	0.49821	0.02921	0	4.0923	0	1.1518	3.3702	1.8358	0	2.9919e-07	0.00020965	0.49979	0.029087	0	4.0773	0	48.868
21	936	0	0	0	1.1488	3.3669	1.8349	0	9.2488e-08	0.00010177	0.50098	0.028884	0	4.0764	0	1.1536	3.3682	1.8353	0	9.2433e-08	0.00010177	0.4986	0.029162	0	4.0817	0	1.1512	3.3676	1.8351	0	2.2643e-07	0.00020354	0.49979	0.029068	0	4.0787	0	48.868
22	936	0	0	0	1.1494	3.3684	1.8353	0	8.3397e-08	9.7618e-05	0.50068	0.029019	0	4.0743	0	1.1537	3.3653	1.8345	0	8.3371e-08	9.7618e-05	0.4989	0.029153	0	4.0839	0	1.1515	3.3669	1.8349	0	1.8401e-07	0.00019524	0.49979	0.02907	0	4.0796	0	48.868
23	936	0	0	0	1.1504	3.3709	1.836	0	7.9496e-08	9.6132e-05	0.50046	0.029046	0	4.0846	0	1.1529	3.3662	1.8347	0	7.9482e-08	9.6132e-05	0.49912	0.029021	0	4.083	0	1.1516	3.3686	1.8354	0	1.688e-07	0.00019226	0.49979	0.029163	0	4.0763	0	48.868
24	936	0	0	0	1.1508	3.3684	1.8353	0	7.5248e-08	9.5125e-05	0.50029	0.029067	0	4.0852	0	1.1507	3.3662	1.8347	0	7.5245e-08	9.5125e-05	0.49929	0.029003	0	4.0835	0	1.1508	3.3673	1.835	0	1.4532e-07	0.00019025	0.49979	0.029106	0	4.0783	0	48.868
25	936	0	0	0	1.1512	3.3711	1.836	0	7.4003e-08	9.5413e-05	0.50017	0.029149	0	4.0811	0	1.1496	3.3648	1.8343	0	7.4005e-08	9.5413e-05	0.49942	0.028971	0	4.076	0	1.1504	3.3679	1.8352	0	1.424e-07	0.00019083	0.49979	0.029035	0	4.0784	0	48.868
0	936	0	0	0	-0.0006818	3.2747	1.8096	0	0.0064417	0.0065013	1	0.010001	0	3.0996	0	2.2993	3.421	1.8496	0	0.0027649	0.0065013	0	0.074625	0	4.912	0	1.1493	4.6703	2.1611	0	0.012884	0.013003	0.5	0.042283	0	4.6983	0	48.868
1	936	0	0	0	0.28837	3.5418	1.882	0	0.003105	0.0049027	0.87477	0.014625	0	3.5722	0	2.0118	3.6473	1.9098	0	0.0016743	0.0049027	0.12488	0.063103	0	4.8149	0	1.1501	4.3371	2.0826	0	0.0078176	0.0098053	0.49982	0.038924	0	4.5817	0	48.868
2	936	0	0	0	0.50277	3.5798	1.892	0	0.0015772	0.0037001	0.78097	0.017982	0	3.7517	0	1.7968	3.6536	1.9114	0	0.00099896	0.0037001	0.21866	0.053615	0	4.6808	0	1.1498	4.0353	2.0088	0	0.0046	0.0074002	0.49982	0.035762	0	4.4504	0	48.868
3	936	0	0	0	0.66441	3.5369	1.8807	0	0.00082691	0.0028007	0.7106	0.020288	0	3.8298	0	1.6343	3.5979	1.8968	0	0.00058866	0.0028007	0.28909	0.046659	0	4.5511	0	1.1493	3.8026	1.95	0	0.0026558	0.0056014	0.49984	0.033458	0	4.3338	0	48.868
4	936	0	0	0	0.78557	3.4898	1.8681	0	0.00044218	0.0021233	0.65781	0.022181	0	3.8848	0	1.5129	3.5343	1.88	0	0.00034313	0.0021233	0.34181	0.041456	0	4.4328	0	1.1492	3.6443	1.909	0	0.001515	0.0042466	0.49981	0.031801	0	4.2434	0	48.868
5	936	0	0	0	0.87618	3.445	1.8561	0	0.00023992	0.0016138	0.61821	0.023559	0	3.919	0	1.422	3.4776	1.8648	0	0.00019847	0.0016138	0.38123	0.037847	0	4.3364	0	1.1491	3.5358	1.8804	0	0.0008591	0.0032277	0.49972	0.030708	0	4.1796	0	48.868
6	936	0	0	0	0.94363	3.414	1.8477	0	0.00013136	0.0012323	0.58855	0.024751	0	3.9486	0	1.3537	3.4385	1.8543	0	0.00011398	0.0012323	0.41086	0.035279	0	4.2681	0	1.1486	3.4682	1.8623	0	0.00048499	0.0024647	0.49971	0.03005	0	4.1371	0	48.868
7	936	0	0	0	0.99582	3.3961	1.8429	0	7.2455e-05	0.00094842	0.56634	0.025778	0	3.9827	0	1.3027	3.4136	1.8476	0	6.515e-05	0.00094842	0.43308	0.033561	0	4.2212	0	1.1492	3.4284	1.8516	0	0.00027333	0.0018968	0.49971	0.029651	0	4.1153	0	48.868
8	936	0	0	0	1.0347	3.3824	1.8391	0	4.0264e-05	0.00073294	0.54967	0.026508	0	4.007	0	1.2644	3.3961	1.8428	0	3.7181e-05	0.00073294	0.44977	0.03224	0	4.1777	0	1.1495	3.4024	1.8446	0	0.00015419	0.0014659	0.49972	0.029404	0	4.0989	0	48.868
9	936	0	0	0	1.0638	3.3775	1.8378	0	2.2519e-05	0.00057258	0.53717	0.026989	0	4.0211	0	1.2356	3.3831	1.8393	0	2.1213e-05	0.00057258	0.46227	0.031517	0	4.1466	0	1.1497	3.3877	1.8406	0	8.7145e-05	0.0011452	0.49972	0.029188	0	4.091	0	48.868
10	936	0	0	0	1.0856	3.3712	1.8361	0	1.2614e-05	0.0004518	0.5278	0.027458	0	4.029	0	1.2134	3.3745	1.837	0	1.2062e-05	0.0004518	0.47165	0.030731	0	4.1316	0	1.1495	3.3769	1.8376	0	4.9149e-05	0.0009036	0.49973	0.029078	0	4.0828	0	48.868
11	936	0	0	0	1.102	3.3691	1.8355	0	7.0976e-06	0.00036281	0.52079	0.02788	0	4.0411	0	1.1991	3.3752	1.8372	0	6.8642e-06	0.00036281	0.47868	0.030266	0	4.1155	0	1.1505	3.3745	1.837	0	2.7764e-05	0.00072563	0.49973	0.029092	0	4.0825	0	48.868
12	936	0	0	0	1.1138	3.3672	1.835	0	3.9953e-06	0.00029394	0.51552	0.028181	0	4.0489	0	1.187	3.3701	1.8358	0	3.8972e-06	0.00029394	0.48393	0.029955	0	4.1049	0	1.1504	3.37	1.8358	0	1.5641e-05	0.00058789	0.49973	0.029098	0	4.0779	0	48.868
13	936	0	0	0	1.1228	3.3679	1.8352	0	2.2868e-06	0.00024237	0.51157	0.028361	0	4.0591	0	1.1778	3.3703	1.8358	0	2.2449e-06	0.00024237	0.48788	0.029676	0	4.0998	0	1.1503	3.3699	1.8357	0	8.924e-06	0.00048475	0.49973	0.029068	0	4.0754	0	48.868
14	936	0	0	0	1.1303	3.3623	1.8337	0	1.3136e-06	0.00020337	0.50861	0.028472	0	4.0637	0	1.1702	3.3692	1.8355	0	1.2959e-06	0.00020337	0.49085	0.029397	0	4.0979	0	1.1502	3.3661	1.8347	0	5.0741e-06	0.00040675	0.49973	0.029008	0	4.0744	0	48.868
15	936	0	0	0	1.1358	3.3646	1.8343	0	7.6375e-07	0.00017249	0.50638	0.028659	0	4.0688	0	1.1664	3.3692	1.8355	0	7.5634e-07	0.00017249	0.49307	0.029525	0	4.0898	0	1.1511	3.3671	1.835	0	2.894e-06	0.00034498	0.49973	0.029105	0	4.0838	0	48.868
16	936	0	0	0	1.1393	3.3644	1.8342	0	4.6833e-07	0.00015309	0.50471	0.028631	0	4.0694	0	1.1629	3.367	1.8349	0	4.6511e-07	0.00015309	0.49474	0.029389	0	4.0912	0	1.1511	3.3658	1.8346	0	1.7166e-06	0.00030617	0.49973	0.029005	0	4.0802	0	48.868
17	936	0	0	0	1.1416	3.3655	1.8345	0	2.992e-07	0.00013622	0.50346	0.028872	0	4.0705	0	1.1603	3.3703	1.8358	0	2.9777e-07	0.00013622	0.49599	0.029367	0	4.0864	0	1.1509	3.368	1.8352	0	1.0418e-06	0.00027244	0.49972	0.029052	0	4.0766	0	48.868
18	936	0	0	0	1.1442	3.3702	1.8358	0	1.9607e-07	0.00012295	0.50253	0.02887	0	4.0725	0	1.158	3.37	1.8357	0	1.9548e-07	0.00012295	0.49692	0.029245	0	4.0861	0	1.1511	3.3701	1.8358	0	6.328e-07	0.0002459	0.49973	0.029135	0	4.0787	0	48.868
19	936	0	0	0	1.1451	3.368	1.8352	0	1.3912e-07	0.00011325	0.50183	0.028853	0	4.0751	0	1.156	3.3706	1.8359	0	1.3887e-07	0.00011325	0.49762	0.029071	0	4.0876	0	1.1505	3.3693	1.8356	0	4.1314e-07	0.00022651	0.49973	0.029065	0	4.083	0	48.868
20	936	0	0	0	1.1472	3.3699	1.8357	0	1.1077e-07	0.00010692	0.5013	0.028831	0	4.083	0	1.1557	3.3684	1.8353	0	1.1065e-07	0.00010692	0.49815	0.029124	0	4.0809	0	1.1514	3.3691	1.8355	0	2.941e-07	0.00021384	0.49973	0.029106	0	4.077	0	48.868
21	936	0	0	0	1.1489	3.3679	1.8352	0	9.3322e-08	0.00010329	0.50091	0.029052	0	4.0808	0	1.1544	3.3692	1.8355	0	9.3273e-08	0.00010329	0.49854	0.029173	0	4.0821	0	1.1517	3.3686	1.8354	0	2.2192e-07	0.00020659	0.49973	0.029127	0	4.0789	0	48.868
22	936	0	0	0	1.1499	3.3674	1.8351	0	8.1818e-08	9.7189e-05	0.50061	0.028999	0	4.0795	0	1.1541	3.3645	1.8343	0	8.1794e-08	9.7189e-05	0.49884	0.029088	0	4.0795	0	1.152	3.366	1.8347	0	1.7843e-07	0.00019438	0.49973	0.029062	0	4.0767	0	48.868
23	936	0	0	0	1.1504	3.3662	1.8347	0	7.9025e-08	9.5208e-05	0.50039	0.029046	0	4.0773	0	1.1554	3.3673	1.835	0	7.9007e-08	9.5208e-05	0.49906	0.029231	0	4.089	0	1.1529	3.3667	1.8349	0	1.5997e-07	0.00019042	0.49973	0.029102	0	4.0806	0	48.868
24	936	0	0	0	1.1505	3.3681	1.8352	0	7.7288e-08	9.2305e-05	0.50022	0.02904	0	4.0771	0	1.1541	3.3686	1.8354	0	7.7279e-08	9.2305e-05	0.49923	0.029145	0	4.0859	0	1.1523	3.3684	1.8353	0	1.5094e-07	0.00018461	0.49973	0.029116	0	4.082	0	48.868
25	936	0	0	0	1.151	3.3683	1.8353	0	7.7366e-08	8.94e-05	0.5001	0.029016	0	4.0836	0	1.1534	3.3697	1.8357	0	7.7362e-08	8.94e-05	0.49935	0.029104	0	4.0808	0	1.1522	3.369	1.8355	0	1.4401e-07	0.0001788	0.49973	0.029026	0	4.0824	0	48.868
0	936	0	0	0	0.00022718	3.2739	1.8094	0	0.0064415	0.0064982	1	0.0099528	0	3.086	0	2.2971	3.4228	1.8501	0	0.0027648	0.0064982	0	0.074459	0	4.9142	0	1.1487	4.6672	2.1604	0	0.012884	0.012996	0.5	0.042285	0	4.6979	0	48.868
1	936	0	0	0	0.28704	3.5416	1.8819	0	0.0031078	0.0049028	0.87502	0.014738	0	3.5644	0	2.0105	3.6517	1.9109	0	0.001675	0.0049028	0.125	0.0632	0	4.8169	0	1.1488	4.3393	2.0831	0	0.0078217	0.0098056	0.50001	0.038879	0	4.5807	0	48.868
2	936	0	0	0	0.50181	3.5742	1.8906	0	0.0015793	0.003706	0.78129	0.017918	0	3.7453	0	1.7947	3.6612	1.9134	0	0.00099987	0.003706	0.2187	0.053669	0	4.6842	0	1.1483	4.0356	2.0089	0	0.0046047	0.0074121	0.49999	0.035774	0	4.4529	0	48.868
3	936	0	0	0	0.66437	3.5356	1.8803	0	0.00082655	0.0027993	0.71065	0.020311	0	3.8343	0	1.6318	3.6035	1.8983	0	0.00058843	0.0027993	0.28904	0.046477	0	4.5518	0	1.1481	3.8035	1.9503	0	0.0026548	0.0055986	0.49984	0.033428	0	4.3366	0	48.868
4	936	0	0	0	0.78533	3.4872	1.8674	0	0.0004421	0.0021225	0.65772	0.022145	0	3.8873	0	1.5106	3.537	1.8807	0	0.00034308	0.0021225	0.34171	0.041436	0	4.4345	0	1.148	3.6436	1.9088	0	0.0015148	0.004245	0.49972	0.031782	0	4.2428	0	48.868
5	936	0	0	0	0.8756	3.4457	1.8563	0	0.00023962	0.0016143	0.61818	0.023568	0	3.9279	0	1.4202	3.4821	1.866	0	0.00019824	0.0016143	0.38133	0.037783	0	4.3425	0	1.1479	3.538	1.881	0	0.00085806	0.0032285	0.49976	0.030715	0	4.1848	0	48.868
6	936	0	0	0	0.94419	3.4189	1.849	0	0.00013134	0.0012326	0.58855	0.024795	0	3.9575	0	1.3519	3.4388	1.8544	0	0.00011396	0.0012326	0.41091	0.035231	0	4.268	0	1.1481	3.4704	1.8629	0	0.00048492	0.0024653	0.49973	0.030068	0	4.1419	0	48.868
7	936	0	0	0	0.99474	3.3955	1.8427	0	7.2627e-05	0.00094801	0.56633	0.025769	0	3.98	0	1.3022	3.4138	1.8477	0	6.5296e-05	0.00094801	0.43311	0.033573	0	4.2209	0	1.1485	3.4283	1.8516	0	0.00027395	0.001896	0.49972	0.02963	0	4.1149	0	48.868
8	936	0	0	0	1.0329	3.38	1.8385	0	4.0203e-05	0.00073208	0.54963	0.026331	0	4.0039	0	1.2619	3.3989	1.8436	0	3.7127e-05	0.00073208	0.44975	0.032236	0	4.1834	0	1.1474	3.4026	1.8446	0	0.00015397	0.0014642	0.49969	0.029317	0	4.0981	0	48.868
9	936	0	0	0	1.0614	3.3726	1.8365	0	2.2354e-05	0.00056977	0.53709	0.026952	0	4.0114	0	1.2331	3.3879	1.8406	0	2.1062e-05	0.00056977	0.46223	0.031453	0	4.1497	0	1.1473	3.3876	1.8405	0	8.6508e-05	0.0011395	0.49966	0.029175	0	4.0887	0	48.868
10	936	0	0	0	1.0837	3.3748	1.8371	0	1.2482e-05	0.00045153	0.52773	0.027394	0	4.0334	0	1.2114	3.3806	1.8386	0	1.1939e-05	0.00045153	0.47158	0.030728	0	4.1359	0	1.1475	3.3818	1.839	0	4.8648e-05	0.00090305	0.49966	0.02912	0	4.0853	0	48.868
11	936	0	0	0	1.0994	3.3725	1.8364	0	7.0303e-06	0.00036022	0.52073	0.027868	0	4.0453	0	1.1958	3.3775	1.8378	0	6.8002e-06	0.00036022	0.47862	0.030325	0	4.1191	0	1.1476	3.3774	1.8378	0	2.7503e-05	0.00072045	0.49967	0.029033	0	4.085	0	48.868
12	936	0	0	0	1.1116	3.3715	1.8362	0	3.9598e-06	0.000291	0.51545	0.028208	0	4.0486	0	1.1834	3.3717	1.8362	0	3.8631e-06	0.000291	0.48389	0.029904	0	4.1057	0	1.1475	3.3729	1.8365	0	1.5496e-05	0.000582	0.49967	0.029078	0	4.0798	0	48.868
13	936	0	0	0	1.1205	3.3678	1.8352	0	2.2535e-06	0.00024181	0.5115	0.028282	0	4.0528	0	1.1747	3.3717	1.8362	0	2.2125e-06	0.00024181	0.48784	0.029665	0	4.0946	0	1.1476	3.3705	1.8359	0	8.7986e-06	0.00048363	0.49967	0.028956	0	4.0768	0	48.868
14	936	0	0	0	1.1265	3.3706	1.8359	0	1.3052e-06	0.00020165	0.50854	0.028562	0	4.0603	0	1.1684	3.37	1.8358	0	1.2876e-06	0.00020165	0.4908	0.02949	0	4.0952	0	1.1475	3.3708	1.836	0	5.0387e-06	0.00040329	0.49967	0.028962	0	4.075	0	48.868
15	936	0	0	0	1.1321	3.3648	1.8343	0	7.6434e-07	0.00017513	0.50632	0.028598	0	4.0611	0	1.1633	3.3673	1.835	0	7.5686e-07	0.00017513	0.49302	0.029291	0	4.0869	0	1.1477	3.3663	1.8347	0	2.9046e-06	0.00035027	0.49967	0.028991	0	4.0721	0	48.868
16	936	0	0	0	1.1368	3.3652	1.8344	0	4.6526e-07	0.00015218	0.50465	0.028652	0	4.0654	0	1.1578	3.3653	1.8345	0	4.6205e-07	0.00015218	0.49468	0.02905	0	4.0873	0	1.1473	3.3653	1.8345	0	1.7067e-06	0.00030435	0.49967	0.028986	0	4.0727	0	48.868
17	936	0	0	0	1.1405	3.3702	1.8358	0	2.8633e-07	0.00013543	0.5034	0.028849	0	4.0758	0	1.1546	3.3662	1.8347	0	2.8501e-07	0.00013543	0.49592	0.029114	0	4.0816	0	1.1475	3.3682	1.8353	0	9.9627e-07	0.00027085	0.49966	0.028979	0	4.079	0	48.868
18	936	0	0	0	1.1423	3.3674	1.835	0	1.9437e-07	0.00012541	0.50247	0.028865	0	4.0785	0	1.1522	3.3676	1.8351	0	1.9378e-07	0.00012541	0.49686	0.029121	0	4.0801	0	1.1472	3.3675	1.8351	0	6.3139e-07	0.00025082	0.49966	0.028918	0	4.0778	0	48.868
19	936	0	0	0	1.1437	3.3643	1.8342	0	1.4184e-07	0.00011447	0.50176	0.028918	0	4.0765	0	1.1509	3.3684	1.8353	0	1.4159e-07	0.00011447	0.49756	0.029082	0	4.0796	0	1.1473	3.3664	1.8348	0	4.1445e-07	0.00022895	0.49966	0.028901	0	4.076	0	48.868
20	936	0	0	0	1.1443	3.3663	1.8347	0	1.1421e-07	0.00010978	0.50124	0.028938	0	4.0787	0	1.1515	3.3674	1.8351	0	1.1408e-07	0.00010978	0.49809	0.029009	0	4.0789	0	1.1479	3.3669	1.8349	0	3.0717e-07	0.00021956	0.49967	0.028959	0	4.0736	0	48.868
21	936	0	0	0	1.1442	3.366	1.8347	0	9.7603e-08	9.8985e-05	0.50085	0.028942	0	4.072	0	1.152	3.3659	1.8346	0	9.7541e-08	9.8985e-05	0.49848	0.029096	0	4.0761	0	1.1481	3.366	1.8347	0	2.2869e-07	0.00019797	0.49967	0.028925	0	4.0803	0	48.868
22	936	0	0	0	1.1445	3.3612	1.8334	0	8.4214e-08	9.7254e-05	0.50055	0.028913	0	4.0732	0	1.1501	3.3664	1.8348	0	8.4183e-08	9.7254e-05	0.49878	0.029026	0	4.0731	0	1.1473	3.3638	1.8341	0	1.813e-07	0.00019451	0.49967	0.028929	0	4.0735	0	48.868
23	936	0	0	0	1.1448	3.363	1.8338	0	7.8075e-08	9.6656e-05	0.50033	0.028806	0	4.0687	0	1.1499	3.3638	1.8341	0	7.8059e-08	9.6656e-05	0.499	0.02911	0	4.0738	0	1.1474	3.3634	1.834	0	1.6022e-07	0.00019331	0.49967	0.028959	0	4.0721	0	48.868
24	936	0	0	0	1.1447	3.3623	1.8337	0	7.616e-08	9.324e-05	0.50016	0.028876	0	4.0732	0	1.149	3.367	1.8349	0	7.6152e-08	9.324e-05	0.49917	0.02907	0	4.0671	0	1.1469	3.3646	1.8343	0	1.5028e-07	0.00018648	0.49967	0.02892	0	4.0744	0	48.868
25	936	0	0	0	1.1454	3.3656	1.8346	0	7.6153e-08	9.4245e-05	0.50004	0.028882	0	4.0753	0	1.1481	3.3664	1.8348	0	7.6147e-08	9.4245e-05	0.49929	0.028962	0	4.0788	0	1.1468	3.366	1.8347	0	1.4846e-07	0.00018849	0.49967	0.028837	0	4.0769	0	48.868
0	936	0	0	0	0.00071941	3.2763	1.8101	0	0.0064411	0.0064987	1	0.010007	0	3.102	0	2.2984	3.4206	1.8495	0	0.0027646	0.0064987	0	0.074689	0	4.9082	0	1.1495	4.6682	2.1606	0	0.012883	0.012997	0.5	0.042298	0	4.6966	0	48.868
1	936	0	0	0	0.29004	3.543	1.8823	0	0.0031007	0.0048996	0.8746	0.014807	0	3.5726	0	2.0117	3.6509	1.9107	0	0.0016725	0.0048996	0.125	0.063212	0	4.8156	0	1.1509	4.338	2.0828	0	0.0078091	0.0097991	0.4998	0.039038	0	4.5819	0	48.868
2	936	0	0	0	0.50493	3.5778	1.8915	0	0.0015749	0.003702	0.78087	0.017987	0	3.7486	0	1.7954	3.6613	1.9134	0	0.00099771	0.003702	0.21884	0.053806	0	4.6836	0	1.1502	4.0359	2.0089	0	0.0045942	0.0074041	0.49985	0.035923	0	4.4501	0	48.868
3	936	0	0	0	0.66653	3.5391	1.8812	0	0.00082566	0.0027972	0.71061	0.020391	0	3.8344	0	1.6328	3.5984	1.8969	0	0.00058786	0.0027972	0.28925	0.046585	0	4.5487	0	1.1497	3.8021	1.9499	0	0.0026521	0.0055944	0.49993	0.033415	0	4.332	0	48.868
4	936	0	0	0	0.78639	3.4884	1.8677	0	0.0004421	0.0021187	0.6579	0.022144	0	3.8883	0	1.5117	3.5337	1.8798	0	0.00034305	0.0021187	0.34193	0.041413	0	4.4309	0	1.149	3.6425	1.9085	0	0.0015147	0.0042375	0.49991	0.031816	0	4.2465	0	48.868
5	936	0	0	0	0.87636	3.4468	1.8566	0	0.00023999	0.001613	0.6183	0.023667	0	3.927	0	1.4222	3.4797	1.8654	0	0.00019852	0.001613	0.38136	0.037839	0	4.3476	0	1.1493	3.5377	1.8809	0	0.00085932	0.003226	0.49983	0.030698	0	4.184	0	48.868
6	936	0	0	0	0.94411	3.4218	1.8498	0	0.00013153	0.0012349	0.58873	0.024825	0	3.9576	0	1.353	3.4454	1.8562	0	0.00011411	0.0012349	0.41105	0.035338	0	4.2736	0	1.1485	3.4754	1.8642	0	0.00048558	0.0024698	0.49989	0.030029	0	4.146	0	48.868
7	936	0	0	0	0.99446	3.3984	1.8435	0	7.2704e-05	0.00094765	0.56659	0.025661	0	3.979	0	1.3015	3.4173	1.8486	0	6.536e-05	0.00094765	0.43333	0.033597	0	4.2173	0	1.148	3.4314	1.8524	0	0.00027422	0.0018953	0.49996	0.029629	0	4.1174	0	48.868
8	936	0	0	0	1.032	3.3829	1.8393	0	4.0426e-05	0.00073216	0.54992	0.026425	0	4.0016	0	1.2634	3.3995	1.8438	0	3.7323e-05	0.00073216	0.44999	0.032343	0	4.1847	0	1.1477	3.4046	1.8452	0	0.0001548	0.0014643	0.49996	0.029373	0	4.0991	0	48.868
9	936	0	0	0	1.0612	3.3775	1.8378	0	2.2557e-05	0.00057608	0.53744	0.026917	0	4.0234	0	1.234	3.386	1.8401	0	2.1247e-05	0.00057608	0.4625	0.031361	0	4.1488	0	1.1476	3.3892	1.841	0	8.7295e-05	0.0011522	0.49997	0.029242	0	4.0896	0	48.868
10	936	0	0	0	1.083	3.3716	1.8362	0	1.2678e-05	0.00045141	0.52809	0.027502	0	4.0287	0	1.2118	3.3789	1.8382	0	1.2122e-05	0.00045141	0.47186	0.030766	0	4.1351	0	1.1474	3.3794	1.8383	0	4.9398e-05	0.00090281	0.49997	0.029102	0	4.0865	0	48.868
11	936	0	0	0	1.0991	3.3708	1.836	0	7.1202e-06	0.00035951	0.52105	0.027805	0	4.0411	0	1.1964	3.3736	1.8367	0	6.8857e-06	0.00035951	0.47886	0.030357	0	4.1106	0	1.1477	3.3746	1.837	0	2.7849e-05	0.00071901	0.49995	0.029045	0	4.0816	0	48.868
12	936	0	0	0	1.1119	3.3694	1.8356	0	4.0033e-06	0.00029453	0.51577	0.028078	0	4.0519	0	1.184	3.3755	1.8373	0	3.9049e-06	0.00029453	0.48414	0.029993	0	4.106	0	1.148	3.3737	1.8368	0	1.5674e-05	0.00058906	0.49996	0.029108	0	4.0859	0	48.868
13	936	0	0	0	1.1208	3.3658	1.8346	0	2.2834e-06	0.00024004	0.51183	0.028193	0	4.0615	0	1.1753	3.3712	1.8361	0	2.2417e-06	0.00024004	0.4881	0.029696	0	4.1024	0	1.148	3.3693	1.8356	0	8.9017e-06	0.00048008	0.49997	0.029031	0	4.0782	0	48.868
14	936	0	0	0	1.1274	3.3664	1.8348	0	1.3147e-06	0.00020266	0.50888	0.028404	0	4.0601	0	1.1698	3.3693	1.8356	0	1.297e-06	0.00020266	0.49108	0.029588	0	4.098	0	1.1486	3.3683	1.8353	0	5.0794e-06	0.00040532	0.49998	0.029007	0	4.0807	0	48.868
15	936	0	0	0	1.1323	3.3679	1.8352	0	7.7262e-07	0.0001752	0.50665	0.028664	0	4.0668	0	1.1644	3.3691	1.8355	0	7.6507e-07	0.0001752	0.4933	0.029386	0	4.0907	0	1.1483	3.3688	1.8354	0	2.9348e-06	0.00035041	0.49998	0.028958	0	4.0802	0	48.868
16	936	0	0	0	1.1361	3.3665	1.8348	0	4.6053e-07	0.00015259	0.50498	0.028594	0	4.0783	0	1.1601	3.3709	1.836	0	4.5738e-07	0.00015259	0.49497	0.029299	0	4.0878	0	1.1481	3.3688	1.8354	0	1.6915e-06	0.00030519	0.49997	0.02895	0	4.0833	0	48.868
17	936	0	0	0	1.1389	3.3661	1.8347	0	2.8562e-07	0.00013861	0.50372	0.028718	0	4.0696	0	1.1571	3.3699	1.8357	0	2.843e-07	0.00013861	0.49622	0.029167	0	4.0843	0	1.148	3.3681	1.8352	0	1.0018e-06	0.00027722	0.49997	0.02897	0	4.0792	0	48.868
18	936	0	0	0	1.1426	3.3674	1.8351	0	1.9135e-07	0.00012749	0.50279	0.028883	0	4.0751	0	1.1556	3.3675	1.8351	0	1.9077e-07	0.00012749	0.49716	0.029136	0	4.0773	0	1.1491	3.3675	1.8351	0	6.2533e-07	0.00025498	0.49997	0.02891	0	4.0773	0	48.868
19	936	0	0	0	1.1438	3.3665	1.8348	0	1.3771e-07	0.0001165	0.50208	0.028891	0	4.071	0	1.1536	3.3665	1.8348	0	1.3747e-07	0.0001165	0.49786	0.029123	0	4.079	0	1.1487	3.3665	1.8348	0	4.0637e-07	0.00023301	0.49997	0.028952	0	4.0788	0	48.868
20	936	0	0	0	1.1456	3.3634	1.834	0	1.1026e-07	0.00011152	0.50155	0.028801	0	4.0703	0	1.152	3.367	1.835	0	1.1014e-07	0.00011152	0.49839	0.029122	0	4.076	0	1.1488	3.3652	1.8345	0	3.0163e-07	0.00022304	0.49997	0.028902	0	4.0739	0	48.868
21	936	0	0	0	1.1465	3.3665	1.8348	0	9.2912e-08	0.000102	0.50116	0.028962	0	4.0742	0	1.1513	3.3647	1.8343	0	9.2859e-08	0.000102	0.49879	0.029031	0	4.0725	0	1.1489	3.3656	1.8346	0	2.2045e-07	0.000204	0.49997	0.028917	0	4.0763	0	48.868
22	936	0	0	0	1.1471	3.3668	1.8349	0	8.745e-08	9.7921e-05	0.50086	0.029045	0	4.0716	0	1.1512	3.3666	1.8348	0	8.7419e-08	9.7921e-05	0.49908	0.029103	0	4.0751	0	1.1492	3.3667	1.8349	0	1.9545e-07	0.00019584	0.49997	0.028985	0	4.0772	0	48.868
23	936	0	0	0	1.1467	3.3649	1.8344	0	8.1808e-08	9.4062e-05	0.50064	0.028929	0	4.0716	0	1.1506	3.368	1.8352	0	8.1791e-08	9.4062e-05	0.49931	0.029035	0	4.0737	0	1.1487	3.3665	1.8348	0	1.6474e-07	0.00018812	0.49997	0.028952	0	4.0762	0	48.868
24	936	0	0	0	1.1464	3.3651	1.8344	0	7.6857e-08	9.1544e-05	0.50047	0.028839	0	4.074	0	1.1503	3.3641	1.8341	0	7.6846e-08	9.1544e-05	0.49947	0.029009	0	4.0791	0	1.1484	3.3646	1.8343	0	1.5021e-07	0.00018309	0.49997	0.028976	0	4.0733	0	48.868
25	936	0	0	0	1.1467	3.3648	1.8343	0	7.4815e-08	9.2966e-05	0.50035	0.028928	0	4.0747	0	1.15	3.3609	1.8333	0	7.4804e-08	9.2966e-05	0.4996	0.028967	0	4.075	0	1.1483	3.3628	1.8338	0	1.4005e-07	0.00018593	0.49997	0.0289	0	4.0756	0	48.868
0	936	0	0	0	-0.00072246	3.2748	1.8096	0	0.0064417	0.0065047	1	0.0099603	0	3.0903	0	2.2981	3.4201	1.8494	0	0.0027649	0.0065047	0	0.074594	0	4.9109	0	1.1487	4.6686	2.1607	0	0.012884	0.013009	0.5	0.042338	0	4.6959	0	48.868
1	936	0	0	0	0.28803	3.5388	1.8812	0	0.0031053	0.0049053	0.87496	0.01467	0	3.5696	0	2.0115	3.6513	1.9108	0	0.001674	0.0049053	0.12528	0.063074	0	4.8159	0	1.1497	4.3376	2.0827	0	0.0078168	0.0098106	0.50012	0.038896	0	4.5814	0	48.868
2	936	0	0	0	0.50419	3.5818	1.8926	0	0.0015772	0.0037013	0.78117	0.01799	0	3.7511	0	1.7961	3.6578	1.9125	0	0.00099874	0.0037013	0.2191	0.053606	0	4.6823	0	1.1501	4.037	2.0092	0	0.0045994	0.0074026	0.50013	0.035837	0	4.4508	0	48.868
3	936	0	0	0	0.66579	3.5404	1.8816	0	0.00082851	0.0027987	0.71109	0.020427	0	3.8375	0	1.6345	3.6001	1.8974	0	0.0005895	0.0027987	0.28929	0.04643	0	4.5554	0	1.1501	3.8048	1.9506	0	0.00266	0.0055973	0.50019	0.033421	0	4.3362	0	48.868
4	936	0	0	0	0.78683	3.4894	1.868	0	0.0004431	0.0021186	0.65831	0.022155	0	3.8971	0	1.5126	3.539	1.8812	0	0.0003437	0.0021186	0.34204	0.041475	0	4.4407	0	1.1497	3.6459	1.9094	0	0.0015178	0.0042373	0.50017	0.031882	0	4.2483	0	48.868
5	936	0	0	0	0.87703	3.4456	1.8562	0	0.00024081	0.0016139	0.61876	0.023579	0	3.9263	0	1.4231	3.4813	1.8658	0	0.00019912	0.0016139	0.38157	0.037972	0	4.3444	0	1.1501	3.538	1.881	0	0.00086203	0.0032277	0.50016	0.03072	0	4.1822	0	48.868
6	936	0	0	0	0.9455	3.415	1.848	0	0.00013183	0.0012328	0.58912	0.024712	0	3.9572	0	1.3542	3.4426	1.8554	0	0.00011435	0.0012328	0.4113	0.03538	0	4.275	0	1.1498	3.4706	1.863	0	0.00048663	0.0024656	0.50021	0.029988	0	4.1435	0	48.868
7	936	0	0	0	0.99668	3.3947	1.8425	0	7.2739e-05	0.00094544	0.56684	0.025742	0	3.9786	0	1.304	3.413	1.8474	0	6.5388e-05	0.00094544	0.43357	0.033539	0	4.2169	0	1.1503	3.4274	1.8513	0	0.00027434	0.0018909	0.5002	0.029495	0	4.1188	0	48.868
8	936	0	0	0	1.0349	3.3812	1.8388	0	4.0312e-05	0.0007327	0.55026	0.026499	0	4.0068	0	1.2662	3.3965	1.843	0	3.7222e-05	0.0007327	0.45023	0.032383	0	4.1808	0	1.1506	3.4022	1.8445	0	0.00015437	0.0014654	0.50024	0.029424	0	4.1024	0	48.868
9	936	0	0	0	1.0636	3.3742	1.8369	0	2.246e-05	0.00057007	0.53774	0.027092	0	4.0165	0	1.2371	3.3842	1.8396	0	2.1158e-05	0.00057007	0.46277	0.031422	0	4.154	0	1.1504	3.3867	1.8403	0	8.6914e-05	0.0011401	0.50026	0.029182	0	4.0907	0	48.868
10	936	0	0	0	1.0856	3.37	1.8358	0	1.2575e-05	0.00045063	0.52839	0.027507	0	4.0309	0	1.215	3.3779	1.8379	0	1.2025e-05	0.00045063	0.47213	0.030836	0	4.1362	0	1.1503	3.3781	1.838	0	4.8999e-05	0.00090126	0.50026	0.029159	0	4.0838	0	48.868
11	936	0	0	0	1.1015	3.3694	1.8356	0	7.0342e-06	0.0003601	0.52135	0.027874	0	4.0417	0	1.198	3.3751	1.8371	0	6.8038e-06	0.0003601	0.47919	0.030333	0	4.1252	0	1.1498	3.3746	1.837	0	2.7519e-05	0.00072021	0.50027	0.029065	0	4.0844	0	48.868
12	936	0	0	0	1.1128	3.3688	1.8354	0	3.9552e-06	0.00029372	0.51607	0.02809	0	4.0513	0	1.1862	3.3727	1.8365	0	3.8584e-06	0.00029372	0.48448	0.030044	0	4.1124	0	1.1495	3.3721	1.8363	0	1.5488e-05	0.00058744	0.50028	0.029004	0	4.0835	0	48.868
13	936	0	0	0	1.1222	3.3703	1.8358	0	2.2563e-06	0.00024284	0.51212	0.028305	0	4.0584	0	1.1779	3.3683	1.8353	0	2.2152e-06	0.00024284	0.48844	0.029626	0	4.095	0	1.15	3.3701	1.8358	0	8.8023e-06	0.00048568	0.50028	0.029076	0	4.0757	0	48.868
14	936	0	0	0	1.1298	3.371	1.836	0	1.2861e-06	0.00020405	0.50915	0.02847	0	4.0676	0	1.1711	3.3689	1.8355	0	1.269e-06	0.00020405	0.4914	0.029496	0	4.0955	0	1.1504	3.3704	1.8359	0	4.9659e-06	0.00040809	0.50028	0.029079	0	4.0792	0	48.868
15	936	0	0	0	1.1341	3.3709	1.836	0	7.581e-07	0.00017706	0.50694	0.028704	0	4.0715	0	1.1657	3.3702	1.8358	0	7.5078e-07	0.00017706	0.49362	0.029371	0	4.0896	0	1.1499	3.3708	1.836	0	2.8776e-06	0.00035413	0.50028	0.029111	0	4.0769	0	48.868
16	936	0	0	0	1.1382	3.3695	1.8356	0	4.5668e-07	0.00015181	0.50527	0.02892	0	4.0735	0	1.1614	3.3677	1.8351	0	4.5357e-07	0.00015181	0.49529	0.029281	0	4.0857	0	1.1498	3.3687	1.8354	0	1.6747e-06	0.00030362	0.50028	0.029029	0	4.0777	0	48.868
17	936	0	0	0	1.1408	3.3658	1.8346	0	2.8441e-07	0.00013575	0.50402	0.028805	0	4.0715	0	1.1585	3.3659	1.8347	0	2.831e-07	0.00013575	0.49654	0.029205	0	4.0841	0	1.1496	3.366	1.8347	0	9.9645e-07	0.00027151	0.50028	0.029001	0	4.0769	0	48.868
18	936	0	0	0	1.1433	3.3659	1.8346	0	1.9019e-07	0.0001231	0.50308	0.028837	0	4.0743	0	1.1567	3.3621	1.8336	0	1.8963e-07	0.0001231	0.49748	0.029205	0	4.0765	0	1.15	3.3641	1.8341	0	6.1374e-07	0.0002462	0.50028	0.029035	0	4.0727	0	48.868
19	936	0	0	0	1.1457	3.3691	1.8355	0	1.3825e-07	0.00011275	0.50238	0.028979	0	4.0729	0	1.1546	3.364	1.8341	0	1.3801e-07	0.00011275	0.49818	0.029119	0	4.0781	0	1.1502	3.3666	1.8348	0	4.0231e-07	0.00022551	0.50028	0.029066	0	4.0766	0	48.868
20	936	0	0	0	1.1465	3.3662	1.8347	0	1.0742e-07	0.0001043	0.50185	0.02893	0	4.07	0	1.1524	3.3628	1.8338	0	1.0732e-07	0.0001043	0.4987	0.028981	0	4.0819	0	1.1494	3.3645	1.8343	0	2.8029e-07	0.00020861	0.50028	0.02904	0	4.0747	0	48.868
21	936	0	0	0	1.1476	3.3664	1.8348	0	9.0315e-08	9.7751e-05	0.50146	0.029005	0	4.0735	0	1.1521	3.3637	1.834	0	9.0267e-08	9.7751e-05	0.4991	0.02905	0	4.0775	0	1.1498	3.365	1.8344	0	2.0289e-07	0.0001955	0.50028	0.029009	0	4.0757	0	48.868
22	936	0	0	0	1.1484	3.366	1.8347	0	8.0705e-08	9.7966e-05	0.50116	0.028924	0	4.0743	0	1.1507	3.3648	1.8343	0	8.068e-08	9.7966e-05	0.49939	0.029079	0	4.0777	0	1.1496	3.3654	1.8345	0	1.7086e-07	0.00019593	0.50028	0.029031	0	4.0728	0	48.868
23	936	0	0	0	1.1497	3.3651	1.8344	0	7.8725e-08	0.00010013	0.50094	0.029094	0	4.0737	0	1.1504	3.3685	1.8353	0	7.8709e-08	0.00010013	0.49961	0.029033	0	4.0786	0	1.1501	3.3668	1.8349	0	1.6617e-07	0.00020026	0.50028	0.029013	0	4.0807	0	48.868
24	936	0	0	0	1.1503	3.3686	1.8354	0	7.5797e-08	9.8457e-05	0.50078	0.029144	0	4.0754	0	1.1504	3.3683	1.8353	0	7.5787e-08	9.8457e-05	0.49978	0.029151	0	4.0765	0	1.1504	3.3685	1.8353	0	1.6043e-07	0.00019691	0.50028	0.029053	0	4.076	0	48.868
25	936	0	0	0	1.1486	3.3658	1.8346	0	7.6622e-08	9.6991e-05	0.50065	0.028926	0	4.0737	0	1.1509	3.3705	1.8359	0	7.6619e-08	9.6991e-05	0.4999	0.029106	0	4.0836	0	1.1498	3.3681	1.8352	0	1.6405e-07	0.00019398	0.50028	0.02906	0	4.0761	0	48.868
0	936	0	0	0	-5.5053e-05	3.2787	1.8107	0	0.0064414	0.0065007	1	0.0099959	0	3.0934	0	2.2981	3.423	1.8501	0	0.0027647	0.0065007	0	0.074845	0	4.913	0	1.149	4.6713	2.1613	0	0.012883	0.013001	0.5	0.04227	0	4.6996	0	48.868
1	936	0	0	0	0.2884	3.54	1.8815	0	0.0031065	0.0049032	0.87508	0.014701	0	3.5673	0	2.0102	3.6534	1.9114	0	0.0016742	0.0049032	0.12548	0.06308	0	4.8166	0	1.1493	4.3378	2.0827	0	0.0078185	0.0098063	0.50028	0.038888	0	4.5778	0	48.868
2	936	0	0	0	0.50474	3.5756	1.8909	0	0.0015744	0.0037006	0.78094	0.017966	0	3.7499	0	1.7939	3.6595	1.913	0	0.00099745	0.0037006	0.21923	0.053632	0	4.6826	0	1.1493	4.0331	2.0083	0	0.004593	0.0074013	0.50008	0.035817	0	4.4477	0	48.868
3	936	0	0	0	0.66593	3.5371	1.8807	0	0.00082607	0.0028033	0.71073	0.020359	0	3.8371	0	1.6318	3.6029	1.8981	0	0.00058813	0.0028033	0.28938	0.046405	0	4.5539	0	1.1489	3.8032	1.9502	0	0.0026534	0.0056067	0.50005	0.0334	0	4.3338	0	48.868
4	936	0	0	0	0.7853	3.4866	1.8672	0	0.00044218	0.0021218	0.65798	0.022039	0	3.8913	0	1.5098	3.5345	1.88	0	0.00034311	0.0021218	0.3421	0.041382	0	4.44	0	1.1476	3.6418	1.9083	0	0.001515	0.0042436	0.50004	0.031771	0	4.2438	0	48.868
5	936	0	0	0	0.87674	3.4452	1.8561	0	0.00024008	0.0016131	0.61853	0.02359	0	3.9294	0	1.4202	3.4817	1.8659	0	0.00019858	0.0016131	0.38156	0.037791	0	4.3433	0	1.1485	3.5373	1.8808	0	0.0008596	0.0032262	0.50004	0.030729	0	4.1803	0	48.868
6	936	0	0	0	0.94502	3.4158	1.8482	0	0.00013153	0.0012311	0.58887	0.024728	0	3.9551	0	1.3525	3.4419	1.8552	0	0.00011411	0.0012311	0.41117	0.03529	0	4.2715	0	1.1487	3.4703	1.8629	0	0.00048559	0.0024622	0.50002	0.030037	0	4.1417	0	48.868
7	936	0	0	0	0.99614	3.3974	1.8432	0	7.2593e-05	0.0009462	0.56664	0.025727	0	3.9847	0	1.3018	3.4169	1.8485	0	6.5267e-05	0.0009462	0.43339	0.033565	0	4.224	0	1.149	3.4305	1.8522	0	0.00027382	0.0018924	0.50001	0.029665	0	4.1196	0	48.868
8	936	0	0	0	1.0345	3.3776	1.8378	0	4.0338e-05	0.00073216	0.54995	0.026484	0	3.9962	0	1.2633	3.3958	1.8428	0	3.7247e-05	0.00073216	0.45005	0.032192	0	4.1825	0	1.1489	3.3998	1.8439	0	0.00015447	0.0014643	0.5	0.029366	0	4.0985	0	48.868
9	936	0	0	0	1.0637	3.3726	1.8365	0	2.2493e-05	0.00057245	0.53744	0.027026	0	4.0227	0	1.2336	3.3844	1.8397	0	2.119e-05	0.00057245	0.46252	0.031312	0	4.1554	0	1.1486	3.3857	1.84	0	8.7048e-05	0.0011449	0.49998	0.029189	0	4.092	0	48.868
10	936	0	0	0	1.0859	3.3687	1.8354	0	1.2574e-05	0.00045179	0.52807	0.027527	0	4.034	0	1.2117	3.3784	1.8381	0	1.2024e-05	0.00045179	0.47187	0.030699	0	4.1335	0	1.1488	3.3775	1.8378	0	4.9e-05	0.00090357	0.49997	0.029107	0	4.0818	0	48.868
11	936	0	0	0	1.1022	3.3686	1.8354	0	7.0707e-06	0.00035952	0.52105	0.027873	0	4.0405	0	1.1967	3.3754	1.8372	0	6.8387e-06	0.00035952	0.47893	0.030205	0	4.1162	0	1.1494	3.3742	1.8369	0	2.766e-05	0.00071904	0.49999	0.029065	0	4.0802	0	48.868
12	936	0	0	0	1.1137	3.3664	1.8348	0	4.0099e-06	0.00029236	0.51578	0.028116	0	4.0512	0	1.1849	3.3715	1.8362	0	3.9113e-06	0.00029236	0.4842	0.029881	0	4.1025	0	1.1493	3.3702	1.8358	0	1.5692e-05	0.00058472	0.49999	0.029057	0	4.078	0	48.868
13	936	0	0	0	1.1227	3.3672	1.835	0	2.2824e-06	0.00024407	0.51185	0.028328	0	4.0556	0	1.175	3.3677	1.8351	0	2.2407e-06	0.00024407	0.48815	0.029663	0	4.0991	0	1.1489	3.3681	1.8352	0	8.9048e-06	0.00048814	0.5	0.028993	0	4.0787	0	48.868
14	936	0	0	0	1.1288	3.3667	1.8349	0	1.3178e-06	0.00020489	0.50889	0.028538	0	4.0619	0	1.1684	3.3653	1.8345	0	1.3001e-06	0.00020489	0.49111	0.02945	0	4.0925	0	1.1486	3.3664	1.8348	0	5.0932e-06	0.00040977	0.5	0.028984	0	4.0775	0	48.868
15	936	0	0	0	1.1346	3.3689	1.8355	0	7.7072e-07	0.0001768	0.50666	0.028673	0	4.0704	0	1.1634	3.368	1.8352	0	7.632e-07	0.0001768	0.49333	0.029224	0	4.0887	0	1.149	3.3687	1.8354	0	2.9283e-06	0.0003536	0.5	0.029076	0	4.0789	0	48.868
16	936	0	0	0	1.1382	3.3652	1.8344	0	4.6344e-07	0.00015225	0.505	0.028737	0	4.072	0	1.1613	3.3664	1.8348	0	4.6025e-07	0.00015225	0.495	0.029188	0	4.0887	0	1.1497	3.3659	1.8346	0	1.6973e-06	0.00030451	0.5	0.029046	0	4.0763	0	48.868
17	936	0	0	0	1.1422	3.3687	1.8354	0	2.9249e-07	0.00013682	0.50375	0.028957	0	4.0663	0	1.1597	3.3671	1.835	0	2.9113e-07	0.00013682	0.49625	0.029258	0	4.0823	0	1.151	3.368	1.8352	0	1.0255e-06	0.00027365	0.5	0.029023	0	4.0772	0	48.868
18	936	0	0	0	1.1435	3.3655	1.8345	0	1.966e-07	0.00012322	0.50281	0.028826	0	4.075	0	1.1568	3.3673	1.835	0	1.96e-07	0.00012322	0.49719	0.029183	0	4.0792	0	1.1501	3.3664	1.8348	0	6.3884e-07	0.00024644	0.5	0.029064	0	4.0749	0	48.868
19	936	0	0	0	1.1442	3.365	1.8344	0	1.425e-07	0.00011261	0.50211	0.028867	0	4.0724	0	1.1554	3.366	1.8347	0	1.4224e-07	0.00011261	0.49789	0.02917	0	4.0832	0	1.1498	3.3655	1.8345	0	4.1652e-07	0.00022521	0.5	0.028939	0	4.0764	0	48.868
20	936	0	0	0	1.1457	3.3665	1.8348	0	1.1151e-07	0.00010752	0.50158	0.028927	0	4.0759	0	1.1539	3.3669	1.8349	0	1.1139e-07	0.00010752	0.49842	0.029165	0	4.0842	0	1.1498	3.3667	1.8349	0	2.9027e-07	0.00021504	0.5	0.028981	0	4.0769	0	48.868
21	936	0	0	0	1.1466	3.3656	1.8346	0	9.2875e-08	0.00010535	0.50118	0.028889	0	4.0752	0	1.1537	3.3682	1.8353	0	9.2818e-08	0.00010535	0.49881	0.029159	0	4.076	0	1.1502	3.3669	1.8349	0	2.2968e-07	0.0002107	0.5	0.029066	0	4.0792	0	48.868
22	936	0	0	0	1.1482	3.3663	1.8347	0	8.3989e-08	0.00010139	0.50089	0.028919	0	4.0812	0	1.1537	3.3665	1.8348	0	8.3962e-08	0.00010139	0.49911	0.029084	0	4.0864	0	1.1509	3.3664	1.8348	0	1.9188e-07	0.00020277	0.5	0.029032	0	4.0795	0	48.868
23	936	0	0	0	1.1483	3.367	1.835	0	7.8998e-08	0.00010007	0.50067	0.02899	0	4.0755	0	1.1536	3.3644	1.8342	0	7.8978e-08	0.00010007	0.49933	0.028951	0	4.0798	0	1.151	3.3657	1.8346	0	1.7318e-07	0.00020013	0.5	0.029064	0	4.0791	0	48.868
24	936	0	0	0	1.1485	3.3663	1.8348	0	7.5067e-08	9.8272e-05	0.5005	0.028974	0	4.0746	0	1.1538	3.3678	1.8351	0	7.506e-08	9.8272e-05	0.4995	0.029147	0	4.0843	0	1.1511	3.3671	1.835	0	1.5498e-07	0.00019654	0.5	0.029103	0	4.0782	0	48.868
25	936	0	0	0	1.1493	3.3665	1.8348	0	7.5067e-08	9.6213e-05	0.50037	0.028952	0	4.0733	0	1.1521	3.3648	1.8343	0	7.5064e-08	9.6213e-05	0.49962	0.029068	0	4.075	0	1.1507	3.3656	1.8346	0	1.5388e-07	0.00019243	0.5	0.029048	0	4.0762	0	48.868
0	936	0	0	0	-0.00067887	3.2742	1.8095	0	0.0064419	0.0064987	1	0.0099991	0	3.0972	0	2.2991	3.4235	1.8503	0	0.002765	0.0064987	0	0.074745	0	4.9133	0	1.1492	4.6711	2.1613	0	0.012884	0.012997	0.5	0.042285	0	4.6995	0	48.868
1	936	0	0	0	0.28733	3.5413	1.8818	0	0.0031075	0.0049014	0.87503	0.014698	0	3.5643	0	2.0114	3.6535	1.9114	0	0.0016751	0.0049014	0.12491	0.063236	0	4.8189	0	1.1494	4.3405	2.0834	0	0.0078216	0.0098028	0.49997	0.038922	0	4.5808	0	48.868
2	936	0	0	0	0.50326	3.573	1.8902	0	0.0015786	0.003701	0.78114	0.01788	0	3.7424	0	1.7952	3.6619	1.9136	0	0.00099962	0.003701	0.21865	0.053675	0	4.6823	0	1.1493	4.0347	2.0087	0	0.0046032	0.0074019	0.49989	0.035897	0	4.4491	0	48.868
3	936	0	0	0	0.66467	3.5384	1.8811	0	0.00082715	0.0027942	0.71076	0.020343	0	3.828	0	1.6345	3.6005	1.8975	0	0.00058881	0.0027942	0.28902	0.046643	0	4.5477	0	1.1496	3.8046	1.9505	0	0.0026565	0.0055884	0.49989	0.033425	0	4.3313	0	48.868
4	936	0	0	0	0.78643	3.489	1.8679	0	0.00044246	0.0021175	0.65798	0.022162	0	3.8777	0	1.5133	3.5358	1.8804	0	0.00034331	0.0021175	0.3418	0.041466	0	4.4342	0	1.1498	3.6445	1.9091	0	0.0015159	0.004235	0.49989	0.031861	0	4.2441	0	48.868
5	936	0	0	0	0.87807	3.4448	1.856	0	0.00023989	0.001609	0.61842	0.023669	0	3.9336	0	1.4215	3.4845	1.8667	0	0.00019844	0.001609	0.38134	0.038001	0	4.3387	0	1.1498	3.5385	1.8811	0	0.00085897	0.003218	0.49988	0.030783	0	4.1827	0	48.868
6	936	0	0	0	0.94611	3.4133	1.8475	0	0.00013149	0.0012297	0.58876	0.024861	0	3.9518	0	1.3525	3.4419	1.8552	0	0.00011408	0.0012297	0.41096	0.035359	0	4.2702	0	1.1493	3.4689	1.8625	0	0.00048543	0.0024595	0.49986	0.029987	0	4.1437	0	48.868
7	936	0	0	0	0.99643	3.3957	1.8427	0	7.2458e-05	0.00094175	0.56652	0.025726	0	3.9806	0	1.3004	3.4164	1.8483	0	6.5152e-05	0.00094175	0.4332	0.033589	0	4.2211	0	1.1484	3.4291	1.8518	0	0.00027332	0.0018835	0.49986	0.029588	0	4.1174	0	48.868
8	936	0	0	0	1.0334	3.3822	1.8391	0	4.031e-05	0.00073158	0.54985	0.026314	0	4.006	0	1.2631	3.3992	1.8437	0	3.7222e-05	0.00073158	0.44985	0.032377	0	4.1772	0	1.1483	3.4039	1.845	0	0.00015436	0.0014632	0.49985	0.029349	0	4.1032	0	48.868
9	936	0	0	0	1.0625	3.3759	1.8374	0	2.2473e-05	0.00057053	0.53736	0.026917	0	4.0263	0	1.2337	3.3874	1.8405	0	2.117e-05	0.00057053	0.46233	0.031413	0	4.1529	0	1.1481	3.389	1.8409	0	8.696e-05	0.0011411	0.49985	0.029172	0	4.093	0	48.868
10	936	0	0	0	1.0836	3.373	1.8366	0	1.2527e-05	0.00044841	0.52798	0.027404	0	4.0343	0	1.2134	3.3812	1.8388	0	1.1981e-05	0.00044841	0.47172	0.030849	0	4.1371	0	1.1485	3.3813	1.8388	0	4.8808e-05	0.00089681	0.49985	0.029155	0	4.0874	0	48.868
11	936	0	0	0	1.1002	3.3718	1.8363	0	7.0062e-06	0.00035898	0.52094	0.027864	0	4.0474	0	1.1972	3.3764	1.8375	0	6.7773e-06	0.00035898	0.47877	0.030278	0	4.1201	0	1.1487	3.3765	1.8375	0	2.7402e-05	0.00071797	0.49986	0.029087	0	4.0853	0	48.868
12	936	0	0	0	1.1115	3.3702	1.8358	0	3.9556e-06	0.00029087	0.51566	0.028192	0	4.0519	0	1.1854	3.3706	1.8359	0	3.8589e-06	0.00029087	0.48404	0.029938	0	4.1098	0	1.1485	3.3717	1.8362	0	1.5478e-05	0.00058173	0.49985	0.02902	0	4.0843	0	48.868
13	936	0	0	0	1.1207	3.3696	1.8356	0	2.2607e-06	0.00023994	0.51171	0.028305	0	4.0548	0	1.1774	3.3701	1.8358	0	2.2195e-06	0.00023994	0.48799	0.029825	0	4.0974	0	1.149	3.3706	1.8359	0	8.8187e-06	0.00047987	0.49985	0.029006	0	4.0837	0	48.868
14	936	0	0	0	1.1271	3.3642	1.8342	0	1.2948e-06	0.00020028	0.50874	0.028565	0	4.0565	0	1.1695	3.3711	1.8361	0	1.2775e-06	0.00020028	0.49096	0.029522	0	4.093	0	1.1483	3.3681	1.8352	0	4.9947e-06	0.00040057	0.49985	0.029024	0	4.0786	0	48.868
15	936	0	0	0	1.1331	3.3702	1.8358	0	7.508e-07	0.00017231	0.50652	0.028675	0	4.0671	0	1.164	3.3704	1.8359	0	7.4358e-07	0.00017231	0.49318	0.029453	0	4.0849	0	1.1486	3.3705	1.8359	0	2.844e-06	0.00034462	0.49985	0.029049	0	4.0759	0	48.868
16	936	0	0	0	1.1358	3.3682	1.8353	0	4.515e-07	0.00015402	0.50485	0.028763	0	4.0712	0	1.1588	3.3671	1.835	0	4.4847e-07	0.00015402	0.49484	0.029274	0	4.0815	0	1.1473	3.3678	1.8351	0	1.6609e-06	0.00030804	0.49985	0.028968	0	4.0735	0	48.868
17	936	0	0	0	1.1381	3.368	1.8352	0	2.8635e-07	0.00014095	0.50361	0.028761	0	4.0701	0	1.157	3.3649	1.8344	0	2.8503e-07	0.00014095	0.4961	0.029196	0	4.0871	0	1.1476	3.3665	1.8348	0	1.0095e-06	0.00028191	0.49985	0.028981	0	4.0808	0	48.868
18	936	0	0	0	1.1407	3.3684	1.8353	0	1.9343e-07	0.00012609	0.50267	0.028797	0	4.0718	0	1.1548	3.3639	1.8341	0	1.9284e-07	0.00012609	0.49704	0.029154	0	4.0769	0	1.1477	3.3662	1.8347	0	6.3291e-07	0.00025219	0.49985	0.029058	0	4.0775	0	48.868
19	936	0	0	0	1.1427	3.3685	1.8353	0	1.403e-07	0.00011275	0.50196	0.028892	0	4.0728	0	1.1547	3.3681	1.8353	0	1.4004e-07	0.00011275	0.49774	0.029198	0	4.081	0	1.1487	3.3683	1.8353	0	4.1544e-07	0.0002255	0.49985	0.028988	0	4.0782	0	48.868
20	936	0	0	0	1.1434	3.37	1.8357	0	1.1044e-07	0.00010664	0.50143	0.028867	0	4.0798	0	1.1534	3.3672	1.835	0	1.1032e-07	0.00010664	0.49827	0.029139	0	4.0849	0	1.1484	3.3686	1.8354	0	2.9371e-07	0.00021329	0.49985	0.028998	0	4.0788	0	48.868
21	936	0	0	0	1.1437	3.3696	1.8356	0	9.1572e-08	0.00010447	0.50104	0.02878	0	4.0723	0	1.1528	3.3653	1.8345	0	9.1523e-08	0.00010447	0.49867	0.029095	0	4.0813	0	1.1483	3.3675	1.8351	0	2.1994e-07	0.00020893	0.49985	0.028982	0	4.0769	0	48.868
22	936	0	0	0	1.1457	3.3698	1.8357	0	8.1165e-08	0.00010074	0.50074	0.028933	0	4.0755	0	1.1521	3.3678	1.8352	0	8.1147e-08	0.00010074	0.49896	0.029099	0	4.0826	0	1.1489	3.3688	1.8354	0	1.834e-07	0.00020149	0.49985	0.02898	0	4.0787	0	48.868
23	936	0	0	0	1.1466	3.3704	1.8359	0	7.7929e-08	9.8979e-05	0.50052	0.028888	0	4.0804	0	1.1514	3.3657	1.8346	0	7.7917e-08	9.8979e-05	0.49919	0.029023	0	4.073	0	1.149	3.3681	1.8352	0	1.7291e-07	0.00019796	0.49985	0.029036	0	4.0744	0	48.868
24	936	0	0	0	1.1464	3.3709	1.836	0	7.711e-08	9.7032e-05	0.50035	0.028969	0	4.0823	0	1.1501	3.3684	1.8353	0	7.7103e-08	9.7032e-05	0.49935	0.028998	0	4.0745	0	1.1483	3.3696	1.8357	0	1.6099e-07	0.00019406	0.49985	0.029049	0	4.077	0	48.868
25	936	0	0	0	1.1469	3.3693	1.8356	0	7.6421e-08	9.3919e-05	0.50023	0.028912	0	4.0828	0	1.149	3.3669	1.8349	0	7.6424e-08	9.3919e-05	0.49948	0.029138	0	4.0739	0	1.148	3.3681	1.8352	0	1.6064e-07	0.00018784	0.49985	0.02891	0	4.0788	0	48.868
