# Supplementary material for: Future Preventive Gene Therapy of Polygenic Diseases from a Population Genetics Perspective
Source: Int J Mol Sci. 2019 Oct 10;20(20):5013. doi: 10.3390/ijms20205013 (PMC6834143; doi:10.3390/ijms20205013)
Supplement: Supplementary file 1 [file ijms-20-05013-s001.zip › SuppFiles/Results/AdmixtureDifferentRisk/Admixture10xDifference/0.01/0.25/SimulationSummed.csv]

Generation	Variants	Editable	AveEditedSNPs	AveEditedEffect	Pop0Effect	Pop0Variance	Pop0SD	Pop0VarianceMultirunSD	Pop0FST	Pop0AFD	Pop0RegFract	Pop0Prev	Pop0PrevSD	Pop0AffectedEffect	Multirun0SD	Pop1Effect	Pop1Variance	Pop1SD	Pop1VarianceMultirunSD	Pop1FST	Pop1AFD	Pop1RegFract	Pop1Prev	Pop1PrevSD	Pop1AffectedEffect	Multirun1SD	CombinedEffect	CombinedVariance	CombinedSD	CombinedVarianceMultirunSD	CombinedFST	CombinedAFD	CombinedRegFract	CombinedPrev	CombinedPrevSD	CombinedAffectedEffect	MultirunCombSD	Baseline Effect
0	936	0	0	0	-0.00014321	3.2753	1.8098	0.0020003	0.0064415	0.0065002	1	0.0099976	2.5562e-05	3.0927	0.00065311	2.2985	3.4214	1.8497	0.0012267	0.0027648	0.0065002	0	0.074631	0.0001053	4.9116	0.00058732	1.1492	4.6692	2.1608	0.0017791	0.012884	0.013	0.5	0.042301	4.4494e-05	4.6975	0.00042895	48.868
1	936	0	0	0	0.28759	3.5408	1.8817	0.0018281	0.0031056	0.0049026	0.87495	0.014702	4.9021e-05	3.5667	0.0013744	2.0112	3.6512	1.9108	0.0022572	0.0016742	0.0049026	0.12513	0.06318	9.5827e-05	4.8161	0.00069091	1.1494	4.3387	2.083	0.0020708	0.0078177	0.0098052	0.50004	0.038924	4.8414e-05	4.5798	0.00092515	48.868
2	936	0	0	0	0.50301	3.5771	1.8913	0.002502	0.0015774	0.0037022	0.78115	0.017959	3.807e-05	3.749	0.001429	1.7954	3.6587	1.9128	0.0024965	0.00099891	0.0037022	0.21892	0.053676	8.5673e-05	4.6821	0.0010277	1.1492	4.0355	2.0088	0.0015292	0.0046001	0.0074043	0.50004	0.035812	5.2727e-05	4.4495	0.0010302	48.868
3	936	0	0	0	0.66459	3.538	1.881	0.001295	0.00082712	0.0028	0.71082	0.020344	5.0535e-05	3.8338	0.0013712	1.6333	3.6003	1.8974	0.0021486	0.00058872	0.0028	0.28924	0.046535	8.2087e-05	4.5511	0.0013758	1.149	3.8038	1.9503	0.0012028	0.0026562	0.0056	0.50003	0.03343	2.8516e-05	4.3332	0.0011774	48.868
4	936	0	0	0	0.78544	3.4885	1.8678	0.0011282	0.0004425	0.0021217	0.65805	0.022127	4.4474e-05	3.8881	0.0011829	1.5118	3.5354	1.8803	0.0015917	0.00034331	0.0021217	0.34199	0.041435	5.2661e-05	4.4362	0.0013328	1.1486	3.6439	1.9089	0.0011556	0.0015159	0.0042434	0.50002	0.031832	3.9395e-05	4.2444	0.0011792	48.868
5	936	0	0	0	0.87626	3.4465	1.8565	0.0012738	0.00024015	0.001614	0.61851	0.02361	5.7417e-05	3.9262	0.0014269	1.4212	3.4814	1.8658	0.0022194	0.00019862	0.001614	0.38151	0.037885	7.662e-05	4.3427	0.001456	1.1487	3.5382	1.881	0.0011189	0.00085981	0.0032279	0.50001	0.03072	3.8856e-05	4.1829	0.0013628	48.868
6	936	0	0	0	0.94417	3.4165	1.8484	0.0023068	0.00013161	0.0012325	0.58888	0.024744	5.8366e-05	3.9554	0.0015681	1.353	3.4416	1.8551	0.0020573	0.00011417	0.0012325	0.41116	0.035311	6.3942e-05	4.2726	0.001261	1.1486	3.4708	1.863	0.0016668	0.00048584	0.002465	0.50002	0.030023	2.8904e-05	4.1426	0.0013208	48.868
7	936	0	0	0	0.99544	3.3963	1.8429	0.0011397	7.2654e-05	0.00094703	0.56666	0.025709	6.7966e-05	3.9818	0.0015011	1.3022	3.4152	1.848	0.0016702	6.5317e-05	0.00094703	0.43339	0.033571	4.0743e-05	4.2194	0.0013703	1.1488	3.4293	1.8518	0.0011183	0.00027404	0.0018941	0.50003	0.029594	5.9942e-05	4.1178	0.0013358	48.868
8	936	0	0	0	1.0335	3.3826	1.8392	0.0021484	4.0324e-05	0.00073316	0.54998	0.026398	6.9064e-05	4.0008	0.0016678	1.264	3.398	1.8434	0.0015484	3.7234e-05	0.00073316	0.45006	0.032321	7.2619e-05	4.1812	0.0016652	1.1487	3.4036	1.8449	0.0015027	0.00015442	0.0014663	0.50002	0.029358	3.8737e-05	4.0999	0.0015263	48.868
9	936	0	0	0	1.0624	3.3755	1.8373	0.0022347	2.2478e-05	0.00057207	0.53749	0.026985	7.3548e-05	4.0187	0.0018234	1.2348	3.3858	1.8401	0.0015734	2.1175e-05	0.00057207	0.46257	0.031406	8.9632e-05	4.152	0.0018818	1.1486	3.3881	1.8407	0.0013452	8.6985e-05	0.0011441	0.50003	0.029184	4.1535e-05	4.0909	0.0017383	48.868
10	936	0	0	0	1.0843	3.3717	1.8362	0.0023289	1.258e-05	0.00045078	0.52813	0.027468	5.7899e-05	4.0318	0.0017371	1.2131	3.3796	1.8384	0.002239	1.203e-05	0.00045078	0.47193	0.030769	5.626e-05	4.1346	0.0018521	1.1487	3.3798	1.8384	0.0020301	4.902e-05	0.00090156	0.50003	0.029122	5.1005e-05	4.0854	0.0016635	48.868
11	936	0	0	0	1.1006	3.3697	1.8357	0.0020965	7.0563e-06	0.00035965	0.5211	0.027851	4.629e-05	4.042	0.0016668	1.1972	3.3748	1.8371	0.0014687	6.8249e-06	0.00035965	0.47896	0.030295	5.9008e-05	4.1176	0.0020564	1.1489	3.3746	1.837	0.0014754	2.7601e-05	0.00071931	0.50003	0.029051	6.862e-05	4.0835	0.0017548	48.868
12	936	0	0	0	1.1126	3.368	1.8352	0.0018315	3.9757e-06	0.00029179	0.51583	0.028118	6.3693e-05	4.0489	0.001763	1.1854	3.372	1.8363	0.001642	3.8784e-06	0.00029179	0.48424	0.02998	8.5701e-05	4.1061	0.0021079	1.149	3.3713	1.8361	0.0012865	1.556e-05	0.00058357	0.50003	0.02905	6.4556e-05	4.08	0.0018333	48.868
13	936	0	0	0	1.1218	3.3671	1.835	0.0015874	2.2607e-06	0.00024065	0.51188	0.028304	5.9734e-05	4.0573	0.001814	1.1765	3.3701	1.8358	0.0014536	2.2195e-06	0.00024065	0.48819	0.029699	9.707e-05	4.0983	0.0025831	1.1491	3.3693	1.8356	0.00095511	8.8151e-06	0.00048131	0.50004	0.029024	7.2784e-05	4.0785	0.00211	48.868
14	936	0	0	0	1.1285	3.3668	1.8349	0.0025212	1.3e-06	0.00020251	0.50892	0.028484	7.5906e-05	4.0625	0.0017328	1.1698	3.3694	1.8356	0.0016047	1.2826e-06	0.00020251	0.49115	0.02954	9.3876e-05	4.0956	0.0026083	1.1492	3.3685	1.8354	0.0014811	5.019e-06	0.00040501	0.50004	0.029038	6.3953e-05	4.078	0.00209	48.868
15	936	0	0	0	1.134	3.3667	1.8349	0.0021482	7.6234e-07	0.00017429	0.5067	0.028648	4.9246e-05	4.0663	0.0017447	1.1651	3.3687	1.8354	0.0010861	7.5494e-07	0.00017429	0.49338	0.029408	8.5972e-05	4.0899	0.0024077	1.1495	3.3679	1.8352	0.0014261	2.8913e-06	0.00034857	0.50004	0.029041	6.549e-05	4.0782	0.0020099	48.868
16	936	0	0	0	1.1378	3.3663	1.8348	0.0015948	4.605e-07	0.00015219	0.50503	0.02874	0.00011224	4.0699	0.0019188	1.1611	3.3677	1.8351	0.0015769	4.5735e-07	0.00015219	0.49504	0.02929	0.00010143	4.0869	0.0024183	1.1495	3.3672	1.835	0.0011616	1.6898e-06	0.00030438	0.50004	0.029003	6.3256e-05	4.0774	0.0021207	48.868
17	936	0	0	0	1.1408	3.3674	1.835	0.0017564	2.8888e-07	0.00013736	0.50378	0.028832	6.4455e-05	4.0717	0.0021588	1.1585	3.368	1.8352	0.0021209	2.8754e-07	0.00013736	0.49629	0.029241	9.4312e-05	4.0852	0.002569	1.1496	3.3677	1.8351	0.00097975	1.0096e-06	0.00027473	0.50004	0.029022	5.3827e-05	4.0789	0.0022811	48.868
18	936	0	0	0	1.1432	3.3672	1.835	0.0015272	1.9268e-07	0.00012459	0.50284	0.028869	8.7234e-05	4.0729	0.0022915	1.1563	3.3675	1.8351	0.0027803	1.921e-07	0.00012459	0.49723	0.029163	7.4682e-05	4.0825	0.0025708	1.1498	3.3674	1.835	0.0016322	6.2414e-07	0.00024919	0.50004	0.029047	9.8543e-05	4.0769	0.0023521	48.868
19	936	0	0	0	1.1449	3.3672	1.835	0.0021055	1.385e-07	0.00011486	0.50214	0.028899	6.0648e-05	4.0757	0.0023175	1.1548	3.368	1.8352	0.0017223	1.3825e-07	0.00011486	0.49793	0.029165	7.435e-05	4.0806	0.0024682	1.1499	3.3676	1.8351	0.0014786	4.0832e-07	0.00022972	0.50004	0.029021	9.2008e-05	4.0772	0.002294	48.868
20	936	0	0	0	1.1461	3.367	1.8349	0.0026053	1.0993e-07	0.00010768	0.50161	0.028911	6.122e-05	4.0754	0.0023814	1.1535	3.367	1.8349	0.0021347	1.0982e-07	0.00010768	0.49846	0.029116	9.0966e-05	4.082	0.0021559	1.1498	3.367	1.8349	0.0020953	2.9267e-07	0.00021536	0.50004	0.029024	6.8167e-05	4.0767	0.0021697	48.868
21	936	0	0	0	1.1469	3.3669	1.8349	0.0015672	9.2148e-08	0.00010268	0.50122	0.02894	0.00010767	4.0758	0.0026254	1.1527	3.3667	1.8348	0.0018754	9.2095e-08	0.00010268	0.49885	0.029087	9.4594e-05	4.0794	0.0019274	1.1498	3.3668	1.8349	0.0014317	2.2143e-07	0.00020537	0.50004	0.029032	8.5382e-05	4.0777	0.0021424	48.868
22	936	0	0	0	1.1477	3.3661	1.8347	0.0022794	8.3041e-08	9.8863e-05	0.50092	0.028972	9.0028e-05	4.075	0.0027547	1.1522	3.3662	1.8347	0.0011219	8.3016e-08	9.8863e-05	0.49915	0.029091	6.4648e-05	4.0786	0.0021575	1.15	3.3662	1.8347	0.001222	1.8349e-07	0.00019773	0.50004	0.029009	5.6961e-05	4.0767	0.0023918	48.868
23	936	0	0	0	1.1483	3.3663	1.8348	0.0025334	7.8417e-08	9.7653e-05	0.5007	0.028962	0.00010258	4.077	0.0025996	1.1521	3.3666	1.8348	0.0017843	7.8403e-08	9.7653e-05	0.49937	0.02909	0.00010584	4.0787	0.0025234	1.1502	3.3665	1.8348	0.001567	1.6415e-07	0.00019531	0.50004	0.029042	8.2179e-05	4.0778	0.0024773	48.868
24	936	0	0	0	1.1484	3.3669	1.8349	0.0025175	7.6559e-08	9.504e-05	0.50053	0.028982	8.76e-05	4.0763	0.002668	1.1515	3.3666	1.8348	0.0019658	7.6551e-08	9.504e-05	0.49954	0.029083	0.00010158	4.0784	0.0028999	1.1499	3.3667	1.8349	0.0018157	1.5474e-07	0.00019008	0.50004	0.029033	9.5311e-05	4.0768	0.0026587	48.868
25	936	0	0	0	1.1486	3.3668	1.8349	0.0023227	7.6015e-08	9.3595e-05	0.50041	0.02899	0.00011174	4.0774	0.0025894	1.1507	3.3661	1.8347	0.0026998	7.6012e-08	9.3595e-05	0.49966	0.029047	0.0001193	4.0776	0.0030881	1.1497	3.3665	1.8348	0.002048	1.5057e-07	0.00018719	0.50004	0.029	0.00010176	4.0771	0.0027397	48.868
