# Supplementary material for: Future Preventive Gene Therapy of Polygenic Diseases from a Population Genetics Perspective
Source: Int J Mol Sci. 2019 Oct 10;20(20):5013. doi: 10.3390/ijms20205013 (PMC6834143; doi:10.3390/ijms20205013)
Supplement: Supplementary file 1 [file ijms-20-05013-s001.zip › SuppFiles/Results/AdmixtureDifferentRisk/Admixture10xDifference/0.01/0.5/Parameters.txt]

[Parameters]
ResultFile = "C:\Temp\Results\PopulationGE"
ShowResultsInNotepad=0
InitialPopulation =15000000
MaxGenerations =1
MaxPopulationIncreaseTimes =2
PopulationGrowthRate =1
MutationsPerIndividual =0
ReportResultsEveryNGen =1
//LDBlockSize = 200
//MonogamyNumber = 2
GeneEditGenders =0
AdmixtureProbability=0.5
DiseasePrevalence=0.01

EditConditionNumbers =0,
MaleFemaleRatio=0.5
NumberRecombinations=36
LDBlockSize=1
MonogamyNumber=0
GeneEditNVariantsPerGeneration=10000
StartOverGeneEditing=2
GeneEditingModes=2
FractionOfPopulationParticipatingInGeneEditing=1
BottleneckScheduling=0
BottleneckRatioOfPopulation=0.5
BottleneckNGenerations=10000
PauseAtReportCompletion=0
EnableRecessiveSelection=0
NegativityRecessiveSelectionStartsApplying=-1.3
NegativityRecessiveSelectionBecomes1=-2.5
WindowPos=0,1,-1,-1,-1,-1,101,278,3850,1743,0
WriteReportToFile=1
EditVariantsAccumulatively=0
LimitReportToNEntries=0
AskPermissions = 0
UseMultiplicativeNegativity=1
VirtualReportType=0
ShowEnvironmentEffect=0
GraphReportType=2
LoadConditionsFromFiles=1
ApplySpecialSelectionOnHighEffectLowFrequencyVariants=1
MutationProportionateToInitialAlleleFrequency=1
RepeatSimulation=12
PleiotropyInitial=0
PleiotropyMax=1
PleiotropyStep=0.05
EffectInverseAlleleFrequency=1
MinorAlleleDistribution=0
EditToMakeWorse=0
OffTargetEditsFraction=0
BuildIndependentSyntheticConditions=0
LoadPValuesBelow=0
GwasFileContainsLogEffectSize=0
CalculateWriteOddsRatioReport=1
ProduceROddsRatioReports=0
DisplayUsingLogBetas=1
ShowAverageOR=0
UseGwasConditionsFileData=1
MaxGenerationsGWAS=25
InitialPopulationDebug=1000
InitialRegionalRatio=0.5
EditIndividualsFractionMode=2
GeAdultsOrZygotes=0
EditEffect=2.3
GeIntensity=1
ExcludeOutOfRange=3
LoadPrsToProbabilityFile=1
