# Supplementary material for: Future Preventive Gene Therapy of Polygenic Diseases from a Population Genetics Perspective
Source: Int J Mol Sci. 2019 Oct 10;20(20):5013. doi: 10.3390/ijms20205013 (PMC6834143; doi:10.3390/ijms20205013)
Supplement: Supplementary file 1 [file ijms-20-05013-s001.zip › SuppFiles/Results/AdmixtureDifferentRisk/Admixture10xDifference/0.01/0.5/SimulationAllRuns.csv]

Generation	Variants	Editable	AveEditedSNPs	AveEditedEffect	Pop0Effect	Pop0Variance	Pop0SD	Pop0VarianceMultirunSD	Pop0FST	Pop0AFD	Pop0RegFract	Pop0Prev	Pop0PrevSD	Pop0AffectedEffect	Multirun0SD	Pop1Effect	Pop1Variance	Pop1SD	Pop1VarianceMultirunSD	Pop1FST	Pop1AFD	Pop1RegFract	Pop1Prev	Pop1PrevSD	Pop1AffectedEffect	Multirun1SD	CombinedEffect	CombinedVariance	CombinedSD	CombinedVarianceMultirunSD	CombinedFST	CombinedAFD	CombinedRegFract	CombinedPrev	CombinedPrevSD	CombinedAffectedEffect	MultirunCombSD	Baseline Effect
0	936	0	0	0	-0.00045184	3.278	1.8105	0	0.0064418	0.006502	1	0.010021	0	3.093	0	2.3	3.4188	1.849	0	0.002765	0.006502	0	0.074561	0	4.9111	0	1.1498	4.6714	2.1614	0	0.012884	0.013004	0.5	0.042317	0	4.6977	0	48.868
1	936	0	0	0	0.575	3.6435	1.9088	0	0.0012072	0.0032833	0.74984	0.019431	0	3.8206	0	1.7244	3.7132	1.927	0	0.00080556	0.0032833	0.25008	0.051726	0	4.6762	0	1.1497	4.0086	2.0022	0	0.0036801	0.0065665	0.49996	0.035563	0	4.4409	0	48.868
2	936	0	0	0	0.86169	3.5907	1.8949	0	0.00026884	0.0016778	0.6249	0.024465	0	4.0018	0	1.4367	3.6266	1.9044	0	0.00022004	0.0016778	0.37493	0.040072	0	4.4393	0	1.1492	3.6913	1.9213	0	0.00095579	0.0033556	0.49991	0.032277	0	4.2716	0	48.868
3	936	0	0	0	1.0048	3.499	1.8706	0	6.3949e-05	0.00087555	0.56245	0.026811	0	4.0595	0	1.2929	3.5176	1.8755	0	5.7864e-05	0.00087555	0.43739	0.034441	0	4.2823	0	1.1489	3.529	1.8786	0	0.00024206	0.0017511	0.49992	0.030635	0	4.1812	0	48.868
4	936	0	0	0	1.0775	3.4397	1.8546	0	1.5633e-05	0.00047242	0.53124	0.028076	0	4.0738	0	1.2216	3.4531	1.8582	0	1.4874e-05	0.00047242	0.46871	0.031756	0	4.1897	0	1.1496	3.4516	1.8578	0	6.0738e-05	0.00094484	0.49997	0.029833	0	4.1352	0	48.868
5	936	0	0	0	1.1143	3.4062	1.8456	0	3.9014e-06	0.00027015	0.51562	0.028501	0	4.0742	0	1.1861	3.4098	1.8466	0	3.8069e-06	0.00027015	0.48433	0.030357	0	4.1364	0	1.1502	3.4093	1.8464	0	1.5218e-05	0.0005403	0.49997	0.029521	0	4.1029	0	48.868
6	936	0	0	0	1.1314	3.3881	1.8407	0	1.0257e-06	0.00017039	0.5078	0.028758	0	4.0765	0	1.1688	3.3896	1.8411	0	1.0138e-06	0.00017039	0.49215	0.029713	0	4.1112	0	1.1501	3.3892	1.841	0	3.8882e-06	0.00034079	0.49998	0.029236	0	4.0934	0	48.868
7	936	0	0	0	1.1406	3.3782	1.838	0	3.0767e-07	0.00012011	0.50389	0.028819	0	4.072	0	1.1598	3.3789	1.8382	0	3.062e-07	0.00012011	0.49609	0.029368	0	4.0954	0	1.1502	3.3786	1.8381	0	1.0367e-06	0.00024023	0.49999	0.029175	0	4.0844	0	48.868
8	936	0	0	0	1.1447	3.372	1.8363	0	1.3003e-07	9.233e-05	0.50194	0.028924	0	4.0793	0	1.1555	3.3748	1.8371	0	1.2985e-07	9.233e-05	0.49804	0.029238	0	4.0856	0	1.1501	3.3734	1.8367	0	3.2613e-07	0.00018466	0.49999	0.02911	0	4.085	0	48.868
9	936	0	0	0	1.1471	3.3693	1.8356	0	9.0656e-08	8.0268e-05	0.50097	0.028935	0	4.0786	0	1.1534	3.3689	1.8354	0	9.0623e-08	8.0268e-05	0.49901	0.029151	0	4.084	0	1.1502	3.3691	1.8355	0	1.6825e-07	0.00016054	0.49999	0.029074	0	4.0819	0	48.868
10	936	0	0	0	1.1477	3.3675	1.8351	0	8.1108e-08	7.3206e-05	0.50048	0.028926	0	4.0801	0	1.1522	3.3688	1.8354	0	8.1103e-08	7.3206e-05	0.4995	0.029058	0	4.0794	0	1.15	3.3681	1.8353	0	1.2297e-07	0.00014641	0.49999	0.029032	0	4.0748	0	48.868
11	936	0	0	0	1.1479	3.3674	1.835	0	7.9523e-08	7.076e-05	0.50023	0.028986	0	4.077	0	1.1516	3.3662	1.8347	0	7.9524e-08	7.076e-05	0.49975	0.029119	0	4.0835	0	1.1498	3.3668	1.8349	0	1.0766e-07	0.00014152	0.49999	0.028993	0	4.0807	0	48.868
12	936	0	0	0	1.1491	3.3663	1.8348	0	8.1528e-08	6.7482e-05	0.50011	0.029059	0	4.079	0	1.1502	3.3666	1.8348	0	8.1528e-08	6.7482e-05	0.49987	0.029049	0	4.0774	0	1.1496	3.3665	1.8348	0	1.0532e-07	0.00013496	0.49999	0.028957	0	4.0772	0	48.868
13	936	0	0	0	1.1491	3.3666	1.8348	0	8.0843e-08	6.9233e-05	0.50005	0.029014	0	4.0761	0	1.1497	3.369	1.8355	0	8.0844e-08	6.9233e-05	0.49993	0.029043	0	4.0744	0	1.1494	3.3678	1.8352	0	1.0749e-07	0.00013847	0.49999	0.029015	0	4.0779	0	48.868
14	936	0	0	0	1.1493	3.3659	1.8346	0	8.0533e-08	6.9127e-05	0.50002	0.028884	0	4.0756	0	1.1488	3.3687	1.8354	0	8.0534e-08	6.9127e-05	0.49996	0.029016	0	4.0782	0	1.1491	3.3673	1.835	0	1.1007e-07	0.00013825	0.49999	0.028962	0	4.0775	0	48.868
15	936	0	0	0	1.1486	3.3685	1.8354	0	8.0112e-08	7.1718e-05	0.5	0.029141	0	4.0747	0	1.1481	3.3668	1.8349	0	8.0111e-08	7.1718e-05	0.49997	0.028944	0	4.0849	0	1.1483	3.3676	1.8351	0	1.1106e-07	0.00014344	0.49999	0.028931	0	4.0755	0	48.868
16	936	0	0	0	1.1472	3.3676	1.8351	0	8.1378e-08	6.8214e-05	0.49999	0.028925	0	4.0777	0	1.1474	3.3672	1.835	0	8.1376e-08	6.8214e-05	0.49998	0.028942	0	4.0797	0	1.1473	3.3674	1.8351	0	1.0978e-07	0.00013643	0.49999	0.029008	0	4.0784	0	48.868
17	936	0	0	0	1.1468	3.3688	1.8354	0	8.1201e-08	6.7787e-05	0.49999	0.028941	0	4.0777	0	1.1471	3.3634	1.834	0	8.1199e-08	6.7787e-05	0.49998	0.028874	0	4.0775	0	1.147	3.3661	1.8347	0	1.0806e-07	0.00013557	0.49999	0.028966	0	4.0748	0	48.868
18	936	0	0	0	1.1479	3.3701	1.8358	0	8.1006e-08	6.7094e-05	0.49999	0.029015	0	4.0774	0	1.1472	3.3646	1.8343	0	8.1005e-08	6.7094e-05	0.49998	0.028932	0	4.076	0	1.1476	3.3674	1.835	0	1.0343e-07	0.00013419	0.49999	0.029	0	4.0773	0	48.868
19	936	0	0	0	1.1485	3.3666	1.8348	0	8.1448e-08	6.7716e-05	0.49999	0.029042	0	4.0754	0	1.1479	3.3622	1.8336	0	8.145e-08	6.7716e-05	0.49999	0.028875	0	4.0737	0	1.1482	3.3644	1.8342	0	1.0703e-07	0.00013543	0.49999	0.028932	0	4.0757	0	48.868
20	936	0	0	0	1.1487	3.3665	1.8348	0	7.9981e-08	6.957e-05	0.49999	0.028975	0	4.0746	0	1.1478	3.364	1.8341	0	7.9981e-08	6.957e-05	0.49999	0.028959	0	4.07	0	1.1483	3.3653	1.8345	0	1.0579e-07	0.00013914	0.49999	0.028956	0	4.0749	0	48.868
21	936	0	0	0	1.1474	3.3663	1.8348	0	7.9834e-08	7.1281e-05	0.49999	0.02897	0	4.0797	0	1.1474	3.3649	1.8344	0	7.9834e-08	7.1281e-05	0.49999	0.028945	0	4.0737	0	1.1474	3.3656	1.8346	0	1.0359e-07	0.00014256	0.49999	0.028933	0	4.0747	0	48.868
22	936	0	0	0	1.1465	3.3671	1.835	0	8.0186e-08	6.9774e-05	0.49999	0.029001	0	4.0691	0	1.1481	3.3641	1.8341	0	8.0187e-08	6.9774e-05	0.49999	0.028991	0	4.0705	0	1.1473	3.3656	1.8346	0	1.0514e-07	0.00013955	0.49999	0.028881	0	4.0731	0	48.868
23	936	0	0	0	1.1469	3.3677	1.8351	0	8.2134e-08	6.7488e-05	0.49999	0.028947	0	4.0752	0	1.1477	3.3684	1.8353	0	8.2135e-08	6.7488e-05	0.49999	0.028989	0	4.0729	0	1.1473	3.368	1.8352	0	1.0623e-07	0.00013498	0.49999	0.02902	0	4.0746	0	48.868
24	936	0	0	0	1.1475	3.3678	1.8352	0	8.0128e-08	7.1031e-05	0.49999	0.028941	0	4.0807	0	1.1465	3.3701	1.8358	0	8.013e-08	7.1031e-05	0.49999	0.02904	0	4.0779	0	1.147	3.369	1.8355	0	1.0753e-07	0.00014206	0.49999	0.029047	0	4.0784	0	48.868
25	936	0	0	0	1.1476	3.3674	1.835	0	8.0308e-08	6.9625e-05	0.49999	0.029059	0	4.0801	0	1.1479	3.3668	1.8349	0	8.0307e-08	6.9625e-05	0.49999	0.028925	0	4.0743	0	1.1478	3.3671	1.835	0	1.0676e-07	0.00013925	0.49999	0.028924	0	4.0786	0	48.868
0	936	0	0	0	-5.1683e-05	3.2731	1.8092	0	0.0064418	0.0064987	1	0.0099839	0	3.0869	0	2.2988	3.422	1.8499	0	0.002765	0.0064987	0	0.074742	0	4.9128	0	1.1494	4.6687	2.1607	0	0.012884	0.012997	0.5	0.042244	0	4.698	0	48.868
1	936	0	0	0	0.57588	3.6412	1.9082	0	0.0012086	0.0032858	0.74992	0.01948	0	3.8138	0	1.7235	3.7147	1.9274	0	0.00080632	0.0032858	0.25006	0.05172	0	4.6774	0	1.1497	4.0072	2.0018	0	0.0036837	0.0065716	0.49999	0.035525	0	4.443	0	48.868
2	936	0	0	0	0.86274	3.5887	1.8944	0	0.00026813	0.0016764	0.62486	0.024504	0	4.0085	0	1.4361	3.6296	1.9051	0	0.00021951	0.0016764	0.37517	0.040129	0	4.4403	0	1.1494	3.6913	1.9213	0	0.00095341	0.0033527	0.50002	0.032276	0	4.273	0	48.868
3	936	0	0	0	1.0061	3.4973	1.8701	0	6.3627e-05	0.00087227	0.56248	0.026897	0	4.0508	0	1.293	3.5176	1.8755	0	5.7587e-05	0.00087227	0.43759	0.034469	0	4.2792	0	1.1495	3.528	1.8783	0	0.00024087	0.0017445	0.50004	0.030667	0	4.1772	0	48.868
4	936	0	0	0	1.0788	3.4377	1.8541	0	1.5589e-05	0.00046977	0.53131	0.027991	0	4.0693	0	1.2208	3.4479	1.8569	0	1.4833e-05	0.00046977	0.46881	0.031682	0	4.1837	0	1.1498	3.4478	1.8568	0	6.0558e-05	0.00093954	0.50006	0.029813	0	4.1271	0	48.868
5	936	0	0	0	1.1139	3.4056	1.8454	0	3.9556e-06	0.00027174	0.51579	0.028397	0	4.0725	0	1.1852	3.4084	1.8462	0	3.8591e-06	0.00027174	0.48444	0.030255	0	4.1355	0	1.1496	3.4082	1.8461	0	1.5429e-05	0.00054349	0.50011	0.029403	0	4.1012	0	48.868
6	936	0	0	0	1.1328	3.3897	1.8411	0	1.0456e-06	0.00017096	0.50795	0.028836	0	4.0844	0	1.1675	3.3833	1.8394	0	1.0334e-06	0.00017096	0.49229	0.029575	0	4.1063	0	1.1502	3.3868	1.8403	0	3.961e-06	0.00034192	0.50012	0.029212	0	4.0931	0	48.868
7	936	0	0	0	1.1411	3.3781	1.838	0	3.1922e-07	0.00011884	0.50404	0.028988	0	4.0795	0	1.1587	3.3756	1.8373	0	3.1764e-07	0.00011884	0.49619	0.029341	0	4.0838	0	1.1499	3.3769	1.8376	0	1.0794e-06	0.00023767	0.50011	0.029063	0	4.0832	0	48.868
8	936	0	0	0	1.1452	3.3719	1.8363	0	1.3726e-07	9.2967e-05	0.5021	0.028874	0	4.0793	0	1.1542	3.3736	1.8367	0	1.3705e-07	9.2967e-05	0.49812	0.029217	0	4.0797	0	1.1497	3.3728	1.8365	0	3.5203e-07	0.00018593	0.50011	0.028984	0	4.081	0	48.868
9	936	0	0	0	1.148	3.3679	1.8352	0	9.1024e-08	8.1206e-05	0.5011	0.028978	0	4.079	0	1.1519	3.3702	1.8358	0	9.0992e-08	8.1206e-05	0.49913	0.029191	0	4.0837	0	1.15	3.369	1.8355	0	1.6453e-07	0.00016241	0.50011	0.029072	0	4.0772	0	48.868
10	936	0	0	0	1.1482	3.3667	1.8349	0	8.0363e-08	7.4419e-05	0.50061	0.028949	0	4.0788	0	1.1514	3.3697	1.8357	0	8.0358e-08	7.4419e-05	0.49962	0.028949	0	4.0806	0	1.1498	3.3682	1.8353	0	1.2143e-07	0.00014884	0.50012	0.028984	0	4.0809	0	48.868
11	936	0	0	0	1.1491	3.3694	1.8356	0	7.8578e-08	7.4893e-05	0.50037	0.02894	0	4.0772	0	1.1502	3.3663	1.8348	0	7.8578e-08	7.4893e-05	0.49987	0.029078	0	4.0783	0	1.1496	3.3679	1.8352	0	1.1431e-07	0.00014979	0.50012	0.029019	0	4.0796	0	48.868
12	936	0	0	0	1.1487	3.3656	1.8346	0	8.1803e-08	6.829e-05	0.50024	0.029054	0	4.0766	0	1.1504	3.3656	1.8346	0	8.1803e-08	6.829e-05	0.49999	0.029063	0	4.0761	0	1.1495	3.3656	1.8346	0	1.065e-07	0.00013658	0.50012	0.029038	0	4.0827	0	48.868
13	936	0	0	0	1.1496	3.3661	1.8347	0	8.0223e-08	6.921e-05	0.50018	0.028974	0	4.0748	0	1.1518	3.3695	1.8356	0	8.0221e-08	6.921e-05	0.50005	0.029182	0	4.0782	0	1.1507	3.3678	1.8352	0	1.053e-07	0.00013842	0.50012	0.029106	0	4.0785	0	48.868
14	936	0	0	0	1.1505	3.3669	1.8349	0	8.0046e-08	7.0607e-05	0.50015	0.029074	0	4.0784	0	1.1515	3.3673	1.835	0	8.0048e-08	7.0607e-05	0.50009	0.029102	0	4.0773	0	1.151	3.3671	1.835	0	1.0799e-07	0.00014121	0.50012	0.029001	0	4.0777	0	48.868
15	936	0	0	0	1.151	3.3677	1.8351	0	8.1441e-08	6.8783e-05	0.50013	0.029091	0	4.0777	0	1.1511	3.3646	1.8343	0	8.1441e-08	6.8783e-05	0.5001	0.028969	0	4.0802	0	1.151	3.3662	1.8347	0	1.0326e-07	0.00013757	0.50012	0.028927	0	4.0753	0	48.868
16	936	0	0	0	1.1514	3.3703	1.8358	0	8.0861e-08	6.7968e-05	0.50013	0.02904	0	4.0778	0	1.1508	3.3657	1.8346	0	8.086e-08	6.7968e-05	0.50011	0.029079	0	4.0788	0	1.1511	3.368	1.8352	0	1.0429e-07	0.00013594	0.50012	0.029059	0	4.0755	0	48.868
17	936	0	0	0	1.1507	3.3703	1.8358	0	8.0902e-08	6.8051e-05	0.50012	0.029004	0	4.076	0	1.1503	3.367	1.8349	0	8.0903e-08	6.8051e-05	0.50011	0.029095	0	4.0794	0	1.1505	3.3686	1.8354	0	1.0694e-07	0.0001361	0.50012	0.029082	0	4.0752	0	48.868
18	936	0	0	0	1.1519	3.3666	1.8348	0	8.0721e-08	6.867e-05	0.50012	0.029042	0	4.0838	0	1.1492	3.3684	1.8353	0	8.0722e-08	6.867e-05	0.50012	0.029022	0	4.0748	0	1.1506	3.3675	1.8351	0	1.0403e-07	0.00013734	0.50012	0.028994	0	4.0774	0	48.868
19	936	0	0	0	1.1507	3.3689	1.8355	0	7.9964e-08	7.1281e-05	0.50012	0.028966	0	4.0755	0	1.1508	3.3684	1.8353	0	7.9964e-08	7.1281e-05	0.50012	0.029094	0	4.0805	0	1.1508	3.3686	1.8354	0	1.0614e-07	0.00014256	0.50012	0.029046	0	4.0775	0	48.868
20	936	0	0	0	1.151	3.3696	1.8357	0	8.1924e-08	6.9061e-05	0.50012	0.029091	0	4.0822	0	1.15	3.3685	1.8353	0	8.1925e-08	6.9061e-05	0.50012	0.028972	0	4.0821	0	1.1505	3.3691	1.8355	0	1.0926e-07	0.00013812	0.50012	0.029065	0	4.0785	0	48.868
21	936	0	0	0	1.1516	3.3697	1.8357	0	7.9188e-08	7.2338e-05	0.50012	0.029182	0	4.0849	0	1.1495	3.3677	1.8351	0	7.9188e-08	7.2338e-05	0.50012	0.029042	0	4.0785	0	1.1506	3.3687	1.8354	0	1.0601e-07	0.00014468	0.50012	0.02904	0	4.0784	0	48.868
22	936	0	0	0	1.1516	3.3677	1.8351	0	8.0944e-08	6.8834e-05	0.50012	0.029177	0	4.0824	0	1.1502	3.3667	1.8348	0	8.0943e-08	6.8834e-05	0.50012	0.029141	0	4.0812	0	1.1509	3.3672	1.835	0	1.0895e-07	0.00013767	0.50012	0.02905	0	4.0773	0	48.868
23	936	0	0	0	1.1511	3.3684	1.8353	0	8.0999e-08	6.8818e-05	0.50012	0.029084	0	4.0802	0	1.1506	3.3672	1.835	0	8.1001e-08	6.8818e-05	0.50012	0.028997	0	4.0808	0	1.1509	3.3678	1.8352	0	1.0721e-07	0.00013764	0.50012	0.029004	0	4.0787	0	48.868
24	936	0	0	0	1.1509	3.3683	1.8353	0	7.9757e-08	7.0198e-05	0.50012	0.029108	0	4.0837	0	1.151	3.3664	1.8348	0	7.9759e-08	7.0198e-05	0.50012	0.02908	0	4.0802	0	1.1509	3.3674	1.835	0	1.0443e-07	0.0001404	0.50012	0.029032	0	4.0803	0	48.868
25	936	0	0	0	1.1517	3.365	1.8344	0	7.9707e-08	7.0494e-05	0.50012	0.029085	0	4.0793	0	1.1515	3.367	1.8349	0	7.9707e-08	7.0494e-05	0.50012	0.029097	0	4.0735	0	1.1516	3.366	1.8347	0	1.0747e-07	0.00014099	0.50012	0.02911	0	4.0779	0	48.868
0	936	0	0	0	0.00068941	3.2767	1.8102	0	0.006442	0.0065007	1	0.010031	0	3.0921	0	2.2991	3.4207	1.8495	0	0.0027651	0.0065007	0	0.074453	0	4.9128	0	1.1499	4.6694	2.1609	0	0.012885	0.013001	0.5	0.042322	0	4.6947	0	48.868
1	936	0	0	0	0.57521	3.6413	1.9082	0	0.0012057	0.0032838	0.74957	0.019452	0	3.814	0	1.7238	3.7134	1.927	0	0.00080483	0.0032838	0.25005	0.051667	0	4.6727	0	1.1495	4.0071	2.0018	0	0.0036765	0.0065677	0.49981	0.03559	0	4.4374	0	48.868
2	936	0	0	0	0.8626	3.5874	1.894	0	0.00026836	0.0016755	0.62462	0.024389	0	4.0086	0	1.4378	3.6252	1.904	0	0.0002197	0.0016755	0.3749	0.040133	0	4.436	0	1.1502	3.689	1.9207	0	0.00095424	0.0033511	0.49976	0.032275	0	4.2745	0	48.868
3	936	0	0	0	1.0054	3.502	1.8714	0	6.3674e-05	0.00087304	0.56219	0.026823	0	4.0528	0	1.2941	3.5149	1.8748	0	5.763e-05	0.00087304	0.43736	0.034441	0	4.2783	0	1.1497	3.5293	1.8786	0	0.00024105	0.0017461	0.49977	0.030704	0	4.18	0	48.868
4	936	0	0	0	1.0785	3.4384	1.8543	0	1.5488e-05	0.00047231	0.53096	0.0279	0	4.0708	0	1.2212	3.448	1.8569	0	1.474e-05	0.00047231	0.46863	0.031734	0	4.1726	0	1.1498	3.4483	1.857	0	6.0186e-05	0.00094463	0.4998	0.029773	0	4.1307	0	48.868
5	936	0	0	0	1.1145	3.4017	1.8444	0	3.8785e-06	0.00026909	0.51539	0.028464	0	4.0725	0	1.1873	3.4122	1.8472	0	3.7849e-06	0.00026909	0.48416	0.030405	0	4.129	0	1.1509	3.4082	1.8461	0	1.5126e-05	0.00053817	0.49977	0.029447	0	4.1027	0	48.868
6	936	0	0	0	1.1335	3.3835	1.8394	0	1.0065e-06	0.0001691	0.50753	0.02881	0	4.0729	0	1.1697	3.3886	1.8408	0	9.9505e-07	0.0001691	0.49198	0.029796	0	4.1021	0	1.1516	3.3864	1.8402	0	3.806e-06	0.0003382	0.49975	0.029213	0	4.0931	0	48.868
7	936	0	0	0	1.1427	3.3765	1.8375	0	3.1156e-07	0.00011958	0.50365	0.028927	0	4.083	0	1.1613	3.3738	1.8368	0	3.1005e-07	0.00011958	0.49588	0.029388	0	4.0853	0	1.152	3.3752	1.8372	0	1.0547e-06	0.00023915	0.49976	0.029166	0	4.0822	0	48.868
8	936	0	0	0	1.1481	3.3707	1.836	0	1.339e-07	9.2595e-05	0.50171	0.029002	0	4.0745	0	1.1572	3.3695	1.8356	0	1.337e-07	9.2595e-05	0.49782	0.029186	0	4.0886	0	1.1526	3.3702	1.8358	0	3.3654e-07	0.00018519	0.49976	0.029113	0	4.0843	0	48.868
9	936	0	0	0	1.1504	3.3706	1.8359	0	9.0968e-08	8.0203e-05	0.50072	0.029175	0	4.0805	0	1.1556	3.3683	1.8353	0	9.0934e-08	8.0203e-05	0.49879	0.029143	0	4.0846	0	1.153	3.3694	1.8356	0	1.6623e-07	0.00016041	0.49976	0.029065	0	4.0834	0	48.868
10	936	0	0	0	1.1518	3.3707	1.836	0	8.0449e-08	7.2381e-05	0.50024	0.029184	0	4.0805	0	1.1543	3.3677	1.8351	0	8.0444e-08	7.2381e-05	0.49927	0.029232	0	4.0815	0	1.1531	3.3692	1.8355	0	1.1561e-07	0.00014476	0.49975	0.029139	0	4.0811	0	48.868
11	936	0	0	0	1.1532	3.367	1.8349	0	8.0434e-08	6.9839e-05	0.5	0.029107	0	4.075	0	1.1544	3.3671	1.835	0	8.0435e-08	6.9839e-05	0.49951	0.029178	0	4.082	0	1.1538	3.367	1.8349	0	1.0869e-07	0.00013968	0.49976	0.029105	0	4.0818	0	48.868
12	936	0	0	0	1.1537	3.3665	1.8348	0	7.9577e-08	7.1011e-05	0.49988	0.029042	0	4.0782	0	1.1544	3.3674	1.835	0	7.9577e-08	7.1011e-05	0.49964	0.029051	0	4.0839	0	1.154	3.3669	1.8349	0	1.0762e-07	0.00014202	0.49976	0.029189	0	4.0803	0	48.868
13	936	0	0	0	1.1527	3.3656	1.8346	0	7.9631e-08	7.1641e-05	0.49981	0.028949	0	4.076	0	1.1541	3.3695	1.8356	0	7.9631e-08	7.1641e-05	0.4997	0.029296	0	4.0817	0	1.1534	3.3676	1.8351	0	1.0835e-07	0.00014328	0.49976	0.029092	0	4.0817	0	48.868
14	936	0	0	0	1.1533	3.3672	1.835	0	7.9184e-08	7.322e-05	0.49979	0.029173	0	4.0826	0	1.1536	3.3704	1.8359	0	7.9183e-08	7.322e-05	0.49973	0.029126	0	4.0843	0	1.1535	3.3688	1.8354	0	1.1282e-07	0.00014644	0.49976	0.029181	0	4.0785	0	48.868
15	936	0	0	0	1.1529	3.3691	1.8355	0	7.9544e-08	6.9447e-05	0.49977	0.029098	0	4.0803	0	1.1532	3.3692	1.8355	0	7.9544e-08	6.9447e-05	0.49974	0.029065	0	4.0811	0	1.1531	3.3691	1.8355	0	1.1035e-07	0.00013889	0.49976	0.029115	0	4.0823	0	48.868
16	936	0	0	0	1.1534	3.3663	1.8347	0	8.0455e-08	7.0939e-05	0.49976	0.029196	0	4.0798	0	1.1532	3.3695	1.8356	0	8.0455e-08	7.0939e-05	0.49975	0.029158	0	4.0809	0	1.1533	3.3679	1.8352	0	1.0963e-07	0.00014188	0.49976	0.029131	0	4.0824	0	48.868
17	936	0	0	0	1.1553	3.3696	1.8356	0	7.9559e-08	7.1532e-05	0.49976	0.029219	0	4.0737	0	1.1542	3.3661	1.8347	0	7.9558e-08	7.1532e-05	0.49975	0.02922	0	4.0833	0	1.1548	3.3678	1.8352	0	1.1037e-07	0.00014306	0.49976	0.029171	0	4.0812	0	48.868
18	936	0	0	0	1.1559	3.3675	1.8351	0	7.9986e-08	7.083e-05	0.49976	0.029147	0	4.0832	0	1.153	3.3682	1.8353	0	7.9985e-08	7.083e-05	0.49975	0.029046	0	4.0831	0	1.1545	3.3678	1.8352	0	1.0432e-07	0.00014166	0.49976	0.029167	0	4.081	0	48.868
19	936	0	0	0	1.1572	3.3669	1.8349	0	7.9974e-08	6.9256e-05	0.49976	0.029225	0	4.0834	0	1.1535	3.371	1.836	0	7.9975e-08	6.9256e-05	0.49975	0.029138	0	4.0804	0	1.1554	3.369	1.8355	0	1.0729e-07	0.00013851	0.49976	0.02914	0	4.084	0	48.868
20	936	0	0	0	1.1569	3.372	1.8363	0	7.9908e-08	7.1888e-05	0.49976	0.029256	0	4.0886	0	1.156	3.3672	1.835	0	7.9908e-08	7.1888e-05	0.49975	0.029139	0	4.0788	0	1.1564	3.3696	1.8357	0	1.09e-07	0.00014378	0.49975	0.029148	0	4.0853	0	48.868
21	936	0	0	0	1.1567	3.3699	1.8357	0	8.1452e-08	6.9204e-05	0.49976	0.029255	0	4.0845	0	1.1562	3.3686	1.8354	0	8.1453e-08	6.9204e-05	0.49975	0.029268	0	4.0822	0	1.1564	3.3692	1.8356	0	1.0651e-07	0.00013841	0.49976	0.029211	0	4.0837	0	48.868
22	936	0	0	0	1.1568	3.3708	1.836	0	8.1156e-08	6.9014e-05	0.49975	0.029286	0	4.0848	0	1.1555	3.3642	1.8342	0	8.1157e-08	6.9014e-05	0.49976	0.02905	0	4.0837	0	1.1561	3.3675	1.8351	0	1.0793e-07	0.00013803	0.49975	0.029139	0	4.0844	0	48.868
23	936	0	0	0	1.1561	3.3685	1.8354	0	8.1156e-08	6.7781e-05	0.49975	0.029176	0	4.0864	0	1.156	3.3697	1.8357	0	8.1157e-08	6.7781e-05	0.49976	0.029219	0	4.0835	0	1.156	3.3691	1.8355	0	1.0705e-07	0.00013556	0.49976	0.029269	0	4.0813	0	48.868
24	936	0	0	0	1.1559	3.373	1.8366	0	8.006e-08	6.9856e-05	0.49975	0.029239	0	4.0872	0	1.1559	3.3672	1.835	0	8.0059e-08	6.9856e-05	0.49976	0.029322	0	4.0723	0	1.1559	3.3701	1.8358	0	1.0385e-07	0.00013971	0.49976	0.029219	0	4.0807	0	48.868
25	936	0	0	0	1.1568	3.3708	1.836	0	7.9957e-08	7.0283e-05	0.49976	0.029166	0	4.0856	0	1.1558	3.3662	1.8347	0	7.9957e-08	7.0283e-05	0.49976	0.029146	0	4.0759	0	1.1563	3.3685	1.8353	0	1.0651e-07	0.00014057	0.49976	0.02926	0	4.082	0	48.868
0	936	0	0	0	8.4376e-05	3.2738	1.8094	0	0.0064422	0.0065027	1	0.010076	0	3.095	0	2.2992	3.4189	1.849	0	0.0027652	0.0065027	0	0.074572	0	4.9114	0	1.1497	4.6678	2.1605	0	0.012885	0.013005	0.5	0.042353	0	4.6938	0	48.868
1	936	0	0	0	0.57477	3.6416	1.9083	0	0.0012083	0.0032888	0.74997	0.019298	0	3.8172	0	1.7247	3.7127	1.9268	0	0.00080616	0.0032888	0.25001	0.051715	0	4.6756	0	1.1497	4.0077	2.0019	0	0.003683	0.0065777	0.49999	0.035534	0	4.4398	0	48.868
2	936	0	0	0	0.86214	3.5889	1.8944	0	0.00026876	0.0016816	0.62497	0.024448	0	4.0039	0	1.4375	3.6253	1.904	0	0.00021998	0.0016816	0.37499	0.04017	0	4.4377	0	1.1498	3.6899	1.9209	0	0.00095554	0.0033632	0.49998	0.032214	0	4.2794	0	48.868
3	936	0	0	0	1.0056	3.5009	1.8711	0	6.3738e-05	0.00087719	0.56246	0.026901	0	4.0553	0	1.2935	3.5176	1.8755	0	5.7683e-05	0.00087719	0.43745	0.034427	0	4.2758	0	1.1495	3.53	1.8788	0	0.00024129	0.0017544	0.49996	0.030689	0	4.1799	0	48.868
4	936	0	0	0	1.0776	3.4375	1.8541	0	1.5518e-05	0.00046763	0.53113	0.0279	0	4.0702	0	1.2208	3.4492	1.8572	0	1.4767e-05	0.00046763	0.46872	0.031709	0	4.1803	0	1.1492	3.4485	1.857	0	6.0285e-05	0.00093526	0.49992	0.029826	0	4.1321	0	48.868
5	936	0	0	0	1.1129	3.4036	1.8449	0	3.867e-06	0.00026701	0.51553	0.02844	0	4.073	0	1.186	3.4071	1.8458	0	3.7739e-06	0.00026701	0.48434	0.030297	0	4.1343	0	1.1495	3.4067	1.8457	0	1.5076e-05	0.00053403	0.49994	0.029372	0	4.1044	0	48.868
6	936	0	0	0	1.1309	3.3863	1.8402	0	1.0088e-06	0.00016843	0.50771	0.028801	0	4.072	0	1.1678	3.387	1.8404	0	9.9724e-07	0.00016843	0.49212	0.029649	0	4.1051	0	1.1493	3.387	1.8404	0	3.8216e-06	0.00033686	0.49992	0.029171	0	4.0883	0	48.868
7	936	0	0	0	1.1402	3.3753	1.8372	0	3.0905e-07	0.00012272	0.50382	0.0289	0	4.076	0	1.1589	3.3734	1.8367	0	3.0756e-07	0.00012272	0.49601	0.029216	0	4.089	0	1.1495	3.3744	1.837	0	1.0453e-06	0.00024544	0.49991	0.029152	0	4.0874	0	48.868
8	936	0	0	0	1.1456	3.3729	1.8366	0	1.3111e-07	9.3359e-05	0.50185	0.028989	0	4.0758	0	1.1538	3.3685	1.8354	0	1.3092e-07	9.3359e-05	0.49795	0.029117	0	4.079	0	1.1497	3.3708	1.836	0	3.3173e-07	0.00018672	0.4999	0.029089	0	4.0792	0	48.868
9	936	0	0	0	1.1475	3.3675	1.8351	0	9.0066e-08	8.0103e-05	0.50088	0.028972	0	4.0814	0	1.1523	3.3669	1.8349	0	9.0034e-08	8.0103e-05	0.49892	0.029049	0	4.0841	0	1.1499	3.3672	1.835	0	1.615e-07	0.00016021	0.4999	0.029106	0	4.0773	0	48.868
10	936	0	0	0	1.1471	3.3658	1.8346	0	8.0577e-08	7.3404e-05	0.50038	0.029048	0	4.0768	0	1.1514	3.3673	1.835	0	8.0574e-08	7.3404e-05	0.49941	0.029033	0	4.0776	0	1.1493	3.3665	1.8348	0	1.1937e-07	0.00014681	0.49989	0.029042	0	4.077	0	48.868
11	936	0	0	0	1.1485	3.363	1.8339	0	7.8695e-08	7.6101e-05	0.50013	0.028914	0	4.0748	0	1.1516	3.3665	1.8348	0	7.8695e-08	7.6101e-05	0.49965	0.029108	0	4.0731	0	1.15	3.3647	1.8343	0	1.1405e-07	0.0001522	0.49989	0.028974	0	4.0762	0	48.868
12	936	0	0	0	1.149	3.3645	1.8343	0	8.003e-08	7.0948e-05	0.50002	0.029017	0	4.0783	0	1.1505	3.3668	1.8349	0	8.0033e-08	7.0948e-05	0.49977	0.029016	0	4.0796	0	1.1497	3.3657	1.8346	0	1.0914e-07	0.0001419	0.49989	0.029013	0	4.0769	0	48.868
13	936	0	0	0	1.1502	3.3637	1.834	0	8.0191e-08	7.231e-05	0.49996	0.028968	0	4.0807	0	1.15	3.3684	1.8353	0	8.0194e-08	7.231e-05	0.49983	0.028968	0	4.0782	0	1.1501	3.366	1.8347	0	1.0954e-07	0.00014462	0.4999	0.029059	0	4.0797	0	48.868
14	936	0	0	0	1.1493	3.3667	1.8349	0	8.0508e-08	6.8305e-05	0.49993	0.029017	0	4.0759	0	1.1498	3.3668	1.8349	0	8.0508e-08	6.8305e-05	0.49986	0.028995	0	4.0747	0	1.1496	3.3667	1.8349	0	1.0532e-07	0.00013661	0.49989	0.029023	0	4.0789	0	48.868
15	936	0	0	0	1.1506	3.3664	1.8348	0	8.0074e-08	7.0635e-05	0.49991	0.029044	0	4.0805	0	1.1504	3.3679	1.8352	0	8.0071e-08	7.0635e-05	0.49988	0.028955	0	4.0778	0	1.1505	3.3671	1.835	0	1.0726e-07	0.00014127	0.49989	0.029007	0	4.0776	0	48.868
16	936	0	0	0	1.1511	3.3697	1.8357	0	8.059e-08	6.8191e-05	0.4999	0.029134	0	4.0843	0	1.1515	3.3675	1.8351	0	8.059e-08	6.8191e-05	0.49989	0.029037	0	4.0758	0	1.1513	3.3686	1.8354	0	1.0752e-07	0.00013638	0.49989	0.0291	0	4.0792	0	48.868
17	936	0	0	0	1.1519	3.371	1.836	0	8.0458e-08	7.0677e-05	0.4999	0.029143	0	4.0843	0	1.1511	3.3687	1.8354	0	8.0458e-08	7.0677e-05	0.49989	0.029045	0	4.0842	0	1.1515	3.3699	1.8357	0	1.0658e-07	0.00014135	0.49989	0.029148	0	4.0797	0	48.868
18	936	0	0	0	1.1514	3.3675	1.8351	0	8.0323e-08	6.8489e-05	0.4999	0.029025	0	4.0806	0	1.152	3.3675	1.8351	0	8.0323e-08	6.8489e-05	0.49989	0.029054	0	4.081	0	1.1517	3.3675	1.8351	0	1.0591e-07	0.00013698	0.49989	0.029076	0	4.0781	0	48.868
19	936	0	0	0	1.152	3.3656	1.8346	0	8.1621e-08	6.9717e-05	0.4999	0.029083	0	4.0805	0	1.1513	3.3679	1.8352	0	8.1624e-08	6.9717e-05	0.49989	0.029164	0	4.079	0	1.1516	3.3668	1.8349	0	1.0865e-07	0.00013943	0.49989	0.029027	0	4.0779	0	48.868
20	936	0	0	0	1.1511	3.364	1.8341	0	8.0658e-08	6.9981e-05	0.49989	0.029068	0	4.0762	0	1.1519	3.3679	1.8352	0	8.0659e-08	6.9981e-05	0.49989	0.02901	0	4.0818	0	1.1515	3.3659	1.8347	0	1.067e-07	0.00013996	0.49989	0.02899	0	4.0814	0	48.868
21	936	0	0	0	1.1523	3.3669	1.8349	0	8.0249e-08	7.1026e-05	0.49989	0.029137	0	4.0764	0	1.1513	3.3695	1.8356	0	8.0251e-08	7.1026e-05	0.49989	0.029081	0	4.086	0	1.1518	3.3682	1.8353	0	1.0846e-07	0.00014205	0.49989	0.029025	0	4.084	0	48.868
22	936	0	0	0	1.1526	3.3673	1.835	0	8.0612e-08	6.8415e-05	0.49989	0.029167	0	4.0877	0	1.1511	3.3672	1.835	0	8.0611e-08	6.8415e-05	0.49989	0.029012	0	4.0829	0	1.1518	3.3673	1.835	0	9.9756e-08	0.00013683	0.49989	0.029083	0	4.0852	0	48.868
23	936	0	0	0	1.1529	3.369	1.8355	0	7.9637e-08	7.1736e-05	0.49989	0.029172	0	4.0894	0	1.1516	3.3681	1.8352	0	7.9634e-08	7.1736e-05	0.49989	0.029074	0	4.0773	0	1.1523	3.3686	1.8354	0	1.0632e-07	0.00014347	0.49989	0.029113	0	4.0812	0	48.868
24	936	0	0	0	1.1541	3.3676	1.8351	0	8.0328e-08	6.9186e-05	0.49989	0.02921	0	4.0845	0	1.1518	3.3653	1.8345	0	8.0327e-08	6.9186e-05	0.49989	0.029145	0	4.0754	0	1.1529	3.3665	1.8348	0	1.0759e-07	0.00013837	0.49989	0.029067	0	4.0797	0	48.868
25	936	0	0	0	1.154	3.3698	1.8357	0	7.9276e-08	7.2889e-05	0.49989	0.029154	0	4.08	0	1.1518	3.3674	1.8351	0	7.9277e-08	7.2889e-05	0.49989	0.029073	0	4.0796	0	1.1529	3.3686	1.8354	0	1.0905e-07	0.00014578	0.49989	0.02914	0	4.0781	0	48.868
0	936	0	0	0	0.00052592	3.2733	1.8092	0	0.0064418	0.0065024	1	0.010021	0	3.0986	0	2.2999	3.4219	1.8498	0	0.002765	0.0065024	0	0.074669	0	4.913	0	1.1502	4.6693	2.1609	0	0.012884	0.013005	0.5	0.042314	0	4.7008	0	48.868
1	936	0	0	0	0.5765	3.6441	1.9089	0	0.0012068	0.0032851	0.74971	0.019378	0	3.8248	0	1.725	3.7117	1.9266	0	0.00080543	0.0032851	0.24993	0.05171	0	4.6766	0	1.1507	4.0076	2.0019	0	0.0036794	0.0065702	0.49982	0.035583	0	4.4426	0	48.868
2	936	0	0	0	0.86404	3.5909	1.895	0	0.00026856	0.0016767	0.62479	0.024447	0	4.0087	0	1.4381	3.6231	1.9034	0	0.00021983	0.0016767	0.37482	0.040168	0	4.4376	0	1.1511	3.6894	1.9208	0	0.00095486	0.0033534	0.49981	0.032299	0	4.277	0	48.868
3	936	0	0	0	1.0073	3.4994	1.8707	0	6.3743e-05	0.00087354	0.56228	0.026919	0	4.0563	0	1.2931	3.5182	1.8757	0	5.7688e-05	0.00087354	0.43726	0.034397	0	4.2755	0	1.1502	3.5292	1.8786	0	0.0002413	0.0017471	0.49977	0.030675	0	4.179	0	48.868
4	936	0	0	0	1.0798	3.4384	1.8543	0	1.5531e-05	0.00046657	0.53095	0.028061	0	4.0704	0	1.2207	3.4486	1.8571	0	1.4779e-05	0.00046657	0.46853	0.031752	0	4.181	0	1.1502	3.4485	1.857	0	6.0334e-05	0.00093314	0.49974	0.029912	0	4.1301	0	48.868
5	936	0	0	0	1.1143	3.4064	1.8456	0	3.8898e-06	0.00027037	0.51531	0.028472	0	4.0762	0	1.1842	3.4095	1.8465	0	3.7958e-06	0.00027037	0.48413	0.030344	0	4.1296	0	1.1493	3.4092	1.8464	0	1.517e-05	0.00054074	0.49972	0.02947	0	4.1025	0	48.868
6	936	0	0	0	1.1316	3.388	1.8406	0	1.0247e-06	0.00016827	0.50749	0.028779	0	4.0756	0	1.1665	3.3889	1.8409	0	1.0129e-06	0.00016827	0.49192	0.02976	0	4.1006	0	1.149	3.3887	1.8409	0	3.8794e-06	0.00033654	0.49971	0.02922	0	4.0919	0	48.868
7	936	0	0	0	1.1401	3.3745	1.837	0	3.1108e-07	0.00011773	0.50363	0.028804	0	4.0827	0	1.1573	3.3787	1.8381	0	3.0958e-07	0.00011773	0.49581	0.029413	0	4.086	0	1.1487	3.3766	1.8376	0	1.047e-06	0.00023545	0.49972	0.029148	0	4.08	0	48.868
8	936	0	0	0	1.1439	3.3703	1.8358	0	1.3449e-07	9.3787e-05	0.50168	0.029002	0	4.0733	0	1.1542	3.3716	1.8362	0	1.3429e-07	9.3787e-05	0.49776	0.029119	0	4.0813	0	1.1491	3.371	1.836	0	3.4343e-07	0.00018757	0.49972	0.029048	0	4.0762	0	48.868
9	936	0	0	0	1.1453	3.3708	1.836	0	9.0839e-08	7.9988e-05	0.50069	0.028941	0	4.0746	0	1.1513	3.3699	1.8357	0	9.0808e-08	7.9988e-05	0.49875	0.029047	0	4.0823	0	1.1483	3.3704	1.8359	0	1.6611e-07	0.00015998	0.49972	0.029006	0	4.0789	0	48.868
10	936	0	0	0	1.1469	3.3698	1.8357	0	7.9467e-08	7.6508e-05	0.50021	0.028927	0	4.0795	0	1.1494	3.3726	1.8365	0	7.9463e-08	7.6508e-05	0.49922	0.029052	0	4.0762	0	1.1482	3.3712	1.8361	0	1.1957e-07	0.00015302	0.49972	0.028979	0	4.0794	0	48.868
11	936	0	0	0	1.1471	3.3671	1.835	0	7.9925e-08	7.2474e-05	0.49996	0.02901	0	4.0679	0	1.1487	3.3666	1.8348	0	7.9923e-08	7.2474e-05	0.49947	0.029039	0	4.0718	0	1.1479	3.3669	1.8349	0	1.1186e-07	0.00014495	0.49972	0.028921	0	4.0753	0	48.868
12	936	0	0	0	1.1482	3.3675	1.8351	0	8.0167e-08	7.2265e-05	0.49984	0.028951	0	4.0704	0	1.15	3.3654	1.8345	0	8.0168e-08	7.2265e-05	0.49959	0.028992	0	4.0743	0	1.1491	3.3664	1.8348	0	1.0757e-07	0.00014453	0.49971	0.029027	0	4.0773	0	48.868
13	936	0	0	0	1.1494	3.3665	1.8348	0	8.0087e-08	7.0118e-05	0.49978	0.028946	0	4.0752	0	1.1485	3.3692	1.8355	0	8.0087e-08	7.0118e-05	0.49965	0.029	0	4.0768	0	1.1489	3.3678	1.8352	0	1.0567e-07	0.00014024	0.49971	0.029018	0	4.0785	0	48.868
14	936	0	0	0	1.1488	3.3682	1.8353	0	8.101e-08	6.9481e-05	0.49974	0.028941	0	4.0765	0	1.148	3.3674	1.8351	0	8.1008e-08	6.9481e-05	0.49968	0.029089	0	4.0773	0	1.1484	3.3678	1.8352	0	1.0504e-07	0.00013896	0.49971	0.028931	0	4.0782	0	48.868
15	936	0	0	0	1.1491	3.3655	1.8345	0	8.0373e-08	7.017e-05	0.49973	0.02895	0	4.0733	0	1.1484	3.3664	1.8348	0	8.0372e-08	7.017e-05	0.4997	0.028971	0	4.0742	0	1.1487	3.3659	1.8347	0	1.0553e-07	0.00014034	0.49971	0.028991	0	4.0687	0	48.868
16	936	0	0	0	1.1487	3.3652	1.8345	0	8.0041e-08	7.0826e-05	0.49972	0.029024	0	4.0765	0	1.1483	3.3651	1.8344	0	8.004e-08	7.0826e-05	0.49971	0.028945	0	4.0782	0	1.1485	3.3652	1.8344	0	1.0597e-07	0.00014165	0.49971	0.028987	0	4.0786	0	48.868
17	936	0	0	0	1.1481	3.3665	1.8348	0	7.9988e-08	7.2574e-05	0.49972	0.02901	0	4.0809	0	1.1492	3.3642	1.8342	0	7.999e-08	7.2574e-05	0.49971	0.02892	0	4.0771	0	1.1487	3.3653	1.8345	0	1.0691e-07	0.00014515	0.49971	0.02888	0	4.0781	0	48.868
18	936	0	0	0	1.1487	3.3676	1.8351	0	7.9528e-08	7.2373e-05	0.49972	0.028997	0	4.0739	0	1.1496	3.368	1.8352	0	7.9527e-08	7.2373e-05	0.49971	0.029048	0	4.0796	0	1.1491	3.3678	1.8352	0	1.0654e-07	0.00014475	0.49971	0.02906	0	4.0772	0	48.868
19	936	0	0	0	1.1486	3.3643	1.8342	0	7.9752e-08	7.2114e-05	0.49972	0.029043	0	4.0731	0	1.1485	3.3691	1.8355	0	7.975e-08	7.2114e-05	0.49971	0.028981	0	4.0775	0	1.1485	3.3667	1.8348	0	1.0923e-07	0.00014423	0.49971	0.028969	0	4.0731	0	48.868
20	936	0	0	0	1.1483	3.3654	1.8345	0	8.0035e-08	7.2087e-05	0.49972	0.028919	0	4.0725	0	1.1483	3.3695	1.8356	0	8.0034e-08	7.2087e-05	0.49971	0.029005	0	4.0816	0	1.1483	3.3675	1.8351	0	1.1068e-07	0.00014417	0.49971	0.028928	0	4.0782	0	48.868
21	936	0	0	0	1.148	3.3647	1.8343	0	8.0107e-08	7.2226e-05	0.49971	0.028974	0	4.0781	0	1.1482	3.3681	1.8352	0	8.0108e-08	7.2226e-05	0.49971	0.028957	0	4.0741	0	1.1481	3.3664	1.8348	0	1.1332e-07	0.00014445	0.49971	0.028915	0	4.077	0	48.868
22	936	0	0	0	1.1486	3.3627	1.8338	0	8.028e-08	7.0002e-05	0.49971	0.028999	0	4.0696	0	1.1488	3.3667	1.8349	0	8.0281e-08	7.0002e-05	0.49971	0.029012	0	4.0774	0	1.1487	3.3647	1.8343	0	1.0542e-07	0.00014	0.49971	0.02901	0	4.0708	0	48.868
23	936	0	0	0	1.1483	3.3661	1.8347	0	8.1583e-08	6.6404e-05	0.49971	0.028981	0	4.0783	0	1.1488	3.3669	1.8349	0	8.1584e-08	6.6404e-05	0.49971	0.02899	0	4.0795	0	1.1485	3.3665	1.8348	0	1.0572e-07	0.00013281	0.49971	0.028974	0	4.0766	0	48.868
24	936	0	0	0	1.1498	3.3654	1.8345	0	8.0845e-08	6.7004e-05	0.49971	0.028942	0	4.0747	0	1.1491	3.3675	1.8351	0	8.0846e-08	6.7004e-05	0.49971	0.028944	0	4.0777	0	1.1494	3.3665	1.8348	0	1.0696e-07	0.00013401	0.49971	0.02898	0	4.0772	0	48.868
25	936	0	0	0	1.1489	3.3688	1.8354	0	8.1563e-08	6.6155e-05	0.49971	0.02907	0	4.0798	0	1.1482	3.3673	1.835	0	8.1564e-08	6.6155e-05	0.49971	0.028942	0	4.0759	0	1.1485	3.368	1.8352	0	1.0383e-07	0.00013231	0.49971	0.028988	0	4.0782	0	48.868
0	936	0	0	0	-3.4467e-05	3.2756	1.8099	0	0.0064417	0.0065018	1	0.010032	0	3.0966	0	2.2998	3.4239	1.8504	0	0.0027649	0.0065018	0	0.074711	0	4.9156	0	1.1499	4.6721	2.1615	0	0.012884	0.013004	0.5	0.042378	0	4.6993	0	48.868
1	936	0	0	0	0.57566	3.6397	1.9078	0	0.001208	0.0032868	0.74997	0.019403	0	3.809	0	1.7235	3.7206	1.9289	0	0.000806	0.0032868	0.25014	0.051767	0	4.6788	0	1.1496	4.0096	2.0024	0	0.0036822	0.0065735	0.50005	0.03569	0	4.44	0	48.868
2	936	0	0	0	0.86278	3.5902	1.8948	0	0.00026821	0.001676	0.62493	0.024471	0	4.0075	0	1.4364	3.6276	1.9046	0	0.00021957	0.001676	0.37509	0.040052	0	4.44	0	1.1496	3.6912	1.9212	0	0.0009537	0.003352	0.50001	0.032296	0	4.2744	0	48.868
3	936	0	0	0	1.0052	3.5051	1.8722	0	6.3731e-05	0.00087396	0.56251	0.026836	0	4.0625	0	1.293	3.5164	1.8752	0	5.7676e-05	0.00087396	0.43751	0.034426	0	4.2763	0	1.1491	3.5314	1.8792	0	0.00024125	0.0017479	0.50001	0.030623	0	4.1785	0	48.868
4	936	0	0	0	1.0775	3.4379	1.8542	0	1.5557e-05	0.00047066	0.5313	0.027933	0	4.0744	0	1.2204	3.447	1.8566	0	1.4803e-05	0.00047066	0.46876	0.03175	0	4.1882	0	1.1489	3.4475	1.8568	0	6.0434e-05	0.00094132	0.50003	0.029816	0	4.1299	0	48.868
5	936	0	0	0	1.1131	3.4037	1.8449	0	3.9244e-06	0.00027145	0.51571	0.028503	0	4.0729	0	1.1846	3.4085	1.8462	0	3.8291e-06	0.00027145	0.4844	0.030375	0	4.1276	0	1.1489	3.4074	1.8459	0	1.5312e-05	0.00054291	0.50006	0.029491	0	4.0987	0	48.868
6	936	0	0	0	1.1307	3.3864	1.8402	0	1.0336e-06	0.0001682	0.50786	0.028734	0	4.0799	0	1.1667	3.3896	1.8411	0	1.0216e-06	0.0001682	0.49226	0.029686	0	4.1026	0	1.1487	3.3883	1.8407	0	3.9177e-06	0.00033641	0.50006	0.029175	0	4.091	0	48.868
7	936	0	0	0	1.1406	3.3773	1.8377	0	3.2023e-07	0.00011909	0.50396	0.028942	0	4.0743	0	1.1586	3.3802	1.8385	0	3.1865e-07	0.00011909	0.49615	0.029405	0	4.0937	0	1.1496	3.3788	1.8382	0	1.0819e-06	0.00023818	0.50005	0.02913	0	4.0868	0	48.868
8	936	0	0	0	1.1455	3.3729	1.8365	0	1.3269e-07	9.4758e-05	0.50201	0.028963	0	4.0777	0	1.154	3.3738	1.8368	0	1.325e-07	9.4758e-05	0.49811	0.029195	0	4.0852	0	1.1498	3.3734	1.8367	0	3.3559e-07	0.00018952	0.50006	0.02907	0	4.0871	0	48.868
9	936	0	0	0	1.1482	3.3685	1.8354	0	8.7947e-08	8.4817e-05	0.50103	0.029067	0	4.073	0	1.1527	3.3716	1.8362	0	8.7917e-08	8.4817e-05	0.49907	0.029162	0	4.0786	0	1.1505	3.3701	1.8358	0	1.6987e-07	0.00016963	0.50005	0.029041	0	4.0784	0	48.868
10	936	0	0	0	1.15	3.3697	1.8357	0	7.9525e-08	7.631e-05	0.50055	0.02903	0	4.0823	0	1.1499	3.3697	1.8357	0	7.952e-08	7.631e-05	0.49956	0.028993	0	4.0782	0	1.15	3.3697	1.8357	0	1.1737e-07	0.00015262	0.50006	0.029077	0	4.0767	0	48.868
11	936	0	0	0	1.1495	3.3686	1.8354	0	7.8726e-08	7.3289e-05	0.5003	0.028996	0	4.0814	0	1.1503	3.3679	1.8352	0	7.8724e-08	7.3289e-05	0.49982	0.029045	0	4.0783	0	1.1499	3.3683	1.8353	0	1.0548e-07	0.00014658	0.50006	0.028937	0	4.0775	0	48.868
12	936	0	0	0	1.1501	3.3665	1.8348	0	8.1304e-08	6.8303e-05	0.50018	0.028989	0	4.0747	0	1.1488	3.3642	1.8342	0	8.1302e-08	6.8303e-05	0.49994	0.02896	0	4.0772	0	1.1494	3.3654	1.8345	0	1.0833e-07	0.00013661	0.50006	0.028996	0	4.0775	0	48.868
13	936	0	0	0	1.1496	3.3677	1.8351	0	8.0593e-08	6.84e-05	0.50012	0.029016	0	4.0772	0	1.1501	3.364	1.8341	0	8.0594e-08	6.84e-05	0.5	0.028943	0	4.0749	0	1.1498	3.3658	1.8346	0	1.0326e-07	0.0001368	0.50006	0.028977	0	4.0774	0	48.868
14	936	0	0	0	1.1495	3.364	1.8341	0	8.0362e-08	7.3408e-05	0.50009	0.029072	0	4.0729	0	1.1508	3.366	1.8347	0	8.0364e-08	7.3408e-05	0.50003	0.029091	0	4.0808	0	1.1501	3.365	1.8344	0	1.1392e-07	0.00014682	0.50006	0.029041	0	4.072	0	48.868
15	936	0	0	0	1.1509	3.3694	1.8356	0	8.0486e-08	6.9592e-05	0.50008	0.029204	0	4.0735	0	1.1497	3.3654	1.8345	0	8.0485e-08	6.9592e-05	0.50005	0.029032	0	4.0723	0	1.1503	3.3674	1.835	0	1.027e-07	0.00013918	0.50006	0.029044	0	4.0778	0	48.868
16	936	0	0	0	1.1509	3.3663	1.8348	0	8.0034e-08	6.9734e-05	0.50007	0.029046	0	4.079	0	1.1506	3.3686	1.8354	0	8.0034e-08	6.9734e-05	0.50005	0.029073	0	4.0775	0	1.1507	3.3675	1.8351	0	1.0479e-07	0.00013947	0.50006	0.029021	0	4.0754	0	48.868
17	936	0	0	0	1.1516	3.3672	1.835	0	8.0848e-08	6.96e-05	0.50006	0.029002	0	4.0784	0	1.1503	3.3606	1.8332	0	8.085e-08	6.96e-05	0.50006	0.028942	0	4.077	0	1.1509	3.3639	1.8341	0	1.0519e-07	0.0001392	0.50006	0.029061	0	4.0798	0	48.868
18	936	0	0	0	1.1507	3.3681	1.8352	0	8.078e-08	7.076e-05	0.50006	0.029037	0	4.0807	0	1.1496	3.3664	1.8348	0	8.0779e-08	7.076e-05	0.50006	0.029032	0	4.079	0	1.1502	3.3673	1.835	0	1.0667e-07	0.00014152	0.50006	0.028991	0	4.0815	0	48.868
19	936	0	0	0	1.1501	3.3677	1.8351	0	8.106e-08	6.8542e-05	0.50006	0.029017	0	4.078	0	1.1514	3.371	1.836	0	8.1061e-08	6.8542e-05	0.50006	0.029157	0	4.081	0	1.1507	3.3694	1.8356	0	1.0417e-07	0.00013708	0.50006	0.029061	0	4.0775	0	48.868
20	936	0	0	0	1.1502	3.3686	1.8354	0	8.1171e-08	6.7251e-05	0.50006	0.029022	0	4.078	0	1.1513	3.37	1.8358	0	8.117e-08	6.7251e-05	0.50006	0.029103	0	4.0815	0	1.1508	3.3693	1.8356	0	1.0592e-07	0.0001345	0.50006	0.029084	0	4.0796	0	48.868
21	936	0	0	0	1.1508	3.3659	1.8346	0	7.9952e-08	6.9437e-05	0.50006	0.029054	0	4.0725	0	1.1505	3.37	1.8358	0	7.9951e-08	6.9437e-05	0.50006	0.029032	0	4.0807	0	1.1506	3.3679	1.8352	0	1.0583e-07	0.00013887	0.50006	0.029078	0	4.0762	0	48.868
22	936	0	0	0	1.1506	3.3672	1.835	0	7.9907e-08	7.1212e-05	0.50006	0.029032	0	4.0795	0	1.1501	3.3698	1.8357	0	7.9907e-08	7.1212e-05	0.50006	0.029035	0	4.0769	0	1.1503	3.3685	1.8353	0	1.0634e-07	0.00014242	0.50006	0.029058	0	4.0778	0	48.868
23	936	0	0	0	1.1501	3.3694	1.8356	0	8.1006e-08	6.7618e-05	0.50006	0.029067	0	4.0847	0	1.1501	3.3703	1.8358	0	8.1007e-08	6.7618e-05	0.50006	0.029049	0	4.0803	0	1.1501	3.3698	1.8357	0	1.0732e-07	0.00013524	0.50006	0.029072	0	4.0851	0	48.868
24	936	0	0	0	1.1507	3.366	1.8347	0	8.0449e-08	7.07e-05	0.50006	0.029087	0	4.0734	0	1.1497	3.3674	1.835	0	8.0448e-08	7.07e-05	0.50006	0.02897	0	4.077	0	1.1502	3.3667	1.8349	0	1.0656e-07	0.0001414	0.50006	0.029035	0	4.0763	0	48.868
25	936	0	0	0	1.1492	3.3638	1.8341	0	8.1715e-08	6.7985e-05	0.50006	0.029001	0	4.073	0	1.1501	3.3644	1.8342	0	8.1712e-08	6.7985e-05	0.50006	0.028905	0	4.0803	0	1.1497	3.3641	1.8342	0	1.0933e-07	0.00013597	0.50006	0.029054	0	4.0739	0	48.868
0	936	0	0	0	0.00032637	3.2774	1.8104	0	0.0064418	0.0065018	1	0.0099824	0	3.0963	0	2.2984	3.4223	1.8499	0	0.002765	0.0065018	0	0.074563	0	4.9157	0	1.1494	4.6702	2.1611	0	0.012884	0.013004	0.5	0.042271	0	4.6989	0	48.868
1	936	0	0	0	0.57564	3.6453	1.9093	0	0.0012083	0.0032881	0.74996	0.019397	0	3.822	0	1.7231	3.7146	1.9273	0	0.00080612	0.0032881	0.25004	0.051637	0	4.6751	0	1.1494	4.0091	2.0023	0	0.0036828	0.0065762	0.5	0.035548	0	4.443	0	48.868
2	936	0	0	0	0.8632	3.5868	1.8939	0	0.0002688	0.001681	0.62503	0.024514	0	3.9987	0	1.4353	3.6289	1.905	0	0.00022001	0.001681	0.37494	0.040003	0	4.4412	0	1.1493	3.6897	1.9209	0	0.00095565	0.003362	0.49998	0.032294	0	4.2747	0	48.868
3	936	0	0	0	1.0062	3.5005	1.871	0	6.3555e-05	0.00087277	0.56245	0.026859	0	4.0567	0	1.2902	3.52	1.8762	0	5.7526e-05	0.00087277	0.43754	0.034457	0	4.273	0	1.1482	3.5305	1.879	0	0.00024061	0.0017455	0.5	0.030636	0	4.1792	0	48.868
4	936	0	0	0	1.0767	3.4417	1.8552	0	1.5536e-05	0.00047033	0.53122	0.027968	0	4.072	0	1.2193	3.451	1.8577	0	1.4784e-05	0.00047033	0.4688	0.031732	0	4.1838	0	1.148	3.4514	1.8578	0	6.0359e-05	0.00094066	0.50001	0.029873	0	4.1328	0	48.868
5	936	0	0	0	1.1127	3.4021	1.8445	0	3.8931e-06	0.00026685	0.51562	0.028514	0	4.0765	0	1.1832	3.4107	1.8468	0	3.799e-06	0.00026685	0.48444	0.03026	0	4.1325	0	1.148	3.4076	1.846	0	1.518e-05	0.0005337	0.50003	0.029329	0	4.1044	0	48.868
6	936	0	0	0	1.1306	3.3847	1.8397	0	1.0338e-06	0.00016618	0.50784	0.028661	0	4.0797	0	1.1674	3.3887	1.8409	0	1.0218e-06	0.00016618	0.49223	0.029667	0	4.1058	0	1.149	3.387	1.8404	0	3.9132e-06	0.00033237	0.50003	0.029226	0	4.0888	0	48.868
7	936	0	0	0	1.1399	3.3733	1.8367	0	3.1009e-07	0.00011596	0.50393	0.028813	0	4.0748	0	1.1584	3.3775	1.8378	0	3.0861e-07	0.00011596	0.49617	0.029375	0	4.0928	0	1.1492	3.3755	1.8373	0	1.0389e-06	0.00023193	0.50005	0.02912	0	4.0822	0	48.868
8	936	0	0	0	1.1453	3.3737	1.8368	0	1.3377e-07	9.2674e-05	0.50198	0.028831	0	4.0769	0	1.1546	3.3743	1.8369	0	1.3358e-07	9.2674e-05	0.49812	0.029277	0	4.0774	0	1.15	3.374	1.8368	0	3.3773e-07	0.00018535	0.50005	0.02907	0	4.0819	0	48.868
9	936	0	0	0	1.1472	3.3713	1.8361	0	8.8526e-08	8.1852e-05	0.50103	0.028977	0	4.0763	0	1.1515	3.3726	1.8365	0	8.8497e-08	8.1852e-05	0.49908	0.029031	0	4.0817	0	1.1493	3.3719	1.8363	0	1.5902e-07	0.0001637	0.50006	0.029084	0	4.078	0	48.868
10	936	0	0	0	1.1488	3.3705	1.8359	0	7.9954e-08	7.4619e-05	0.50055	0.02901	0	4.0744	0	1.1505	3.3708	1.836	0	7.9952e-08	7.4619e-05	0.49957	0.029174	0	4.0805	0	1.1497	3.3707	1.8359	0	1.1683e-07	0.00014924	0.50006	0.029023	0	4.0787	0	48.868
11	936	0	0	0	1.1483	3.3666	1.8348	0	8.0816e-08	6.94e-05	0.50031	0.028906	0	4.0762	0	1.1505	3.3705	1.8359	0	8.0818e-08	6.94e-05	0.49982	0.029172	0	4.0775	0	1.1494	3.3685	1.8354	0	1.0568e-07	0.0001388	0.50006	0.029049	0	4.0764	0	48.868
12	936	0	0	0	1.1492	3.3671	1.835	0	8.0206e-08	7.1943e-05	0.50019	0.029031	0	4.0775	0	1.1505	3.3668	1.8349	0	8.0207e-08	7.1943e-05	0.49994	0.029067	0	4.0779	0	1.1498	3.367	1.8349	0	1.0539e-07	0.00014389	0.50007	0.028992	0	4.0773	0	48.868
13	936	0	0	0	1.1491	3.3652	1.8345	0	7.901e-08	7.2608e-05	0.50013	0.0289	0	4.0772	0	1.1507	3.3668	1.8349	0	7.9011e-08	7.2608e-05	0.5	0.029033	0	4.0756	0	1.1499	3.366	1.8347	0	1.05e-07	0.00014522	0.50007	0.02903	0	4.0779	0	48.868
14	936	0	0	0	1.1491	3.3644	1.8342	0	8.105e-08	6.7983e-05	0.5001	0.028993	0	4.0771	0	1.1501	3.369	1.8355	0	8.1049e-08	6.7983e-05	0.50004	0.029007	0	4.0744	0	1.1496	3.3667	1.8349	0	1.0342e-07	0.00013597	0.50007	0.029011	0	4.0758	0	48.868
15	936	0	0	0	1.1498	3.3655	1.8345	0	8.0566e-08	6.9072e-05	0.50008	0.029034	0	4.079	0	1.1491	3.3677	1.8351	0	8.0565e-08	6.9072e-05	0.50005	0.029024	0	4.0781	0	1.1495	3.3666	1.8348	0	1.0821e-07	0.00013814	0.50007	0.028993	0	4.0739	0	48.868
16	936	0	0	0	1.1499	3.3701	1.8358	0	7.8905e-08	7.2916e-05	0.50008	0.029013	0	4.0799	0	1.1485	3.3678	1.8351	0	7.8906e-08	7.2916e-05	0.50006	0.028975	0	4.0744	0	1.1492	3.3689	1.8355	0	1.0836e-07	0.00014583	0.50007	0.02898	0	4.0756	0	48.868
17	936	0	0	0	1.1496	3.3689	1.8355	0	7.9748e-08	7.0451e-05	0.50007	0.02902	0	4.0752	0	1.1486	3.3699	1.8357	0	7.9747e-08	7.0451e-05	0.50006	0.029059	0	4.0828	0	1.1491	3.3694	1.8356	0	1.0853e-07	0.0001409	0.50007	0.028972	0	4.0796	0	48.868
18	936	0	0	0	1.1507	3.3669	1.8349	0	7.9861e-08	6.9416e-05	0.50007	0.028973	0	4.081	0	1.1494	3.3694	1.8356	0	7.986e-08	6.9416e-05	0.50007	0.029054	0	4.0783	0	1.1501	3.3682	1.8353	0	1.0579e-07	0.00013883	0.50007	0.029056	0	4.0767	0	48.868
19	936	0	0	0	1.1495	3.3677	1.8351	0	7.9924e-08	7.0205e-05	0.50007	0.029053	0	4.0802	0	1.1488	3.3703	1.8358	0	7.9922e-08	7.0205e-05	0.50007	0.029105	0	4.0784	0	1.1492	3.369	1.8355	0	1.0719e-07	0.00014041	0.50007	0.029067	0	4.0814	0	48.868
20	936	0	0	0	1.1476	3.3663	1.8347	0	8.0634e-08	6.9335e-05	0.50007	0.02899	0	4.0727	0	1.1486	3.3661	1.8347	0	8.0633e-08	6.9335e-05	0.50007	0.028898	0	4.0754	0	1.1481	3.3662	1.8347	0	1.06e-07	0.00013867	0.50007	0.029015	0	4.0735	0	48.868
21	936	0	0	0	1.1477	3.3665	1.8348	0	7.9922e-08	6.9524e-05	0.50007	0.028979	0	4.0758	0	1.1495	3.3652	1.8345	0	7.9924e-08	6.9524e-05	0.50007	0.029031	0	4.0763	0	1.1486	3.3659	1.8346	0	1.0601e-07	0.00013905	0.50007	0.029067	0	4.0811	0	48.868
22	936	0	0	0	1.1475	3.364	1.8341	0	8.1096e-08	6.835e-05	0.50007	0.028915	0	4.0768	0	1.1488	3.3677	1.8351	0	8.1095e-08	6.835e-05	0.50007	0.028941	0	4.0761	0	1.1481	3.3658	1.8346	0	1.0253e-07	0.0001367	0.50007	0.029004	0	4.0755	0	48.868
23	936	0	0	0	1.1477	3.3657	1.8346	0	8.1961e-08	6.7734e-05	0.50007	0.02896	0	4.083	0	1.1486	3.3661	1.8347	0	8.1961e-08	6.7734e-05	0.50007	0.028974	0	4.0791	0	1.1482	3.3659	1.8346	0	1.0737e-07	0.00013547	0.50007	0.029016	0	4.0764	0	48.868
24	936	0	0	0	1.1492	3.3647	1.8343	0	8.0571e-08	6.9319e-05	0.50007	0.029	0	4.0732	0	1.1474	3.3677	1.8351	0	8.0572e-08	6.9319e-05	0.50007	0.028896	0	4.0703	0	1.1483	3.3662	1.8347	0	1.123e-07	0.00013864	0.50007	0.028942	0	4.076	0	48.868
25	936	0	0	0	1.1489	3.3669	1.8349	0	7.953e-08	7.0885e-05	0.50007	0.028901	0	4.0797	0	1.1483	3.3661	1.8347	0	7.9531e-08	7.0885e-05	0.50007	0.028976	0	4.0761	0	1.1486	3.3665	1.8348	0	1.0853e-07	0.00014177	0.50007	0.028905	0	4.0765	0	48.868
0	936	0	0	0	0.00077584	3.2745	1.8096	0	0.0064422	0.0064988	1	0.0099563	0	3.1005	0	2.2992	3.4205	1.8495	0	0.0027652	0.0064988	0	0.074637	0	4.914	0	1.15	4.6682	2.1606	0	0.012885	0.012998	0.5	0.042411	0	4.6983	0	48.868
1	936	0	0	0	0.57581	3.6438	1.9089	0	0.0012086	0.0032861	0.75	0.019393	0	3.824	0	1.7238	3.7128	1.9269	0	0.00080635	0.0032861	0.24995	0.051692	0	4.673	0	1.1498	4.0078	2.0019	0	0.0036838	0.0065723	0.49998	0.035529	0	4.4405	0	48.868
2	936	0	0	0	0.86422	3.5916	1.8951	0	0.00026821	0.0016752	0.62503	0.024548	0	4.0099	0	1.4363	3.6266	1.9044	0	0.00021957	0.0016752	0.37516	0.040201	0	4.4412	0	1.1503	3.6909	1.9212	0	0.00095369	0.0033503	0.50009	0.032278	0	4.2772	0	48.868
3	936	0	0	0	1.0074	3.5033	1.8717	0	6.3769e-05	0.00086896	0.56258	0.026919	0	4.0582	0	1.294	3.5187	1.8758	0	5.771e-05	0.00086896	0.43752	0.034501	0	4.2815	0	1.1507	3.5316	1.8792	0	0.00024139	0.0017379	0.50005	0.030614	0	4.1822	0	48.868
4	936	0	0	0	1.0787	3.4435	1.8557	0	1.5619e-05	0.00047319	0.53129	0.027999	0	4.0738	0	1.2226	3.4498	1.8574	0	1.4861e-05	0.00047319	0.46879	0.031788	0	4.1786	0	1.1507	3.4519	1.8579	0	6.0683e-05	0.00094638	0.50004	0.029905	0	4.1292	0	48.868
5	936	0	0	0	1.1144	3.4068	1.8457	0	3.9078e-06	0.00026486	0.51566	0.028515	0	4.0742	0	1.1868	3.4081	1.8461	0	3.8132e-06	0.00026486	0.4844	0.030391	0	4.135	0	1.1506	3.4088	1.8463	0	1.5233e-05	0.00052972	0.50003	0.029436	0	4.1066	0	48.868
6	936	0	0	0	1.133	3.389	1.8409	0	1.0125e-06	0.00016985	0.50787	0.028756	0	4.0802	0	1.1685	3.3877	1.8406	0	1.0009e-06	0.00016985	0.49224	0.029686	0	4.1088	0	1.1507	3.3886	1.8408	0	3.8365e-06	0.0003397	0.50005	0.029271	0	4.0922	0	48.868
7	936	0	0	0	1.1418	3.3796	1.8384	0	3.1467e-07	0.00011884	0.50396	0.029017	0	4.0757	0	1.1606	3.3812	1.8388	0	3.1314e-07	0.00011884	0.49614	0.029389	0	4.0954	0	1.1512	3.3805	1.8386	0	1.0603e-06	0.00023769	0.50005	0.029157	0	4.0875	0	48.868
8	936	0	0	0	1.1471	3.3741	1.8369	0	1.3355e-07	8.8736e-05	0.50202	0.028981	0	4.0747	0	1.1559	3.3718	1.8362	0	1.3336e-07	8.8736e-05	0.49809	0.02917	0	4.0807	0	1.1515	3.373	1.8366	0	3.2722e-07	0.00017747	0.50005	0.029162	0	4.0797	0	48.868
9	936	0	0	0	1.1496	3.3677	1.8351	0	9.0262e-08	7.937e-05	0.50104	0.028991	0	4.0791	0	1.1526	3.3737	1.8368	0	9.0232e-08	7.937e-05	0.49906	0.029131	0	4.0903	0	1.1511	3.3707	1.836	0	1.6133e-07	0.00015874	0.50005	0.029009	0	4.0823	0	48.868
10	936	0	0	0	1.1499	3.364	1.8341	0	8.0297e-08	7.1226e-05	0.50054	0.028916	0	4.0792	0	1.152	3.3672	1.835	0	8.0292e-08	7.1226e-05	0.49956	0.029	0	4.0834	0	1.1509	3.3656	1.8346	0	1.1322e-07	0.00014245	0.50005	0.028981	0	4.0782	0	48.868
11	936	0	0	0	1.1509	3.3691	1.8355	0	8.0127e-08	7.0136e-05	0.50029	0.029051	0	4.0819	0	1.1523	3.3654	1.8345	0	8.0127e-08	7.0136e-05	0.49981	0.029128	0	4.0785	0	1.1516	3.3672	1.835	0	1.0812e-07	0.00014027	0.50005	0.028999	0	4.0843	0	48.868
12	936	0	0	0	1.1502	3.3664	1.8348	0	8.0214e-08	7.0201e-05	0.50017	0.02893	0	4.0827	0	1.151	3.3643	1.8342	0	8.0214e-08	7.0201e-05	0.49993	0.029031	0	4.08	0	1.1506	3.3653	1.8345	0	1.0785e-07	0.0001404	0.50005	0.028995	0	4.0781	0	48.868
13	936	0	0	0	1.1492	3.3667	1.8349	0	8.1216e-08	6.8599e-05	0.50011	0.029031	0	4.0777	0	1.15	3.3631	1.8339	0	8.1215e-08	6.8599e-05	0.49999	0.028916	0	4.0768	0	1.1496	3.3649	1.8344	0	1.0908e-07	0.0001372	0.50005	0.028987	0	4.0767	0	48.868
14	936	0	0	0	1.1487	3.3647	1.8343	0	8.1323e-08	7.0606e-05	0.50008	0.028887	0	4.071	0	1.1506	3.3617	1.8335	0	8.1323e-08	7.0606e-05	0.50002	0.029037	0	4.071	0	1.1496	3.3632	1.8339	0	1.0976e-07	0.00014121	0.50005	0.028949	0	4.0717	0	48.868
15	936	0	0	0	1.1488	3.3626	1.8337	0	8.1379e-08	6.7737e-05	0.50006	0.028943	0	4.0706	0	1.1499	3.3644	1.8342	0	8.1377e-08	6.7737e-05	0.50003	0.028991	0	4.0807	0	1.1493	3.3635	1.834	0	1.0692e-07	0.00013547	0.50005	0.028959	0	4.0709	0	48.868
16	936	0	0	0	1.1487	3.3623	1.8337	0	8.0807e-08	6.9289e-05	0.50006	0.029005	0	4.0709	0	1.1494	3.3641	1.8341	0	8.0806e-08	6.9289e-05	0.50004	0.028973	0	4.0732	0	1.149	3.3632	1.8339	0	1.0659e-07	0.00013858	0.50005	0.02894	0	4.0747	0	48.868
17	936	0	0	0	1.1486	3.3609	1.8333	0	8.1435e-08	6.8107e-05	0.50005	0.028987	0	4.0693	0	1.1497	3.3664	1.8348	0	8.1435e-08	6.8107e-05	0.50004	0.028998	0	4.0759	0	1.1491	3.3636	1.834	0	1.0677e-07	0.00013621	0.50005	0.028978	0	4.0759	0	48.868
18	936	0	0	0	1.1472	3.3617	1.8335	0	8.0207e-08	6.9429e-05	0.50005	0.028913	0	4.0665	0	1.1493	3.3611	1.8333	0	8.0207e-08	6.9429e-05	0.50005	0.028969	0	4.0711	0	1.1483	3.3614	1.8334	0	1.0682e-07	0.00013886	0.50005	0.028874	0	4.0731	0	48.868
19	936	0	0	0	1.147	3.3669	1.8349	0	7.9758e-08	6.9053e-05	0.50005	0.028991	0	4.0721	0	1.1484	3.3657	1.8346	0	7.9757e-08	6.9053e-05	0.50005	0.028873	0	4.0778	0	1.1477	3.3663	1.8348	0	1.1075e-07	0.00013811	0.50005	0.028955	0	4.0734	0	48.868
20	936	0	0	0	1.1461	3.3663	1.8348	0	8.023e-08	7.0116e-05	0.50005	0.028885	0	4.0741	0	1.149	3.369	1.8355	0	8.0229e-08	7.0116e-05	0.50005	0.028997	0	4.0752	0	1.1475	3.3677	1.8351	0	1.0197e-07	0.00014023	0.50005	0.028977	0	4.0757	0	48.868
21	936	0	0	0	1.1469	3.3653	1.8345	0	8.1389e-08	6.9455e-05	0.50005	0.028893	0	4.0743	0	1.1479	3.3693	1.8356	0	8.1391e-08	6.9455e-05	0.50005	0.028941	0	4.0771	0	1.1474	3.3673	1.835	0	1.0881e-07	0.00013891	0.50005	0.028968	0	4.0767	0	48.868
22	936	0	0	0	1.1465	3.3703	1.8358	0	7.9872e-08	7.0751e-05	0.50005	0.028805	0	4.0783	0	1.1477	3.3694	1.8356	0	7.9872e-08	7.0751e-05	0.50005	0.029024	0	4.0705	0	1.1471	3.3699	1.8357	0	1.0767e-07	0.0001415	0.50005	0.028869	0	4.0727	0	48.868
23	936	0	0	0	1.1469	3.3681	1.8352	0	8.037e-08	6.993e-05	0.50005	0.029028	0	4.0743	0	1.1474	3.3655	1.8345	0	8.037e-08	6.993e-05	0.50005	0.028955	0	4.0677	0	1.1471	3.3668	1.8349	0	1.0529e-07	0.00013986	0.50005	0.029003	0	4.0722	0	48.868
24	936	0	0	0	1.1478	3.3677	1.8351	0	7.9231e-08	7.1939e-05	0.50005	0.028938	0	4.0773	0	1.1478	3.3657	1.8346	0	7.9231e-08	7.1939e-05	0.50005	0.02891	0	4.0683	0	1.1478	3.3667	1.8349	0	1.084e-07	0.00014388	0.50005	0.028934	0	4.0784	0	48.868
25	936	0	0	0	1.1483	3.368	1.8352	0	8.0649e-08	6.9717e-05	0.50005	0.02914	0	4.0735	0	1.1481	3.3633	1.8339	0	8.0648e-08	6.9717e-05	0.50005	0.028982	0	4.0718	0	1.1482	3.3656	1.8346	0	1.0816e-07	0.00013943	0.50005	0.028982	0	4.0776	0	48.868
0	936	0	0	0	-0.00076675	3.2774	1.8104	0	0.0064417	0.0065001	1	0.010031	0	3.0987	0	2.2993	3.4224	1.85	0	0.0027649	0.0065001	0	0.074581	0	4.9111	0	1.1493	4.6725	2.1616	0	0.012884	0.013	0.5	0.042324	0	4.6978	0	48.868
1	936	0	0	0	0.57397	3.6449	1.9092	0	0.0012084	0.0032853	0.74996	0.019458	0	3.8132	0	1.7246	3.7201	1.9288	0	0.0008062	0.0032853	0.24997	0.051887	0	4.6753	0	1.1493	4.0135	2.0034	0	0.0036832	0.0065706	0.49997	0.035621	0	4.4461	0	48.868
2	936	0	0	0	0.86102	3.5928	1.8955	0	0.00026817	0.0016739	0.62486	0.024469	0	4.0054	0	1.4354	3.6263	1.9043	0	0.00021954	0.0016739	0.37494	0.040149	0	4.4317	0	1.1482	3.692	1.9215	0	0.00095355	0.0033478	0.4999	0.032271	0	4.2712	0	48.868
3	936	0	0	0	1.0048	3.4983	1.8704	0	6.3499e-05	0.00086968	0.56233	0.026819	0	4.0489	0	1.2918	3.5178	1.8756	0	5.7478e-05	0.00086968	0.43744	0.034499	0	4.2727	0	1.1483	3.5286	1.8785	0	0.0002404	0.0017394	0.49989	0.03061	0	4.1734	0	48.868
4	936	0	0	0	1.0769	3.4359	1.8536	0	1.5546e-05	0.0004702	0.53107	0.027942	0	4.0655	0	1.2202	3.4494	1.8573	0	1.4794e-05	0.0004702	0.46862	0.031707	0	4.1826	0	1.1485	3.4478	1.8568	0	6.0398e-05	0.0009404	0.49985	0.029785	0	4.1283	0	48.868
5	936	0	0	0	1.112	3.4038	1.8449	0	3.9152e-06	0.00026978	0.51549	0.028488	0	4.0718	0	1.1847	3.4092	1.8464	0	3.8202e-06	0.00026978	0.48426	0.030225	0	4.1269	0	1.1484	3.4078	1.846	0	1.5271e-05	0.00053956	0.49987	0.029365	0	4.1062	0	48.868
6	936	0	0	0	1.1302	3.3853	1.8399	0	1.0427e-06	0.00016881	0.50767	0.02865	0	4.0759	0	1.1662	3.39	1.8412	0	1.0306e-06	0.00016881	0.49206	0.029625	0	4.1066	0	1.1482	3.3879	1.8406	0	3.9524e-06	0.00033761	0.49987	0.029135	0	4.0855	0	48.868
7	936	0	0	0	1.1397	3.3751	1.8372	0	3.173e-07	0.00011909	0.50378	0.028892	0	4.0705	0	1.1573	3.3801	1.8385	0	3.1575e-07	0.00011909	0.49593	0.029304	0	4.0912	0	1.1485	3.3777	1.8379	0	1.0673e-06	0.00023818	0.49986	0.029019	0	4.0789	0	48.868
8	936	0	0	0	1.1447	3.3692	1.8355	0	1.3432e-07	9.5334e-05	0.50182	0.028878	0	4.0742	0	1.154	3.3744	1.8369	0	1.3411e-07	9.5334e-05	0.49788	0.029241	0	4.0814	0	1.1494	3.3718	1.8362	0	3.4721e-07	0.00019067	0.49985	0.029074	0	4.0811	0	48.868
9	936	0	0	0	1.1463	3.3697	1.8357	0	8.9135e-08	8.0423e-05	0.50083	0.029023	0	4.0731	0	1.1506	3.3705	1.8359	0	8.9104e-08	8.0423e-05	0.49887	0.029037	0	4.0766	0	1.1485	3.3701	1.8358	0	1.5885e-07	0.00016085	0.49985	0.028977	0	4.0756	0	48.868
10	936	0	0	0	1.1478	3.3689	1.8355	0	8.0179e-08	7.4256e-05	0.50035	0.029048	0	4.0728	0	1.1496	3.3689	1.8355	0	8.0175e-08	7.4256e-05	0.49936	0.029088	0	4.0759	0	1.1487	3.3689	1.8355	0	1.1651e-07	0.00014851	0.49985	0.029067	0	4.0766	0	48.868
11	936	0	0	0	1.1476	3.3701	1.8358	0	7.934e-08	7.0906e-05	0.5001	0.029058	0	4.0785	0	1.1489	3.3663	1.8347	0	7.934e-08	7.0906e-05	0.49961	0.029047	0	4.0754	0	1.1482	3.3682	1.8353	0	1.0947e-07	0.00014181	0.49986	0.028957	0	4.0768	0	48.868
12	936	0	0	0	1.1469	3.3671	1.835	0	8.0045e-08	6.9436e-05	0.49998	0.029002	0	4.0766	0	1.1498	3.3643	1.8342	0	8.0048e-08	6.9436e-05	0.49974	0.029055	0	4.0768	0	1.1483	3.3657	1.8346	0	1.0363e-07	0.00013887	0.49986	0.029023	0	4.0761	0	48.868
13	936	0	0	0	1.1479	3.3658	1.8346	0	8.0217e-08	7.135e-05	0.49992	0.028972	0	4.0786	0	1.1492	3.3667	1.8349	0	8.0217e-08	7.135e-05	0.4998	0.028861	0	4.0806	0	1.1485	3.3663	1.8347	0	1.0659e-07	0.0001427	0.49986	0.02906	0	4.075	0	48.868
14	936	0	0	0	1.1478	3.3655	1.8345	0	8.1231e-08	6.813e-05	0.49989	0.02895	0	4.0714	0	1.1489	3.368	1.8352	0	8.1231e-08	6.813e-05	0.49983	0.028938	0	4.0795	0	1.1483	3.3667	1.8349	0	9.985e-08	0.00013626	0.49986	0.029058	0	4.0747	0	48.868
15	936	0	0	0	1.1491	3.3661	1.8347	0	7.9926e-08	7.1005e-05	0.49987	0.028931	0	4.0788	0	1.1484	3.365	1.8344	0	7.9924e-08	7.1005e-05	0.49984	0.028994	0	4.0793	0	1.1487	3.3656	1.8345	0	1.0671e-07	0.00014201	0.49986	0.02897	0	4.0764	0	48.868
16	936	0	0	0	1.1494	3.3653	1.8345	0	8.0445e-08	6.9762e-05	0.49986	0.028965	0	4.0775	0	1.1481	3.366	1.8347	0	8.0443e-08	6.9762e-05	0.49985	0.029044	0	4.0776	0	1.1487	3.3657	1.8346	0	1.1133e-07	0.00013952	0.49986	0.029015	0	4.0745	0	48.868
17	936	0	0	0	1.1486	3.3675	1.8351	0	7.9097e-08	7.1327e-05	0.49986	0.028947	0	4.0769	0	1.1494	3.3666	1.8348	0	7.9096e-08	7.1327e-05	0.49985	0.028966	0	4.0816	0	1.149	3.367	1.8349	0	1.0902e-07	0.00014265	0.49986	0.028892	0	4.0778	0	48.868
18	936	0	0	0	1.1482	3.3684	1.8353	0	8.0187e-08	6.9197e-05	0.49986	0.029053	0	4.0759	0	1.1484	3.3667	1.8349	0	8.0186e-08	6.9197e-05	0.49986	0.028967	0	4.0772	0	1.1483	3.3676	1.8351	0	1.0175e-07	0.00013839	0.49986	0.029015	0	4.0741	0	48.868
19	936	0	0	0	1.1476	3.3689	1.8355	0	8.1228e-08	6.7556e-05	0.49986	0.028905	0	4.0788	0	1.1482	3.3681	1.8352	0	8.1226e-08	6.7556e-05	0.49986	0.028944	0	4.075	0	1.1479	3.3685	1.8353	0	1.0412e-07	0.00013511	0.49986	0.029002	0	4.075	0	48.868
20	936	0	0	0	1.1473	3.3642	1.8342	0	8.0324e-08	7.0086e-05	0.49986	0.028965	0	4.0711	0	1.1481	3.3678	1.8352	0	8.0326e-08	7.0086e-05	0.49986	0.029056	0	4.0713	0	1.1477	3.366	1.8347	0	1.0677e-07	0.00014017	0.49986	0.028947	0	4.0705	0	48.868
21	936	0	0	0	1.1482	3.3645	1.8343	0	8.0121e-08	7.0617e-05	0.49986	0.028954	0	4.0724	0	1.1479	3.368	1.8352	0	8.0122e-08	7.0617e-05	0.49986	0.029071	0	4.0739	0	1.1481	3.3663	1.8347	0	1.0578e-07	0.00014123	0.49986	0.028959	0	4.0757	0	48.868
22	936	0	0	0	1.1482	3.3646	1.8343	0	8.092e-08	7.0012e-05	0.49986	0.028976	0	4.0714	0	1.1483	3.3654	1.8345	0	8.0922e-08	7.0012e-05	0.49986	0.029019	0	4.0742	0	1.1483	3.365	1.8344	0	1.0672e-07	0.00014002	0.49986	0.028945	0	4.0746	0	48.868
23	936	0	0	0	1.1481	3.3664	1.8348	0	7.9998e-08	6.9114e-05	0.49986	0.028952	0	4.0808	0	1.1474	3.3654	1.8345	0	7.9999e-08	6.9114e-05	0.49986	0.028965	0	4.0742	0	1.1477	3.3659	1.8346	0	1.0532e-07	0.00013823	0.49986	0.028978	0	4.0766	0	48.868
24	936	0	0	0	1.1474	3.367	1.8349	0	8.0063e-08	7.0393e-05	0.49986	0.028866	0	4.0793	0	1.148	3.3648	1.8343	0	8.0063e-08	7.0393e-05	0.49986	0.028908	0	4.0776	0	1.1477	3.3659	1.8346	0	1.0661e-07	0.00014079	0.49986	0.028977	0	4.0744	0	48.868
25	936	0	0	0	1.1473	3.3662	1.8347	0	8.1613e-08	6.8324e-05	0.49986	0.028966	0	4.0764	0	1.1482	3.3669	1.8349	0	8.1614e-08	6.8324e-05	0.49986	0.02892	0	4.0734	0	1.1477	3.3666	1.8348	0	1.0908e-07	0.00013665	0.49986	0.028912	0	4.0798	0	48.868
0	936	0	0	0	0.00011706	3.2755	1.8098	0	0.0064418	0.0065038	1	0.010061	0	3.0938	0	2.2987	3.4195	1.8492	0	0.002765	0.0065038	0	0.074546	0	4.9103	0	1.1494	4.6684	2.1606	0	0.012884	0.013008	0.5	0.042359	0	4.6948	0	48.868
1	936	0	0	0	0.57543	3.6417	1.9083	0	0.001208	0.0032833	0.7499	0.019426	0	3.8154	0	1.7247	3.7139	1.9272	0	0.00080601	0.0032833	0.24996	0.051857	0	4.6749	0	1.1501	4.008	2.002	0	0.0036823	0.0065667	0.49993	0.035542	0	4.4426	0	48.868
2	936	0	0	0	0.86275	3.588	1.8942	0	0.00026888	0.0016775	0.62491	0.024395	0	4.0045	0	1.4371	3.6243	1.9038	0	0.00022006	0.0016775	0.37479	0.040135	0	4.4392	0	1.1499	3.6887	1.9206	0	0.00095591	0.0033549	0.49985	0.032389	0	4.2718	0	48.868
3	936	0	0	0	1.0047	3.4978	1.8702	0	6.3709e-05	0.00087246	0.56225	0.026719	0	4.0553	0	1.295	3.5161	1.8751	0	5.7658e-05	0.00087246	0.43726	0.034561	0	4.2763	0	1.1498	3.528	1.8783	0	0.00024117	0.0017449	0.49976	0.030707	0	4.1746	0	48.868
4	936	0	0	0	1.0771	3.4382	1.8542	0	1.5545e-05	0.00047085	0.53099	0.027958	0	4.0695	0	1.2234	3.4464	1.8565	0	1.4792e-05	0.00047085	0.46854	0.031666	0	4.1832	0	1.1502	3.4476	1.8568	0	6.0396e-05	0.00094169	0.49976	0.02981	0	4.1292	0	48.868
5	936	0	0	0	1.1146	3.4085	1.8462	0	3.8776e-06	0.00026806	0.51532	0.028494	0	4.0827	0	1.1874	3.4057	1.8454	0	3.7841e-06	0.00026806	0.48416	0.030518	0	4.1288	0	1.151	3.4084	1.8462	0	1.5119e-05	0.00053611	0.49974	0.02948	0	4.1058	0	48.868
6	936	0	0	0	1.1328	3.3864	1.8402	0	1.0077e-06	0.00016747	0.50749	0.028775	0	4.0802	0	1.1685	3.3868	1.8403	0	9.9617e-07	0.00016747	0.49195	0.029778	0	4.1031	0	1.1507	3.3869	1.8404	0	3.806e-06	0.00033493	0.49972	0.029245	0	4.0903	0	48.868
7	936	0	0	0	1.1412	3.3761	1.8374	0	3.1058e-07	0.00011379	0.5036	0.028895	0	4.081	0	1.1613	3.3767	1.8376	0	3.091e-07	0.00011379	0.49583	0.029374	0	4.0851	0	1.1513	3.3765	1.8375	0	1.0357e-06	0.00022758	0.49972	0.02912	0	4.0846	0	48.868
8	936	0	0	0	1.1456	3.3723	1.8364	0	1.3208e-07	9.1671e-05	0.50164	0.028976	0	4.0849	0	1.1563	3.3737	1.8368	0	1.319e-07	9.1671e-05	0.49776	0.029265	0	4.083	0	1.151	3.373	1.8366	0	3.2998e-07	0.00018334	0.4997	0.029164	0	4.0832	0	48.868
9	936	0	0	0	1.149	3.3689	1.8355	0	8.9894e-08	7.9298e-05	0.50066	0.028918	0	4.0776	0	1.1552	3.3722	1.8363	0	8.9862e-08	7.9298e-05	0.49873	0.029254	0	4.0835	0	1.1521	3.3705	1.8359	0	1.6053e-07	0.0001586	0.4997	0.029033	0	4.0843	0	48.868
10	936	0	0	0	1.1504	3.3698	1.8357	0	8.044e-08	7.312e-05	0.50018	0.028997	0	4.0825	0	1.154	3.3711	1.8361	0	8.0436e-08	7.312e-05	0.49921	0.02907	0	4.0847	0	1.1522	3.3704	1.8359	0	1.21e-07	0.00014624	0.4997	0.02912	0	4.0798	0	48.868
11	936	0	0	0	1.1501	3.3706	1.8359	0	8.0593e-08	7.1443e-05	0.49994	0.028956	0	4.0842	0	1.154	3.3695	1.8356	0	8.0591e-08	7.1443e-05	0.49946	0.029167	0	4.0831	0	1.152	3.3701	1.8358	0	1.0667e-07	0.00014289	0.4997	0.029033	0	4.0817	0	48.868
12	936	0	0	0	1.149	3.3698	1.8357	0	7.9839e-08	7.3293e-05	0.49982	0.028987	0	4.0739	0	1.154	3.3674	1.835	0	7.9841e-08	7.3293e-05	0.49958	0.029117	0	4.0843	0	1.1515	3.3686	1.8354	0	1.1306e-07	0.00014659	0.4997	0.029058	0	4.0798	0	48.868
13	936	0	0	0	1.1496	3.368	1.8352	0	7.9567e-08	7.237e-05	0.49976	0.028984	0	4.081	0	1.1526	3.3694	1.8356	0	7.9569e-08	7.237e-05	0.49964	0.029029	0	4.0806	0	1.1511	3.3687	1.8354	0	1.058e-07	0.00014474	0.4997	0.029057	0	4.0833	0	48.868
14	936	0	0	0	1.1499	3.3672	1.835	0	8.0254e-08	6.953e-05	0.49973	0.028968	0	4.0818	0	1.1528	3.3673	1.835	0	8.0255e-08	6.953e-05	0.49967	0.028986	0	4.0831	0	1.1513	3.3672	1.835	0	1.0689e-07	0.00013906	0.4997	0.029056	0	4.0806	0	48.868
15	936	0	0	0	1.1507	3.3677	1.8351	0	7.9392e-08	7.1478e-05	0.49971	0.028963	0	4.0789	0	1.152	3.3662	1.8347	0	7.9391e-08	7.1478e-05	0.49968	0.029002	0	4.0755	0	1.1514	3.367	1.8349	0	1.0566e-07	0.00014296	0.4997	0.029054	0	4.0798	0	48.868
16	936	0	0	0	1.1511	3.3684	1.8353	0	7.9228e-08	7.2805e-05	0.49971	0.029108	0	4.0785	0	1.1517	3.3671	1.835	0	7.9228e-08	7.2805e-05	0.49969	0.029091	0	4.0823	0	1.1514	3.3678	1.8351	0	1.0874e-07	0.00014561	0.4997	0.029115	0	4.079	0	48.868
17	936	0	0	0	1.1501	3.372	1.8363	0	8.1162e-08	6.9622e-05	0.4997	0.029096	0	4.0836	0	1.152	3.3695	1.8356	0	8.1161e-08	6.9622e-05	0.4997	0.029067	0	4.0834	0	1.151	3.3707	1.836	0	1.0832e-07	0.00013924	0.4997	0.029038	0	4.0846	0	48.868
18	936	0	0	0	1.1516	3.3697	1.8357	0	7.8656e-08	7.3133e-05	0.4997	0.029029	0	4.0801	0	1.1522	3.3719	1.8363	0	7.8658e-08	7.3133e-05	0.4997	0.029251	0	4.0763	0	1.1519	3.3708	1.836	0	1.0793e-07	0.00014627	0.4997	0.029097	0	4.0781	0	48.868
19	936	0	0	0	1.1514	3.3702	1.8358	0	8.0507e-08	6.8914e-05	0.4997	0.029041	0	4.0832	0	1.1518	3.3719	1.8363	0	8.0504e-08	6.8914e-05	0.4997	0.029075	0	4.0794	0	1.1516	3.3711	1.8361	0	1.07e-07	0.00013783	0.4997	0.029094	0	4.0813	0	48.868
20	936	0	0	0	1.1511	3.3683	1.8353	0	7.9786e-08	6.999e-05	0.4997	0.029099	0	4.0778	0	1.1517	3.3694	1.8356	0	7.9787e-08	6.999e-05	0.4997	0.029127	0	4.0904	0	1.1514	3.3689	1.8354	0	1.0633e-07	0.00013998	0.4997	0.02909	0	4.0791	0	48.868
21	936	0	0	0	1.1509	3.368	1.8352	0	8.0625e-08	6.9278e-05	0.4997	0.029059	0	4.0778	0	1.1514	3.37	1.8358	0	8.0623e-08	6.9278e-05	0.4997	0.029109	0	4.0843	0	1.1512	3.369	1.8355	0	1.0653e-07	0.00013856	0.4997	0.029148	0	4.0804	0	48.868
22	936	0	0	0	1.1514	3.3689	1.8355	0	8.0846e-08	6.8617e-05	0.4997	0.02908	0	4.084	0	1.1508	3.3663	1.8347	0	8.0848e-08	6.8617e-05	0.4997	0.029084	0	4.075	0	1.1511	3.3676	1.8351	0	1.0604e-07	0.00013723	0.4997	0.029091	0	4.0793	0	48.868
23	936	0	0	0	1.1508	3.3681	1.8352	0	8.0909e-08	6.7658e-05	0.4997	0.029036	0	4.0781	0	1.1508	3.368	1.8352	0	8.0908e-08	6.7658e-05	0.4997	0.029034	0	4.0818	0	1.1508	3.3681	1.8352	0	1.0805e-07	0.00013532	0.4997	0.029072	0	4.0785	0	48.868
24	936	0	0	0	1.1505	3.3657	1.8346	0	7.9804e-08	7.0804e-05	0.4997	0.02901	0	4.0695	0	1.1495	3.3671	1.835	0	7.9805e-08	7.0804e-05	0.4997	0.029017	0	4.0819	0	1.15	3.3664	1.8348	0	1.0705e-07	0.00014161	0.4997	0.02896	0	4.0783	0	48.868
25	936	0	0	0	1.1489	3.3673	1.835	0	8.0137e-08	6.9854e-05	0.4997	0.02896	0	4.0785	0	1.149	3.363	1.8338	0	8.0136e-08	6.9854e-05	0.4997	0.028899	0	4.0757	0	1.1489	3.3651	1.8344	0	1.0468e-07	0.00013971	0.4997	0.028997	0	4.0726	0	48.868
0	936	0	0	0	-0.00025888	3.2752	1.8098	0	0.0064417	0.0065002	1	0.010005	0	3.0859	0	2.2997	3.4225	1.85	0	0.0027649	0.0065002	0	0.074665	0	4.9155	0	1.1497	4.6713	2.1613	0	0.012884	0.013	0.5	0.042353	0	4.6958	0	48.868
1	936	0	0	0	0.57566	3.644	1.9089	0	0.0012081	0.0032849	0.74987	0.019406	0	3.8183	0	1.7238	3.7163	1.9278	0	0.00080603	0.0032849	0.24993	0.051725	0	4.6743	0	1.1497	4.0097	2.0024	0	0.0036824	0.0065698	0.4999	0.035538	0	4.4389	0	48.868
2	936	0	0	0	0.86284	3.5839	1.8931	0	0.00026889	0.0016807	0.62499	0.024437	0	4.004	0	1.4366	3.6263	1.9043	0	0.00022007	0.0016807	0.37495	0.039961	0	4.4347	0	1.1497	3.6874	1.9203	0	0.00095594	0.0033614	0.49997	0.032227	0	4.2717	0	48.868
3	936	0	0	0	1.0058	3.4968	1.87	0	6.3705e-05	0.00087073	0.56255	0.026704	0	4.053	0	1.2929	3.5185	1.8758	0	5.7653e-05	0.00087073	0.43747	0.034508	0	4.2733	0	1.1494	3.5282	1.8784	0	0.00024115	0.0017415	0.50001	0.030587	0	4.1776	0	48.868
4	936	0	0	0	1.0787	3.4365	1.8538	0	1.5535e-05	0.00046912	0.53125	0.027984	0	4.0697	0	1.2204	3.4457	1.8563	0	1.4783e-05	0.00046912	0.46877	0.031718	0	4.1789	0	1.1495	3.4461	1.8564	0	6.0354e-05	0.00093824	0.50001	0.029828	0	4.1274	0	48.868
5	936	0	0	0	1.1133	3.4007	1.8441	0	3.8929e-06	0.00027223	0.51564	0.028452	0	4.0741	0	1.1854	3.4063	1.8456	0	3.7987e-06	0.00027223	0.48433	0.030352	0	4.1293	0	1.1494	3.4048	1.8452	0	1.5192e-05	0.00054447	0.49999	0.02942	0	4.1004	0	48.868
6	936	0	0	0	1.1319	3.3819	1.839	0	1.0052e-06	0.00016972	0.50779	0.028701	0	4.0818	0	1.1674	3.3882	1.8407	0	9.9374e-07	0.00016972	0.4922	0.029683	0	4.0942	0	1.1497	3.3854	1.8399	0	3.8059e-06	0.00033945	0.5	0.029179	0	4.087	0	48.868
7	936	0	0	0	1.1414	3.376	1.8374	0	3.0898e-07	0.00011765	0.5039	0.028769	0	4.0808	0	1.1588	3.379	1.8382	0	3.075e-07	0.00011765	0.49609	0.029341	0	4.0885	0	1.1501	3.3776	1.8378	0	1.0349e-06	0.00023531	0.5	0.029125	0	4.0806	0	48.868
8	936	0	0	0	1.1451	3.3699	1.8357	0	1.3433e-07	9.2856e-05	0.50196	0.028982	0	4.0774	0	1.1538	3.373	1.8366	0	1.3413e-07	9.2856e-05	0.49804	0.029124	0	4.0836	0	1.1494	3.3715	1.8362	0	3.4107e-07	0.00018571	0.5	0.029007	0	4.0789	0	48.868
9	936	0	0	0	1.1466	3.3683	1.8353	0	8.8161e-08	8.0965e-05	0.50098	0.02894	0	4.0735	0	1.1528	3.3709	1.836	0	8.8133e-08	8.0965e-05	0.49902	0.029093	0	4.0779	0	1.1497	3.3696	1.8357	0	1.5878e-07	0.00016193	0.5	0.029043	0	4.0798	0	48.868
10	936	0	0	0	1.1489	3.3653	1.8345	0	8.0553e-08	7.2924e-05	0.50049	0.028972	0	4.0718	0	1.1511	3.3693	1.8356	0	8.0548e-08	7.2924e-05	0.49951	0.029062	0	4.0819	0	1.15	3.3673	1.835	0	1.1631e-07	0.00014585	0.5	0.028965	0	4.0768	0	48.868
11	936	0	0	0	1.1495	3.368	1.8352	0	8.0675e-08	7.167e-05	0.50025	0.029051	0	4.0761	0	1.1515	3.3698	1.8357	0	8.0676e-08	7.167e-05	0.49976	0.029077	0	4.0759	0	1.1505	3.3689	1.8355	0	1.1327e-07	0.00014334	0.50001	0.029083	0	4.0761	0	48.868
12	936	0	0	0	1.1501	3.3695	1.8356	0	8.0224e-08	7.0683e-05	0.50013	0.029013	0	4.078	0	1.1502	3.3697	1.8357	0	8.0227e-08	7.0683e-05	0.49988	0.029041	0	4.0821	0	1.1502	3.3696	1.8356	0	1.0835e-07	0.00014137	0.5	0.029055	0	4.0802	0	48.868
13	936	0	0	0	1.1495	3.3667	1.8349	0	7.8771e-08	7.4061e-05	0.50006	0.029001	0	4.0712	0	1.151	3.3695	1.8356	0	7.8773e-08	7.4061e-05	0.49994	0.02899	0	4.0794	0	1.1502	3.3681	1.8352	0	1.0853e-07	0.00014812	0.5	0.02906	0	4.0731	0	48.868
14	936	0	0	0	1.1491	3.3659	1.8346	0	7.9437e-08	7.1434e-05	0.50004	0.028951	0	4.0765	0	1.1497	3.3684	1.8353	0	7.9438e-08	7.1434e-05	0.49997	0.029038	0	4.0822	0	1.1494	3.3672	1.835	0	1.0488e-07	0.00014287	0.5	0.029026	0	4.0785	0	48.868
15	936	0	0	0	1.1495	3.3668	1.8349	0	7.9677e-08	6.9958e-05	0.50002	0.029075	0	4.0797	0	1.1498	3.3687	1.8354	0	7.9677e-08	6.9958e-05	0.49999	0.02914	0	4.0786	0	1.1496	3.3678	1.8352	0	1.0954e-07	0.00013992	0.5	0.029026	0	4.081	0	48.868
16	936	0	0	0	1.149	3.3688	1.8354	0	7.9206e-08	7.3306e-05	0.50001	0.028993	0	4.0802	0	1.149	3.3693	1.8356	0	7.9204e-08	7.3306e-05	0.5	0.029	0	4.0755	0	1.149	3.3691	1.8355	0	1.1023e-07	0.00014661	0.50001	0.028925	0	4.0769	0	48.868
17	936	0	0	0	1.1486	3.3702	1.8358	0	8.0882e-08	6.9026e-05	0.50001	0.029053	0	4.0774	0	1.1501	3.3693	1.8356	0	8.0878e-08	6.9026e-05	0.5	0.028917	0	4.0772	0	1.1494	3.3697	1.8357	0	1.0768e-07	0.00013805	0.50001	0.029	0	4.0784	0	48.868
18	936	0	0	0	1.1501	3.3673	1.835	0	8.1121e-08	6.7444e-05	0.50001	0.029009	0	4.0771	0	1.1496	3.3735	1.8367	0	8.1121e-08	6.7444e-05	0.5	0.029059	0	4.0852	0	1.1498	3.3704	1.8359	0	1.0786e-07	0.00013489	0.5	0.02909	0	4.079	0	48.868
19	936	0	0	0	1.1507	3.368	1.8352	0	8.0283e-08	6.8909e-05	0.50001	0.029048	0	4.0772	0	1.1489	3.3687	1.8354	0	8.0284e-08	6.8909e-05	0.5	0.02898	0	4.0844	0	1.1498	3.3684	1.8353	0	1.045e-07	0.00013782	0.5	0.029073	0	4.0776	0	48.868
20	936	0	0	0	1.1503	3.3661	1.8347	0	8.1302e-08	6.7822e-05	0.50001	0.028948	0	4.0771	0	1.1488	3.3686	1.8354	0	8.1299e-08	6.7822e-05	0.5	0.029015	0	4.0779	0	1.1496	3.3674	1.835	0	1.0582e-07	0.00013564	0.5	0.028973	0	4.0764	0	48.868
21	936	0	0	0	1.1502	3.3636	1.834	0	8.1638e-08	6.7591e-05	0.50001	0.028914	0	4.0749	0	1.1486	3.3703	1.8358	0	8.1637e-08	6.7591e-05	0.5	0.029053	0	4.0816	0	1.1494	3.3669	1.8349	0	1.0521e-07	0.00013518	0.5	0.028912	0	4.0805	0	48.868
22	936	0	0	0	1.1501	3.364	1.8341	0	7.9931e-08	7.1006e-05	0.50001	0.029001	0	4.073	0	1.1503	3.3661	1.8347	0	7.9932e-08	7.1006e-05	0.5	0.029077	0	4.0778	0	1.1502	3.3651	1.8344	0	1.0759e-07	0.00014201	0.5	0.029078	0	4.0747	0	48.868
23	936	0	0	0	1.1501	3.3665	1.8348	0	7.9829e-08	6.9963e-05	0.5	0.029017	0	4.0781	0	1.1492	3.3648	1.8343	0	7.9828e-08	6.9963e-05	0.5	0.029044	0	4.0799	0	1.1497	3.3657	1.8346	0	1.0798e-07	0.00013993	0.5	0.02907	0	4.0795	0	48.868
24	936	0	0	0	1.1487	3.3663	1.8348	0	7.9813e-08	7.2232e-05	0.5	0.028995	0	4.0718	0	1.1501	3.3651	1.8344	0	7.9817e-08	7.2232e-05	0.5	0.028957	0	4.0736	0	1.1494	3.3657	1.8346	0	1.0705e-07	0.00014446	0.5	0.029002	0	4.0734	0	48.868
25	936	0	0	0	1.1484	3.3668	1.8349	0	8.1296e-08	6.9357e-05	0.5	0.02902	0	4.0737	0	1.15	3.3654	1.8345	0	8.1295e-08	6.9357e-05	0.5	0.028969	0	4.076	0	1.1492	3.3661	1.8347	0	1.1204e-07	0.00013871	0.5	0.028947	0	4.0785	0	48.868
0	936	0	0	0	1.0715e-05	3.2738	1.8094	0	0.0064416	0.0065015	1	0.0099857	0	3.094	0	2.2981	3.4188	1.849	0	0.0027649	0.0065015	0	0.074437	0	4.9129	0	1.1491	4.6667	2.1602	0	0.012884	0.013003	0.5	0.042338	0	4.6976	0	48.868
1	936	0	0	0	0.57405	3.6419	1.9084	0	0.0012089	0.0032897	0.75002	0.019451	0	3.8133	0	1.7239	3.7133	1.927	0	0.00080645	0.0032897	0.24995	0.051852	0	4.6789	0	1.149	4.0082	2.002	0	0.0036844	0.0065793	0.49998	0.035606	0	4.4421	0	48.868
2	936	0	0	0	0.86301	3.5875	1.8941	0	0.00026878	0.0016782	0.62506	0.024561	0	4.0081	0	1.436	3.6257	1.9041	0	0.00021998	0.0016782	0.37509	0.040003	0	4.4361	0	1.1495	3.6886	1.9206	0	0.00095557	0.0033564	0.50008	0.032248	0	4.2741	0	48.868
3	936	0	0	0	1.0068	3.4999	1.8708	0	6.3733e-05	0.00087114	0.56246	0.026835	0	4.057	0	1.2934	3.519	1.8759	0	5.7678e-05	0.00087114	0.43748	0.034434	0	4.2785	0	1.1501	3.53	1.8788	0	0.00024126	0.0017423	0.49997	0.030741	0	4.1793	0	48.868
4	936	0	0	0	1.0784	3.4411	1.855	0	1.5659e-05	0.00046715	0.53121	0.02797	0	4.0752	0	1.2222	3.4467	1.8565	0	1.4898e-05	0.00046715	0.46867	0.031782	0	4.1779	0	1.1503	3.449	1.8572	0	6.0828e-05	0.0009343	0.49994	0.029795	0	4.1303	0	48.868
5	936	0	0	0	1.1148	3.403	1.8447	0	3.9113e-06	0.00026699	0.51559	0.028588	0	4.067	0	1.187	3.4075	1.8459	0	3.8165e-06	0.00026699	0.48438	0.030415	0	4.1314	0	1.1509	3.4066	1.8457	0	1.5252e-05	0.00053397	0.49998	0.029445	0	4.1084	0	48.868
6	936	0	0	0	1.1329	3.3884	1.8408	0	1.031e-06	0.00016829	0.50776	0.028809	0	4.0824	0	1.1684	3.3869	1.8404	0	1.0191e-06	0.00016829	0.4922	0.029695	0	4.1098	0	1.1507	3.388	1.8406	0	3.9009e-06	0.00033657	0.49998	0.029211	0	4.0976	0	48.868
7	936	0	0	0	1.1408	3.3757	1.8373	0	3.0992e-07	0.0001211	0.50387	0.028826	0	4.0716	0	1.1595	3.3787	1.8381	0	3.0844e-07	0.0001211	0.4961	0.029511	0	4.0891	0	1.1502	3.3773	1.8377	0	1.0494e-06	0.0002422	0.49999	0.029188	0	4.0823	0	48.868
8	936	0	0	0	1.1452	3.3682	1.8353	0	1.3071e-07	9.5072e-05	0.50192	0.028891	0	4.0735	0	1.1557	3.3723	1.8364	0	1.3052e-07	9.5072e-05	0.49805	0.029217	0	4.0813	0	1.1505	3.3703	1.8358	0	3.3044e-07	0.00019014	0.49998	0.029071	0	4.0813	0	48.868
9	936	0	0	0	1.1478	3.3679	1.8352	0	9.2234e-08	7.8048e-05	0.50094	0.029062	0	4.0733	0	1.1533	3.3684	1.8353	0	9.22e-08	7.8048e-05	0.49902	0.029094	0	4.0819	0	1.1505	3.3681	1.8352	0	1.6803e-07	0.0001561	0.49998	0.02904	0	4.0822	0	48.868
10	936	0	0	0	1.1495	3.3661	1.8347	0	8.0885e-08	7.2509e-05	0.50047	0.029016	0	4.0818	0	1.1518	3.3674	1.8351	0	8.088e-08	7.2509e-05	0.4995	0.029079	0	4.0839	0	1.1507	3.3668	1.8349	0	1.2114e-07	0.00014502	0.49998	0.029035	0	4.079	0	48.868
11	936	0	0	0	1.1502	3.3625	1.8337	0	7.8853e-08	7.415e-05	0.50023	0.028991	0	4.0762	0	1.1509	3.3692	1.8355	0	7.8853e-08	7.415e-05	0.49974	0.029039	0	4.0827	0	1.1506	3.3658	1.8346	0	1.0903e-07	0.0001483	0.49998	0.029013	0	4.0753	0	48.868
12	936	0	0	0	1.1511	3.3646	1.8343	0	7.9551e-08	7.3414e-05	0.5001	0.029125	0	4.0743	0	1.1515	3.3686	1.8354	0	7.9551e-08	7.3414e-05	0.49986	0.029045	0	4.0758	0	1.1513	3.3666	1.8348	0	1.1085e-07	0.00014683	0.49998	0.02904	0	4.0792	0	48.868
13	936	0	0	0	1.1509	3.3664	1.8348	0	8.2257e-08	6.8729e-05	0.50004	0.029018	0	4.0778	0	1.1513	3.3661	1.8347	0	8.2256e-08	6.8729e-05	0.49993	0.029069	0	4.0786	0	1.1511	3.3663	1.8347	0	1.127e-07	0.00013746	0.49998	0.029101	0	4.0753	0	48.868
14	936	0	0	0	1.1513	3.3658	1.8346	0	8.133e-08	6.7237e-05	0.50002	0.029084	0	4.077	0	1.1511	3.3643	1.8342	0	8.133e-08	6.7237e-05	0.49995	0.029033	0	4.0766	0	1.1512	3.365	1.8344	0	1.0298e-07	0.00013447	0.49999	0.029075	0	4.0757	0	48.868
15	936	0	0	0	1.1508	3.3674	1.835	0	7.9909e-08	7.0045e-05	0.5	0.029083	0	4.0763	0	1.151	3.3648	1.8344	0	7.9908e-08	7.0045e-05	0.49997	0.029052	0	4.0806	0	1.1509	3.3661	1.8347	0	1.0604e-07	0.00014009	0.49998	0.028993	0	4.0806	0	48.868
16	936	0	0	0	1.1513	3.3646	1.8343	0	8.0562e-08	7.0876e-05	0.49999	0.029008	0	4.0766	0	1.1515	3.3649	1.8344	0	8.0562e-08	7.0876e-05	0.49998	0.029108	0	4.0719	0	1.1514	3.3647	1.8343	0	1.024e-07	0.00014175	0.49999	0.028952	0	4.0791	0	48.868
17	936	0	0	0	1.1501	3.3611	1.8333	0	7.9055e-08	7.2791e-05	0.49999	0.028997	0	4.0743	0	1.1524	3.3671	1.835	0	7.9057e-08	7.2791e-05	0.49998	0.029161	0	4.074	0	1.1512	3.3641	1.8341	0	1.075e-07	0.00014558	0.49998	0.029087	0	4.0728	0	48.868
18	936	0	0	0	1.1508	3.3634	1.834	0	7.992e-08	6.9537e-05	0.49999	0.028996	0	4.0719	0	1.1508	3.367	1.8349	0	7.9919e-08	6.9537e-05	0.49998	0.029016	0	4.0753	0	1.1508	3.3652	1.8344	0	1.0632e-07	0.00013907	0.49999	0.028954	0	4.0774	0	48.868
19	936	0	0	0	1.1512	3.3641	1.8341	0	7.969e-08	7.0229e-05	0.49999	0.02896	0	4.0755	0	1.1497	3.3651	1.8344	0	7.9692e-08	7.0229e-05	0.49998	0.029	0	4.0722	0	1.1504	3.3646	1.8343	0	1.0768e-07	0.00014046	0.49998	0.029069	0	4.0736	0	48.868
20	936	0	0	0	1.1517	3.3645	1.8342	0	8.1976e-08	6.8097e-05	0.49998	0.029035	0	4.0785	0	1.1502	3.3652	1.8344	0	8.1975e-08	6.8097e-05	0.49998	0.02894	0	4.0762	0	1.151	3.3648	1.8343	0	1.1003e-07	0.00013619	0.49998	0.029107	0	4.0789	0	48.868
21	936	0	0	0	1.1511	3.364	1.8341	0	8.2025e-08	6.6167e-05	0.49998	0.029029	0	4.0741	0	1.1514	3.3656	1.8345	0	8.2024e-08	6.6167e-05	0.49998	0.028929	0	4.0727	0	1.1512	3.3648	1.8343	0	1.051e-07	0.00013233	0.49998	0.028948	0	4.0798	0	48.868
22	936	0	0	0	1.1513	3.3632	1.8339	0	7.9993e-08	6.9948e-05	0.49998	0.029126	0	4.0726	0	1.1506	3.3616	1.8335	0	7.9992e-08	6.9948e-05	0.49998	0.029001	0	4.0743	0	1.151	3.3624	1.8337	0	1.0252e-07	0.0001399	0.49998	0.029028	0	4.075	0	48.868
23	936	0	0	0	1.1519	3.366	1.8347	0	7.9824e-08	7.075e-05	0.49998	0.029076	0	4.0771	0	1.1516	3.3645	1.8343	0	7.9821e-08	7.075e-05	0.49998	0.028961	0	4.0794	0	1.1518	3.3652	1.8345	0	1.0533e-07	0.0001415	0.49998	0.029036	0	4.0779	0	48.868
24	936	0	0	0	1.1528	3.3689	1.8355	0	7.9743e-08	7.0583e-05	0.49998	0.029132	0	4.0848	0	1.1519	3.3641	1.8342	0	7.9743e-08	7.0583e-05	0.49998	0.029061	0	4.0772	0	1.1524	3.3665	1.8348	0	1.0555e-07	0.00014117	0.49998	0.029076	0	4.0783	0	48.868
25	936	0	0	0	1.1535	3.3666	1.8348	0	7.8849e-08	7.2305e-05	0.49998	0.029253	0	4.0769	0	1.1512	3.3646	1.8343	0	7.885e-08	7.2305e-05	0.49998	0.029057	0	4.0753	0	1.1524	3.3656	1.8346	0	1.0741e-07	0.00014461	0.49998	0.029082	0	4.0751	0	48.868
