# Supplementary material for: Future Preventive Gene Therapy of Polygenic Diseases from a Population Genetics Perspective
Source: Int J Mol Sci. 2019 Oct 10;20(20):5013. doi: 10.3390/ijms20205013 (PMC6834143; doi:10.3390/ijms20205013)
Supplement: Supplementary file 1 [file ijms-20-05013-s001.zip › SuppFiles/Results/AdmixtureDifferentRisk/Admixture10xDifference/0.01/0.5/SimulationSummed.csv]

Generation	Variants	Editable	AveEditedSNPs	AveEditedEffect	Pop0Effect	Pop0Variance	Pop0SD	Pop0VarianceMultirunSD	Pop0FST	Pop0AFD	Pop0RegFract	Pop0Prev	Pop0PrevSD	Pop0AffectedEffect	Multirun0SD	Pop1Effect	Pop1Variance	Pop1SD	Pop1VarianceMultirunSD	Pop1FST	Pop1AFD	Pop1RegFract	Pop1Prev	Pop1PrevSD	Pop1AffectedEffect	Multirun1SD	CombinedEffect	CombinedVariance	CombinedSD	CombinedVarianceMultirunSD	CombinedFST	CombinedAFD	CombinedRegFract	CombinedPrev	CombinedPrevSD	CombinedAffectedEffect	MultirunCombSD	Baseline Effect
0	936	0	0	0	8.0506e-05	3.2754	1.8098	0.0016432	0.0064418	0.0065012	1	0.010016	3.3152e-05	3.0943	0.00043459	2.2992	3.421	1.8496	0.0016513	0.002765	0.0065012	0	0.074595	9.0177e-05	4.913	0.00056601	1.1496	4.6697	2.1609	0.0017636	0.012884	0.013002	0.5	0.042332	4.2856e-05	4.6973	0.00031726	48.868
1	936	0	0	0	0.5753	3.6427	1.9086	0.0016604	0.0012079	0.0032859	0.74989	0.019414	4.5819e-05	3.8171	0.00071362	1.7241	3.7148	1.9274	0.0027465	0.00080595	0.0032859	0.25001	0.051746	7.5706e-05	4.6757	0.00057065	1.1497	4.0087	2.0022	0.0016731	0.003682	0.0065718	0.49995	0.035572	4.6519e-05	4.4414	0.00041181	48.868
2	936	0	0	0	0.86275	3.589	1.8945	0.002352	0.00026855	0.0016775	0.62491	0.024471	5.1416e-05	4.0058	0.00084725	1.4366	3.6263	1.9043	0.0017414	0.00021982	0.0016775	0.37498	0.040098	7.4524e-05	4.4379	0.0008562	1.1497	3.6899	1.9209	0.0013417	0.00095482	0.0033551	0.49995	0.032279	4.1789e-05	4.2742	0.00066961	48.868
3	936	0	0	0	1.0058	3.5	1.8708	0.0023893	6.3703e-05	0.00087261	0.56242	0.026837	6.7372e-05	4.0555	0.00089805	1.2931	3.5177	1.8756	0.0013262	5.7653e-05	0.00087261	0.43744	0.034464	4.4112e-05	4.2769	0.0011406	1.1495	3.5295	1.8787	0.0011682	0.00024115	0.0017452	0.49993	0.030657	4.4994e-05	4.1785	0.00071171	48.868
4	936	0	0	0	1.078	3.4389	1.8544	0.0021286	1.5563e-05	0.00047002	0.53116	0.027974	5.2392e-05	4.0712	0.00090421	1.2211	3.4486	1.857	0.0020111	1.4809e-05	0.00047002	0.4687	0.031731	3.5575e-05	4.1817	0.0011008	1.1496	3.4488	1.8571	0.0017407	6.0463e-05	0.00094003	0.49993	0.029831	4.2481e-05	4.1302	0.00075678	48.868
5	936	0	0	0	1.1137	3.4043	1.8451	0.0022543	3.9012e-06	0.00026905	0.51555	0.028486	4.5159e-05	4.074	0.00085535	1.1857	3.4086	1.8462	0.0017587	3.8068e-06	0.00026905	0.48431	0.03035	7.8289e-05	4.1314	0.0012678	1.1497	3.4078	1.846	0.001213	1.5215e-05	0.0005381	0.49993	0.029431	5.4312e-05	4.1037	0.00097253	48.868
6	936	0	0	0	1.1319	3.3865	1.8402	0.002218	1.0232e-06	0.00016881	0.50773	0.028756	5.6857e-05	4.0785	0.0010723	1.1678	3.3879	1.8406	0.0017509	1.0114e-06	0.00016881	0.49213	0.029693	6.0699e-05	4.1047	0.00098957	1.1498	3.3875	1.8405	0.0010718	3.8741e-06	0.00033761	0.49993	0.029208	3.5605e-05	4.091	0.00095972	48.868
7	936	0	0	0	1.1408	3.3763	1.8375	0.0016647	3.1253e-07	0.00011871	0.50384	0.028883	7.4268e-05	4.0768	0.00083319	1.1592	3.3778	1.8379	0.0023871	3.1102e-07	0.00011871	0.49603	0.029369	6.6729e-05	4.0896	0.0013042	1.15	3.3771	1.8377	0.0016061	1.0526e-06	0.00023742	0.49993	0.02913	4.589e-05	4.0833	0.0010134	48.868
8	936	0	0	0	1.1455	3.3715	1.8362	0.0017634	1.3319e-07	9.3012e-05	0.50188	0.028941	5.6394e-05	4.0768	0.0010558	1.1549	3.3726	1.8365	0.0018759	1.3299e-07	9.3012e-05	0.49798	0.029197	5.3301e-05	4.0822	0.0010811	1.1502	3.3721	1.8363	0.0012809	3.3659e-07	0.00018602	0.49993	0.02908	5.1459e-05	4.0816	0.00098096	48.868
9	936	0	0	0	1.1478	3.369	1.8355	0.0012426	8.9976e-08	8.0545e-05	0.50091	0.028998	7.0295e-05	4.0767	0.0013618	1.1528	3.3703	1.8358	0.0019165	8.9945e-08	8.0545e-05	0.49895	0.029115	6.6285e-05	4.0824	0.0014093	1.1503	3.3697	1.8357	0.0011884	1.6359e-07	0.00016109	0.49993	0.029046	3.5148e-05	4.0799	0.0012901	48.868
10	936	0	0	0	1.1489	3.3679	1.8352	0.0021926	8.0316e-08	7.374e-05	0.50042	0.029002	7.1248e-05	4.0784	0.001413	1.1515	3.3692	1.8355	0.0016172	8.0312e-08	7.374e-05	0.49944	0.029066	7.3341e-05	4.0803	0.0014811	1.1502	3.3686	1.8354	0.0017002	1.1844e-07	0.00014748	0.49993	0.029037	5.3593e-05	4.0783	0.0013193	48.868
11	936	0	0	0	1.1493	3.3674	1.8351	0.0024345	7.969e-08	7.2088e-05	0.50018	0.028997	5.9208e-05	4.0772	0.0016039	1.1512	3.3676	1.8351	0.0016348	7.969e-08	7.2088e-05	0.49969	0.0291	5.0953e-05	4.0783	0.0016668	1.1503	3.3675	1.8351	0.0013721	1.0953e-07	0.00014418	0.49993	0.029007	5.3332e-05	4.0785	0.0015487	48.868
12	936	0	0	0	1.1496	3.3668	1.8349	0.0015511	8.0374e-08	7.0606e-05	0.50005	0.029017	4.9408e-05	4.0767	0.0016051	1.1509	3.3664	1.8348	0.0016576	8.0375e-08	7.0606e-05	0.49981	0.029041	3.7619e-05	4.0788	0.0015896	1.1503	3.3666	1.8348	0.0012546	1.078e-07	0.00014121	0.49993	0.029032	5.4935e-05	4.0786	0.0014158	48.868
13	936	0	0	0	1.1497	3.3662	1.8347	0.001077	8.0217e-08	7.0719e-05	0.49999	0.028981	3.6079e-05	4.077	0.0011088	1.1507	3.3676	1.8351	0.0021635	8.0218e-08	7.0719e-05	0.49987	0.029027	0.00011212	4.078	0.0014733	1.1502	3.3669	1.8349	0.0011176	1.0728e-07	0.00014144	0.49993	0.029047	4.0567e-05	4.0779	0.0012044	48.868
14	936	0	0	0	1.1497	3.366	1.8347	0.001208	8.0522e-08	6.9922e-05	0.49996	0.029	8.3458e-05	4.0764	0.0013907	1.1505	3.3671	1.835	0.0021889	8.0523e-08	6.9922e-05	0.4999	0.029038	5.2688e-05	4.0783	0.0015604	1.1501	3.3666	1.8348	0.0014144	1.0691e-07	0.00013984	0.49993	0.029026	6.3503e-05	4.0767	0.0013935	48.868
15	936	0	0	0	1.1501	3.3669	1.8349	0.0017941	8.024e-08	6.997e-05	0.49995	0.029046	8.2167e-05	4.077	0.0011884	1.1501	3.3664	1.8348	0.0015739	8.0239e-08	6.997e-05	0.49992	0.029012	5.2963e-05	4.0786	0.0014878	1.1501	3.3667	1.8348	0.0013325	1.0694e-07	0.00013994	0.49993	0.029001	5.1414e-05	4.0766	0.0012975	48.868
16	936	0	0	0	1.1502	3.3671	1.835	0.0023845	8.0209e-08	7.0402e-05	0.49994	0.029038	7.1933e-05	4.0782	0.0016097	1.15	3.3669	1.8349	0.0016861	8.0209e-08	7.0402e-05	0.49993	0.029035	6.5978e-05	4.0771	0.0017046	1.1501	3.367	1.8349	0.0017787	1.0747e-07	0.0001408	0.49993	0.029019	6.6022e-05	4.0774	0.0016266	48.868
17	936	0	0	0	1.15	3.3678	1.8352	0.003416	8.0361e-08	7.0129e-05	0.49994	0.029035	7.8025e-05	4.0773	0.0021253	1.1504	3.3666	1.8348	0.0026246	8.0361e-08	7.0129e-05	0.49993	0.029022	0.00010065	4.0795	0.0017877	1.1502	3.3672	1.835	0.0024302	1.0766e-07	0.00014026	0.49993	0.029023	8.7922e-05	4.0782	0.0018704	48.868
18	936	0	0	0	1.1504	3.3671	1.835	0.0022818	8.0191e-08	6.9698e-05	0.49993	0.02902	5.2449e-05	4.0777	0.002223	1.15	3.3677	1.8351	0.0030418	8.0191e-08	6.9698e-05	0.49993	0.029037	7.548e-05	4.0781	0.0015947	1.1502	3.3674	1.8351	0.0022832	1.0561e-07	0.0001394	0.49993	0.029031	7.3534e-05	4.0776	0.001807	48.868
19	936	0	0	0	1.1504	3.3672	1.835	0.0017691	8.0434e-08	6.9458e-05	0.49993	0.029031	7.5502e-05	4.0777	0.0025466	1.1499	3.3683	1.8353	0.0026924	8.0434e-08	6.9458e-05	0.49993	0.029032	9.9695e-05	4.0783	0.0017178	1.1502	3.3677	1.8351	0.0019124	1.0698e-07	0.00013892	0.49993	0.029036	5.8798e-05	4.0773	0.0020618	48.868
20	936	0	0	0	1.15	3.3668	1.8349	0.0022981	8.0661e-08	6.9607e-05	0.49993	0.029021	9.5392e-05	4.077	0.0026905	1.1501	3.3678	1.8351	0.0017742	8.0661e-08	6.9607e-05	0.49993	0.029018	7.191e-05	4.0785	0.0022327	1.1501	3.3673	1.835	0.0015855	1.0702e-07	0.00013921	0.49993	0.029023	6.9483e-05	4.0777	0.0023897	48.868
21	936	0	0	0	1.1502	3.3663	1.8347	0.0019853	8.0542e-08	6.9845e-05	0.49993	0.029033	0.00010553	4.0771	0.0026514	1.15	3.3681	1.8352	0.0018438	8.0542e-08	6.9845e-05	0.49993	0.029038	9.0337e-05	4.0784	0.0023282	1.1501	3.3672	1.835	0.0013795	1.0676e-07	0.00013969	0.49993	0.029017	9.1556e-05	4.079	0.0024415	48.868
22	936	0	0	0	1.1501	3.3665	1.8348	0.0026405	8.0479e-08	6.9661e-05	0.49993	0.029047	0.00012371	4.0774	0.0028145	1.15	3.3663	1.8347	0.0021872	8.0479e-08	6.9661e-05	0.49993	0.029032	4.9117e-05	4.0767	0.0019773	1.1501	3.3664	1.8348	0.0019209	1.0555e-07	0.00013932	0.49993	0.02902	8.0056e-05	4.0767	0.0023766	48.868
23	936	0	0	0	1.1501	3.3675	1.8351	0.0012326	8.0784e-08	6.875e-05	0.49993	0.029041	7.4605e-05	4.0805	0.0026181	1.15	3.3671	1.835	0.001801	8.0784e-08	6.875e-05	0.49993	0.029021	7.0233e-05	4.078	0.0023279	1.15	3.3673	1.835	0.001428	1.066e-07	0.0001375	0.49993	0.029052	7.6894e-05	4.0782	0.002454	48.868
24	936	0	0	0	1.1504	3.3674	1.835	0.0020877	8.0066e-08	7.027e-05	0.49993	0.029039	0.00011122	4.0783	0.0025719	1.1499	3.3665	1.8348	0.0015635	8.0067e-08	7.027e-05	0.49993	0.029021	0.00011702	4.0758	0.0024362	1.1502	3.367	1.8349	0.0012447	1.0699e-07	0.00014054	0.49993	0.029023	7.4698e-05	4.0776	0.0024572	48.868
25	936	0	0	0	1.1503	3.3673	1.835	0.0018217	8.0383e-08	6.9823e-05	0.49993	0.029065	9.7333e-05	4.078	0.0028807	1.15	3.3657	1.8346	0.0014841	8.0383e-08	6.9823e-05	0.49993	0.028991	7.9021e-05	4.0757	0.0022139	1.1501	3.3665	1.8348	0.0013039	1.0774e-07	0.00013965	0.49993	0.029025	0.00010308	4.0774	0.0025047	48.868
