# Supplementary material for: Future Preventive Gene Therapy of Polygenic Diseases from a Population Genetics Perspective
Source: Int J Mol Sci. 2019 Oct 10;20(20):5013. doi: 10.3390/ijms20205013 (PMC6834143; doi:10.3390/ijms20205013)
Supplement: Supplementary file 1 [file ijms-20-05013-s001.zip › SuppFiles/Results/AdmixtureDifferentRisk/Admixture10xDifference/0.01/1/SimulationAllRuns.csv]

Generation	Variants	Editable	AveEditedSNPs	AveEditedEffect	Pop0Effect	Pop0Variance	Pop0SD	Pop0VarianceMultirunSD	Pop0FST	Pop0AFD	Pop0RegFract	Pop0Prev	Pop0PrevSD	Pop0AffectedEffect	Multirun0SD	Pop1Effect	Pop1Variance	Pop1SD	Pop1VarianceMultirunSD	Pop1FST	Pop1AFD	Pop1RegFract	Pop1Prev	Pop1PrevSD	Pop1AffectedEffect	Multirun1SD	CombinedEffect	CombinedVariance	CombinedSD	CombinedVarianceMultirunSD	CombinedFST	CombinedAFD	CombinedRegFract	CombinedPrev	CombinedPrevSD	CombinedAffectedEffect	MultirunCombSD	Baseline Effect
0	936	0	0	0	-0.00037985	3.2745	1.8096	0	0.0064408	0.0065006	1	0.010014	0	3.0982	0	2.2995	3.4216	1.8498	0	0.0027644	0.0065006	0	0.074621	0	4.9148	0	1.1496	4.6705	2.1611	0	0.012882	0.013001	0.5	0.042358	0	4.6975	0	48.868
1	936	0	0	0	1.1492	3.35	1.8303	0	8.4136e-08	6.155e-05	0.5	0.02898	0	4.065	0	1.1497	3.3472	1.8295	0	8.4136e-08	6.155e-05	0.5	0.028797	0	4.0631	0	1.1494	3.3486	1.8299	0	9.9885e-08	0.0001231	0.5	0.028871	0	4.0673	0	48.868
2	936	0	0	0	1.1486	3.3709	1.836	0	8.4076e-08	6.0711e-05	0.5	0.028997	0	4.0835	0	1.1502	3.3704	1.8359	0	8.4075e-08	6.0711e-05	0.5	0.02906	0	4.0813	0	1.1494	3.3706	1.8359	0	1.0519e-07	0.00012142	0.5	0.029036	0	4.0808	0	48.868
3	936	0	0	0	1.1498	3.3718	1.8362	0	8.4176e-08	6.0269e-05	0.5	0.029089	0	4.0776	0	1.1497	3.3681	1.8352	0	8.4174e-08	6.0269e-05	0.5	0.028994	0	4.0797	0	1.1498	3.37	1.8357	0	1.0084e-07	0.00012054	0.5	0.029041	0	4.0787	0	48.868
4	936	0	0	0	1.1498	3.37	1.8358	0	8.3186e-08	6.3356e-05	0.5	0.029076	0	4.0801	0	1.1496	3.3706	1.8359	0	8.3187e-08	6.3356e-05	0.5	0.02896	0	4.0828	0	1.1497	3.3703	1.8358	0	9.8545e-08	0.00012671	0.5	0.028997	0	4.0764	0	48.868
5	936	0	0	0	1.1489	3.3661	1.8347	0	8.5148e-08	5.8891e-05	0.5	0.029031	0	4.0721	0	1.1487	3.37	1.8358	0	8.5146e-08	5.8891e-05	0.5	0.028969	0	4.075	0	1.1488	3.3681	1.8352	0	9.8628e-08	0.00011778	0.5	0.029018	0	4.0761	0	48.868
6	936	0	0	0	1.1479	3.3642	1.8342	0	8.5032e-08	5.8514e-05	0.5	0.028948	0	4.0741	0	1.1485	3.3685	1.8353	0	8.5031e-08	5.8514e-05	0.5	0.029127	0	4.077	0	1.1482	3.3664	1.8348	0	9.9966e-08	0.00011703	0.5	0.028943	0	4.0759	0	48.868
7	936	0	0	0	1.1475	3.366	1.8347	0	8.5142e-08	5.8346e-05	0.5	0.029015	0	4.0814	0	1.1478	3.3642	1.8342	0	8.5143e-08	5.8346e-05	0.5	0.028918	0	4.0764	0	1.1476	3.3651	1.8344	0	1.0045e-07	0.00011669	0.5	0.028938	0	4.0758	0	48.868
8	936	0	0	0	1.1477	3.3658	1.8346	0	8.2551e-08	6.4286e-05	0.5	0.028925	0	4.0754	0	1.1476	3.3676	1.8351	0	8.2551e-08	6.4286e-05	0.5	0.028923	0	4.08	0	1.1477	3.3667	1.8349	0	9.9403e-08	0.00012857	0.5	0.029004	0	4.0756	0	48.868
9	936	0	0	0	1.1469	3.3656	1.8346	0	8.4689e-08	5.8839e-05	0.5	0.028829	0	4.0787	0	1.1485	3.3654	1.8345	0	8.4689e-08	5.8839e-05	0.5	0.028869	0	4.0752	0	1.1477	3.3655	1.8345	0	1.0237e-07	0.00011768	0.5	0.028927	0	4.0768	0	48.868
10	936	0	0	0	1.1478	3.365	1.8344	0	8.4619e-08	6.0258e-05	0.5	0.028916	0	4.0772	0	1.1473	3.3637	1.834	0	8.4619e-08	6.0258e-05	0.5	0.028881	0	4.0796	0	1.1476	3.3644	1.8342	0	1.0168e-07	0.00012052	0.5	0.028908	0	4.0785	0	48.868
11	936	0	0	0	1.1478	3.361	1.8333	0	8.465e-08	5.9781e-05	0.5	0.028814	0	4.0736	0	1.1471	3.3668	1.8349	0	8.4651e-08	5.9781e-05	0.5	0.028933	0	4.0752	0	1.1475	3.3639	1.8341	0	9.7822e-08	0.00011956	0.5	0.028951	0	4.0726	0	48.868
12	936	0	0	0	1.147	3.3645	1.8343	0	8.3545e-08	6.273e-05	0.5	0.029022	0	4.0655	0	1.1464	3.364	1.8341	0	8.3546e-08	6.273e-05	0.5	0.028907	0	4.072	0	1.1467	3.3643	1.8342	0	1.0168e-07	0.00012546	0.5	0.028958	0	4.0726	0	48.868
13	936	0	0	0	1.1467	3.3674	1.835	0	8.3722e-08	6.2172e-05	0.5	0.02889	0	4.075	0	1.1468	3.3661	1.8347	0	8.3723e-08	6.2172e-05	0.5	0.028839	0	4.0822	0	1.1468	3.3667	1.8349	0	1.0292e-07	0.00012434	0.5	0.028953	0	4.0777	0	48.868
14	936	0	0	0	1.147	3.3676	1.8351	0	8.3795e-08	6.2994e-05	0.5	0.028966	0	4.0815	0	1.1462	3.3671	1.835	0	8.3795e-08	6.2994e-05	0.5	0.028944	0	4.0711	0	1.1466	3.3674	1.835	0	1.0181e-07	0.00012599	0.5	0.029032	0	4.0725	0	48.868
15	936	0	0	0	1.1452	3.37	1.8358	0	8.4156e-08	6.0628e-05	0.5	0.028971	0	4.076	0	1.1456	3.3671	1.835	0	8.4158e-08	6.0628e-05	0.5	0.028947	0	4.0736	0	1.1454	3.3686	1.8354	0	9.8591e-08	0.00012126	0.5	0.028921	0	4.0768	0	48.868
16	936	0	0	0	1.1464	3.3654	1.8345	0	8.3825e-08	6.0599e-05	0.5	0.028923	0	4.0724	0	1.145	3.3657	1.8346	0	8.3826e-08	6.0599e-05	0.5	0.028878	0	4.0737	0	1.1457	3.3655	1.8345	0	1.0064e-07	0.0001212	0.5	0.028937	0	4.0743	0	48.868
17	936	0	0	0	1.1465	3.3685	1.8353	0	8.3771e-08	6.0537e-05	0.5	0.028941	0	4.0766	0	1.146	3.367	1.8349	0	8.377e-08	6.0538e-05	0.5	0.028985	0	4.0699	0	1.1463	3.3677	1.8351	0	1.0009e-07	0.00012107	0.5	0.028961	0	4.0745	0	48.868
18	936	0	0	0	1.1459	3.3653	1.8345	0	8.371e-08	6.2375e-05	0.5	0.028919	0	4.0742	0	1.1457	3.3681	1.8352	0	8.3709e-08	6.2375e-05	0.5	0.028924	0	4.0763	0	1.1458	3.3667	1.8349	0	1.0158e-07	0.00012475	0.5	0.028934	0	4.0719	0	48.868
19	936	0	0	0	1.1461	3.3681	1.8352	0	8.4979e-08	5.764e-05	0.5	0.029004	0	4.0769	0	1.1465	3.3648	1.8343	0	8.498e-08	5.764e-05	0.5	0.02887	0	4.0752	0	1.1463	3.3665	1.8348	0	1.0065e-07	0.00011528	0.5	0.028904	0	4.0779	0	48.868
20	936	0	0	0	1.1466	3.3687	1.8354	0	8.4692e-08	5.8697e-05	0.5	0.028971	0	4.0761	0	1.146	3.3652	1.8344	0	8.4692e-08	5.8697e-05	0.5	0.028798	0	4.0768	0	1.1463	3.3669	1.8349	0	1.0044e-07	0.00011739	0.5	0.029007	0	4.0805	0	48.868
21	936	0	0	0	1.147	3.3696	1.8356	0	8.4883e-08	5.9732e-05	0.5	0.02897	0	4.082	0	1.1455	3.3683	1.8353	0	8.4883e-08	5.9732e-05	0.5	0.0289	0	4.0703	0	1.1463	3.3689	1.8355	0	9.9002e-08	0.00011946	0.5	0.028995	0	4.0764	0	48.868
22	936	0	0	0	1.1458	3.3683	1.8353	0	8.4917e-08	5.8339e-05	0.5	0.028895	0	4.0771	0	1.1475	3.3707	1.8359	0	8.4919e-08	5.8339e-05	0.5	0.029068	0	4.0763	0	1.1467	3.3695	1.8356	0	1.0088e-07	0.00011668	0.5	0.028932	0	4.0789	0	48.868
23	936	0	0	0	1.1457	3.3699	1.8357	0	8.4151e-08	6.094e-05	0.5	0.028942	0	4.073	0	1.1448	3.3659	1.8346	0	8.4151e-08	6.094e-05	0.5	0.028863	0	4.0713	0	1.1452	3.3679	1.8352	0	1.0117e-07	0.00012188	0.5	0.028837	0	4.0734	0	48.868
24	936	0	0	0	1.146	3.3667	1.8348	0	8.4393e-08	5.9213e-05	0.5	0.028826	0	4.0725	0	1.1454	3.3688	1.8354	0	8.4394e-08	5.9213e-05	0.5	0.028976	0	4.0781	0	1.1457	3.3677	1.8351	0	1.0446e-07	0.00011843	0.5	0.028975	0	4.0747	0	48.868
25	936	0	0	0	1.1453	3.3688	1.8354	0	8.4109e-08	6.1339e-05	0.5	0.028988	0	4.0773	0	1.1449	3.3664	1.8348	0	8.4109e-08	6.1339e-05	0.5	0.028853	0	4.0751	0	1.1451	3.3676	1.8351	0	1.0005e-07	0.00012268	0.5	0.028979	0	4.0747	0	48.868
0	936	0	0	0	-0.00067571	3.2744	1.8095	0	0.006442	0.0065022	1	0.0099317	0	3.1021	0	2.2995	3.4187	1.849	0	0.0027651	0.0065022	0	0.074773	0	4.9138	0	1.1494	4.6693	2.1609	0	0.012885	0.013004	0.5	0.042306	0	4.7017	0	48.868
1	936	0	0	0	1.1504	3.3483	1.8298	0	8.5009e-08	5.869e-05	0.5	0.028781	0	4.0675	0	1.1506	3.3483	1.8298	0	8.5007e-08	5.869e-05	0.5	0.028798	0	4.067	0	1.1505	3.3483	1.8298	0	1.0061e-07	0.00011738	0.5	0.02884	0	4.0639	0	48.868
2	936	0	0	0	1.1504	3.3717	1.8362	0	8.4777e-08	5.9162e-05	0.5	0.029065	0	4.0786	0	1.1504	3.3725	1.8364	0	8.4778e-08	5.9162e-05	0.5	0.029093	0	4.0816	0	1.1504	3.3721	1.8363	0	1.02e-07	0.00011832	0.5	0.029036	0	4.0788	0	48.868
3	936	0	0	0	1.1504	3.3689	1.8354	0	8.4188e-08	6.1408e-05	0.5	0.028941	0	4.0752	0	1.1504	3.3672	1.835	0	8.4189e-08	6.1408e-05	0.5	0.029037	0	4.0776	0	1.1504	3.368	1.8352	0	1.017e-07	0.00012282	0.5	0.029009	0	4.0732	0	48.868
4	936	0	0	0	1.15	3.3656	1.8345	0	8.3926e-08	6.2573e-05	0.5	0.028975	0	4.0775	0	1.149	3.3669	1.8349	0	8.3924e-08	6.2573e-05	0.5	0.028932	0	4.078	0	1.1495	3.3662	1.8347	0	9.7503e-08	0.00012515	0.5	0.029051	0	4.0758	0	48.868
5	936	0	0	0	1.1494	3.3679	1.8352	0	8.3996e-08	6.0876e-05	0.5	0.029089	0	4.0727	0	1.1503	3.3661	1.8347	0	8.3995e-08	6.0876e-05	0.5	0.028954	0	4.0735	0	1.1498	3.367	1.8349	0	1.0138e-07	0.00012175	0.5	0.02903	0	4.0757	0	48.868
6	936	0	0	0	1.1498	3.3682	1.8353	0	8.4344e-08	5.9591e-05	0.5	0.029041	0	4.0798	0	1.1489	3.3653	1.8345	0	8.4344e-08	5.9591e-05	0.5	0.029103	0	4.0846	0	1.1494	3.3668	1.8349	0	1.0372e-07	0.00011918	0.5	0.029011	0	4.0795	0	48.868
7	936	0	0	0	1.1508	3.3679	1.8352	0	8.3788e-08	6.1472e-05	0.5	0.029059	0	4.0776	0	1.1479	3.3662	1.8347	0	8.3786e-08	6.1472e-05	0.5	0.028987	0	4.0734	0	1.1493	3.3671	1.835	0	1.0173e-07	0.00012294	0.5	0.028992	0	4.0798	0	48.868
8	936	0	0	0	1.1493	3.3645	1.8343	0	8.4179e-08	5.9931e-05	0.5	0.028947	0	4.0707	0	1.1493	3.3658	1.8346	0	8.4181e-08	5.9931e-05	0.5	0.029078	0	4.0796	0	1.1493	3.3652	1.8344	0	9.9756e-08	0.00011986	0.5	0.029014	0	4.0753	0	48.868
9	936	0	0	0	1.1481	3.3659	1.8346	0	8.4741e-08	6.1022e-05	0.5	0.02897	0	4.0728	0	1.1492	3.3647	1.8343	0	8.4741e-08	6.1022e-05	0.5	0.029057	0	4.0745	0	1.1486	3.3653	1.8345	0	1.0009e-07	0.00012204	0.5	0.028992	0	4.0735	0	48.868
10	936	0	0	0	1.1482	3.3681	1.8352	0	8.4743e-08	5.8757e-05	0.5	0.028991	0	4.0761	0	1.1493	3.3637	1.834	0	8.4744e-08	5.8757e-05	0.5	0.028904	0	4.0736	0	1.1488	3.3659	1.8346	0	1.0243e-07	0.00011751	0.5	0.028984	0	4.0758	0	48.868
11	936	0	0	0	1.1477	3.3657	1.8346	0	8.4555e-08	5.9289e-05	0.5	0.028893	0	4.0764	0	1.1487	3.3684	1.8353	0	8.4555e-08	5.9289e-05	0.5	0.029053	0	4.0764	0	1.1482	3.3671	1.835	0	1.002e-07	0.00011858	0.5	0.029002	0	4.078	0	48.868
12	936	0	0	0	1.148	3.368	1.8352	0	8.446e-08	6.0182e-05	0.5	0.028968	0	4.0795	0	1.1491	3.3687	1.8354	0	8.446e-08	6.0182e-05	0.5	0.028975	0	4.078	0	1.1486	3.3683	1.8353	0	1.0183e-07	0.00012036	0.5	0.028954	0	4.0774	0	48.868
13	936	0	0	0	1.1488	3.3676	1.8351	0	8.4027e-08	6.1962e-05	0.5	0.029028	0	4.0775	0	1.1484	3.3667	1.8349	0	8.403e-08	6.1962e-05	0.5	0.02892	0	4.0724	0	1.1486	3.3672	1.835	0	1.0449e-07	0.00012392	0.5	0.02899	0	4.0764	0	48.868
14	936	0	0	0	1.1479	3.3648	1.8343	0	8.4521e-08	5.9085e-05	0.5	0.029018	0	4.0747	0	1.1485	3.3668	1.8349	0	8.4521e-08	5.9085e-05	0.5	0.028897	0	4.077	0	1.1482	3.3658	1.8346	0	1.0304e-07	0.00011817	0.5	0.029053	0	4.0766	0	48.868
15	936	0	0	0	1.1494	3.3631	1.8339	0	8.4317e-08	6.0673e-05	0.5	0.02888	0	4.0782	0	1.1472	3.364	1.8341	0	8.4314e-08	6.0673e-05	0.5	0.02882	0	4.0701	0	1.1483	3.3636	1.834	0	1.0286e-07	0.00012135	0.5	0.028921	0	4.0737	0	48.868
16	936	0	0	0	1.1489	3.3634	1.834	0	8.4128e-08	6.0942e-05	0.5	0.028968	0	4.0768	0	1.1491	3.3644	1.8342	0	8.4129e-08	6.0942e-05	0.5	0.029017	0	4.0702	0	1.149	3.3639	1.8341	0	9.7183e-08	0.00012188	0.5	0.028928	0	4.0763	0	48.868
17	936	0	0	0	1.1494	3.3644	1.8342	0	8.3143e-08	6.2185e-05	0.5	0.028964	0	4.0773	0	1.1488	3.3635	1.834	0	8.3143e-08	6.2185e-05	0.5	0.028958	0	4.0728	0	1.1491	3.3639	1.8341	0	9.897e-08	0.00012437	0.5	0.029055	0	4.0761	0	48.868
18	936	0	0	0	1.1484	3.3667	1.8349	0	8.4136e-08	5.9397e-05	0.5	0.028937	0	4.0808	0	1.1495	3.3651	1.8344	0	8.4135e-08	5.9397e-05	0.5	0.028941	0	4.0716	0	1.149	3.3659	1.8346	0	1.0275e-07	0.00011879	0.5	0.029033	0	4.0759	0	48.868
19	936	0	0	0	1.1499	3.3676	1.8351	0	8.3473e-08	6.2807e-05	0.5	0.029073	0	4.0803	0	1.1497	3.3659	1.8346	0	8.3472e-08	6.2807e-05	0.5	0.029021	0	4.0714	0	1.1498	3.3668	1.8349	0	1.0225e-07	0.00012561	0.5	0.029006	0	4.0808	0	48.868
20	936	0	0	0	1.1496	3.3686	1.8354	0	8.3702e-08	6.1559e-05	0.5	0.029033	0	4.0759	0	1.1487	3.367	1.8349	0	8.3701e-08	6.1559e-05	0.5	0.028971	0	4.0756	0	1.1491	3.3678	1.8352	0	1.0057e-07	0.00012312	0.5	0.029057	0	4.074	0	48.868
21	936	0	0	0	1.1479	3.3679	1.8352	0	8.3406e-08	6.2523e-05	0.5	0.028991	0	4.0802	0	1.1494	3.3677	1.8351	0	8.3407e-08	6.2523e-05	0.5	0.028994	0	4.0734	0	1.1486	3.3678	1.8352	0	1.0119e-07	0.00012505	0.5	0.029001	0	4.0747	0	48.868
22	936	0	0	0	1.1487	3.3709	1.836	0	8.4243e-08	5.9572e-05	0.5	0.029109	0	4.0805	0	1.1479	3.3685	1.8353	0	8.4242e-08	5.9572e-05	0.5	0.028951	0	4.0778	0	1.1483	3.3697	1.8357	0	9.9927e-08	0.00011914	0.5	0.028994	0	4.0777	0	48.868
23	936	0	0	0	1.1483	3.3684	1.8353	0	8.5315e-08	5.8826e-05	0.5	0.028904	0	4.0804	0	1.1472	3.3665	1.8348	0	8.5315e-08	5.8826e-05	0.5	0.028889	0	4.0791	0	1.1478	3.3674	1.8351	0	9.8148e-08	0.00011765	0.5	0.029	0	4.0765	0	48.868
24	936	0	0	0	1.1469	3.3668	1.8349	0	8.4441e-08	5.9694e-05	0.5	0.029018	0	4.0715	0	1.1478	3.3668	1.8349	0	8.4439e-08	5.9694e-05	0.5	0.028927	0	4.075	0	1.1473	3.3668	1.8349	0	1.0253e-07	0.00011939	0.5	0.028922	0	4.0776	0	48.868
25	936	0	0	0	1.1493	3.3693	1.8356	0	8.4983e-08	5.9057e-05	0.5	0.028948	0	4.0847	0	1.1478	3.3641	1.8342	0	8.4983e-08	5.9057e-05	0.5	0.028918	0	4.0764	0	1.1486	3.3667	1.8349	0	9.7146e-08	0.00011811	0.5	0.028996	0	4.0767	0	48.868
0	936	0	0	0	0.00178	3.2752	1.8097	0	0.006442	0.0065027	1	0.010059	0	3.0956	0	2.2995	3.4229	1.8501	0	0.0027651	0.0065027	0	0.074673	0	4.9115	0	1.1506	4.6689	2.1608	0	0.012885	0.013005	0.5	0.042444	0	4.6987	0	48.868
1	936	0	0	0	1.1499	3.3491	1.8301	0	8.4735e-08	5.9864e-05	0.5	0.028836	0	4.067	0	1.151	3.3486	1.8299	0	8.4734e-08	5.9864e-05	0.5	0.028799	0	4.0699	0	1.1505	3.3489	1.83	0	1.0212e-07	0.00011973	0.5	0.028845	0	4.067	0	48.868
2	936	0	0	0	1.1501	3.3729	1.8365	0	8.5574e-08	5.7591e-05	0.5	0.029053	0	4.0843	0	1.1501	3.3738	1.8368	0	8.5575e-08	5.7591e-05	0.5	0.029092	0	4.0799	0	1.1501	3.3733	1.8367	0	1.012e-07	0.00011518	0.5	0.029063	0	4.0834	0	48.868
3	936	0	0	0	1.1492	3.3704	1.8359	0	8.4294e-08	6.0542e-05	0.5	0.028937	0	4.085	0	1.149	3.3735	1.8367	0	8.4293e-08	6.0542e-05	0.5	0.029132	0	4.0838	0	1.1491	3.3719	1.8363	0	9.859e-08	0.00012108	0.5	0.029066	0	4.0828	0	48.868
4	936	0	0	0	1.1481	3.3697	1.8357	0	8.4322e-08	6.005e-05	0.5	0.029074	0	4.0774	0	1.1483	3.37	1.8357	0	8.4322e-08	6.005e-05	0.5	0.029105	0	4.0777	0	1.1482	3.3698	1.8357	0	1.0062e-07	0.0001201	0.5	0.029024	0	4.0759	0	48.868
5	936	0	0	0	1.1483	3.3683	1.8353	0	8.4014e-08	6.0668e-05	0.5	0.029038	0	4.0725	0	1.1478	3.3683	1.8353	0	8.4013e-08	6.0668e-05	0.5	0.028915	0	4.0794	0	1.148	3.3683	1.8353	0	1.0015e-07	0.00012134	0.5	0.028995	0	4.0783	0	48.868
6	936	0	0	0	1.1481	3.3688	1.8354	0	8.4453e-08	6.0123e-05	0.5	0.029136	0	4.0845	0	1.1491	3.3675	1.8351	0	8.4455e-08	6.0123e-05	0.5	0.028924	0	4.0734	0	1.1486	3.3682	1.8353	0	9.9124e-08	0.00012025	0.5	0.028989	0	4.0806	0	48.868
7	936	0	0	0	1.1484	3.3674	1.835	0	8.481e-08	5.974e-05	0.5	0.028914	0	4.0759	0	1.1492	3.3691	1.8355	0	8.481e-08	5.974e-05	0.5	0.029	0	4.0808	0	1.1488	3.3682	1.8353	0	1.03e-07	0.00011948	0.5	0.028948	0	4.0768	0	48.868
8	936	0	0	0	1.1486	3.3647	1.8343	0	8.4266e-08	5.9967e-05	0.5	0.028937	0	4.0744	0	1.1487	3.3673	1.835	0	8.4265e-08	5.9967e-05	0.5	0.028922	0	4.0804	0	1.1487	3.366	1.8347	0	9.9905e-08	0.00011993	0.5	0.028972	0	4.0773	0	48.868
9	936	0	0	0	1.1484	3.3674	1.8351	0	8.4495e-08	6.0471e-05	0.5	0.028908	0	4.0823	0	1.1495	3.3667	1.8349	0	8.4496e-08	6.0471e-05	0.5	0.029029	0	4.0746	0	1.149	3.3671	1.835	0	9.9257e-08	0.00012094	0.5	0.029039	0	4.0787	0	48.868
10	936	0	0	0	1.1494	3.3656	1.8346	0	8.4499e-08	5.9959e-05	0.5	0.029013	0	4.0763	0	1.1502	3.3656	1.8346	0	8.4499e-08	5.9959e-05	0.5	0.029063	0	4.0771	0	1.1498	3.3656	1.8346	0	9.7919e-08	0.00011992	0.5	0.029094	0	4.0732	0	48.868
11	936	0	0	0	1.1493	3.3667	1.8349	0	8.435e-08	5.9918e-05	0.5	0.028945	0	4.0848	0	1.1505	3.3625	1.8337	0	8.4351e-08	5.9918e-05	0.5	0.028981	0	4.0755	0	1.1499	3.3646	1.8343	0	9.9745e-08	0.00011984	0.5	0.028994	0	4.0743	0	48.868
12	936	0	0	0	1.1504	3.3664	1.8348	0	8.496e-08	5.7808e-05	0.5	0.029013	0	4.0815	0	1.1497	3.3645	1.8343	0	8.4959e-08	5.7808e-05	0.5	0.028929	0	4.0727	0	1.1501	3.3655	1.8345	0	1.0358e-07	0.00011562	0.5	0.029073	0	4.078	0	48.868
13	936	0	0	0	1.1502	3.3659	1.8346	0	8.4369e-08	6.0358e-05	0.5	0.029078	0	4.0753	0	1.15	3.3658	1.8346	0	8.4368e-08	6.0358e-05	0.5	0.029018	0	4.0759	0	1.1501	3.3658	1.8346	0	1.0209e-07	0.00012072	0.5	0.028944	0	4.0803	0	48.868
14	936	0	0	0	1.1511	3.3661	1.8347	0	8.4904e-08	5.92e-05	0.5	0.029015	0	4.0757	0	1.1496	3.3658	1.8346	0	8.4905e-08	5.92e-05	0.5	0.028992	0	4.0753	0	1.1504	3.3659	1.8346	0	9.965e-08	0.0001184	0.5	0.029037	0	4.078	0	48.868
15	936	0	0	0	1.1515	3.3664	1.8348	0	8.4192e-08	6.1126e-05	0.5	0.029055	0	4.0724	0	1.1493	3.3646	1.8343	0	8.4191e-08	6.1126e-05	0.5	0.029006	0	4.0735	0	1.1504	3.3655	1.8345	0	9.7598e-08	0.00012225	0.5	0.02905	0	4.073	0	48.868
16	936	0	0	0	1.1518	3.3686	1.8354	0	8.3772e-08	6.2971e-05	0.5	0.029075	0	4.0792	0	1.1513	3.3636	1.834	0	8.3771e-08	6.2971e-05	0.5	0.029019	0	4.0743	0	1.1516	3.3661	1.8347	0	9.9304e-08	0.00012594	0.5	0.029021	0	4.0774	0	48.868
17	936	0	0	0	1.1522	3.3673	1.835	0	8.422e-08	6.0761e-05	0.5	0.029104	0	4.0758	0	1.1514	3.366	1.8347	0	8.4219e-08	6.0761e-05	0.5	0.029035	0	4.0813	0	1.1518	3.3666	1.8348	0	9.9741e-08	0.00012152	0.5	0.029073	0	4.0778	0	48.868
18	936	0	0	0	1.1508	3.3664	1.8348	0	8.383e-08	6.1496e-05	0.5	0.028993	0	4.0761	0	1.1512	3.3698	1.8357	0	8.3829e-08	6.1496e-05	0.5	0.029068	0	4.0793	0	1.151	3.3681	1.8352	0	9.8675e-08	0.00012299	0.5	0.029056	0	4.079	0	48.868
19	936	0	0	0	1.1523	3.3694	1.8356	0	8.4895e-08	5.9151e-05	0.5	0.029081	0	4.0829	0	1.1513	3.3693	1.8356	0	8.4895e-08	5.9151e-05	0.5	0.029007	0	4.0771	0	1.1518	3.3693	1.8356	0	1.0289e-07	0.0001183	0.5	0.029062	0	4.0831	0	48.868
20	936	0	0	0	1.1512	3.371	1.836	0	8.4622e-08	6.0138e-05	0.5	0.029189	0	4.087	0	1.1513	3.3657	1.8346	0	8.4622e-08	6.0138e-05	0.5	0.029027	0	4.0764	0	1.1512	3.3683	1.8353	0	1.01e-07	0.00012028	0.5	0.029087	0	4.0818	0	48.868
21	936	0	0	0	1.1504	3.3667	1.8349	0	8.482e-08	5.8603e-05	0.5	0.029049	0	4.0753	0	1.1501	3.3672	1.835	0	8.4818e-08	5.8603e-05	0.5	0.02902	0	4.0771	0	1.1502	3.3669	1.8349	0	1.0213e-07	0.00011721	0.5	0.029061	0	4.0758	0	48.868
22	936	0	0	0	1.1503	3.3687	1.8354	0	8.4853e-08	5.963e-05	0.5	0.029043	0	4.0742	0	1.1496	3.3661	1.8347	0	8.4853e-08	5.963e-05	0.5	0.02899	0	4.0776	0	1.15	3.3674	1.835	0	1.0186e-07	0.00011926	0.5	0.029094	0	4.0766	0	48.868
23	936	0	0	0	1.1495	3.3654	1.8345	0	8.5742e-08	5.6974e-05	0.5	0.029059	0	4.0792	0	1.1495	3.3676	1.8351	0	8.5741e-08	5.6974e-05	0.5	0.029085	0	4.0778	0	1.1495	3.3665	1.8348	0	1.0007e-07	0.00011395	0.5	0.028957	0	4.0793	0	48.868
24	936	0	0	0	1.1508	3.3647	1.8343	0	8.3827e-08	6.1511e-05	0.5	0.029029	0	4.0789	0	1.1512	3.3655	1.8345	0	8.3827e-08	6.1511e-05	0.5	0.029043	0	4.0794	0	1.151	3.3651	1.8344	0	1.0089e-07	0.00012302	0.5	0.029041	0	4.0774	0	48.868
25	936	0	0	0	1.1501	3.3636	1.834	0	8.43e-08	6.0664e-05	0.5	0.028924	0	4.0733	0	1.1514	3.3652	1.8344	0	8.4301e-08	6.0664e-05	0.5	0.029008	0	4.0757	0	1.1508	3.3644	1.8342	0	9.9746e-08	0.00012133	0.5	0.029024	0	4.0752	0	48.868
0	936	0	0	0	0.00098478	3.2785	1.8107	0	0.006442	0.0065019	1	0.010023	0	3.097	0	2.3001	3.4198	1.8493	0	0.0027651	0.0065019	0	0.074823	0	4.9112	0	1.1505	4.6705	2.1611	0	0.012885	0.013004	0.5	0.042372	0	4.6979	0	48.868
1	936	0	0	0	1.1517	3.3463	1.8293	0	8.5077e-08	5.841e-05	0.5	0.028868	0	4.0671	0	1.15	3.351	1.8306	0	8.5076e-08	5.841e-05	0.5	0.028879	0	4.0613	0	1.1509	3.3487	1.8299	0	9.8551e-08	0.00011682	0.5	0.028871	0	4.0663	0	48.868
2	936	0	0	0	1.1512	3.3714	1.8361	0	8.4525e-08	6.0223e-05	0.5	0.02907	0	4.0808	0	1.1507	3.3695	1.8356	0	8.4525e-08	6.0223e-05	0.5	0.029026	0	4.0843	0	1.151	3.3704	1.8359	0	1.0037e-07	0.00012045	0.5	0.029133	0	4.0795	0	48.868
3	936	0	0	0	1.1515	3.3692	1.8355	0	8.3915e-08	6.0758e-05	0.5	0.029043	0	4.0768	0	1.1504	3.3674	1.835	0	8.3915e-08	6.0758e-05	0.5	0.029103	0	4.0725	0	1.151	3.3683	1.8353	0	1.017e-07	0.00012152	0.5	0.028997	0	4.0787	0	48.868
4	936	0	0	0	1.1513	3.3659	1.8347	0	8.4307e-08	6.0086e-05	0.5	0.029096	0	4.0754	0	1.151	3.3702	1.8358	0	8.4308e-08	6.0086e-05	0.5	0.029046	0	4.0843	0	1.1512	3.3681	1.8352	0	1.0549e-07	0.00012017	0.5	0.029033	0	4.0795	0	48.868
5	936	0	0	0	1.1506	3.3691	1.8355	0	8.2314e-08	6.5002e-05	0.5	0.029038	0	4.0779	0	1.1503	3.3659	1.8346	0	8.2314e-08	6.5002e-05	0.5	0.029073	0	4.0724	0	1.1504	3.3675	1.8351	0	1.01e-07	0.00013	0.5	0.02904	0	4.0792	0	48.868
6	936	0	0	0	1.1511	3.3691	1.8355	0	8.5004e-08	5.8443e-05	0.5	0.02905	0	4.083	0	1.15	3.3693	1.8356	0	8.5003e-08	5.8443e-05	0.5	0.029141	0	4.0789	0	1.1505	3.3692	1.8355	0	9.9705e-08	0.00011689	0.5	0.028999	0	4.0763	0	48.868
7	936	0	0	0	1.1513	3.3657	1.8346	0	8.4424e-08	6.0054e-05	0.5	0.029	0	4.0794	0	1.1501	3.3694	1.8356	0	8.4422e-08	6.0054e-05	0.5	0.029046	0	4.0768	0	1.1507	3.3676	1.8351	0	1.0169e-07	0.00012011	0.5	0.02905	0	4.0762	0	48.868
8	936	0	0	0	1.1514	3.3647	1.8343	0	8.328e-08	6.3094e-05	0.5	0.029103	0	4.0776	0	1.1506	3.3678	1.8352	0	8.328e-08	6.3094e-05	0.5	0.029104	0	4.0777	0	1.151	3.3662	1.8347	0	9.909e-08	0.00012619	0.5	0.029095	0	4.0782	0	48.868
9	936	0	0	0	1.1506	3.3672	1.835	0	8.3918e-08	6.1622e-05	0.5	0.029	0	4.0811	0	1.1507	3.3668	1.8349	0	8.3917e-08	6.1622e-05	0.5	0.02906	0	4.0721	0	1.1506	3.367	1.8349	0	1.0054e-07	0.00012324	0.5	0.028993	0	4.0748	0	48.868
10	936	0	0	0	1.1502	3.3671	1.835	0	8.263e-08	6.2478e-05	0.5	0.029084	0	4.0792	0	1.1509	3.364	1.8341	0	8.2631e-08	6.2478e-05	0.5	0.028907	0	4.0749	0	1.1506	3.3656	1.8345	0	1.0425e-07	0.00012496	0.5	0.029021	0	4.0751	0	48.868
11	936	0	0	0	1.1497	3.367	1.8349	0	8.5671e-08	5.706e-05	0.5	0.028962	0	4.0815	0	1.1504	3.3652	1.8344	0	8.5671e-08	5.706e-05	0.5	0.029003	0	4.0741	0	1.1501	3.3661	1.8347	0	1.0098e-07	0.00011412	0.5	0.02906	0	4.0741	0	48.868
12	936	0	0	0	1.1507	3.3667	1.8349	0	8.5013e-08	5.8485e-05	0.5	0.029016	0	4.0758	0	1.1497	3.3702	1.8358	0	8.5012e-08	5.8485e-05	0.5	0.029041	0	4.0799	0	1.1502	3.3684	1.8353	0	1.0071e-07	0.00011697	0.5	0.029041	0	4.0786	0	48.868
13	936	0	0	0	1.1507	3.3661	1.8347	0	8.4408e-08	5.9838e-05	0.5	0.029018	0	4.0761	0	1.1497	3.3671	1.835	0	8.4409e-08	5.9838e-05	0.5	0.029067	0	4.0781	0	1.1502	3.3666	1.8348	0	1.0145e-07	0.00011968	0.5	0.028974	0	4.0791	0	48.868
14	936	0	0	0	1.1506	3.3655	1.8345	0	8.482e-08	5.9872e-05	0.5	0.028986	0	4.0754	0	1.1505	3.3654	1.8345	0	8.4819e-08	5.9872e-05	0.5	0.029009	0	4.0715	0	1.1506	3.3654	1.8345	0	9.9619e-08	0.00011974	0.5	0.028962	0	4.082	0	48.868
15	936	0	0	0	1.1508	3.3666	1.8348	0	8.4374e-08	6.0432e-05	0.5	0.029014	0	4.0813	0	1.1515	3.3648	1.8343	0	8.4373e-08	6.0432e-05	0.5	0.029002	0	4.08	0	1.1511	3.3657	1.8346	0	9.9667e-08	0.00012086	0.5	0.029025	0	4.0789	0	48.868
16	936	0	0	0	1.1508	3.365	1.8344	0	8.4839e-08	5.896e-05	0.5	0.029041	0	4.0781	0	1.1516	3.3648	1.8343	0	8.484e-08	5.896e-05	0.5	0.028961	0	4.0802	0	1.1512	3.3649	1.8344	0	1.0155e-07	0.00011792	0.5	0.029117	0	4.0768	0	48.868
17	936	0	0	0	1.1515	3.3657	1.8346	0	8.2875e-08	6.364e-05	0.5	0.029078	0	4.0751	0	1.1508	3.3652	1.8344	0	8.2874e-08	6.364e-05	0.5	0.028999	0	4.0794	0	1.1511	3.3654	1.8345	0	1.0182e-07	0.00012728	0.5	0.029024	0	4.0768	0	48.868
18	936	0	0	0	1.1509	3.3684	1.8353	0	8.3627e-08	6.0855e-05	0.5	0.028954	0	4.0805	0	1.151	3.3656	1.8346	0	8.3629e-08	6.0855e-05	0.5	0.029089	0	4.0754	0	1.1509	3.367	1.8349	0	1.0194e-07	0.00012171	0.5	0.029045	0	4.0785	0	48.868
19	936	0	0	0	1.1512	3.3671	1.835	0	8.4549e-08	5.9937e-05	0.5	0.028991	0	4.0803	0	1.1501	3.3625	1.8337	0	8.4549e-08	5.9937e-05	0.5	0.028979	0	4.0778	0	1.1506	3.3648	1.8343	0	9.954e-08	0.00011987	0.5	0.029029	0	4.0802	0	48.868
20	936	0	0	0	1.1512	3.3671	1.835	0	8.3159e-08	6.2537e-05	0.5	0.029085	0	4.0815	0	1.1495	3.3659	1.8346	0	8.3159e-08	6.2537e-05	0.5	0.028964	0	4.0862	0	1.1504	3.3665	1.8348	0	9.8152e-08	0.00012507	0.5	0.029077	0	4.0785	0	48.868
21	936	0	0	0	1.1517	3.3677	1.8351	0	8.4642e-08	6.0089e-05	0.5	0.029134	0	4.0841	0	1.1499	3.3675	1.8351	0	8.4641e-08	6.0089e-05	0.5	0.029039	0	4.0808	0	1.1508	3.3676	1.8351	0	1.0032e-07	0.00012018	0.5	0.029022	0	4.0806	0	48.868
22	936	0	0	0	1.1501	3.3677	1.8351	0	8.4091e-08	6.1798e-05	0.5	0.028984	0	4.079	0	1.1508	3.3695	1.8356	0	8.4091e-08	6.1798e-05	0.5	0.029155	0	4.0806	0	1.1504	3.3686	1.8354	0	1.0251e-07	0.0001236	0.5	0.02908	0	4.0854	0	48.868
23	936	0	0	0	1.1501	3.3682	1.8353	0	8.3604e-08	6.2038e-05	0.5	0.028957	0	4.0797	0	1.1485	3.3669	1.8349	0	8.3604e-08	6.2038e-05	0.5	0.028954	0	4.0804	0	1.1493	3.3675	1.8351	0	9.8738e-08	0.00012408	0.5	0.029008	0	4.0759	0	48.868
24	936	0	0	0	1.1488	3.3695	1.8356	0	8.3873e-08	5.9911e-05	0.5	0.028911	0	4.0808	0	1.149	3.3676	1.8351	0	8.3873e-08	5.9911e-05	0.5	0.028961	0	4.081	0	1.1489	3.3685	1.8354	0	1.0495e-07	0.00011982	0.5	0.029008	0	4.0803	0	48.868
25	936	0	0	0	1.1482	3.3658	1.8346	0	8.4145e-08	6.0385e-05	0.5	0.028913	0	4.0775	0	1.1485	3.3693	1.8356	0	8.4145e-08	6.0385e-05	0.5	0.028992	0	4.0781	0	1.1483	3.3676	1.8351	0	1.0093e-07	0.00012077	0.5	0.02896	0	4.0777	0	48.868
0	936	0	0	0	-0.00027878	3.2759	1.8099	0	0.0064418	0.0065034	1	0.0099741	0	3.092	0	2.2996	3.426	1.8509	0	0.0027649	0.0065034	0	0.074698	0	4.9182	0	1.1497	4.6733	2.1618	0	0.012884	0.013007	0.5	0.042321	0	4.7011	0	48.868
1	936	0	0	0	1.15	3.3504	1.8304	0	8.3412e-08	6.2463e-05	0.5	0.02885	0	4.071	0	1.1493	3.3475	1.8296	0	8.3411e-08	6.2463e-05	0.5	0.028785	0	4.0642	0	1.1497	3.3489	1.83	0	1.0139e-07	0.00012493	0.5	0.028834	0	4.0671	0	48.868
2	936	0	0	0	1.1494	3.3708	1.836	0	8.3604e-08	6.1995e-05	0.5	0.029046	0	4.0794	0	1.1483	3.3719	1.8363	0	8.3604e-08	6.1995e-05	0.5	0.029058	0	4.0817	0	1.1489	3.3714	1.8361	0	1.0096e-07	0.00012399	0.5	0.029024	0	4.0818	0	48.868
3	936	0	0	0	1.1482	3.3688	1.8354	0	8.5315e-08	5.7382e-05	0.5	0.029013	0	4.0818	0	1.1476	3.3701	1.8358	0	8.5315e-08	5.7382e-05	0.5	0.029009	0	4.08	0	1.1479	3.3695	1.8356	0	1.0063e-07	0.00011476	0.5	0.029017	0	4.0783	0	48.868
4	936	0	0	0	1.148	3.3676	1.8351	0	8.4842e-08	5.9296e-05	0.5	0.029036	0	4.0782	0	1.1491	3.3689	1.8355	0	8.4842e-08	5.9296e-05	0.5	0.029075	0	4.0811	0	1.1485	3.3682	1.8353	0	1.001e-07	0.00011859	0.5	0.029046	0	4.076	0	48.868
5	936	0	0	0	1.1484	3.3702	1.8358	0	8.3294e-08	6.2617e-05	0.5	0.029088	0	4.0787	0	1.1489	3.3679	1.8352	0	8.3293e-08	6.2617e-05	0.5	0.028981	0	4.0688	0	1.1487	3.369	1.8355	0	9.788e-08	0.00012523	0.5	0.028954	0	4.0771	0	48.868
6	936	0	0	0	1.1488	3.3683	1.8353	0	8.4665e-08	6.0285e-05	0.5	0.029021	0	4.0771	0	1.1487	3.3677	1.8351	0	8.4664e-08	6.0285e-05	0.5	0.029024	0	4.0771	0	1.1487	3.368	1.8352	0	9.9677e-08	0.00012057	0.5	0.028964	0	4.0771	0	48.868
7	936	0	0	0	1.1484	3.3659	1.8346	0	8.4585e-08	5.9364e-05	0.5	0.028927	0	4.0725	0	1.1492	3.3659	1.8346	0	8.4585e-08	5.9364e-05	0.5	0.028988	0	4.0799	0	1.1488	3.3659	1.8346	0	1.0217e-07	0.00011873	0.5	0.029021	0	4.0764	0	48.868
8	936	0	0	0	1.1491	3.3669	1.8349	0	8.5148e-08	5.84e-05	0.5	0.029018	0	4.0724	0	1.1482	3.3659	1.8346	0	8.5147e-08	5.84e-05	0.5	0.028977	0	4.071	0	1.1487	3.3664	1.8348	0	1.015e-07	0.0001168	0.5	0.028938	0	4.0739	0	48.868
9	936	0	0	0	1.1487	3.3632	1.8339	0	8.4904e-08	5.8895e-05	0.5	0.028941	0	4.0794	0	1.148	3.3689	1.8355	0	8.4902e-08	5.8895e-05	0.5	0.028952	0	4.0736	0	1.1484	3.3661	1.8347	0	1.0154e-07	0.00011779	0.5	0.028905	0	4.0746	0	48.868
10	936	0	0	0	1.1475	3.3659	1.8346	0	8.2197e-08	6.3877e-05	0.5	0.028926	0	4.0789	0	1.1489	3.3649	1.8344	0	8.2197e-08	6.3877e-05	0.5	0.028865	0	4.0788	0	1.1482	3.3654	1.8345	0	1.026e-07	0.00012775	0.5	0.028961	0	4.0767	0	48.868
11	936	0	0	0	1.1487	3.3674	1.835	0	8.561e-08	5.825e-05	0.5	0.028997	0	4.0749	0	1.1474	3.3703	1.8358	0	8.561e-08	5.825e-05	0.5	0.029016	0	4.0772	0	1.1481	3.3688	1.8354	0	1.0081e-07	0.0001165	0.5	0.028967	0	4.0752	0	48.868
12	936	0	0	0	1.1472	3.3665	1.8348	0	8.4339e-08	5.9481e-05	0.5	0.028922	0	4.0724	0	1.1476	3.3708	1.836	0	8.4339e-08	5.9481e-05	0.5	0.028989	0	4.0783	0	1.1474	3.3686	1.8354	0	1.0191e-07	0.00011896	0.5	0.029033	0	4.0755	0	48.868
13	936	0	0	0	1.1482	3.3683	1.8353	0	8.4413e-08	5.9624e-05	0.5	0.029022	0	4.0767	0	1.1481	3.3648	1.8343	0	8.4412e-08	5.9624e-05	0.5	0.028963	0	4.0812	0	1.1481	3.3665	1.8348	0	9.9271e-08	0.00011925	0.5	0.028923	0	4.0793	0	48.868
14	936	0	0	0	1.1494	3.3678	1.8352	0	8.3069e-08	6.246e-05	0.5	0.029067	0	4.0784	0	1.1488	3.3654	1.8345	0	8.307e-08	6.246e-05	0.5	0.029044	0	4.0724	0	1.1491	3.3666	1.8348	0	9.9975e-08	0.00012492	0.5	0.029024	0	4.0772	0	48.868
15	936	0	0	0	1.1489	3.3625	1.8337	0	8.3984e-08	6.0239e-05	0.5	0.028835	0	4.0732	0	1.1496	3.3679	1.8352	0	8.3986e-08	6.0239e-05	0.5	0.029085	0	4.0797	0	1.1493	3.3652	1.8344	0	1.026e-07	0.00012048	0.5	0.02898	0	4.0776	0	48.868
16	936	0	0	0	1.149	3.3681	1.8352	0	8.3798e-08	6.2058e-05	0.5	0.029026	0	4.0848	0	1.1488	3.3651	1.8344	0	8.3799e-08	6.2058e-05	0.5	0.028856	0	4.0778	0	1.1489	3.3666	1.8348	0	1.0116e-07	0.00012412	0.5	0.029044	0	4.075	0	48.868
17	936	0	0	0	1.1473	3.3639	1.8341	0	8.6036e-08	5.7314e-05	0.5	0.028978	0	4.0745	0	1.1484	3.3642	1.8342	0	8.6037e-08	5.7314e-05	0.5	0.028885	0	4.0775	0	1.1478	3.3641	1.8341	0	1.0269e-07	0.00011463	0.5	0.028903	0	4.0715	0	48.868
18	936	0	0	0	1.1479	3.3649	1.8344	0	8.4997e-08	5.8534e-05	0.5	0.028986	0	4.0775	0	1.1487	3.3653	1.8345	0	8.4996e-08	5.8534e-05	0.5	0.029016	0	4.0725	0	1.1483	3.3651	1.8344	0	1.0232e-07	0.00011707	0.5	0.028938	0	4.0794	0	48.868
19	936	0	0	0	1.1486	3.3628	1.8338	0	8.487e-08	5.9139e-05	0.5	0.028962	0	4.0724	0	1.1477	3.3644	1.8342	0	8.4871e-08	5.9139e-05	0.5	0.028988	0	4.0728	0	1.1481	3.3636	1.834	0	9.9733e-08	0.00011828	0.5	0.028926	0	4.0709	0	48.868
20	936	0	0	0	1.1493	3.3674	1.835	0	8.4722e-08	5.8951e-05	0.5	0.028969	0	4.074	0	1.1481	3.3685	1.8354	0	8.4721e-08	5.8951e-05	0.5	0.028942	0	4.0783	0	1.1487	3.3679	1.8352	0	1.0149e-07	0.0001179	0.5	0.029014	0	4.0759	0	48.868
21	936	0	0	0	1.1481	3.3663	1.8348	0	8.3467e-08	6.1818e-05	0.5	0.028904	0	4.0814	0	1.1498	3.3634	1.8339	0	8.3468e-08	6.1818e-05	0.5	0.028986	0	4.0755	0	1.1489	3.3648	1.8344	0	1.0074e-07	0.00012364	0.5	0.029036	0	4.0737	0	48.868
22	936	0	0	0	1.1486	3.3636	1.834	0	8.4227e-08	6.0429e-05	0.5	0.02888	0	4.0742	0	1.1483	3.3647	1.8343	0	8.4226e-08	6.0429e-05	0.5	0.02898	0	4.0684	0	1.1485	3.3642	1.8342	0	1.0223e-07	0.00012086	0.5	0.028967	0	4.0727	0	48.868
23	936	0	0	0	1.1479	3.3654	1.8345	0	8.4458e-08	5.9163e-05	0.5	0.028886	0	4.0727	0	1.1488	3.3679	1.8352	0	8.4459e-08	5.9163e-05	0.5	0.028941	0	4.0839	0	1.1484	3.3666	1.8348	0	1.0093e-07	0.00011833	0.5	0.028918	0	4.0752	0	48.868
24	936	0	0	0	1.1478	3.3679	1.8352	0	8.3968e-08	5.9997e-05	0.5	0.029047	0	4.0741	0	1.1487	3.3652	1.8345	0	8.3968e-08	5.9997e-05	0.5	0.028993	0	4.0704	0	1.1483	3.3666	1.8348	0	1.014e-07	0.00011999	0.5	0.029004	0	4.0747	0	48.868
25	936	0	0	0	1.1477	3.3661	1.8347	0	8.3752e-08	6.1341e-05	0.5	0.028976	0	4.0786	0	1.1477	3.3651	1.8344	0	8.3752e-08	6.1341e-05	0.5	0.028959	0	4.0751	0	1.1477	3.3656	1.8346	0	9.8592e-08	0.00012268	0.5	0.028919	0	4.0749	0	48.868
0	936	0	0	0	-0.00031684	3.2744	1.8095	0	0.0064418	0.0065016	1	0.010017	0	3.0883	0	2.2992	3.4165	1.8484	0	0.002765	0.0065016	0	0.07463	0	4.9095	0	1.1495	4.6674	2.1604	0	0.012884	0.013003	0.5	0.042259	0	4.6979	0	48.868
1	936	0	0	0	1.1495	3.3482	1.8298	0	8.4812e-08	5.9618e-05	0.5	0.028802	0	4.062	0	1.1484	3.3446	1.8288	0	8.4813e-08	5.9618e-05	0.5	0.028657	0	4.0579	0	1.1489	3.3464	1.8293	0	1.0105e-07	0.00011924	0.5	0.028753	0	4.0622	0	48.868
2	936	0	0	0	1.1482	3.3738	1.8368	0	8.4812e-08	5.8489e-05	0.5	0.02909	0	4.072	0	1.1493	3.3716	1.8362	0	8.4812e-08	5.8489e-05	0.5	0.029105	0	4.0817	0	1.1487	3.3727	1.8365	0	1.0181e-07	0.00011698	0.5	0.029124	0	4.0761	0	48.868
3	936	0	0	0	1.1487	3.3708	1.836	0	8.5079e-08	5.8204e-05	0.5	0.028972	0	4.0709	0	1.149	3.3722	1.8364	0	8.5077e-08	5.8204e-05	0.5	0.029077	0	4.0796	0	1.1489	3.3715	1.8362	0	1.0434e-07	0.00011641	0.5	0.029031	0	4.0788	0	48.868
4	936	0	0	0	1.1478	3.366	1.8347	0	8.4571e-08	5.9507e-05	0.5	0.02884	0	4.0798	0	1.1496	3.3698	1.8357	0	8.457e-08	5.9507e-05	0.5	0.028968	0	4.0773	0	1.1487	3.3679	1.8352	0	1.0139e-07	0.00011901	0.5	0.029034	0	4.0756	0	48.868
5	936	0	0	0	1.1482	3.3686	1.8354	0	8.4242e-08	6.0185e-05	0.5	0.029004	0	4.0785	0	1.1493	3.3661	1.8347	0	8.4242e-08	6.0185e-05	0.5	0.029097	0	4.076	0	1.1488	3.3674	1.835	0	9.8753e-08	0.00012037	0.5	0.028968	0	4.0759	0	48.868
6	936	0	0	0	1.149	3.3709	1.836	0	8.4012e-08	6.0509e-05	0.5	0.02903	0	4.0882	0	1.1481	3.3661	1.8347	0	8.4013e-08	6.0509e-05	0.5	0.028942	0	4.078	0	1.1486	3.3685	1.8354	0	9.8673e-08	0.00012102	0.5	0.029007	0	4.0855	0	48.868
7	936	0	0	0	1.1497	3.3649	1.8344	0	8.4159e-08	6.1257e-05	0.5	0.029099	0	4.0745	0	1.1486	3.3669	1.8349	0	8.4158e-08	6.1257e-05	0.5	0.028988	0	4.0753	0	1.1492	3.3659	1.8346	0	9.9995e-08	0.00012251	0.5	0.028998	0	4.0788	0	48.868
8	936	0	0	0	1.1479	3.3665	1.8348	0	8.3957e-08	6.0485e-05	0.5	0.029054	0	4.078	0	1.1486	3.3682	1.8353	0	8.3955e-08	6.0485e-05	0.5	0.029051	0	4.077	0	1.1483	3.3674	1.835	0	1.0071e-07	0.00012097	0.5	0.02904	0	4.0783	0	48.868
9	936	0	0	0	1.1486	3.3667	1.8349	0	8.3486e-08	6.1679e-05	0.5	0.028919	0	4.0759	0	1.1492	3.3674	1.835	0	8.3487e-08	6.1679e-05	0.5	0.028974	0	4.0709	0	1.1489	3.3671	1.835	0	1.003e-07	0.00012336	0.5	0.028963	0	4.0799	0	48.868
10	936	0	0	0	1.1494	3.3668	1.8349	0	8.3783e-08	6.1407e-05	0.5	0.02898	0	4.0784	0	1.1483	3.3686	1.8354	0	8.3782e-08	6.1407e-05	0.5	0.028971	0	4.0728	0	1.1488	3.3677	1.8351	0	9.8455e-08	0.00012281	0.5	0.029048	0	4.0747	0	48.868
11	936	0	0	0	1.1489	3.3652	1.8345	0	8.4374e-08	6.0087e-05	0.5	0.028903	0	4.0751	0	1.1486	3.3686	1.8354	0	8.4374e-08	6.0087e-05	0.5	0.029087	0	4.0815	0	1.1487	3.3669	1.8349	0	9.8716e-08	0.00012017	0.5	0.028999	0	4.0834	0	48.868
12	936	0	0	0	1.1492	3.3686	1.8354	0	8.4657e-08	5.977e-05	0.5	0.028992	0	4.0774	0	1.1485	3.3638	1.8341	0	8.4657e-08	5.977e-05	0.5	0.028972	0	4.0761	0	1.1489	3.3662	1.8347	0	1.0045e-07	0.00011954	0.5	0.02895	0	4.0784	0	48.868
13	936	0	0	0	1.1485	3.3645	1.8342	0	8.4505e-08	5.8878e-05	0.5	0.028987	0	4.0723	0	1.1494	3.3653	1.8345	0	8.4506e-08	5.8878e-05	0.5	0.029005	0	4.0764	0	1.1489	3.3649	1.8344	0	1.0289e-07	0.00011776	0.5	0.028989	0	4.0756	0	48.868
14	936	0	0	0	1.1491	3.3639	1.8341	0	8.4122e-08	6.0947e-05	0.5	0.029009	0	4.0772	0	1.1474	3.3652	1.8344	0	8.4122e-08	6.0947e-05	0.5	0.028913	0	4.0776	0	1.1482	3.3646	1.8343	0	9.7853e-08	0.00012189	0.5	0.02903	0	4.072	0	48.868
15	936	0	0	0	1.1478	3.3637	1.834	0	8.355e-08	6.1839e-05	0.5	0.028967	0	4.072	0	1.1481	3.3655	1.8345	0	8.355e-08	6.1839e-05	0.5	0.028994	0	4.0772	0	1.148	3.3646	1.8343	0	1.0118e-07	0.00012368	0.5	0.029044	0	4.0754	0	48.868
16	936	0	0	0	1.1479	3.3667	1.8348	0	8.344e-08	6.2886e-05	0.5	0.028977	0	4.0775	0	1.148	3.3635	1.834	0	8.3441e-08	6.2886e-05	0.5	0.028983	0	4.0722	0	1.148	3.3651	1.8344	0	1.0235e-07	0.00012577	0.5	0.029008	0	4.0762	0	48.868
17	936	0	0	0	1.1479	3.3645	1.8343	0	8.4401e-08	6.0376e-05	0.5	0.028986	0	4.0761	0	1.1491	3.3665	1.8348	0	8.4403e-08	6.0376e-05	0.5	0.028961	0	4.0721	0	1.1485	3.3655	1.8345	0	1.0397e-07	0.00012075	0.5	0.028929	0	4.0764	0	48.868
18	936	0	0	0	1.1486	3.3687	1.8354	0	8.5159e-08	5.8956e-05	0.5	0.029053	0	4.0745	0	1.1476	3.3672	1.835	0	8.5159e-08	5.8956e-05	0.5	0.028978	0	4.0768	0	1.1481	3.368	1.8352	0	1.0084e-07	0.00011791	0.5	0.028975	0	4.0758	0	48.868
19	936	0	0	0	1.1477	3.3701	1.8358	0	8.2977e-08	6.2809e-05	0.5	0.028964	0	4.0729	0	1.1477	3.3679	1.8352	0	8.2975e-08	6.2809e-05	0.5	0.028984	0	4.077	0	1.1477	3.369	1.8355	0	1.0071e-07	0.00012562	0.5	0.028926	0	4.0729	0	48.868
20	936	0	0	0	1.1479	3.3651	1.8344	0	8.5615e-08	5.7363e-05	0.5	0.028989	0	4.0768	0	1.1462	3.3669	1.8349	0	8.5614e-08	5.7363e-05	0.5	0.028941	0	4.0728	0	1.1471	3.366	1.8347	0	1.0285e-07	0.00011473	0.5	0.028922	0	4.077	0	48.868
21	936	0	0	0	1.1474	3.3682	1.8353	0	8.3457e-08	6.3095e-05	0.5	0.029118	0	4.0708	0	1.1466	3.3683	1.8353	0	8.3456e-08	6.3095e-05	0.5	0.028965	0	4.0769	0	1.147	3.3682	1.8353	0	1.0056e-07	0.00012619	0.5	0.028976	0	4.0734	0	48.868
22	936	0	0	0	1.1465	3.3674	1.835	0	8.531e-08	5.8055e-05	0.5	0.028906	0	4.0707	0	1.1467	3.3695	1.8356	0	8.5308e-08	5.8055e-05	0.5	0.028953	0	4.0802	0	1.1466	3.3684	1.8353	0	1.0415e-07	0.00011611	0.5	0.028969	0	4.0768	0	48.868
23	936	0	0	0	1.1459	3.369	1.8355	0	8.4599e-08	5.9961e-05	0.5	0.02897	0	4.077	0	1.1467	3.3655	1.8345	0	8.4599e-08	5.9961e-05	0.5	0.028944	0	4.0747	0	1.1463	3.3673	1.835	0	9.6839e-08	0.00011992	0.5	0.028966	0	4.0777	0	48.868
24	936	0	0	0	1.1464	3.3665	1.8348	0	8.4798e-08	5.978e-05	0.5	0.02894	0	4.0777	0	1.1462	3.3657	1.8346	0	8.4796e-08	5.978e-05	0.5	0.028855	0	4.0801	0	1.1463	3.3661	1.8347	0	9.9638e-08	0.00011956	0.5	0.028897	0	4.0761	0	48.868
25	936	0	0	0	1.1467	3.3613	1.8334	0	8.3508e-08	6.2115e-05	0.5	0.028868	0	4.0709	0	1.1458	3.3699	1.8357	0	8.3509e-08	6.2115e-05	0.5	0.028987	0	4.08	0	1.1462	3.3656	1.8346	0	1.0168e-07	0.00012423	0.5	0.028934	0	4.0744	0	48.868
0	936	0	0	0	0.00039934	3.2776	1.8104	0	0.0064417	0.0065022	1	0.010054	0	3.0979	0	2.2994	3.4183	1.8489	0	0.0027649	0.0065022	0	0.074516	0	4.9144	0	1.1499	4.6693	2.1609	0	0.012884	0.013004	0.5	0.042242	0	4.6993	0	48.868
1	936	0	0	0	1.15	3.3493	1.8301	0	8.4139e-08	5.9495e-05	0.5	0.028804	0	4.0669	0	1.1509	3.3452	1.829	0	8.4138e-08	5.9495e-05	0.5	0.028851	0	4.068	0	1.1504	3.3472	1.8295	0	9.9698e-08	0.00011899	0.5	0.02881	0	4.0661	0	48.868
2	936	0	0	0	1.1513	3.3729	1.8365	0	8.3962e-08	6.0778e-05	0.5	0.028995	0	4.0817	0	1.1502	3.3728	1.8365	0	8.3961e-08	6.0778e-05	0.5	0.028963	0	4.0846	0	1.1508	3.3728	1.8365	0	1.0214e-07	0.00012156	0.5	0.029095	0	4.0858	0	48.868
3	936	0	0	0	1.1504	3.37	1.8358	0	8.4015e-08	6.207e-05	0.5	0.02899	0	4.0793	0	1.1493	3.3709	1.836	0	8.4014e-08	6.207e-05	0.5	0.029035	0	4.0787	0	1.1498	3.3704	1.8359	0	1.0008e-07	0.00012414	0.5	0.029105	0	4.0781	0	48.868
4	936	0	0	0	1.1495	3.3688	1.8354	0	8.4393e-08	6.0387e-05	0.5	0.029041	0	4.0754	0	1.1499	3.3675	1.8351	0	8.4394e-08	6.0387e-05	0.5	0.029019	0	4.0805	0	1.1497	3.3681	1.8352	0	1.035e-07	0.00012077	0.5	0.029048	0	4.0778	0	48.868
5	936	0	0	0	1.1497	3.366	1.8347	0	8.4815e-08	5.8676e-05	0.5	0.029042	0	4.0732	0	1.1503	3.3662	1.8347	0	8.4814e-08	5.8676e-05	0.5	0.028985	0	4.0771	0	1.15	3.3661	1.8347	0	1.0125e-07	0.00011735	0.5	0.029005	0	4.0804	0	48.868
6	936	0	0	0	1.1513	3.3702	1.8358	0	8.3829e-08	6.0764e-05	0.5	0.029072	0	4.0817	0	1.1507	3.3663	1.8348	0	8.3828e-08	6.0764e-05	0.5	0.029091	0	4.0769	0	1.151	3.3682	1.8353	0	9.9391e-08	0.00012153	0.5	0.02905	0	4.0794	0	48.868
7	936	0	0	0	1.1519	3.3656	1.8346	0	8.554e-08	5.7883e-05	0.5	0.02911	0	4.0827	0	1.1509	3.3664	1.8348	0	8.5539e-08	5.7883e-05	0.5	0.028989	0	4.0764	0	1.1514	3.366	1.8347	0	1.0064e-07	0.00011577	0.5	0.029071	0	4.0788	0	48.868
8	936	0	0	0	1.1524	3.3663	1.8347	0	8.4912e-08	5.8747e-05	0.5	0.029048	0	4.0795	0	1.1515	3.3669	1.8349	0	8.4909e-08	5.8747e-05	0.5	0.029059	0	4.0807	0	1.152	3.3666	1.8348	0	9.8624e-08	0.00011749	0.5	0.029064	0	4.0792	0	48.868
9	936	0	0	0	1.1516	3.3685	1.8353	0	8.4507e-08	5.9965e-05	0.5	0.028971	0	4.0791	0	1.1516	3.3649	1.8344	0	8.4506e-08	5.9965e-05	0.5	0.028972	0	4.0803	0	1.1516	3.3667	1.8349	0	1.0455e-07	0.00011993	0.5	0.029114	0	4.0797	0	48.868
10	936	0	0	0	1.1522	3.3659	1.8346	0	8.4289e-08	6.032e-05	0.5	0.029078	0	4.0791	0	1.1516	3.3664	1.8348	0	8.4289e-08	6.032e-05	0.5	0.028968	0	4.0765	0	1.1519	3.3661	1.8347	0	9.9712e-08	0.00012064	0.5	0.02901	0	4.0778	0	48.868
11	936	0	0	0	1.1512	3.3678	1.8351	0	8.4088e-08	6.0734e-05	0.5	0.028918	0	4.0801	0	1.1527	3.3681	1.8352	0	8.409e-08	6.0734e-05	0.5	0.029003	0	4.0863	0	1.1519	3.3679	1.8352	0	1.0198e-07	0.00012147	0.5	0.029085	0	4.0812	0	48.868
12	936	0	0	0	1.152	3.3663	1.8347	0	8.3173e-08	6.2061e-05	0.5	0.029036	0	4.0811	0	1.1526	3.3665	1.8348	0	8.3172e-08	6.2061e-05	0.5	0.029027	0	4.0731	0	1.1523	3.3664	1.8348	0	9.9853e-08	0.00012412	0.5	0.02901	0	4.081	0	48.868
13	936	0	0	0	1.1508	3.3644	1.8342	0	8.4454e-08	6.0392e-05	0.5	0.029017	0	4.0732	0	1.1522	3.3669	1.8349	0	8.4455e-08	6.0392e-05	0.5	0.029093	0	4.0805	0	1.1515	3.3656	1.8346	0	1.0234e-07	0.00012078	0.5	0.029021	0	4.0795	0	48.868
14	936	0	0	0	1.1508	3.3658	1.8346	0	8.3837e-08	6.0687e-05	0.5	0.029109	0	4.074	0	1.1514	3.3683	1.8353	0	8.3837e-08	6.0687e-05	0.5	0.029109	0	4.0829	0	1.1511	3.3671	1.835	0	1.0005e-07	0.00012137	0.5	0.02895	0	4.0777	0	48.868
15	936	0	0	0	1.1511	3.37	1.8358	0	8.3318e-08	6.1961e-05	0.5	0.029113	0	4.0811	0	1.1521	3.3656	1.8346	0	8.3319e-08	6.1961e-05	0.5	0.02908	0	4.0741	0	1.1516	3.3678	1.8352	0	1.0087e-07	0.00012392	0.5	0.029023	0	4.0822	0	48.868
16	936	0	0	0	1.1514	3.3692	1.8355	0	8.4642e-08	6.1264e-05	0.5	0.029155	0	4.0822	0	1.1523	3.3704	1.8359	0	8.4642e-08	6.1264e-05	0.5	0.029059	0	4.0872	0	1.1518	3.3698	1.8357	0	1.0281e-07	0.00012253	0.5	0.029158	0	4.0791	0	48.868
17	936	0	0	0	1.1539	3.3695	1.8356	0	8.4688e-08	5.9916e-05	0.5	0.029018	0	4.0846	0	1.151	3.3684	1.8353	0	8.4687e-08	5.9916e-05	0.5	0.029014	0	4.079	0	1.1524	3.3689	1.8355	0	1.0128e-07	0.00011983	0.5	0.02908	0	4.0796	0	48.868
18	936	0	0	0	1.1514	3.37	1.8357	0	8.4268e-08	5.9658e-05	0.5	0.029034	0	4.0791	0	1.153	3.3683	1.8353	0	8.427e-08	5.9658e-05	0.5	0.02909	0	4.0773	0	1.1522	3.3691	1.8355	0	1.0131e-07	0.00011932	0.5	0.029066	0	4.0801	0	48.868
19	936	0	0	0	1.1523	3.3683	1.8353	0	8.3894e-08	6.1077e-05	0.5	0.029006	0	4.083	0	1.152	3.37	1.8357	0	8.3896e-08	6.1077e-05	0.5	0.029071	0	4.0834	0	1.1521	3.3691	1.8355	0	1.0078e-07	0.00012215	0.5	0.029156	0	4.0786	0	48.868
20	936	0	0	0	1.1517	3.3699	1.8357	0	8.4464e-08	6.0002e-05	0.5	0.029129	0	4.0788	0	1.153	3.3655	1.8345	0	8.4464e-08	6.0002e-05	0.5	0.029095	0	4.0802	0	1.1523	3.3677	1.8351	0	1.0122e-07	0.00012	0.5	0.029057	0	4.0788	0	48.868
21	936	0	0	0	1.1539	3.3652	1.8344	0	8.4125e-08	6.3189e-05	0.5	0.029046	0	4.0764	0	1.1526	3.37	1.8357	0	8.4126e-08	6.3189e-05	0.5	0.029142	0	4.084	0	1.1532	3.3676	1.8351	0	9.9823e-08	0.00012638	0.5	0.029066	0	4.0837	0	48.868
22	936	0	0	0	1.1536	3.3656	1.8346	0	8.52e-08	5.8694e-05	0.5	0.02916	0	4.0792	0	1.1536	3.3692	1.8355	0	8.52e-08	5.8694e-05	0.5	0.029264	0	4.0764	0	1.1536	3.3674	1.835	0	1.0139e-07	0.00011739	0.5	0.029159	0	4.0797	0	48.868
23	936	0	0	0	1.1537	3.3683	1.8353	0	8.4472e-08	5.9794e-05	0.5	0.029207	0	4.0785	0	1.154	3.3674	1.835	0	8.4473e-08	5.9794e-05	0.5	0.029149	0	4.0834	0	1.1538	3.3678	1.8352	0	1.0133e-07	0.00011959	0.5	0.029201	0	4.0853	0	48.868
24	936	0	0	0	1.1535	3.3673	1.835	0	8.4292e-08	5.9388e-05	0.5	0.029159	0	4.08	0	1.1527	3.3667	1.8349	0	8.429e-08	5.9388e-05	0.5	0.029156	0	4.0799	0	1.1531	3.367	1.8349	0	1.0441e-07	0.00011878	0.5	0.02913	0	4.0813	0	48.868
25	936	0	0	0	1.1538	3.3684	1.8353	0	8.4525e-08	5.923e-05	0.5	0.029107	0	4.085	0	1.154	3.3672	1.835	0	8.4525e-08	5.923e-05	0.5	0.029137	0	4.0829	0	1.1539	3.3678	1.8352	0	1.0335e-07	0.00011846	0.5	0.029134	0	4.082	0	48.868
0	936	0	0	0	-0.00040045	3.2761	1.81	0	0.0064413	0.0064988	1	0.010027	0	3.0944	0	2.2989	3.4205	1.8495	0	0.0027647	0.0064988	0	0.074596	0	4.9129	0	1.1492	4.67	2.161	0	0.012883	0.012998	0.5	0.042366	0	4.6969	0	48.868
1	936	0	0	0	1.1488	3.3482	1.8298	0	8.4365e-08	6.038e-05	0.5	0.028805	0	4.0606	0	1.1486	3.3473	1.8296	0	8.4365e-08	6.038e-05	0.5	0.028817	0	4.0657	0	1.1487	3.3477	1.8297	0	1.0117e-07	0.00012076	0.5	0.028799	0	4.0619	0	48.868
2	936	0	0	0	1.1487	3.3713	1.8361	0	8.3786e-08	6.1096e-05	0.5	0.029033	0	4.0788	0	1.1486	3.3697	1.8357	0	8.3786e-08	6.1096e-05	0.5	0.029077	0	4.0759	0	1.1486	3.3705	1.8359	0	1.0183e-07	0.00012219	0.5	0.029012	0	4.0762	0	48.868
3	936	0	0	0	1.1471	3.3684	1.8353	0	8.3859e-08	6.0418e-05	0.5	0.028997	0	4.0799	0	1.149	3.3651	1.8344	0	8.3858e-08	6.0418e-05	0.5	0.02898	0	4.0776	0	1.1481	3.3667	1.8349	0	1.0093e-07	0.00012084	0.5	0.028947	0	4.0786	0	48.868
4	936	0	0	0	1.1469	3.3679	1.8352	0	8.3752e-08	6.0854e-05	0.5	0.028829	0	4.0798	0	1.1479	3.3659	1.8346	0	8.3751e-08	6.0854e-05	0.5	0.029007	0	4.0716	0	1.1474	3.3669	1.8349	0	1.0067e-07	0.00012171	0.5	0.028992	0	4.0737	0	48.868
5	936	0	0	0	1.1477	3.3669	1.8349	0	8.4172e-08	6.0708e-05	0.5	0.029001	0	4.0788	0	1.1473	3.3683	1.8353	0	8.4172e-08	6.0708e-05	0.5	0.029031	0	4.0761	0	1.1475	3.3676	1.8351	0	1.0201e-07	0.00012142	0.5	0.028929	0	4.0793	0	48.868
6	936	0	0	0	1.148	3.3658	1.8346	0	8.4433e-08	6.0209e-05	0.5	0.028893	0	4.0735	0	1.147	3.3661	1.8347	0	8.4431e-08	6.0209e-05	0.5	0.028914	0	4.0738	0	1.1475	3.3659	1.8346	0	1.0207e-07	0.00012042	0.5	0.028853	0	4.077	0	48.868
7	936	0	0	0	1.1474	3.3665	1.8348	0	8.4583e-08	5.9572e-05	0.5	0.028905	0	4.0769	0	1.1479	3.3655	1.8345	0	8.4584e-08	5.9572e-05	0.5	0.029012	0	4.0766	0	1.1476	3.366	1.8347	0	1.017e-07	0.00011914	0.5	0.028922	0	4.0779	0	48.868
8	936	0	0	0	1.1481	3.3663	1.8347	0	8.3977e-08	6.0732e-05	0.5	0.028983	0	4.0772	0	1.1483	3.3647	1.8343	0	8.3978e-08	6.0732e-05	0.5	0.028913	0	4.0704	0	1.1482	3.3655	1.8345	0	1.0337e-07	0.00012146	0.5	0.028973	0	4.0773	0	48.868
9	936	0	0	0	1.1485	3.3656	1.8346	0	8.4734e-08	5.9971e-05	0.5	0.028843	0	4.0718	0	1.1482	3.3651	1.8344	0	8.4736e-08	5.9971e-05	0.5	0.028994	0	4.0823	0	1.1483	3.3654	1.8345	0	1.0089e-07	0.00011994	0.5	0.028958	0	4.0753	0	48.868
10	936	0	0	0	1.1475	3.3661	1.8347	0	8.3733e-08	5.9905e-05	0.5	0.028946	0	4.0789	0	1.1477	3.3671	1.835	0	8.3733e-08	5.9905e-05	0.5	0.029015	0	4.073	0	1.1476	3.3666	1.8348	0	1.0394e-07	0.00011981	0.5	0.02898	0	4.0763	0	48.868
11	936	0	0	0	1.148	3.3614	1.8334	0	8.4992e-08	5.9684e-05	0.5	0.028856	0	4.0741	0	1.1473	3.3677	1.8351	0	8.4992e-08	5.9684e-05	0.5	0.028876	0	4.0806	0	1.1477	3.3645	1.8343	0	1.0061e-07	0.00011937	0.5	0.028953	0	4.0779	0	48.868
12	936	0	0	0	1.1492	3.3666	1.8348	0	8.5372e-08	5.839e-05	0.5	0.028908	0	4.079	0	1.1478	3.3634	1.834	0	8.5371e-08	5.839e-05	0.5	0.028939	0	4.0735	0	1.1485	3.365	1.8344	0	1.0048e-07	0.00011678	0.5	0.028946	0	4.0766	0	48.868
13	936	0	0	0	1.1493	3.3652	1.8345	0	8.4925e-08	5.8002e-05	0.5	0.028972	0	4.0715	0	1.1489	3.3672	1.835	0	8.4926e-08	5.8002e-05	0.5	0.028874	0	4.0795	0	1.1491	3.3662	1.8347	0	1.0098e-07	0.000116	0.5	0.029067	0	4.0769	0	48.868
14	936	0	0	0	1.1492	3.3649	1.8344	0	8.3616e-08	6.1487e-05	0.5	0.028839	0	4.0769	0	1.15	3.367	1.8349	0	8.3617e-08	6.1487e-05	0.5	0.029031	0	4.0807	0	1.1496	3.3659	1.8347	0	1.0271e-07	0.00012297	0.5	0.028996	0	4.0768	0	48.868
15	936	0	0	0	1.1494	3.3676	1.8351	0	8.4464e-08	5.8993e-05	0.5	0.028964	0	4.0831	0	1.1493	3.3662	1.8347	0	8.4463e-08	5.8993e-05	0.5	0.028982	0	4.0803	0	1.1493	3.3669	1.8349	0	1.0235e-07	0.00011799	0.5	0.029053	0	4.0758	0	48.868
16	936	0	0	0	1.1492	3.3676	1.8351	0	8.4711e-08	6.0305e-05	0.5	0.029052	0	4.0829	0	1.1494	3.3672	1.835	0	8.4711e-08	6.0305e-05	0.5	0.02899	0	4.0798	0	1.1493	3.3674	1.835	0	1.0205e-07	0.00012061	0.5	0.028975	0	4.0807	0	48.868
17	936	0	0	0	1.1485	3.3673	1.835	0	8.4854e-08	5.9581e-05	0.5	0.029049	0	4.0765	0	1.1504	3.3679	1.8352	0	8.4854e-08	5.9581e-05	0.5	0.029044	0	4.0767	0	1.1495	3.3676	1.8351	0	1.0124e-07	0.00011916	0.5	0.028966	0	4.0797	0	48.868
18	936	0	0	0	1.1489	3.3665	1.8348	0	8.4598e-08	5.9019e-05	0.5	0.028997	0	4.0807	0	1.1496	3.3645	1.8342	0	8.4598e-08	5.9019e-05	0.5	0.028969	0	4.0792	0	1.1493	3.3655	1.8345	0	1.0161e-07	0.00011804	0.5	0.02901	0	4.077	0	48.868
19	936	0	0	0	1.1495	3.3672	1.835	0	8.3023e-08	6.2966e-05	0.5	0.028949	0	4.0825	0	1.1489	3.3659	1.8347	0	8.3021e-08	6.2966e-05	0.5	0.029051	0	4.0735	0	1.1492	3.3666	1.8348	0	1.006e-07	0.00012593	0.5	0.029034	0	4.0784	0	48.868
20	936	0	0	0	1.1494	3.3656	1.8346	0	8.2918e-08	6.3024e-05	0.5	0.02883	0	4.0785	0	1.1482	3.3659	1.8346	0	8.2919e-08	6.3024e-05	0.5	0.028976	0	4.0709	0	1.1488	3.3657	1.8346	0	1.0198e-07	0.00012605	0.5	0.029	0	4.0765	0	48.868
21	936	0	0	0	1.1483	3.3665	1.8348	0	8.4493e-08	6.0125e-05	0.5	0.028975	0	4.0769	0	1.1477	3.3657	1.8346	0	8.4493e-08	6.0125e-05	0.5	0.028884	0	4.0811	0	1.148	3.3661	1.8347	0	1.0346e-07	0.00012025	0.5	0.029	0	4.0737	0	48.868
22	936	0	0	0	1.1466	3.3659	1.8346	0	8.2713e-08	6.2731e-05	0.5	0.028954	0	4.0795	0	1.1489	3.3657	1.8346	0	8.2715e-08	6.2731e-05	0.5	0.028964	0	4.0805	0	1.1478	3.3658	1.8346	0	1.0031e-07	0.00012546	0.5	0.029014	0	4.0756	0	48.868
23	936	0	0	0	1.1482	3.3631	1.8339	0	8.3698e-08	6.1269e-05	0.5	0.028954	0	4.079	0	1.1477	3.3645	1.8343	0	8.3698e-08	6.1269e-05	0.5	0.028905	0	4.0714	0	1.148	3.3638	1.8341	0	1.0049e-07	0.00012254	0.5	0.028947	0	4.0761	0	48.868
24	936	0	0	0	1.1479	3.3652	1.8344	0	8.339e-08	6.3443e-05	0.5	0.028981	0	4.0757	0	1.1473	3.366	1.8347	0	8.3389e-08	6.3443e-05	0.5	0.028881	0	4.0807	0	1.1476	3.3656	1.8346	0	1.0389e-07	0.00012689	0.5	0.028933	0	4.0747	0	48.868
25	936	0	0	0	1.147	3.3661	1.8347	0	8.4228e-08	6.0868e-05	0.5	0.028903	0	4.0632	0	1.1467	3.3657	1.8346	0	8.4229e-08	6.0868e-05	0.5	0.028938	0	4.0768	0	1.1468	3.3659	1.8346	0	1.0423e-07	0.00012174	0.5	0.02889	0	4.0698	0	48.868
0	936	0	0	0	0.00023617	3.2725	1.809	0	0.0064417	0.0065	1	0.0099591	0	3.0898	0	2.2998	3.4228	1.8501	0	0.0027649	0.0065	0	0.074658	0	4.9157	0	1.15	4.6696	2.1609	0	0.012884	0.013	0.5	0.042391	0	4.7019	0	48.868
1	936	0	0	0	1.1505	3.3465	1.8293	0	8.4215e-08	5.9243e-05	0.5	0.028837	0	4.0592	0	1.1497	3.3468	1.8294	0	8.4215e-08	5.9243e-05	0.5	0.028793	0	4.0678	0	1.1501	3.3466	1.8294	0	1.011e-07	0.00011849	0.5	0.028785	0	4.0644	0	48.868
2	936	0	0	0	1.1499	3.3696	1.8356	0	8.3856e-08	6.2756e-05	0.5	0.029139	0	4.0795	0	1.1507	3.373	1.8366	0	8.3857e-08	6.2756e-05	0.5	0.029103	0	4.076	0	1.1503	3.3713	1.8361	0	9.7206e-08	0.00012551	0.5	0.029017	0	4.0805	0	48.868
3	936	0	0	0	1.1499	3.3699	1.8357	0	8.4094e-08	6.1353e-05	0.5	0.029035	0	4.0784	0	1.1502	3.3683	1.8353	0	8.4094e-08	6.1353e-05	0.5	0.028975	0	4.0821	0	1.15	3.3691	1.8355	0	1.0302e-07	0.00012271	0.5	0.029064	0	4.0756	0	48.868
4	936	0	0	0	1.1499	3.3671	1.835	0	8.394e-08	6.0929e-05	0.5	0.029031	0	4.0802	0	1.1496	3.3666	1.8348	0	8.3939e-08	6.0929e-05	0.5	0.028977	0	4.0723	0	1.1497	3.3668	1.8349	0	1.0242e-07	0.00012186	0.5	0.028984	0	4.0758	0	48.868
5	936	0	0	0	1.1496	3.3701	1.8358	0	8.356e-08	6.2176e-05	0.5	0.028987	0	4.0841	0	1.1507	3.368	1.8352	0	8.3561e-08	6.2176e-05	0.5	0.029015	0	4.0816	0	1.1501	3.3691	1.8355	0	9.6863e-08	0.00012435	0.5	0.029088	0	4.0745	0	48.868
6	936	0	0	0	1.1509	3.3679	1.8352	0	8.3799e-08	6.1671e-05	0.5	0.02909	0	4.0767	0	1.15	3.3705	1.8359	0	8.3799e-08	6.1671e-05	0.5	0.029045	0	4.0844	0	1.1505	3.3692	1.8355	0	1.0191e-07	0.00012334	0.5	0.029029	0	4.0835	0	48.868
7	936	0	0	0	1.1493	3.3678	1.8352	0	8.4643e-08	6.021e-05	0.5	0.028982	0	4.0794	0	1.1514	3.3681	1.8352	0	8.4642e-08	6.021e-05	0.5	0.029118	0	4.0788	0	1.1504	3.368	1.8352	0	1.0472e-07	0.00012042	0.5	0.029059	0	4.0787	0	48.868
8	936	0	0	0	1.1514	3.3667	1.8349	0	8.5185e-08	5.9982e-05	0.5	0.028933	0	4.0825	0	1.1502	3.3683	1.8353	0	8.5184e-08	5.9982e-05	0.5	0.029035	0	4.0789	0	1.1508	3.3675	1.8351	0	1.0102e-07	0.00011996	0.5	0.029047	0	4.0811	0	48.868
9	936	0	0	0	1.1515	3.3646	1.8343	0	8.3933e-08	6.1897e-05	0.5	0.028996	0	4.0805	0	1.1507	3.3677	1.8351	0	8.3933e-08	6.1897e-05	0.5	0.029047	0	4.0793	0	1.1511	3.3661	1.8347	0	1.0169e-07	0.00012379	0.5	0.029049	0	4.0777	0	48.868
10	936	0	0	0	1.1503	3.3656	1.8346	0	8.3898e-08	6.2476e-05	0.5	0.028986	0	4.0772	0	1.1492	3.3694	1.8356	0	8.3898e-08	6.2476e-05	0.5	0.028996	0	4.0768	0	1.1498	3.3675	1.8351	0	1.0553e-07	0.00012495	0.5	0.029001	0	4.0785	0	48.868
11	936	0	0	0	1.15	3.3657	1.8346	0	8.3748e-08	6.1397e-05	0.5	0.029034	0	4.0738	0	1.15	3.3665	1.8348	0	8.3748e-08	6.1397e-05	0.5	0.028908	0	4.0767	0	1.15	3.3661	1.8347	0	9.7461e-08	0.00012279	0.5	0.029036	0	4.0756	0	48.868
12	936	0	0	0	1.1487	3.3657	1.8346	0	8.4093e-08	6.0219e-05	0.5	0.02895	0	4.0707	0	1.151	3.3664	1.8348	0	8.4094e-08	6.0219e-05	0.5	0.029019	0	4.0809	0	1.1499	3.3661	1.8347	0	9.9575e-08	0.00012044	0.5	0.029048	0	4.0764	0	48.868
13	936	0	0	0	1.1499	3.3643	1.8342	0	8.4425e-08	6.0893e-05	0.5	0.029039	0	4.0819	0	1.1504	3.3661	1.8347	0	8.4425e-08	6.0893e-05	0.5	0.029054	0	4.0742	0	1.1502	3.3652	1.8345	0	1.0386e-07	0.00012179	0.5	0.029012	0	4.0773	0	48.868
14	936	0	0	0	1.1497	3.3672	1.835	0	8.4567e-08	5.92e-05	0.5	0.029034	0	4.0784	0	1.1502	3.3661	1.8347	0	8.4566e-08	5.92e-05	0.5	0.02898	0	4.0838	0	1.15	3.3667	1.8348	0	1.0212e-07	0.0001184	0.5	0.028941	0	4.0759	0	48.868
15	936	0	0	0	1.1504	3.3679	1.8352	0	8.5293e-08	5.8677e-05	0.5	0.029064	0	4.0698	0	1.1506	3.3686	1.8354	0	8.5293e-08	5.8677e-05	0.5	0.029103	0	4.0797	0	1.1505	3.3683	1.8353	0	9.8174e-08	0.00011735	0.5	0.029118	0	4.0767	0	48.868
16	936	0	0	0	1.1511	3.3674	1.8351	0	8.3582e-08	6.1589e-05	0.5	0.029113	0	4.0803	0	1.1498	3.3689	1.8355	0	8.3581e-08	6.1589e-05	0.5	0.029056	0	4.074	0	1.1504	3.3682	1.8353	0	1.015e-07	0.00012318	0.5	0.029038	0	4.0811	0	48.868
17	936	0	0	0	1.15	3.3655	1.8345	0	8.4221e-08	5.9406e-05	0.5	0.028948	0	4.0779	0	1.1493	3.3668	1.8349	0	8.422e-08	5.9406e-05	0.5	0.028984	0	4.0779	0	1.1496	3.3661	1.8347	0	1.0189e-07	0.00011881	0.5	0.029038	0	4.077	0	48.868
18	936	0	0	0	1.1497	3.3699	1.8357	0	8.4263e-08	6.0465e-05	0.5	0.029118	0	4.0795	0	1.15	3.3664	1.8348	0	8.4263e-08	6.0465e-05	0.5	0.028927	0	4.0807	0	1.1499	3.3682	1.8353	0	1.0005e-07	0.00012093	0.5	0.028996	0	4.0789	0	48.868
19	936	0	0	0	1.1501	3.3691	1.8355	0	8.443e-08	5.9796e-05	0.5	0.028996	0	4.0774	0	1.1501	3.3672	1.835	0	8.4431e-08	5.9796e-05	0.5	0.028981	0	4.0771	0	1.1501	3.3681	1.8353	0	1.0307e-07	0.00011959	0.5	0.028888	0	4.077	0	48.868
20	936	0	0	0	1.1501	3.3662	1.8347	0	8.5164e-08	5.7673e-05	0.5	0.029024	0	4.0715	0	1.1508	3.3656	1.8346	0	8.5166e-08	5.7673e-05	0.5	0.028914	0	4.0764	0	1.1504	3.3659	1.8346	0	9.8955e-08	0.00011535	0.5	0.02896	0	4.0768	0	48.868
21	936	0	0	0	1.1507	3.3656	1.8346	0	8.3608e-08	6.1667e-05	0.5	0.028999	0	4.0757	0	1.1503	3.3661	1.8347	0	8.3606e-08	6.1667e-05	0.5	0.029113	0	4.0818	0	1.1505	3.3658	1.8346	0	1.0394e-07	0.00012333	0.5	0.028978	0	4.0781	0	48.868
22	936	0	0	0	1.1499	3.3682	1.8353	0	8.4119e-08	6.1138e-05	0.5	0.029032	0	4.0783	0	1.15	3.3657	1.8346	0	8.4119e-08	6.1138e-05	0.5	0.028869	0	4.0764	0	1.1499	3.367	1.8349	0	1.0144e-07	0.00012228	0.5	0.029054	0	4.0729	0	48.868
23	936	0	0	0	1.15	3.3654	1.8345	0	8.4639e-08	5.9452e-05	0.5	0.029046	0	4.0819	0	1.1502	3.3669	1.8349	0	8.4638e-08	5.9452e-05	0.5	0.029037	0	4.0752	0	1.1501	3.3661	1.8347	0	1.0036e-07	0.0001189	0.5	0.029064	0	4.0797	0	48.868
24	936	0	0	0	1.1504	3.3684	1.8353	0	8.4411e-08	5.9505e-05	0.5	0.028993	0	4.0838	0	1.1496	3.3649	1.8344	0	8.4409e-08	5.9505e-05	0.5	0.029038	0	4.0719	0	1.15	3.3667	1.8348	0	1.0034e-07	0.00011901	0.5	0.029025	0	4.0822	0	48.868
25	936	0	0	0	1.1492	3.3643	1.8342	0	8.4656e-08	5.8904e-05	0.5	0.028881	0	4.075	0	1.149	3.3656	1.8346	0	8.4657e-08	5.8904e-05	0.5	0.029034	0	4.0775	0	1.1491	3.3649	1.8344	0	1.0082e-07	0.00011781	0.5	0.029029	0	4.0741	0	48.868
0	936	0	0	0	0.00049123	3.2728	1.8091	0	0.0064413	0.0065016	1	0.010005	0	3.0939	0	2.2986	3.418	1.8488	0	0.0027647	0.0065016	0	0.074692	0	4.906	0	1.1496	4.6658	2.16	0	0.012883	0.013003	0.5	0.042286	0	4.6951	0	48.868
1	936	0	0	0	1.1486	3.3491	1.8301	0	8.3676e-08	6.0204e-05	0.5	0.02879	0	4.0647	0	1.1504	3.3506	1.8305	0	8.3678e-08	6.0204e-05	0.5	0.028812	0	4.069	0	1.1495	3.3499	1.8303	0	1.0114e-07	0.00012041	0.5	0.028798	0	4.0664	0	48.868
2	936	0	0	0	1.1505	3.3713	1.8361	0	8.397e-08	6.2158e-05	0.5	0.029085	0	4.0783	0	1.1486	3.3728	1.8365	0	8.3969e-08	6.2158e-05	0.5	0.029095	0	4.0814	0	1.1496	3.372	1.8363	0	9.8099e-08	0.00012432	0.5	0.029096	0	4.0795	0	48.868
3	936	0	0	0	1.1499	3.3691	1.8355	0	8.4019e-08	6.0461e-05	0.5	0.029038	0	4.0805	0	1.1496	3.3694	1.8356	0	8.4019e-08	6.0461e-05	0.5	0.029003	0	4.0815	0	1.1497	3.3692	1.8356	0	1.0093e-07	0.00012092	0.5	0.029097	0	4.0797	0	48.868
4	936	0	0	0	1.1487	3.3674	1.8351	0	8.4596e-08	5.8893e-05	0.5	0.028992	0	4.0775	0	1.1496	3.3682	1.8353	0	8.4596e-08	5.8893e-05	0.5	0.029097	0	4.0828	0	1.1491	3.3678	1.8352	0	1.0146e-07	0.00011779	0.5	0.029013	0	4.0781	0	48.868
5	936	0	0	0	1.1488	3.3693	1.8356	0	8.2588e-08	6.3841e-05	0.5	0.028967	0	4.0767	0	1.1488	3.3665	1.8348	0	8.2587e-08	6.3841e-05	0.5	0.028952	0	4.0744	0	1.1488	3.3679	1.8352	0	9.9647e-08	0.00012768	0.5	0.028989	0	4.0783	0	48.868
6	936	0	0	0	1.1482	3.3654	1.8345	0	8.5522e-08	5.7282e-05	0.5	0.028956	0	4.0734	0	1.1496	3.3683	1.8353	0	8.5522e-08	5.7282e-05	0.5	0.029011	0	4.0797	0	1.1489	3.3669	1.8349	0	9.9119e-08	0.00011456	0.5	0.029005	0	4.0731	0	48.868
7	936	0	0	0	1.1493	3.3688	1.8354	0	8.4216e-08	6.0359e-05	0.5	0.02897	0	4.0764	0	1.1494	3.3699	1.8357	0	8.4215e-08	6.0359e-05	0.5	0.028956	0	4.0745	0	1.1493	3.3693	1.8356	0	1.0196e-07	0.00012072	0.5	0.029046	0	4.072	0	48.868
8	936	0	0	0	1.1486	3.3698	1.8357	0	8.3035e-08	6.3394e-05	0.5	0.028959	0	4.0786	0	1.1484	3.3653	1.8345	0	8.3034e-08	6.3394e-05	0.5	0.028871	0	4.0761	0	1.1485	3.3675	1.8351	0	1e-07	0.00012679	0.5	0.029012	0	4.0752	0	48.868
9	936	0	0	0	1.1488	3.3666	1.8348	0	8.4201e-08	6.0269e-05	0.5	0.028929	0	4.0747	0	1.1485	3.3677	1.8351	0	8.4202e-08	6.0269e-05	0.5	0.029084	0	4.0739	0	1.1486	3.3672	1.835	0	1.0169e-07	0.00012054	0.5	0.02896	0	4.0742	0	48.868
10	936	0	0	0	1.1474	3.3684	1.8353	0	8.3736e-08	6.1552e-05	0.5	0.028848	0	4.0774	0	1.1484	3.371	1.836	0	8.3736e-08	6.1552e-05	0.5	0.029007	0	4.0807	0	1.1479	3.3697	1.8357	0	9.9494e-08	0.0001231	0.5	0.028981	0	4.0773	0	48.868
11	936	0	0	0	1.1482	3.366	1.8347	0	8.4101e-08	6.1726e-05	0.5	0.029004	0	4.0722	0	1.1494	3.3681	1.8352	0	8.4101e-08	6.1726e-05	0.5	0.029002	0	4.0798	0	1.1488	3.367	1.8349	0	1.0423e-07	0.00012345	0.5	0.029024	0	4.0718	0	48.868
12	936	0	0	0	1.1491	3.3681	1.8352	0	8.3857e-08	6.1312e-05	0.5	0.029009	0	4.0769	0	1.1486	3.3663	1.8347	0	8.3858e-08	6.1312e-05	0.5	0.028834	0	4.0802	0	1.1488	3.3672	1.835	0	1.02e-07	0.00012262	0.5	0.028988	0	4.0777	0	48.868
13	936	0	0	0	1.1491	3.3676	1.8351	0	8.4032e-08	6.0475e-05	0.5	0.029027	0	4.0794	0	1.1486	3.3668	1.8349	0	8.4033e-08	6.0475e-05	0.5	0.029042	0	4.0747	0	1.1489	3.3672	1.835	0	1.0013e-07	0.00012095	0.5	0.02901	0	4.0755	0	48.868
14	936	0	0	0	1.1484	3.3669	1.8349	0	8.3715e-08	6.172e-05	0.5	0.028959	0	4.0724	0	1.1488	3.366	1.8347	0	8.3715e-08	6.172e-05	0.5	0.029044	0	4.0773	0	1.1486	3.3664	1.8348	0	9.9193e-08	0.00012344	0.5	0.029004	0	4.0766	0	48.868
15	936	0	0	0	1.1488	3.3653	1.8345	0	8.4408e-08	5.9954e-05	0.5	0.028955	0	4.0768	0	1.149	3.3647	1.8343	0	8.4409e-08	5.9954e-05	0.5	0.028923	0	4.0734	0	1.1489	3.365	1.8344	0	1.014e-07	0.00011991	0.5	0.028963	0	4.0754	0	48.868
16	936	0	0	0	1.1491	3.369	1.8355	0	8.452e-08	5.9837e-05	0.5	0.028905	0	4.0765	0	1.1492	3.3672	1.835	0	8.4522e-08	5.9837e-05	0.5	0.028943	0	4.075	0	1.1491	3.3681	1.8352	0	1.0022e-07	0.00011967	0.5	0.028999	0	4.0765	0	48.868
17	936	0	0	0	1.1502	3.366	1.8347	0	8.4481e-08	5.9382e-05	0.5	0.028988	0	4.0779	0	1.1494	3.366	1.8347	0	8.4481e-08	5.9382e-05	0.5	0.029	0	4.0789	0	1.1498	3.366	1.8347	0	1.0166e-07	0.00011876	0.5	0.029079	0	4.0737	0	48.868
18	936	0	0	0	1.1502	3.3647	1.8343	0	8.4157e-08	6.0526e-05	0.5	0.028939	0	4.0784	0	1.1507	3.3663	1.8348	0	8.4157e-08	6.0526e-05	0.5	0.029095	0	4.0851	0	1.1505	3.3655	1.8345	0	9.9913e-08	0.00012105	0.5	0.028997	0	4.0782	0	48.868
19	936	0	0	0	1.1517	3.3653	1.8345	0	8.4108e-08	6.0701e-05	0.5	0.02906	0	4.0796	0	1.1507	3.3647	1.8343	0	8.4109e-08	6.0701e-05	0.5	0.02902	0	4.0761	0	1.1512	3.365	1.8344	0	1.0159e-07	0.0001214	0.5	0.029059	0	4.0762	0	48.868
20	936	0	0	0	1.1504	3.3663	1.8348	0	8.4628e-08	5.8553e-05	0.5	0.029115	0	4.0772	0	1.1521	3.3658	1.8346	0	8.4628e-08	5.8553e-05	0.5	0.029138	0	4.0784	0	1.1513	3.3661	1.8347	0	1.0041e-07	0.00011711	0.5	0.029061	0	4.074	0	48.868
21	936	0	0	0	1.152	3.3649	1.8344	0	8.3695e-08	6.1573e-05	0.5	0.029035	0	4.076	0	1.1516	3.3668	1.8349	0	8.3696e-08	6.1573e-05	0.5	0.029061	0	4.0809	0	1.1518	3.3659	1.8346	0	1.0258e-07	0.00012315	0.5	0.029047	0	4.0816	0	48.868
22	936	0	0	0	1.1518	3.3681	1.8352	0	8.4656e-08	5.8545e-05	0.5	0.029082	0	4.083	0	1.1523	3.3648	1.8343	0	8.4657e-08	5.8545e-05	0.5	0.029032	0	4.0749	0	1.1521	3.3664	1.8348	0	1.0014e-07	0.00011709	0.5	0.029075	0	4.08	0	48.868
23	936	0	0	0	1.1536	3.3673	1.835	0	8.3985e-08	6.0523e-05	0.5	0.029198	0	4.0789	0	1.1523	3.3676	1.8351	0	8.3984e-08	6.0523e-05	0.5	0.029182	0	4.0813	0	1.153	3.3675	1.8351	0	9.6632e-08	0.00012105	0.5	0.029152	0	4.0801	0	48.868
24	936	0	0	0	1.1536	3.3658	1.8346	0	8.5615e-08	5.7907e-05	0.5	0.029151	0	4.0764	0	1.1527	3.3654	1.8345	0	8.5614e-08	5.7907e-05	0.5	0.029112	0	4.08	0	1.1531	3.3656	1.8345	0	1.0578e-07	0.00011581	0.5	0.029069	0	4.0786	0	48.868
25	936	0	0	0	1.1537	3.3642	1.8342	0	8.4168e-08	6.1281e-05	0.5	0.029133	0	4.0801	0	1.1524	3.3674	1.835	0	8.4168e-08	6.1281e-05	0.5	0.029011	0	4.0795	0	1.1531	3.3658	1.8346	0	9.838e-08	0.00012256	0.5	0.029091	0	4.0806	0	48.868
0	936	0	0	0	0.00049431	3.2734	1.8093	0	0.0064412	0.0065027	1	0.0099995	0	3.0897	0	2.299	3.4223	1.8499	0	0.0027646	0.0065027	0	0.074707	0	4.9131	0	1.1498	4.6687	2.1607	0	0.012883	0.013005	0.5	0.042345	0	4.6982	0	48.868
1	936	0	0	0	1.1503	3.3463	1.8293	0	8.528e-08	5.8704e-05	0.5	0.028878	0	4.0621	0	1.15	3.3484	1.8299	0	8.5279e-08	5.8704e-05	0.5	0.028943	0	4.0647	0	1.1501	3.3473	1.8296	0	1.0035e-07	0.00011741	0.5	0.02883	0	4.0628	0	48.868
2	936	0	0	0	1.1501	3.3727	1.8365	0	8.2447e-08	6.4275e-05	0.5	0.029108	0	4.0815	0	1.1503	3.3719	1.8363	0	8.2447e-08	6.4275e-05	0.5	0.029117	0	4.0801	0	1.1502	3.3723	1.8364	0	9.851e-08	0.00012855	0.5	0.029013	0	4.0809	0	48.868
3	936	0	0	0	1.15	3.3699	1.8357	0	8.374e-08	6.159e-05	0.5	0.029033	0	4.0766	0	1.1497	3.3717	1.8362	0	8.3741e-08	6.159e-05	0.5	0.029039	0	4.0772	0	1.1499	3.3708	1.836	0	1.0075e-07	0.00012318	0.5	0.029039	0	4.0772	0	48.868
4	936	0	0	0	1.1497	3.3694	1.8356	0	8.5015e-08	5.8502e-05	0.5	0.029121	0	4.0796	0	1.1503	3.3675	1.8351	0	8.5016e-08	5.8502e-05	0.5	0.028968	0	4.0807	0	1.15	3.3684	1.8353	0	1.0265e-07	0.000117	0.5	0.028988	0	4.0814	0	48.868
5	936	0	0	0	1.1499	3.3679	1.8352	0	8.4374e-08	5.8992e-05	0.5	0.029058	0	4.0813	0	1.1493	3.3694	1.8356	0	8.4374e-08	5.8992e-05	0.5	0.029087	0	4.0753	0	1.1496	3.3686	1.8354	0	9.9679e-08	0.00011798	0.5	0.029008	0	4.0816	0	48.868
6	936	0	0	0	1.15	3.3662	1.8347	0	8.3285e-08	6.2961e-05	0.5	0.029021	0	4.0741	0	1.1493	3.3692	1.8356	0	8.3286e-08	6.2961e-05	0.5	0.028953	0	4.0851	0	1.1496	3.3677	1.8351	0	1.0031e-07	0.00012592	0.5	0.029089	0	4.0755	0	48.868
7	936	0	0	0	1.15	3.3677	1.8351	0	8.3193e-08	6.2544e-05	0.5	0.028979	0	4.0831	0	1.1506	3.3696	1.8356	0	8.3192e-08	6.2544e-05	0.5	0.029023	0	4.0831	0	1.1503	3.3686	1.8354	0	1.001e-07	0.00012509	0.5	0.029015	0	4.0776	0	48.868
8	936	0	0	0	1.1497	3.3674	1.8351	0	8.4325e-08	6.0905e-05	0.5	0.028942	0	4.0762	0	1.1498	3.3706	1.8359	0	8.4325e-08	6.0905e-05	0.5	0.029043	0	4.0843	0	1.1497	3.369	1.8355	0	9.9035e-08	0.00012181	0.5	0.029001	0	4.0807	0	48.868
9	936	0	0	0	1.1492	3.3704	1.8359	0	8.397e-08	6.0684e-05	0.5	0.028982	0	4.0783	0	1.1505	3.3685	1.8354	0	8.3971e-08	6.0684e-05	0.5	0.029023	0	4.0834	0	1.1499	3.3695	1.8356	0	9.962e-08	0.00012137	0.5	0.028997	0	4.0788	0	48.868
10	936	0	0	0	1.1508	3.3706	1.8359	0	8.3816e-08	6.1743e-05	0.5	0.029105	0	4.0821	0	1.1491	3.3681	1.8352	0	8.3816e-08	6.1743e-05	0.5	0.029034	0	4.0798	0	1.15	3.3694	1.8356	0	9.9401e-08	0.00012349	0.5	0.029001	0	4.0804	0	48.868
11	936	0	0	0	1.15	3.3707	1.8359	0	8.4862e-08	5.93e-05	0.5	0.028965	0	4.0805	0	1.1495	3.3697	1.8357	0	8.4861e-08	5.93e-05	0.5	0.029079	0	4.0764	0	1.1498	3.3702	1.8358	0	1.0321e-07	0.0001186	0.5	0.029107	0	4.0749	0	48.868
12	936	0	0	0	1.1496	3.3667	1.8349	0	8.4851e-08	5.9719e-05	0.5	0.028917	0	4.084	0	1.149	3.3708	1.836	0	8.485e-08	5.9719e-05	0.5	0.028936	0	4.0814	0	1.1493	3.3687	1.8354	0	1.0277e-07	0.00011944	0.5	0.028992	0	4.0786	0	48.868
13	936	0	0	0	1.1482	3.3688	1.8354	0	8.3902e-08	6.1467e-05	0.5	0.029031	0	4.0807	0	1.1498	3.368	1.8352	0	8.3903e-08	6.1467e-05	0.5	0.028954	0	4.0774	0	1.149	3.3684	1.8353	0	1.0122e-07	0.00012293	0.5	0.029053	0	4.0783	0	48.868
14	936	0	0	0	1.1491	3.3672	1.835	0	8.2501e-08	6.3001e-05	0.5	0.029061	0	4.0741	0	1.1497	3.3668	1.8349	0	8.25e-08	6.3001e-05	0.5	0.029124	0	4.075	0	1.1494	3.367	1.8349	0	1.0264e-07	0.000126	0.5	0.029047	0	4.0761	0	48.868
15	936	0	0	0	1.1491	3.364	1.8341	0	8.3926e-08	6.1145e-05	0.5	0.028855	0	4.0793	0	1.1506	3.3698	1.8357	0	8.3925e-08	6.1145e-05	0.5	0.029049	0	4.0824	0	1.1498	3.3669	1.8349	0	1.0093e-07	0.00012229	0.5	0.029075	0	4.0732	0	48.868
16	936	0	0	0	1.1502	3.3666	1.8348	0	8.4474e-08	5.9757e-05	0.5	0.029107	0	4.0817	0	1.1498	3.3667	1.8349	0	8.4475e-08	5.9757e-05	0.5	0.028918	0	4.0757	0	1.15	3.3666	1.8348	0	9.9191e-08	0.00011951	0.5	0.029026	0	4.0778	0	48.868
17	936	0	0	0	1.1493	3.3682	1.8353	0	8.3912e-08	6.0994e-05	0.5	0.029004	0	4.0775	0	1.1509	3.3674	1.8351	0	8.3911e-08	6.0994e-05	0.5	0.028997	0	4.0759	0	1.1501	3.3678	1.8352	0	1.0273e-07	0.00012199	0.5	0.028997	0	4.0745	0	48.868
18	936	0	0	0	1.1501	3.3717	1.8362	0	8.3746e-08	6.1591e-05	0.5	0.029084	0	4.0802	0	1.1501	3.3688	1.8354	0	8.3745e-08	6.1591e-05	0.5	0.029103	0	4.0816	0	1.1501	3.3703	1.8358	0	1.0373e-07	0.00012318	0.5	0.028957	0	4.0856	0	48.868
19	936	0	0	0	1.1508	3.3688	1.8354	0	8.4565e-08	5.9952e-05	0.5	0.029203	0	4.077	0	1.15	3.3685	1.8354	0	8.4566e-08	5.9952e-05	0.5	0.028983	0	4.0789	0	1.1504	3.3687	1.8354	0	1.011e-07	0.0001199	0.5	0.029032	0	4.0787	0	48.868
20	936	0	0	0	1.1511	3.3671	1.835	0	8.5258e-08	5.7104e-05	0.5	0.028979	0	4.0806	0	1.1506	3.3703	1.8358	0	8.5257e-08	5.7104e-05	0.5	0.029082	0	4.0829	0	1.1509	3.3687	1.8354	0	9.9409e-08	0.00011421	0.5	0.029071	0	4.083	0	48.868
21	936	0	0	0	1.151	3.37	1.8357	0	8.3618e-08	6.0226e-05	0.5	0.029126	0	4.0762	0	1.1514	3.3697	1.8357	0	8.3618e-08	6.0226e-05	0.5	0.029089	0	4.081	0	1.1512	3.3698	1.8357	0	1.0442e-07	0.00012045	0.5	0.029068	0	4.0798	0	48.868
22	936	0	0	0	1.1512	3.3667	1.8349	0	8.408e-08	6.2045e-05	0.5	0.028966	0	4.0789	0	1.1512	3.3684	1.8353	0	8.408e-08	6.2045e-05	0.5	0.029035	0	4.0798	0	1.1512	3.3676	1.8351	0	9.9978e-08	0.00012409	0.5	0.029031	0	4.0812	0	48.868
23	936	0	0	0	1.151	3.3687	1.8354	0	8.4825e-08	5.9457e-05	0.5	0.029079	0	4.0821	0	1.1512	3.3678	1.8352	0	8.4825e-08	5.9457e-05	0.5	0.029076	0	4.0757	0	1.1511	3.3683	1.8353	0	9.8018e-08	0.00011891	0.5	0.029047	0	4.08	0	48.868
24	936	0	0	0	1.1517	3.3678	1.8352	0	8.4733e-08	6.024e-05	0.5	0.029106	0	4.0816	0	1.1519	3.3703	1.8358	0	8.4733e-08	6.024e-05	0.5	0.0291	0	4.08	0	1.1518	3.369	1.8355	0	1.0218e-07	0.00012048	0.5	0.0291	0	4.0833	0	48.868
25	936	0	0	0	1.1517	3.3661	1.8347	0	8.4981e-08	5.9963e-05	0.5	0.028946	0	4.0772	0	1.1519	3.3689	1.8354	0	8.498e-08	5.9963e-05	0.5	0.029036	0	4.085	0	1.1518	3.3675	1.8351	0	1.0359e-07	0.00011993	0.5	0.029012	0	4.0815	0	48.868
0	936	0	0	0	6.3178e-05	3.2771	1.8103	0	0.0064423	0.0065037	1	0.010021	0	3.0926	0	2.2986	3.4219	1.8498	0	0.0027652	0.0065037	0	0.074603	0	4.9116	0	1.1494	4.6704	2.1611	0	0.012885	0.013007	0.5	0.042429	0	4.6987	0	48.868
1	936	0	0	0	1.1479	3.3489	1.83	0	8.4739e-08	5.8776e-05	0.5	0.028806	0	4.066	0	1.1486	3.3504	1.8304	0	8.474e-08	5.8776e-05	0.5	0.028859	0	4.0674	0	1.1482	3.3497	1.8302	0	1.0043e-07	0.00011755	0.5	0.028765	0	4.0653	0	48.868
2	936	0	0	0	1.1479	3.3745	1.837	0	8.341e-08	6.2433e-05	0.5	0.028976	0	4.0811	0	1.1481	3.3707	1.8359	0	8.3411e-08	6.2433e-05	0.5	0.029018	0	4.0774	0	1.148	3.3726	1.8365	0	9.9481e-08	0.00012487	0.5	0.028982	0	4.0817	0	48.868
3	936	0	0	0	1.1486	3.3702	1.8358	0	8.3367e-08	6.2457e-05	0.5	0.029109	0	4.0746	0	1.1471	3.3736	1.8367	0	8.3367e-08	6.2457e-05	0.5	0.028998	0	4.0765	0	1.1479	3.3719	1.8363	0	9.9191e-08	0.00012491	0.5	0.029001	0	4.08	0	48.868
4	936	0	0	0	1.1473	3.3677	1.8351	0	8.4851e-08	5.9033e-05	0.5	0.028986	0	4.0739	0	1.1465	3.3691	1.8355	0	8.485e-08	5.9033e-05	0.5	0.029026	0	4.0774	0	1.1469	3.3684	1.8353	0	1.0083e-07	0.00011807	0.5	0.028996	0	4.0743	0	48.868
5	936	0	0	0	1.1466	3.3696	1.8357	0	8.3477e-08	6.2067e-05	0.5	0.028931	0	4.0731	0	1.147	3.3658	1.8346	0	8.3477e-08	6.2067e-05	0.5	0.029017	0	4.0746	0	1.1468	3.3677	1.8351	0	9.9421e-08	0.00012413	0.5	0.028879	0	4.0734	0	48.868
6	936	0	0	0	1.1468	3.3679	1.8352	0	8.3601e-08	6.1293e-05	0.5	0.028971	0	4.0761	0	1.1463	3.3646	1.8343	0	8.3601e-08	6.1293e-05	0.5	0.028859	0	4.0796	0	1.1465	3.3663	1.8347	0	9.9031e-08	0.00012259	0.5	0.02889	0	4.0734	0	48.868
7	936	0	0	0	1.1458	3.3672	1.835	0	8.3081e-08	6.3303e-05	0.5	0.02891	0	4.0728	0	1.1472	3.3677	1.8351	0	8.3081e-08	6.3303e-05	0.5	0.028997	0	4.075	0	1.1465	3.3675	1.8351	0	1.0029e-07	0.00012661	0.5	0.028985	0	4.0716	0	48.868
8	936	0	0	0	1.1467	3.3677	1.8351	0	8.3313e-08	6.1798e-05	0.5	0.028962	0	4.0771	0	1.1477	3.3669	1.8349	0	8.3313e-08	6.1798e-05	0.5	0.029062	0	4.0762	0	1.1472	3.3673	1.835	0	9.9e-08	0.0001236	0.5	0.028957	0	4.0754	0	48.868
9	936	0	0	0	1.1464	3.367	1.8349	0	8.4964e-08	5.8874e-05	0.5	0.028899	0	4.0753	0	1.1471	3.3657	1.8346	0	8.4964e-08	5.8874e-05	0.5	0.028945	0	4.0786	0	1.1468	3.3663	1.8348	0	9.7381e-08	0.00011775	0.5	0.028985	0	4.0753	0	48.868
10	936	0	0	0	1.1469	3.3657	1.8346	0	8.4719e-08	5.9443e-05	0.5	0.028932	0	4.0737	0	1.1462	3.3674	1.835	0	8.4718e-08	5.9443e-05	0.5	0.028906	0	4.0791	0	1.1465	3.3665	1.8348	0	9.8023e-08	0.00011889	0.5	0.02891	0	4.0771	0	48.868
11	936	0	0	0	1.1465	3.3657	1.8346	0	8.3293e-08	6.2058e-05	0.5	0.028892	0	4.0766	0	1.1469	3.3652	1.8344	0	8.3292e-08	6.2058e-05	0.5	0.028928	0	4.0745	0	1.1467	3.3654	1.8345	0	1.0369e-07	0.00012412	0.5	0.028931	0	4.0753	0	48.868
12	936	0	0	0	1.147	3.3683	1.8353	0	8.4601e-08	6.01e-05	0.5	0.028988	0	4.0817	0	1.1459	3.3658	1.8346	0	8.4602e-08	6.01e-05	0.5	0.028896	0	4.0765	0	1.1464	3.3671	1.835	0	9.8238e-08	0.0001202	0.5	0.028882	0	4.0795	0	48.868
13	936	0	0	0	1.1463	3.3651	1.8344	0	8.3316e-08	6.3536e-05	0.5	0.028862	0	4.0731	0	1.146	3.3691	1.8355	0	8.3317e-08	6.3536e-05	0.5	0.029014	0	4.0777	0	1.1461	3.3671	1.835	0	1.0315e-07	0.00012707	0.5	0.028929	0	4.074	0	48.868
14	936	0	0	0	1.1456	3.3672	1.835	0	8.442e-08	5.8978e-05	0.5	0.028957	0	4.0757	0	1.1472	3.3674	1.835	0	8.4419e-08	5.8978e-05	0.5	0.028978	0	4.0802	0	1.1464	3.3673	1.835	0	9.9367e-08	0.00011796	0.5	0.029019	0	4.0773	0	48.868
15	936	0	0	0	1.1473	3.3678	1.8351	0	8.4618e-08	6.0076e-05	0.5	0.028967	0	4.0742	0	1.1463	3.3653	1.8345	0	8.4619e-08	6.0076e-05	0.5	0.028903	0	4.0774	0	1.1468	3.3665	1.8348	0	1.0079e-07	0.00012015	0.5	0.028982	0	4.0772	0	48.868
16	936	0	0	0	1.1472	3.3668	1.8349	0	8.3854e-08	6.0682e-05	0.5	0.028904	0	4.0778	0	1.1472	3.363	1.8338	0	8.3855e-08	6.0682e-05	0.5	0.028909	0	4.0736	0	1.1472	3.3649	1.8344	0	1.0106e-07	0.00012136	0.5	0.028924	0	4.0764	0	48.868
17	936	0	0	0	1.1458	3.3678	1.8351	0	8.4419e-08	6.043e-05	0.5	0.02892	0	4.0781	0	1.1475	3.3671	1.835	0	8.4418e-08	6.043e-05	0.5	0.029012	0	4.074	0	1.1466	3.3675	1.8351	0	1.0097e-07	0.00012086	0.5	0.028933	0	4.0749	0	48.868
18	936	0	0	0	1.1476	3.3689	1.8355	0	8.4533e-08	6.1036e-05	0.5	0.029046	0	4.0773	0	1.1462	3.3672	1.835	0	8.4531e-08	6.1036e-05	0.5	0.028861	0	4.0741	0	1.1469	3.3681	1.8352	0	1.0031e-07	0.00012207	0.5	0.029008	0	4.074	0	48.868
19	936	0	0	0	1.1472	3.3699	1.8357	0	8.3727e-08	6.1321e-05	0.5	0.028942	0	4.0787	0	1.1474	3.3687	1.8354	0	8.3727e-08	6.1321e-05	0.5	0.029019	0	4.0801	0	1.1473	3.3693	1.8356	0	1.0197e-07	0.00012264	0.5	0.028951	0	4.0821	0	48.868
20	936	0	0	0	1.1484	3.3685	1.8353	0	8.305e-08	6.2382e-05	0.5	0.029008	0	4.0793	0	1.1486	3.3682	1.8353	0	8.305e-08	6.2382e-05	0.5	0.028939	0	4.0775	0	1.1485	3.3683	1.8353	0	1.0298e-07	0.00012476	0.5	0.028979	0	4.075	0	48.868
21	936	0	0	0	1.1496	3.3707	1.8359	0	8.4783e-08	6.0119e-05	0.5	0.029001	0	4.0822	0	1.1484	3.3673	1.835	0	8.4784e-08	6.0119e-05	0.5	0.028965	0	4.0745	0	1.149	3.369	1.8355	0	1.0108e-07	0.00012024	0.5	0.028983	0	4.0802	0	48.868
22	936	0	0	0	1.1495	3.3695	1.8356	0	8.4878e-08	5.8641e-05	0.5	0.029001	0	4.0824	0	1.1489	3.3663	1.8347	0	8.4879e-08	5.8641e-05	0.5	0.02903	0	4.0771	0	1.1492	3.3679	1.8352	0	1.0204e-07	0.00011728	0.5	0.029021	0	4.0807	0	48.868
23	936	0	0	0	1.1494	3.3664	1.8348	0	8.3807e-08	6.1095e-05	0.5	0.02901	0	4.0781	0	1.1492	3.3673	1.835	0	8.3809e-08	6.1095e-05	0.5	0.028975	0	4.0763	0	1.1493	3.3669	1.8349	0	9.9654e-08	0.00012219	0.5	0.028998	0	4.0776	0	48.868
24	936	0	0	0	1.1508	3.3649	1.8344	0	8.3986e-08	6.1216e-05	0.5	0.02909	0	4.0731	0	1.1496	3.3677	1.8351	0	8.3986e-08	6.1216e-05	0.5	0.029045	0	4.0763	0	1.1502	3.3663	1.8347	0	1.0423e-07	0.00012243	0.5	0.028942	0	4.0782	0	48.868
25	936	0	0	0	1.1512	3.3669	1.8349	0	8.4095e-08	6.0369e-05	0.5	0.029114	0	4.075	0	1.1488	3.3678	1.8352	0	8.4094e-08	6.0369e-05	0.5	0.028992	0	4.0764	0	1.15	3.3673	1.835	0	1.0036e-07	0.00012074	0.5	0.02905	0	4.0784	0	48.868
