# Supplementary material for: Future Preventive Gene Therapy of Polygenic Diseases from a Population Genetics Perspective
Source: Int J Mol Sci. 2019 Oct 10;20(20):5013. doi: 10.3390/ijms20205013 (PMC6834143; doi:10.3390/ijms20205013)
Supplement: Supplementary file 1 [file ijms-20-05013-s001.zip › SuppFiles/Results/AdmixtureDifferentRisk/Admixture10xDifference/0.01/1/SimulationSummed.csv]

Generation	Variants	Editable	AveEditedSNPs	AveEditedEffect	Pop0Effect	Pop0Variance	Pop0SD	Pop0VarianceMultirunSD	Pop0FST	Pop0AFD	Pop0RegFract	Pop0Prev	Pop0PrevSD	Pop0AffectedEffect	Multirun0SD	Pop1Effect	Pop1Variance	Pop1SD	Pop1VarianceMultirunSD	Pop1FST	Pop1AFD	Pop1RegFract	Pop1Prev	Pop1PrevSD	Pop1AffectedEffect	Multirun1SD	CombinedEffect	CombinedVariance	CombinedSD	CombinedVarianceMultirunSD	CombinedFST	CombinedAFD	CombinedRegFract	CombinedPrev	CombinedPrevSD	CombinedAffectedEffect	MultirunCombSD	Baseline Effect
0	936	0	0	0	0.00019978	3.2752	1.8098	0.0018054	0.0064416	0.0065018	1	0.010007	3.5384e-05	3.0943	0.0006648	2.2993	3.4208	1.8495	0.00254	0.0027649	0.0065018	0	0.074666	7.8688e-05	4.9127	0.0004213	1.1498	4.6695	2.1609	0.0017408	0.012884	0.013004	0.5	0.042343	6.0454e-05	4.6987	0.00042133	48.868
1	936	0	0	0	1.1497	3.3484	1.8299	0.0013235	8.4466e-08	5.9783e-05	0.5	0.028836	5.2252e-05	4.0649	0.00096937	1.1497	3.348	1.8298	0.001937	8.4466e-08	5.9783e-05	0.5	0.028816	6.5128e-05	4.0655	0.00086118	1.1497	3.3482	1.8298	0.0010774	1.0062e-07	0.00011957	0.5	0.028817	3.6705e-05	4.0651	0.00078053	48.868
2	936	0	0	0	1.1497	3.372	1.8363	0.0013288	8.4067e-08	6.0972e-05	0.5	0.029055	4.643e-05	4.08	0.0010775	1.1496	3.3717	1.8362	0.0013046	8.4067e-08	6.0972e-05	0.5	0.029067	4.3141e-05	4.0805	0.00093676	1.1497	3.3718	1.8363	0.00093435	1.0073e-07	0.00012194	0.5	0.029053	4.6799e-05	4.0804	0.00089742	48.868
3	936	0	0	0	1.1495	3.3698	1.8357	0.00092498	8.4172e-08	6.0576e-05	0.5	0.029016	5.052e-05	4.078	0.0011162	1.1493	3.3698	1.8357	0.002555	8.4171e-08	6.0576e-05	0.5	0.029032	4.7532e-05	4.0789	0.00098348	1.1494	3.3698	1.8357	0.0015515	1.0106e-07	0.00012115	0.5	0.029034	4.2828e-05	4.0783	0.00096867	48.868
4	936	0	0	0	1.1489	3.3678	1.8351	0.0014307	8.4309e-08	6.0289e-05	0.5	0.029008	8.8609e-05	4.0779	0.0012541	1.1492	3.3684	1.8353	0.0014942	8.4308e-08	6.0289e-05	0.5	0.029015	5.431e-05	4.0789	0.0011256	1.1491	3.3681	1.8352	0.0011164	1.0126e-07	0.00012058	0.5	0.029017	2.4035e-05	4.0767	0.0011199	48.868
5	936	0	0	0	1.1488	3.3683	1.8353	0.0013817	8.3833e-08	6.1225e-05	0.5	0.029023	4.5186e-05	4.0766	0.0010404	1.149	3.3674	1.835	0.0013864	8.3832e-08	6.1225e-05	0.5	0.029006	5.5303e-05	4.0753	0.0011779	1.1489	3.3679	1.8352	0.00081943	9.9721e-08	0.00012245	0.5	0.028992	5.225e-05	4.0775	0.0010677	48.868
6	936	0	0	0	1.1491	3.3677	1.8351	0.00191	8.4332e-08	6.0137e-05	0.5	0.029019	6.482e-05	4.0785	0.001393	1.1488	3.3675	1.8351	0.0017257	8.4332e-08	6.0137e-05	0.5	0.029011	8.8714e-05	4.079	0.001213	1.149	3.3676	1.8351	0.0010876	1.0022e-07	0.00012027	0.5	0.028986	6.2854e-05	4.0781	0.0012415	48.868
7	936	0	0	0	1.1491	3.3668	1.8349	0.0011237	8.4347e-08	6.0342e-05	0.5	0.028989	6.8068e-05	4.0777	0.0016639	1.1492	3.3674	1.8351	0.0017523	8.4346e-08	6.0342e-05	0.5	0.029002	4.6521e-05	4.0772	0.0013031	1.1492	3.3671	1.835	0.0012569	1.0154e-07	0.00012068	0.5	0.029004	4.7037e-05	4.0767	0.0013489	48.868
8	936	0	0	0	1.1492	3.3664	1.8348	0.0014196	8.4011e-08	6.0977e-05	0.5	0.028984	5.5401e-05	4.0766	0.0016427	1.1491	3.3671	1.835	0.0015289	8.401e-08	6.0977e-05	0.5	0.029003	7.456e-05	4.0777	0.0011609	1.1492	3.3668	1.8349	0.00099694	1.0012e-07	0.00012195	0.5	0.02901	4.4122e-05	4.0773	0.0013848	48.868
9	936	0	0	0	1.1489	3.3666	1.8348	0.0017688	8.4378e-08	6.0349e-05	0.5	0.028932	5.3693e-05	4.0775	0.0015371	1.1493	3.3666	1.8348	0.0013865	8.4379e-08	6.0349e-05	0.5	0.029	5.8705e-05	4.0766	0.0012833	1.1491	3.3666	1.8348	0.0010839	1.0083e-07	0.0001207	0.5	0.02899	5.4195e-05	4.0766	0.0013589	48.868
10	936	0	0	0	1.149	3.3667	1.8349	0.0015245	8.3889e-08	6.1015e-05	0.5	0.028984	7.3497e-05	4.0779	0.0016029	1.1489	3.3666	1.8348	0.0022685	8.3889e-08	6.1015e-05	0.5	0.02896	6.2424e-05	4.0769	0.0014458	1.149	3.3667	1.8349	0.0015333	1.0112e-07	0.00012203	0.5	0.028992	4.995e-05	4.0768	0.0014453	48.868
11	936	0	0	0	1.1488	3.3658	1.8346	0.0024854	8.4525e-08	5.994e-05	0.5	0.028932	6.1826e-05	4.077	0.0012238	1.149	3.3673	1.835	0.002085	8.4525e-08	5.994e-05	0.5	0.028989	6.4083e-05	4.0778	0.0016571	1.1489	3.3665	1.8348	0.0017663	1.0079e-07	0.00011988	0.5	0.029009	5.3055e-05	4.0762	0.0013859	48.868
12	936	0	0	0	1.149	3.3669	1.8349	0.0011335	8.441e-08	6.0021e-05	0.5	0.028978	4.2786e-05	4.0771	0.0014993	1.1488	3.3668	1.8349	0.0026192	8.441e-08	6.0021e-05	0.5	0.028955	5.7845e-05	4.0769	0.0017773	1.1489	3.3668	1.8349	0.0014463	1.0109e-07	0.00012004	0.5	0.02899	5.2096e-05	4.0775	0.0015622	48.868
13	936	0	0	0	1.1489	3.3663	1.8347	0.0015556	8.4208e-08	6.0633e-05	0.5	0.028998	6.002e-05	4.0761	0.0013717	1.149	3.3666	1.8348	0.0011367	8.4209e-08	6.0633e-05	0.5	0.028987	7.5296e-05	4.0775	0.001577	1.149	3.3665	1.8348	0.00094956	1.0207e-07	0.00012127	0.5	0.028989	4.4485e-05	4.0775	0.0014272	48.868
14	936	0	0	0	1.149	3.3662	1.8347	0.0012065	8.399e-08	6.0803e-05	0.5	0.029002	6.6328e-05	4.0762	0.0015256	1.149	3.3665	1.8348	0.00091494	8.3991e-08	6.0803e-05	0.5	0.029005	6.7251e-05	4.0771	0.0014565	1.149	3.3663	1.8348	0.00080168	1.0067e-07	0.00012161	0.5	0.029008	3.6444e-05	4.0766	0.0014145	48.868
15	936	0	0	0	1.1491	3.3662	1.8347	0.0024506	8.4217e-08	6.0479e-05	0.5	0.02897	8.0863e-05	4.0765	0.0017	1.1491	3.3662	1.8347	0.0017173	8.4217e-08	6.0479e-05	0.5	0.028991	7.9996e-05	4.0768	0.0019111	1.1491	3.3662	1.8347	0.0014743	1.0059e-07	0.00012096	0.5	0.029013	5.8145e-05	4.0763	0.0017193	48.868
16	936	0	0	0	1.1494	3.367	1.8349	0.0016527	8.4132e-08	6.0988e-05	0.5	0.02902	8.1454e-05	4.0792	0.0016277	1.1493	3.3659	1.8346	0.0021894	8.4133e-08	6.0988e-05	0.5	0.028966	6.3981e-05	4.0761	0.0019026	1.1493	3.3664	1.8348	0.0016338	1.0075e-07	0.00012198	0.5	0.029015	6.8456e-05	4.0773	0.0017359	48.868
17	936	0	0	0	1.1494	3.3665	1.8348	0.0017171	8.4252e-08	6.0377e-05	0.5	0.028998	5.3471e-05	4.0773	0.0022645	1.1494	3.3663	1.8348	0.001395	8.4252e-08	6.0377e-05	0.5	0.02899	4.0069e-05	4.0763	0.0015424	1.1494	3.3664	1.8348	0.0014767	1.0142e-07	0.00012075	0.5	0.029003	6.0925e-05	4.076	0.0018138	48.868
18	936	0	0	0	1.1492	3.3677	1.8351	0.0021529	8.4252e-08	6.0326e-05	0.5	0.029005	6.003e-05	4.0782	0.0015492	1.1494	3.3669	1.8349	0.0015766	8.4252e-08	6.0326e-05	0.5	0.029005	7.9464e-05	4.0775	0.0020201	1.1493	3.3673	1.835	0.0015315	1.0125e-07	0.00012065	0.5	0.029001	4.2323e-05	4.0779	0.001756	48.868
19	936	0	0	0	1.1498	3.3678	1.8352	0.0019894	8.4124e-08	6.0608e-05	0.5	0.029019	7.1339e-05	4.0787	0.0019548	1.1493	3.3667	1.8348	0.0022005	8.4125e-08	6.0608e-05	0.5	0.028998	4.7643e-05	4.0767	0.0016196	1.1496	3.3672	1.835	0.0019079	1.0124e-07	0.00012122	0.5	0.028998	7.6189e-05	4.0781	0.0017765	48.868
20	936	0	0	0	1.1497	3.3676	1.8351	0.0016929	8.4333e-08	5.9832e-05	0.5	0.029027	9.0186e-05	4.0781	0.0014726	1.1494	3.3667	1.8349	0.0014844	8.4333e-08	5.9832e-05	0.5	0.028982	8.8166e-05	4.0777	0.002106	1.1496	3.3672	1.835	0.0010444	1.0079e-07	0.00011966	0.5	0.029024	4.9918e-05	4.0777	0.0017365	48.868
21	936	0	0	0	1.1498	3.3674	1.8351	0.001829	8.4083e-08	6.1063e-05	0.5	0.029029	6.7091e-05	4.0781	0.0020447	1.1494	3.3673	1.835	0.0016996	8.4083e-08	6.1063e-05	0.5	0.029013	7.6716e-05	4.0781	0.0019788	1.1496	3.3674	1.835	0.0014442	1.016e-07	0.00012213	0.5	0.029019	3.3707e-05	4.0777	0.0019395	48.868
22	936	0	0	0	1.1494	3.3675	1.8351	0.001835	8.4441e-08	5.9968e-05	0.5	0.029001	8.4059e-05	4.0781	0.002205	1.1497	3.3674	1.8351	0.0019925	8.4441e-08	5.9968e-05	0.5	0.029024	9.9132e-05	4.0772	0.0019671	1.1495	3.3675	1.8351	0.0014833	1.014e-07	0.00011994	0.5	0.029033	6.0938e-05	4.0782	0.00204	48.868
23	936	0	0	0	1.1495	3.3671	1.835	0.0019137	8.4441e-08	5.9958e-05	0.5	0.029018	0.00010018	4.0784	0.0024263	1.1492	3.3668	1.8349	0.0010009	8.4441e-08	5.9958e-05	0.5	0.029	9.9613e-05	4.0775	0.0024188	1.1493	3.367	1.8349	0.001132	9.9366e-08	0.00011992	0.5	0.029008	9.501e-05	4.0781	0.0023893	48.868
24	936	0	0	0	1.1495	3.3668	1.8349	0.0014188	8.431e-08	6.0151e-05	0.5	0.029021	9.461e-05	4.0772	0.0025096	1.1493	3.3667	1.8349	0.0015542	8.431e-08	6.0151e-05	0.5	0.029007	8.8647e-05	4.0777	0.0023306	1.1494	3.3667	1.8349	0.0011424	1.0289e-07	0.0001203	0.5	0.029004	7.0174e-05	4.0783	0.0023969	48.868
25	936	0	0	0	1.1495	3.3659	1.8346	0.0022145	8.4287e-08	6.046e-05	0.5	0.028975	8.9115e-05	4.0765	0.0025978	1.1491	3.3669	1.8349	0.0017695	8.4288e-08	6.046e-05	0.5	0.028989	6.706e-05	4.0782	0.0026796	1.1493	3.3664	1.8348	0.0011191	1.0074e-07	0.00012092	0.5	0.029001	6.7954e-05	4.0767	0.0025972	48.868
