# Supplementary material for: Future Preventive Gene Therapy of Polygenic Diseases from a Population Genetics Perspective
Source: Int J Mol Sci. 2019 Oct 10;20(20):5013. doi: 10.3390/ijms20205013 (PMC6834143; doi:10.3390/ijms20205013)
Supplement: Supplementary file 1 [file ijms-20-05013-s001.zip › SuppFiles/Results/AdmixtureDifferentRisk/Admixture4XDifference/ConditionFiles.txt]

dbRepeat	dbExpCondOnset	dbExpCondMaximum	szConditionName
36	0	0	A3.txt
36	0	0	A3h.txt
