# Supplementary material for: Future Preventive Gene Therapy of Polygenic Diseases from a Population Genetics Perspective
Source: Int J Mol Sci. 2019 Oct 10;20(20):5013. doi: 10.3390/ijms20205013 (PMC6834143; doi:10.3390/ijms20205013)
Supplement: Supplementary file 1 [file ijms-20-05013-s001.zip › SuppFiles/Results/AdmixtureDifferentRisk/Admixture4XDifference/SimulationAllRuns.csv]

Generation	Variants	Editable	AveEditedSNPs	AveEditedEffect	Pop0Effect	Pop0Variance	Pop0SD	Pop0FST	Pop0AFD	Pop0RegFract	Pop0Prev	Pop0PrevSD	Pop0AffectedEffect	Multirun0SD	Pop1Effect	Pop1Variance	Pop1SD	Pop1FST	Pop1AFD	Pop1RegFract	Pop1Prev	Pop1PrevSD	Pop1AffectedEffect	Multirun1SD	CombinedEffect	CombinedVariance	CombinedSD	CombinedFST	CombinedAFD	CombinedRegFract	CombinedPrev	CombinedPrevSD	CombinedAffectedEffect	MultirunCombSD	Baseline Effect
0	936	0	0	0	0.00072596	3.2751	1.8097	0.0038838	0.0039413	1	0.0098951	0	3.0879	0	1.3872	3.381	1.8387	0.0014963	0.0039413	0	0.03571	0	4.2647	0	0.69395	3.8086	1.9516	0.0077683	0.0078826	0.5	0.022882	0	4.0094	0	48.868
1	936	0	0	0	0.6938	3.3279	1.8243	8.4262e-08	5.9829e-05	0.5	0.019247	0	3.6994	0	0.69338	3.3269	1.824	8.4261e-08	5.9829e-05	0.5	0.019232	0	3.7034	0	0.69359	3.3274	1.8241	1.0087e-07	0.00011966	0.5	0.019264	0	3.7025	0	48.868
2	936	0	0	0	0.69379	3.3369	1.8267	8.4338e-08	5.8917e-05	0.5	0.019245	0	3.7102	0	0.69323	3.3378	1.827	8.4337e-08	5.8917e-05	0.5	0.019319	0	3.7083	0	0.69351	3.3374	1.8268	1.0024e-07	0.00011783	0.5	0.019271	0	3.7112	0	48.868
3	936	0	0	0	0.69327	3.3353	1.8263	8.4138e-08	5.9462e-05	0.5	0.019333	0	3.7019	0	0.69419	3.335	1.8262	8.4139e-08	5.9462e-05	0.5	0.01933	0	3.7064	0	0.69373	3.3351	1.8262	1.0104e-07	0.00011892	0.5	0.019212	0	3.7056	0	48.868
4	936	0	0	0	0.69481	3.3344	1.826	8.475e-08	5.7824e-05	0.5	0.019271	0	3.7051	0	0.69329	3.3332	1.8257	8.4749e-08	5.7824e-05	0.5	0.019245	0	3.7094	0	0.69405	3.3338	1.8259	1.0305e-07	0.00011565	0.5	0.019232	0	3.708	0	48.868
5	936	0	0	0	0.69404	3.337	1.8268	8.3519e-08	6.1081e-05	0.5	0.019249	0	3.7088	0	0.694	3.3331	1.8257	8.3517e-08	6.1081e-05	0.5	0.019305	0	3.7063	0	0.69402	3.3351	1.8262	1.0049e-07	0.00012216	0.5	0.019285	0	3.7088	0	48.868
6	936	0	0	0	0.69318	3.3338	1.8259	8.4011e-08	5.9607e-05	0.5	0.019141	0	3.7077	0	0.69337	3.3344	1.826	8.4011e-08	5.9607e-05	0.5	0.019299	0	3.7058	0	0.69328	3.3341	1.826	1.0178e-07	0.00011921	0.5	0.019252	0	3.7067	0	48.868
7	936	0	0	0	0.69388	3.3373	1.8268	8.4229e-08	6.0608e-05	0.5	0.019284	0	3.7113	0	0.69232	3.3345	1.8261	8.4229e-08	6.0608e-05	0.5	0.01926	0	3.7078	0	0.6931	3.3359	1.8264	9.9372e-08	0.00012122	0.5	0.019229	0	3.7088	0	48.868
8	936	0	0	0	0.69389	3.3358	1.8264	8.5118e-08	5.7842e-05	0.5	0.01922	0	3.7059	0	0.69324	3.3355	1.8263	8.5118e-08	5.7842e-05	0.5	0.019224	0	3.7025	0	0.69356	3.3357	1.8264	1.0041e-07	0.00011568	0.5	0.01925	0	3.7028	0	48.868
9	936	0	0	0	0.69386	3.3351	1.8262	8.3721e-08	6.1016e-05	0.5	0.019246	0	3.7066	0	0.69349	3.335	1.8262	8.3723e-08	6.1016e-05	0.5	0.019229	0	3.7153	0	0.69368	3.3351	1.8262	1.0005e-07	0.00012203	0.5	0.019272	0	3.7083	0	48.868
10	936	0	0	0	0.69427	3.3336	1.8258	8.4188e-08	5.9159e-05	0.5	0.019254	0	3.7036	0	0.69412	3.3348	1.8261	8.4188e-08	5.9159e-05	0.5	0.019216	0	3.7038	0	0.69419	3.3342	1.826	9.8144e-08	0.00011832	0.5	0.019243	0	3.7093	0	48.868
11	936	0	0	0	0.69365	3.3342	1.826	8.3938e-08	6.0456e-05	0.5	0.019204	0	3.703	0	0.69405	3.3352	1.8263	8.3939e-08	6.0456e-05	0.5	0.019282	0	3.7117	0	0.69385	3.3347	1.8261	9.9194e-08	0.00012091	0.5	0.01922	0	3.7012	0	48.868
12	936	0	0	0	0.69446	3.3323	1.8255	8.3666e-08	6.0132e-05	0.5	0.01917	0	3.7082	0	0.69468	3.3345	1.8261	8.3665e-08	6.0132e-05	0.5	0.019202	0	3.7118	0	0.69457	3.3334	1.8258	1.0118e-07	0.00012026	0.5	0.01926	0	3.7047	0	48.868
13	936	0	0	0	0.69435	3.3329	1.8256	8.3744e-08	6.0785e-05	0.5	0.019193	0	3.7031	0	0.69468	3.3371	1.8268	8.3746e-08	6.0785e-05	0.5	0.019261	0	3.7088	0	0.69452	3.335	1.8262	1.0274e-07	0.00012157	0.5	0.019257	0	3.7085	0	48.868
14	936	0	0	0	0.6952	3.3372	1.8268	8.4517e-08	5.9722e-05	0.5	0.019252	0	3.7102	0	0.69441	3.3341	1.826	8.4516e-08	5.9722e-05	0.5	0.019195	0	3.7029	0	0.6948	3.3357	1.8264	1.0512e-07	0.00011944	0.5	0.019267	0	3.7066	0	48.868
15	936	0	0	0	0.69489	3.3383	1.8271	8.3949e-08	6.0573e-05	0.5	0.019258	0	3.7079	0	0.69467	3.3346	1.8261	8.3951e-08	6.0573e-05	0.5	0.019254	0	3.7112	0	0.69478	3.3364	1.8266	9.939e-08	0.00012115	0.5	0.019257	0	3.7064	0	48.868
16	936	0	0	0	0.69497	3.3361	1.8265	8.5181e-08	5.8033e-05	0.5	0.019234	0	3.705	0	0.69566	3.3402	1.8276	8.5181e-08	5.8033e-05	0.5	0.019328	0	3.7097	0	0.69532	3.3382	1.8271	1.0235e-07	0.00011607	0.5	0.019328	0	3.7071	0	48.868
17	936	0	0	0	0.69507	3.3378	1.827	8.5653e-08	5.6226e-05	0.5	0.019275	0	3.7163	0	0.6954	3.3389	1.8273	8.5652e-08	5.6226e-05	0.5	0.019266	0	3.7135	0	0.69524	3.3383	1.8271	9.9817e-08	0.00011245	0.5	0.019344	0	3.7066	0	48.868
18	936	0	0	0	0.69525	3.3386	1.8272	8.3595e-08	6.1489e-05	0.5	0.01931	0	3.7095	0	0.69456	3.3358	1.8264	8.3593e-08	6.1489e-05	0.5	0.019262	0	3.7109	0	0.6949	3.3372	1.8268	1.0084e-07	0.00012298	0.5	0.019325	0	3.7048	0	48.868
19	936	0	0	0	0.69608	3.3347	1.8261	8.403e-08	6.1061e-05	0.5	0.019318	0	3.7109	0	0.694	3.3369	1.8267	8.4029e-08	6.1061e-05	0.5	0.019339	0	3.7093	0	0.69504	3.3358	1.8264	1.001e-07	0.00012212	0.5	0.019298	0	3.7104	0	48.868
20	936	0	0	0	0.69509	3.3372	1.8268	8.3704e-08	6.1706e-05	0.5	0.019344	0	3.7072	0	0.6943	3.3369	1.8267	8.3702e-08	6.1706e-05	0.5	0.019297	0	3.7098	0	0.6947	3.3371	1.8268	1.0001e-07	0.00012341	0.5	0.01931	0	3.7087	0	48.868
21	936	0	0	0	0.69405	3.3346	1.8261	8.376e-08	6.1418e-05	0.5	0.019352	0	3.7075	0	0.69539	3.3327	1.8256	8.376e-08	6.1418e-05	0.5	0.019282	0	3.709	0	0.69472	3.3337	1.8258	9.7978e-08	0.00012284	0.5	0.019343	0	3.7057	0	48.868
22	936	0	0	0	0.69485	3.3311	1.8251	8.4897e-08	5.8791e-05	0.5	0.019245	0	3.7085	0	0.69418	3.3365	1.8266	8.4895e-08	5.8791e-05	0.5	0.019187	0	3.7086	0	0.69451	3.3338	1.8259	1.0029e-07	0.00011758	0.5	0.01927	0	3.7037	0	48.868
23	936	0	0	0	0.69518	3.3357	1.8264	8.4253e-08	5.9587e-05	0.5	0.019281	0	3.7169	0	0.69409	3.3341	1.8259	8.4251e-08	5.9587e-05	0.5	0.019259	0	3.7124	0	0.69464	3.3349	1.8262	1.0127e-07	0.00011917	0.5	0.01926	0	3.7059	0	48.868
24	936	0	0	0	0.69504	3.3339	1.8259	8.3857e-08	6.0196e-05	0.5	0.0193	0	3.7061	0	0.69382	3.3355	1.8263	8.3858e-08	6.0196e-05	0.5	0.019339	0	3.706	0	0.69443	3.3347	1.8261	1.0262e-07	0.00012039	0.5	0.019278	0	3.7056	0	48.868
25	936	0	0	0	0.69444	3.3345	1.8261	8.4251e-08	6.0526e-05	0.5	0.019238	0	3.702	0	0.69374	3.3334	1.8258	8.4251e-08	6.0526e-05	0.5	0.019273	0	3.7072	0	0.69409	3.334	1.8259	9.7826e-08	0.00012105	0.5	0.019241	0	3.6995	0	48.868
0	936	0	0	0	-0.00040712	3.2759	1.81	0.0038835	0.0039439	1	0.010062	0	3.0971	0	1.3859	3.3799	1.8384	0.0014962	0.0039439	0	0.035544	0	4.2595	0	0.69276	3.8084	1.9515	0.0077678	0.0078878	0.5	0.022794	0	4.002	0	48.868
1	936	0	0	0	0.6932	3.3266	1.8239	8.4375e-08	5.8513e-05	0.5	0.019166	0	3.7058	0	0.69407	3.3289	1.8245	8.4374e-08	5.8513e-05	0.5	0.019141	0	3.7069	0	0.69364	3.3277	1.8242	1.0239e-07	0.00011703	0.5	0.019192	0	3.708	0	48.868
2	936	0	0	0	0.69307	3.3386	1.8272	8.2787e-08	6.2866e-05	0.5	0.019294	0	3.712	0	0.69363	3.3376	1.8269	8.2786e-08	6.2866e-05	0.5	0.0192	0	3.7116	0	0.69335	3.3381	1.8271	1.0319e-07	0.00012573	0.5	0.019333	0	3.7091	0	48.868
3	936	0	0	0	0.69331	3.3384	1.8271	8.473e-08	5.8336e-05	0.5	0.019273	0	3.714	0	0.6938	3.3378	1.827	8.4731e-08	5.8336e-05	0.5	0.019338	0	3.7042	0	0.69355	3.3381	1.8271	1.0173e-07	0.00011667	0.5	0.019257	0	3.715	0	48.868
4	936	0	0	0	0.69376	3.3383	1.8271	8.4458e-08	5.8941e-05	0.5	0.019206	0	3.7103	0	0.69392	3.3366	1.8266	8.4459e-08	5.8941e-05	0.5	0.019314	0	3.7096	0	0.69384	3.3374	1.8269	1.0155e-07	0.00011788	0.5	0.019303	0	3.7103	0	48.868
5	936	0	0	0	0.69523	3.3372	1.8268	8.3569e-08	6.0568e-05	0.5	0.01931	0	3.7066	0	0.6931	3.3374	1.8269	8.3567e-08	6.0568e-05	0.5	0.019321	0	3.7036	0	0.69416	3.3373	1.8268	9.9122e-08	0.00012114	0.5	0.019338	0	3.7048	0	48.868
6	936	0	0	0	0.69354	3.3357	1.8264	8.4991e-08	5.8207e-05	0.5	0.019297	0	3.7057	0	0.69303	3.3362	1.8265	8.4993e-08	5.8207e-05	0.5	0.019198	0	3.7029	0	0.69329	3.336	1.8265	1.0339e-07	0.00011641	0.5	0.019221	0	3.7065	0	48.868
7	936	0	0	0	0.6934	3.3317	1.8253	8.3981e-08	6.2216e-05	0.5	0.019297	0	3.7028	0	0.6932	3.3372	1.8268	8.398e-08	6.2216e-05	0.5	0.019348	0	3.7081	0	0.6933	3.3344	1.826	9.8532e-08	0.00012443	0.5	0.019282	0	3.7078	0	48.868
8	936	0	0	0	0.69305	3.3333	1.8257	8.2936e-08	6.3611e-05	0.5	0.019246	0	3.7044	0	0.69367	3.3332	1.8257	8.2938e-08	6.3611e-05	0.5	0.019189	0	3.7003	0	0.69336	3.3333	1.8257	1.0048e-07	0.00012722	0.5	0.019266	0	3.6993	0	48.868
9	936	0	0	0	0.69275	3.3326	1.8255	8.2578e-08	6.3511e-05	0.5	0.019208	0	3.7064	0	0.69384	3.336	1.8265	8.2578e-08	6.3511e-05	0.5	0.019154	0	3.7068	0	0.6933	3.3343	1.826	1.0153e-07	0.00012702	0.5	0.019224	0	3.7052	0	48.868
10	936	0	0	0	0.69309	3.3342	1.826	8.3755e-08	6.1619e-05	0.5	0.019262	0	3.706	0	0.69308	3.3334	1.8258	8.3754e-08	6.1619e-05	0.5	0.019255	0	3.7041	0	0.69309	3.3338	1.8259	9.9071e-08	0.00012324	0.5	0.019277	0	3.7034	0	48.868
11	936	0	0	0	0.69203	3.3348	1.8261	8.4877e-08	5.8465e-05	0.5	0.019257	0	3.7016	0	0.69297	3.3349	1.8262	8.4876e-08	5.8465e-05	0.5	0.019175	0	3.7067	0	0.6925	3.3349	1.8262	1.0097e-07	0.00011693	0.5	0.019226	0	3.7063	0	48.868
12	936	0	0	0	0.69286	3.333	1.8256	8.4379e-08	5.9775e-05	0.5	0.019204	0	3.7106	0	0.69206	3.336	1.8265	8.438e-08	5.9775e-05	0.5	0.019261	0	3.7015	0	0.69246	3.3345	1.8261	1.0067e-07	0.00011955	0.5	0.019248	0	3.7	0	48.868
13	936	0	0	0	0.69094	3.3326	1.8255	8.4032e-08	6.1908e-05	0.5	0.019175	0	3.7032	0	0.69228	3.3353	1.8263	8.4032e-08	6.1908e-05	0.5	0.019286	0	3.7036	0	0.69161	3.3339	1.8259	1.0081e-07	0.00012382	0.5	0.01923	0	3.7019	0	48.868
14	936	0	0	0	0.69	3.3318	1.8253	8.506e-08	5.8197e-05	0.5	0.019199	0	3.6984	0	0.69136	3.3327	1.8256	8.5062e-08	5.8197e-05	0.5	0.019245	0	3.6992	0	0.69068	3.3323	1.8255	1.0155e-07	0.00011639	0.5	0.019244	0	3.6951	0	48.868
15	936	0	0	0	0.69005	3.3327	1.8256	8.4073e-08	5.9972e-05	0.5	0.019145	0	3.7008	0	0.68997	3.332	1.8254	8.4072e-08	5.9972e-05	0.5	0.019183	0	3.703	0	0.69001	3.3324	1.8255	1.0242e-07	0.00011994	0.5	0.019169	0	3.6998	0	48.868
16	936	0	0	0	0.68985	3.333	1.8256	8.4233e-08	6.0225e-05	0.5	0.019147	0	3.6896	0	0.69011	3.3356	1.8264	8.4234e-08	6.0225e-05	0.5	0.019228	0	3.6956	0	0.68998	3.3343	1.826	1.0014e-07	0.00012045	0.5	0.01914	0	3.7037	0	48.868
17	936	0	0	0	0.69049	3.3327	1.8256	8.5224e-08	5.8225e-05	0.5	0.019162	0	3.7099	0	0.69009	3.3332	1.8257	8.5224e-08	5.8225e-05	0.5	0.019186	0	3.7024	0	0.69029	3.333	1.8256	9.8821e-08	0.00011645	0.5	0.019245	0	3.7059	0	48.868
18	936	0	0	0	0.69086	3.3336	1.8258	8.4271e-08	5.9665e-05	0.5	0.01924	0	3.7057	0	0.69006	3.3343	1.826	8.4269e-08	5.9665e-05	0.5	0.019113	0	3.7073	0	0.69046	3.334	1.8259	1.0184e-07	0.00011933	0.5	0.0192	0	3.7026	0	48.868
19	936	0	0	0	0.69121	3.3364	1.8266	8.4882e-08	5.8224e-05	0.5	0.019261	0	3.6966	0	0.69101	3.332	1.8254	8.4881e-08	5.8224e-05	0.5	0.019209	0	3.6948	0	0.69111	3.3342	1.826	1.0404e-07	0.00011645	0.5	0.019184	0	3.6989	0	48.868
20	936	0	0	0	0.69064	3.3311	1.8251	8.351e-08	6.1759e-05	0.5	0.019266	0	3.6996	0	0.69189	3.3374	1.8269	8.3511e-08	6.1759e-05	0.5	0.019277	0	3.7063	0	0.69127	3.3343	1.826	1.0304e-07	0.00012352	0.5	0.019236	0	3.7051	0	48.868
21	936	0	0	0	0.69068	3.3368	1.8267	8.4233e-08	5.9863e-05	0.5	0.019311	0	3.6913	0	0.69069	3.3334	1.8257	8.4232e-08	5.9863e-05	0.5	0.019089	0	3.7007	0	0.69069	3.3351	1.8262	1.0329e-07	0.00011973	0.5	0.019189	0	3.6994	0	48.868
22	936	0	0	0	0.69163	3.3346	1.8261	8.2466e-08	6.3641e-05	0.5	0.01931	0	3.7093	0	0.69124	3.3347	1.8261	8.2467e-08	6.3641e-05	0.5	0.019211	0	3.6998	0	0.69143	3.3346	1.8261	9.6872e-08	0.00012728	0.5	0.019199	0	3.7075	0	48.868
23	936	0	0	0	0.69182	3.3368	1.8267	8.393e-08	6.0287e-05	0.5	0.019291	0	3.7059	0	0.6897	3.3389	1.8273	8.3929e-08	6.0287e-05	0.5	0.01923	0	3.71	0	0.69076	3.3378	1.827	1.0204e-07	0.00012057	0.5	0.019261	0	3.7062	0	48.868
24	936	0	0	0	0.69007	3.3364	1.8266	8.3337e-08	6.1194e-05	0.5	0.019288	0	3.705	0	0.69016	3.3361	1.8265	8.3337e-08	6.1194e-05	0.5	0.019228	0	3.6991	0	0.69012	3.3362	1.8265	1.0366e-07	0.00012239	0.5	0.019219	0	3.7028	0	48.868
25	936	0	0	0	0.68998	3.3364	1.8266	8.39e-08	6.1406e-05	0.5	0.019192	0	3.7042	0	0.69001	3.3333	1.8257	8.3899e-08	6.1406e-05	0.5	0.019258	0	3.6967	0	0.69	3.3348	1.8262	1.0242e-07	0.00012281	0.5	0.01926	0	3.7025	0	48.868
0	936	0	0	0	0.00084838	3.2792	1.8108	0.0038836	0.0039441	1	0.0099405	0	3.1077	0	1.3867	3.3799	1.8385	0.0014962	0.0039441	0	0.03555	0	4.2648	0	0.69375	3.8097	1.9518	0.007768	0.0078883	0.5	0.022823	0	4.0038	0	48.868
1	936	0	0	0	0.69389	3.3306	1.825	8.3872e-08	6.04e-05	0.5	0.019181	0	3.7164	0	0.69434	3.3289	1.8245	8.3873e-08	6.04e-05	0.5	0.019197	0	3.6964	0	0.69412	3.3298	1.8248	1.034e-07	0.0001208	0.5	0.019234	0	3.704	0	48.868
2	936	0	0	0	0.69414	3.3362	1.8265	8.387e-08	6.0967e-05	0.5	0.019281	0	3.7034	0	0.69426	3.3386	1.8272	8.387e-08	6.0967e-05	0.5	0.01935	0	3.7218	0	0.6942	3.3374	1.8269	1.0117e-07	0.00012193	0.5	0.019264	0	3.7111	0	48.868
3	936	0	0	0	0.6943	3.3368	1.8267	8.4051e-08	6.1213e-05	0.5	0.019266	0	3.7063	0	0.69546	3.3358	1.8264	8.4052e-08	6.1213e-05	0.5	0.019366	0	3.7138	0	0.69488	3.3363	1.8266	9.7893e-08	0.00012243	0.5	0.019261	0	3.7106	0	48.868
4	936	0	0	0	0.69482	3.3342	1.826	8.3854e-08	6.0885e-05	0.5	0.019288	0	3.7049	0	0.69564	3.3349	1.8262	8.3855e-08	6.0885e-05	0.5	0.019317	0	3.7019	0	0.69523	3.3345	1.8261	9.9871e-08	0.00012177	0.5	0.019265	0	3.7075	0	48.868
5	936	0	0	0	0.69654	3.3327	1.8256	8.4626e-08	5.9269e-05	0.5	0.019437	0	3.7102	0	0.69654	3.3348	1.8261	8.4627e-08	5.9269e-05	0.5	0.019317	0	3.7149	0	0.69654	3.3337	1.8259	1.0048e-07	0.00011854	0.5	0.019309	0	3.7062	0	48.868
6	936	0	0	0	0.69653	3.3327	1.8256	8.3574e-08	6.0935e-05	0.5	0.01938	0	3.7055	0	0.69574	3.3382	1.8271	8.3573e-08	6.0935e-05	0.5	0.019313	0	3.7107	0	0.69614	3.3355	1.8263	1.0249e-07	0.00012187	0.5	0.019346	0	3.7075	0	48.868
7	936	0	0	0	0.69449	3.3336	1.8258	8.2976e-08	6.2913e-05	0.5	0.019276	0	3.6998	0	0.69631	3.3345	1.8261	8.2976e-08	6.2913e-05	0.5	0.019244	0	3.7141	0	0.6954	3.334	1.8259	1.0128e-07	0.00012583	0.5	0.019307	0	3.7052	0	48.868
8	936	0	0	0	0.69682	3.335	1.8262	8.4738e-08	5.8094e-05	0.5	0.019353	0	3.7144	0	0.69579	3.3345	1.8261	8.4738e-08	5.8094e-05	0.5	0.019395	0	3.7063	0	0.6963	3.3347	1.8261	1.031e-07	0.00011619	0.5	0.019264	0	3.7078	0	48.868
9	936	0	0	0	0.69612	3.3342	1.826	8.4014e-08	6.0436e-05	0.5	0.019302	0	3.7145	0	0.69646	3.3324	1.8255	8.4014e-08	6.0436e-05	0.5	0.019314	0	3.7032	0	0.69629	3.3333	1.8257	9.7355e-08	0.00012087	0.5	0.019268	0	3.7091	0	48.868
10	936	0	0	0	0.69644	3.3356	1.8264	8.4408e-08	5.9504e-05	0.5	0.019297	0	3.7089	0	0.69512	3.336	1.8265	8.4407e-08	5.9504e-05	0.5	0.019219	0	3.7098	0	0.69578	3.3358	1.8264	1.035e-07	0.00011901	0.5	0.019271	0	3.7104	0	48.868
11	936	0	0	0	0.69497	3.3367	1.8267	8.4614e-08	5.8984e-05	0.5	0.019252	0	3.7087	0	0.69577	3.3374	1.8268	8.4616e-08	5.8984e-05	0.5	0.019371	0	3.7046	0	0.69537	3.337	1.8268	1.0257e-07	0.00011797	0.5	0.019349	0	3.705	0	48.868
12	936	0	0	0	0.69516	3.337	1.8268	8.4674e-08	5.914e-05	0.5	0.019245	0	3.7107	0	0.69677	3.3336	1.8258	8.4674e-08	5.914e-05	0.5	0.019334	0	3.7048	0	0.69597	3.3353	1.8263	1.0182e-07	0.00011828	0.5	0.019277	0	3.707	0	48.868
13	936	0	0	0	0.69697	3.3359	1.8265	8.442e-08	5.9843e-05	0.5	0.019355	0	3.7039	0	0.69664	3.3355	1.8263	8.442e-08	5.9843e-05	0.5	0.01929	0	3.7082	0	0.6968	3.3357	1.8264	1.0442e-07	0.00011969	0.5	0.019326	0	3.7084	0	48.868
14	936	0	0	0	0.69672	3.3374	1.8269	8.4387e-08	5.9416e-05	0.5	0.019382	0	3.7124	0	0.69741	3.3355	1.8263	8.4386e-08	5.9416e-05	0.5	0.019352	0	3.7078	0	0.69707	3.3365	1.8266	1.0019e-07	0.00011883	0.5	0.019341	0	3.7104	0	48.868
15	936	0	0	0	0.69624	3.3357	1.8264	8.4239e-08	6.0102e-05	0.5	0.019323	0	3.7098	0	0.69925	3.3359	1.8265	8.4239e-08	6.0102e-05	0.5	0.019335	0	3.7098	0	0.69775	3.3358	1.8264	1.0043e-07	0.0001202	0.5	0.01937	0	3.7095	0	48.868
16	936	0	0	0	0.69783	3.3324	1.8255	8.3639e-08	6.0988e-05	0.5	0.019319	0	3.7173	0	0.69769	3.3364	1.8266	8.3638e-08	6.0988e-05	0.5	0.019355	0	3.7065	0	0.69776	3.3344	1.826	9.9659e-08	0.00012198	0.5	0.019293	0	3.707	0	48.868
17	936	0	0	0	0.69737	3.3357	1.8264	8.4981e-08	5.8437e-05	0.5	0.019378	0	3.7065	0	0.6975	3.3316	1.8253	8.4981e-08	5.8437e-05	0.5	0.019324	0	3.7092	0	0.69744	3.3337	1.8258	9.9411e-08	0.00011687	0.5	0.019324	0	3.7085	0	48.868
18	936	0	0	0	0.69751	3.3355	1.8263	8.438e-08	6.0051e-05	0.5	0.019354	0	3.7082	0	0.69876	3.3296	1.8247	8.438e-08	6.0051e-05	0.5	0.019373	0	3.7099	0	0.69813	3.3325	1.8255	9.7323e-08	0.0001201	0.5	0.019311	0	3.712	0	48.868
19	936	0	0	0	0.69933	3.3336	1.8258	8.4224e-08	6.028e-05	0.5	0.0194	0	3.7091	0	0.69859	3.3334	1.8258	8.4225e-08	6.028e-05	0.5	0.019289	0	3.7073	0	0.69896	3.3335	1.8258	1.0272e-07	0.00012056	0.5	0.01933	0	3.7073	0	48.868
20	936	0	0	0	0.6978	3.3323	1.8255	8.4136e-08	6.0426e-05	0.5	0.019323	0	3.7099	0	0.69809	3.3379	1.827	8.4136e-08	6.0426e-05	0.5	0.019422	0	3.7107	0	0.69795	3.3351	1.8262	1.0087e-07	0.00012085	0.5	0.019366	0	3.7073	0	48.868
21	936	0	0	0	0.69898	3.3334	1.8258	8.4299e-08	5.9805e-05	0.5	0.019403	0	3.7063	0	0.6974	3.3347	1.8261	8.4298e-08	5.9805e-05	0.5	0.019321	0	3.7058	0	0.69819	3.3341	1.8259	1.0099e-07	0.00011961	0.5	0.019325	0	3.7124	0	48.868
22	936	0	0	0	0.69759	3.336	1.8265	8.469e-08	5.9532e-05	0.5	0.019259	0	3.7138	0	0.69839	3.3314	1.8252	8.469e-08	5.9532e-05	0.5	0.019343	0	3.7075	0	0.69799	3.3337	1.8258	1.0133e-07	0.00011906	0.5	0.019323	0	3.7012	0	48.868
23	936	0	0	0	0.69787	3.334	1.8259	8.4643e-08	5.9128e-05	0.5	0.019297	0	3.7148	0	0.69844	3.3335	1.8258	8.4642e-08	5.9128e-05	0.5	0.01932	0	3.7082	0	0.69816	3.3338	1.8259	1.025e-07	0.00011826	0.5	0.019299	0	3.7124	0	48.868
24	936	0	0	0	0.69753	3.3347	1.8261	8.4946e-08	5.9092e-05	0.5	0.019337	0	3.7075	0	0.69818	3.3344	1.826	8.4945e-08	5.9092e-05	0.5	0.019298	0	3.7223	0	0.69785	3.3346	1.8261	1.0117e-07	0.00011818	0.5	0.019328	0	3.7118	0	48.868
25	936	0	0	0	0.6977	3.3368	1.8267	8.2726e-08	6.3956e-05	0.5	0.01936	0	3.718	0	0.69797	3.3334	1.8257	8.2725e-08	6.3956e-05	0.5	0.019228	0	3.7056	0	0.69783	3.3351	1.8262	9.7562e-08	0.00012791	0.5	0.019358	0	3.7083	0	48.868
0	936	0	0	0	0.00018757	3.2799	1.811	0.0038837	0.0039424	1	0.009988	0	3.0867	0	1.3854	3.3839	1.8396	0.0014962	0.0039424	0	0.03561	0	4.2613	0	0.6928	3.8116	1.9523	0.0077681	0.0078848	0.5	0.022786	0	4.0043	0	48.868
1	936	0	0	0	0.69325	3.3301	1.8249	8.5288e-08	5.8314e-05	0.5	0.01926	0	3.6968	0	0.69258	3.3354	1.8263	8.5288e-08	5.8314e-05	0.5	0.019283	0	3.6991	0	0.69291	3.3328	1.8256	9.952e-08	0.00011663	0.5	0.019235	0	3.7016	0	48.868
2	936	0	0	0	0.69368	3.3399	1.8275	8.44e-08	5.9237e-05	0.5	0.019254	0	3.7109	0	0.69394	3.3411	1.8279	8.4401e-08	5.9237e-05	0.5	0.019262	0	3.7073	0	0.69381	3.3405	1.8277	9.8724e-08	0.00011847	0.5	0.019274	0	3.7137	0	48.868
3	936	0	0	0	0.69434	3.3406	1.8277	8.4438e-08	5.9033e-05	0.5	0.019314	0	3.7081	0	0.69421	3.3364	1.8266	8.4437e-08	5.9033e-05	0.5	0.019369	0	3.7031	0	0.69428	3.3385	1.8271	9.6911e-08	0.00011807	0.5	0.019293	0	3.7097	0	48.868
4	936	0	0	0	0.69376	3.3378	1.827	8.4152e-08	6.0016e-05	0.5	0.019258	0	3.7083	0	0.69378	3.3371	1.8268	8.4153e-08	6.0016e-05	0.5	0.019271	0	3.7142	0	0.69377	3.3374	1.8269	1.021e-07	0.00012003	0.5	0.019313	0	3.7095	0	48.868
5	936	0	0	0	0.6931	3.3347	1.8261	8.3749e-08	6.1827e-05	0.5	0.01926	0	3.6962	0	0.69283	3.3344	1.826	8.3747e-08	6.1827e-05	0.5	0.019274	0	3.7052	0	0.69297	3.3346	1.8261	1.0223e-07	0.00012365	0.5	0.019228	0	3.706	0	48.868
6	936	0	0	0	0.69317	3.3357	1.8264	8.432e-08	6.018e-05	0.5	0.019207	0	3.7057	0	0.69342	3.3344	1.826	8.432e-08	6.018e-05	0.5	0.019261	0	3.7011	0	0.6933	3.335	1.8262	9.8593e-08	0.00012036	0.5	0.019286	0	3.7028	0	48.868
7	936	0	0	0	0.6948	3.337	1.8267	8.4266e-08	6.065e-05	0.5	0.019327	0	3.7087	0	0.69329	3.3346	1.8261	8.4267e-08	6.065e-05	0.5	0.019374	0	3.6987	0	0.69405	3.3358	1.8264	1.0157e-07	0.0001213	0.5	0.019248	0	3.7078	0	48.868
8	936	0	0	0	0.69476	3.3337	1.8258	8.4555e-08	5.9647e-05	0.5	0.019335	0	3.7078	0	0.69529	3.3335	1.8258	8.4555e-08	5.9647e-05	0.5	0.019275	0	3.7081	0	0.69503	3.3336	1.8258	1.0197e-07	0.00011929	0.5	0.019252	0	3.7102	0	48.868
9	936	0	0	0	0.69609	3.3335	1.8258	8.3513e-08	6.2065e-05	0.5	0.019223	0	3.7006	0	0.69446	3.3328	1.8256	8.3512e-08	6.2065e-05	0.5	0.019244	0	3.7073	0	0.69528	3.3331	1.8257	1.0132e-07	0.00012413	0.5	0.019197	0	3.7083	0	48.868
10	936	0	0	0	0.69493	3.3351	1.8262	8.4888e-08	5.8346e-05	0.5	0.019346	0	3.7063	0	0.69585	3.3342	1.826	8.4889e-08	5.8346e-05	0.5	0.019259	0	3.7068	0	0.69539	3.3346	1.8261	1.0059e-07	0.00011669	0.5	0.019357	0	3.7024	0	48.868
11	936	0	0	0	0.69559	3.3342	1.826	8.3689e-08	6.1741e-05	0.5	0.019368	0	3.7068	0	0.69518	3.3325	1.8255	8.3689e-08	6.1741e-05	0.5	0.019265	0	3.7078	0	0.69538	3.3334	1.8257	9.8767e-08	0.00012348	0.5	0.019311	0	3.7101	0	48.868
12	936	0	0	0	0.69506	3.3341	1.8259	8.3043e-08	6.2878e-05	0.5	0.019261	0	3.7066	0	0.69543	3.3338	1.8259	8.3043e-08	6.2878e-05	0.5	0.019259	0	3.7099	0	0.69525	3.3339	1.8259	1.0043e-07	0.00012576	0.5	0.019345	0	3.7099	0	48.868
13	936	0	0	0	0.69618	3.3353	1.8263	8.4724e-08	6.0515e-05	0.5	0.019343	0	3.7024	0	0.69511	3.331	1.8251	8.4723e-08	6.0515e-05	0.5	0.019317	0	3.7093	0	0.69565	3.3332	1.8257	1.004e-07	0.00012103	0.5	0.01928	0	3.7061	0	48.868
14	936	0	0	0	0.69699	3.3293	1.8246	8.4362e-08	5.9209e-05	0.5	0.019161	0	3.6967	0	0.69588	3.3312	1.8252	8.4361e-08	5.9209e-05	0.5	0.01931	0	3.7005	0	0.69643	3.3303	1.8249	1.0311e-07	0.00011842	0.5	0.01923	0	3.7026	0	48.868
15	936	0	0	0	0.69612	3.3312	1.8251	8.3865e-08	6.1483e-05	0.5	0.019251	0	3.7035	0	0.69683	3.3318	1.8253	8.3868e-08	6.1483e-05	0.5	0.019362	0	3.7077	0	0.69647	3.3315	1.8252	9.8824e-08	0.00012297	0.5	0.019255	0	3.708	0	48.868
16	936	0	0	0	0.69605	3.332	1.8254	8.3781e-08	6.0844e-05	0.5	0.019238	0	3.7092	0	0.69621	3.3346	1.8261	8.378e-08	6.0844e-05	0.5	0.019297	0	3.71	0	0.69613	3.3333	1.8257	1.0099e-07	0.00012169	0.5	0.01925	0	3.707	0	48.868
17	936	0	0	0	0.69615	3.3336	1.8258	8.3742e-08	6.1801e-05	0.5	0.019262	0	3.7081	0	0.69638	3.3375	1.8269	8.3742e-08	6.1801e-05	0.5	0.019331	0	3.7161	0	0.69626	3.3355	1.8263	9.9877e-08	0.0001236	0.5	0.019302	0	3.7078	0	48.868
18	936	0	0	0	0.69658	3.3353	1.8263	8.3279e-08	6.2723e-05	0.5	0.01933	0	3.7066	0	0.69663	3.3361	1.8265	8.3279e-08	6.2723e-05	0.5	0.019395	0	3.7173	0	0.69661	3.3357	1.8264	1.0359e-07	0.00012545	0.5	0.019309	0	3.7077	0	48.868
19	936	0	0	0	0.69846	3.3368	1.8267	8.6214e-08	5.5897e-05	0.5	0.019364	0	3.7074	0	0.69784	3.337	1.8267	8.6214e-08	5.5897e-05	0.5	0.019335	0	3.7053	0	0.69815	3.3369	1.8267	9.8903e-08	0.00011179	0.5	0.01935	0	3.7092	0	48.868
20	936	0	0	0	0.69806	3.3354	1.8263	8.4511e-08	5.939e-05	0.5	0.019313	0	3.7158	0	0.69744	3.3339	1.8259	8.4511e-08	5.939e-05	0.5	0.019298	0	3.7096	0	0.69775	3.3347	1.8261	9.849e-08	0.00011878	0.5	0.019304	0	3.7105	0	48.868
21	936	0	0	0	0.69786	3.3314	1.8252	8.4551e-08	6.0186e-05	0.5	0.019301	0	3.7097	0	0.69758	3.336	1.8265	8.455e-08	6.0186e-05	0.5	0.019282	0	3.7163	0	0.69772	3.3337	1.8259	1.0454e-07	0.00012037	0.5	0.019312	0	3.7063	0	48.868
22	936	0	0	0	0.69671	3.3365	1.8266	8.4447e-08	5.8805e-05	0.5	0.019296	0	3.71	0	0.69773	3.3322	1.8254	8.4449e-08	5.8805e-05	0.5	0.019306	0	3.7096	0	0.69722	3.3343	1.826	1.066e-07	0.00011761	0.5	0.01929	0	3.711	0	48.868
23	936	0	0	0	0.69734	3.3357	1.8264	8.3351e-08	6.2486e-05	0.5	0.019328	0	3.7202	0	0.69803	3.3365	1.8266	8.335e-08	6.2486e-05	0.5	0.019392	0	3.7158	0	0.69769	3.3361	1.8265	1.0237e-07	0.00012497	0.5	0.019326	0	3.7155	0	48.868
24	936	0	0	0	0.69811	3.3345	1.8261	8.3519e-08	6.1135e-05	0.5	0.01927	0	3.7104	0	0.69636	3.3355	1.8263	8.3519e-08	6.1135e-05	0.5	0.019305	0	3.7048	0	0.69724	3.335	1.8262	9.9977e-08	0.00012227	0.5	0.019346	0	3.7055	0	48.868
25	936	0	0	0	0.69696	3.3363	1.8266	8.4618e-08	6.039e-05	0.5	0.019343	0	3.7011	0	0.69822	3.3358	1.8264	8.4618e-08	6.039e-05	0.5	0.019403	0	3.7084	0	0.69759	3.3361	1.8265	1.0067e-07	0.00012078	0.5	0.019352	0	3.7036	0	48.868
0	936	0	0	0	-8.9616e-05	3.2767	1.8102	0.0038843	0.0039448	1	0.0099823	0	3.0809	0	1.3861	3.3838	1.8395	0.0014965	0.0039448	0	0.035713	0	4.2583	0	0.69299	3.8106	1.9521	0.0077694	0.0078895	0.5	0.02282	0	4.0075	0	48.868
1	936	0	0	0	0.69351	3.3302	1.8249	8.3415e-08	6.1124e-05	0.5	0.019133	0	3.7022	0	0.6942	3.3299	1.8248	8.3416e-08	6.1124e-05	0.5	0.019287	0	3.7013	0	0.69386	3.3301	1.8249	1.0159e-07	0.00012225	0.5	0.0192	0	3.7032	0	48.868
2	936	0	0	0	0.69513	3.3365	1.8266	8.4478e-08	5.9769e-05	0.5	0.019273	0	3.7137	0	0.69491	3.3371	1.8268	8.4478e-08	5.9769e-05	0.5	0.019268	0	3.7129	0	0.69502	3.3368	1.8267	1.0337e-07	0.00011954	0.5	0.019248	0	3.7124	0	48.868
3	936	0	0	0	0.69539	3.3347	1.8261	8.3756e-08	6.1521e-05	0.5	0.019273	0	3.7075	0	0.6961	3.338	1.827	8.3756e-08	6.1521e-05	0.5	0.019314	0	3.7056	0	0.69574	3.3363	1.8266	1.0147e-07	0.00012304	0.5	0.019281	0	3.7092	0	48.868
4	936	0	0	0	0.69465	3.3388	1.8272	8.3143e-08	6.1906e-05	0.5	0.019397	0	3.7106	0	0.69564	3.336	1.8265	8.3145e-08	6.1906e-05	0.5	0.019301	0	3.7117	0	0.69514	3.3374	1.8269	1.0085e-07	0.00012381	0.5	0.019314	0	3.7092	0	48.868
5	936	0	0	0	0.69635	3.338	1.827	8.369e-08	6.1431e-05	0.5	0.019347	0	3.7103	0	0.69575	3.3352	1.8263	8.3692e-08	6.1431e-05	0.5	0.019306	0	3.7007	0	0.69605	3.3366	1.8266	9.9333e-08	0.00012286	0.5	0.01931	0	3.705	0	48.868
6	936	0	0	0	0.69549	3.3354	1.8263	8.2555e-08	6.3079e-05	0.5	0.019314	0	3.7141	0	0.69689	3.3389	1.8273	8.2555e-08	6.3079e-05	0.5	0.019385	0	3.7113	0	0.69619	3.3371	1.8268	1.0242e-07	0.00012616	0.5	0.019355	0	3.7098	0	48.868
7	936	0	0	0	0.69586	3.3356	1.8264	8.4588e-08	5.9076e-05	0.5	0.019367	0	3.7154	0	0.69544	3.337	1.8268	8.4588e-08	5.9076e-05	0.5	0.019259	0	3.7058	0	0.69565	3.3363	1.8266	1.022e-07	0.00011815	0.5	0.019305	0	3.71	0	48.868
8	936	0	0	0	0.6948	3.3364	1.8266	8.353e-08	6.051e-05	0.5	0.019369	0	3.7036	0	0.69753	3.3333	1.8257	8.3532e-08	6.051e-05	0.5	0.019343	0	3.7051	0	0.69616	3.3349	1.8262	1.0134e-07	0.00012102	0.5	0.019259	0	3.7105	0	48.868
9	936	0	0	0	0.69593	3.3342	1.826	8.4444e-08	5.9226e-05	0.5	0.019127	0	3.7114	0	0.69669	3.3354	1.8263	8.4443e-08	5.9226e-05	0.5	0.019349	0	3.7099	0	0.69631	3.3348	1.8261	1.0117e-07	0.00011845	0.5	0.019354	0	3.6976	0	48.868
10	936	0	0	0	0.69672	3.3344	1.826	8.5019e-08	5.8288e-05	0.5	0.01925	0	3.7153	0	0.69575	3.3375	1.8269	8.502e-08	5.8288e-05	0.5	0.019284	0	3.7136	0	0.69624	3.3359	1.8265	9.8677e-08	0.00011658	0.5	0.019344	0	3.7085	0	48.868
11	936	0	0	0	0.6946	3.3334	1.8258	8.3078e-08	6.3081e-05	0.5	0.019232	0	3.7055	0	0.69477	3.3351	1.8262	8.3079e-08	6.3081e-05	0.5	0.019304	0	3.7025	0	0.69469	3.3343	1.826	1.0079e-07	0.00012616	0.5	0.019273	0	3.703	0	48.868
12	936	0	0	0	0.69488	3.3302	1.8249	8.3697e-08	6.1333e-05	0.5	0.019168	0	3.6998	0	0.69515	3.3338	1.8259	8.3698e-08	6.1333e-05	0.5	0.01929	0	3.7025	0	0.69502	3.332	1.8254	1.0272e-07	0.00012267	0.5	0.019243	0	3.7016	0	48.868
13	936	0	0	0	0.69496	3.3356	1.8264	8.5269e-08	5.7439e-05	0.5	0.019205	0	3.7089	0	0.69439	3.3328	1.8256	8.5269e-08	5.7439e-05	0.5	0.019214	0	3.7033	0	0.69468	3.3342	1.826	9.8427e-08	0.00011488	0.5	0.019289	0	3.7085	0	48.868
14	936	0	0	0	0.69453	3.3326	1.8255	8.481e-08	5.938e-05	0.5	0.019195	0	3.7112	0	0.69462	3.3362	1.8265	8.481e-08	5.938e-05	0.5	0.019254	0	3.7096	0	0.69458	3.3344	1.826	1.0178e-07	0.00011876	0.5	0.01929	0	3.7085	0	48.868
15	936	0	0	0	0.69532	3.3355	1.8263	8.4053e-08	6.0995e-05	0.5	0.019256	0	3.7117	0	0.69521	3.3333	1.8257	8.4052e-08	6.0995e-05	0.5	0.019259	0	3.7136	0	0.69526	3.3344	1.826	1.0135e-07	0.00012199	0.5	0.019287	0	3.7075	0	48.868
16	936	0	0	0	0.69671	3.3359	1.8264	8.5551e-08	5.6983e-05	0.5	0.019269	0	3.7137	0	0.69553	3.3343	1.826	8.555e-08	5.6983e-05	0.5	0.019264	0	3.7054	0	0.69612	3.3351	1.8262	9.929e-08	0.00011397	0.5	0.019282	0	3.7088	0	48.868
17	936	0	0	0	0.69552	3.3362	1.8265	8.3668e-08	6.2204e-05	0.5	0.019282	0	3.7105	0	0.69666	3.3366	1.8266	8.3668e-08	6.2204e-05	0.5	0.019282	0	3.7074	0	0.69609	3.3364	1.8266	1.029e-07	0.00012441	0.5	0.019321	0	3.7063	0	48.868
18	936	0	0	0	0.6954	3.337	1.8267	8.4306e-08	6.0607e-05	0.5	0.019265	0	3.714	0	0.69644	3.338	1.827	8.4305e-08	6.0607e-05	0.5	0.019318	0	3.7137	0	0.69592	3.3375	1.8269	9.9804e-08	0.00012121	0.5	0.019342	0	3.7133	0	48.868
19	936	0	0	0	0.69621	3.3334	1.8258	8.4313e-08	5.9033e-05	0.5	0.019307	0	3.7129	0	0.69599	3.3362	1.8265	8.4312e-08	5.9033e-05	0.5	0.019354	0	3.7018	0	0.6961	3.3348	1.8261	1.0159e-07	0.00011807	0.5	0.01925	0	3.706	0	48.868
20	936	0	0	0	0.69631	3.3368	1.8267	8.3054e-08	6.2056e-05	0.5	0.019292	0	3.7085	0	0.69659	3.334	1.8259	8.3053e-08	6.2056e-05	0.5	0.019261	0	3.7108	0	0.69645	3.3354	1.8263	9.9825e-08	0.00012411	0.5	0.019297	0	3.7093	0	48.868
21	936	0	0	0	0.69631	3.3378	1.827	8.4035e-08	5.9245e-05	0.5	0.019323	0	3.7081	0	0.69512	3.3372	1.8268	8.4033e-08	5.9245e-05	0.5	0.019249	0	3.7034	0	0.69571	3.3375	1.8269	1e-07	0.00011849	0.5	0.019309	0	3.7106	0	48.868
22	936	0	0	0	0.69573	3.3358	1.8264	8.4369e-08	5.9611e-05	0.5	0.019259	0	3.7075	0	0.69595	3.337	1.8267	8.437e-08	5.9611e-05	0.5	0.019331	0	3.7034	0	0.69584	3.3364	1.8266	1.0148e-07	0.00011922	0.5	0.019362	0	3.7097	0	48.868
23	936	0	0	0	0.69622	3.337	1.8268	8.4247e-08	6.0606e-05	0.5	0.019261	0	3.7026	0	0.69561	3.3367	1.8267	8.4246e-08	6.0606e-05	0.5	0.019324	0	3.7019	0	0.69591	3.3369	1.8267	1.0288e-07	0.00012121	0.5	0.019281	0	3.7049	0	48.868
24	936	0	0	0	0.695	3.3384	1.8271	8.3458e-08	6.1812e-05	0.5	0.019386	0	3.7132	0	0.69608	3.3329	1.8256	8.3461e-08	6.1812e-05	0.5	0.019335	0	3.708	0	0.69554	3.3356	1.8264	1.0064e-07	0.00012362	0.5	0.019325	0	3.7076	0	48.868
25	936	0	0	0	0.69675	3.3392	1.8274	8.5289e-08	5.6719e-05	0.5	0.01941	0	3.7135	0	0.69534	3.337	1.8267	8.5287e-08	5.6719e-05	0.5	0.01934	0	3.7099	0	0.69604	3.3381	1.827	1.0022e-07	0.00011344	0.5	0.019335	0	3.7126	0	48.868
0	936	0	0	0	0.0012472	3.2762	1.81	0.0038835	0.0039433	1	0.010039	0	3.0969	0	1.3858	3.38	1.8385	0.0014962	0.0039433	0	0.0356	0	4.2561	0	0.69352	3.8073	1.9512	0.0077677	0.0078866	0.5	0.022779	0	4.0035	0	48.868
1	936	0	0	0	0.6932	3.329	1.8246	8.34e-08	6.2002e-05	0.5	0.01917	0	3.7065	0	0.69443	3.3267	1.8239	8.34e-08	6.2002e-05	0.5	0.019237	0	3.703	0	0.69382	3.3278	1.8242	1.0135e-07	0.000124	0.5	0.019235	0	3.7063	0	48.868
2	936	0	0	0	0.69312	3.3342	1.826	8.3127e-08	6.129e-05	0.5	0.019245	0	3.7026	0	0.69416	3.3375	1.8269	8.3127e-08	6.129e-05	0.5	0.019278	0	3.705	0	0.69364	3.3359	1.8264	1.0199e-07	0.00012258	0.5	0.019244	0	3.7085	0	48.868
3	936	0	0	0	0.69373	3.335	1.8262	8.5966e-08	5.6777e-05	0.5	0.019169	0	3.7098	0	0.69313	3.3362	1.8265	8.5965e-08	5.6777e-05	0.5	0.019219	0	3.7133	0	0.69343	3.3356	1.8264	9.7927e-08	0.00011355	0.5	0.01931	0	3.7043	0	48.868
4	936	0	0	0	0.69306	3.3376	1.8269	8.3521e-08	6.1826e-05	0.5	0.019295	0	3.709	0	0.69304	3.3328	1.8256	8.3521e-08	6.1826e-05	0.5	0.019268	0	3.7069	0	0.69305	3.3352	1.8263	1.0348e-07	0.00012365	0.5	0.019281	0	3.703	0	48.868
5	936	0	0	0	0.69308	3.3337	1.8258	8.5388e-08	5.8449e-05	0.5	0.01923	0	3.7033	0	0.69258	3.3338	1.8259	8.5388e-08	5.8449e-05	0.5	0.019218	0	3.7018	0	0.69283	3.3337	1.8258	1.0379e-07	0.0001169	0.5	0.019247	0	3.7059	0	48.868
6	936	0	0	0	0.69295	3.3368	1.8267	8.3139e-08	6.2682e-05	0.5	0.019233	0	3.7072	0	0.69297	3.3325	1.8255	8.314e-08	6.2682e-05	0.5	0.019203	0	3.7039	0	0.69296	3.3347	1.8261	1.0103e-07	0.00012536	0.5	0.019261	0	3.7072	0	48.868
7	936	0	0	0	0.69392	3.334	1.8259	8.3079e-08	6.2025e-05	0.5	0.019217	0	3.7095	0	0.6938	3.3359	1.8264	8.3078e-08	6.2025e-05	0.5	0.019301	0	3.7067	0	0.69386	3.3349	1.8262	1.0094e-07	0.00012405	0.5	0.019267	0	3.703	0	48.868
8	936	0	0	0	0.69346	3.3361	1.8265	8.3946e-08	6.0357e-05	0.5	0.01929	0	3.7084	0	0.69307	3.3356	1.8264	8.3945e-08	6.0357e-05	0.5	0.019263	0	3.7063	0	0.69327	3.3359	1.8264	9.8912e-08	0.00012071	0.5	0.019234	0	3.71	0	48.868
9	936	0	0	0	0.69424	3.3333	1.8257	8.4161e-08	5.8877e-05	0.5	0.019231	0	3.7005	0	0.69236	3.3359	1.8264	8.416e-08	5.8877e-05	0.5	0.019266	0	3.7073	0	0.6933	3.3346	1.8261	1.0051e-07	0.00011775	0.5	0.019247	0	3.7036	0	48.868
10	936	0	0	0	0.69346	3.3355	1.8263	8.4854e-08	5.8112e-05	0.5	0.019305	0	3.7038	0	0.69322	3.3339	1.8259	8.4854e-08	5.8112e-05	0.5	0.019278	0	3.7021	0	0.69334	3.3347	1.8261	1.0006e-07	0.00011622	0.5	0.019264	0	3.7016	0	48.868
11	936	0	0	0	0.69289	3.3358	1.8264	8.4813e-08	5.7244e-05	0.5	0.01919	0	3.6993	0	0.6932	3.334	1.8259	8.4813e-08	5.7244e-05	0.5	0.019211	0	3.6989	0	0.69305	3.3349	1.8262	9.9141e-08	0.00011449	0.5	0.019203	0	3.7044	0	48.868
12	936	0	0	0	0.69368	3.333	1.8257	8.3775e-08	6.1616e-05	0.5	0.019257	0	3.6973	0	0.69241	3.333	1.8257	8.3775e-08	6.1616e-05	0.5	0.019302	0	3.7039	0	0.69305	3.333	1.8257	9.9028e-08	0.00012323	0.5	0.019194	0	3.7069	0	48.868
13	936	0	0	0	0.69285	3.3353	1.8263	8.4183e-08	6.0255e-05	0.5	0.019208	0	3.7085	0	0.69158	3.3367	1.8267	8.4181e-08	6.0255e-05	0.5	0.019228	0	3.7082	0	0.69222	3.336	1.8265	1.0143e-07	0.00012051	0.5	0.019253	0	3.7035	0	48.868
14	936	0	0	0	0.69268	3.3368	1.8267	8.4297e-08	5.8689e-05	0.5	0.019282	0	3.7029	0	0.6921	3.3359	1.8265	8.4297e-08	5.8689e-05	0.5	0.019305	0	3.7088	0	0.69239	3.3364	1.8266	1.0213e-07	0.00011738	0.5	0.019222	0	3.7047	0	48.868
15	936	0	0	0	0.6919	3.3367	1.8267	8.3959e-08	6.0765e-05	0.5	0.019253	0	3.7094	0	0.69232	3.3334	1.8258	8.3958e-08	6.0765e-05	0.5	0.019229	0	3.7143	0	0.69211	3.3351	1.8262	1.0232e-07	0.00012153	0.5	0.019252	0	3.7104	0	48.868
16	936	0	0	0	0.69153	3.3364	1.8266	8.2728e-08	6.4285e-05	0.5	0.019275	0	3.7029	0	0.69174	3.3385	1.8272	8.2728e-08	6.4285e-05	0.5	0.019239	0	3.7068	0	0.69164	3.3374	1.8269	1.0111e-07	0.00012857	0.5	0.019205	0	3.7097	0	48.868
17	936	0	0	0	0.69059	3.3375	1.8269	8.4193e-08	5.9387e-05	0.5	0.01922	0	3.7096	0	0.69054	3.3369	1.8267	8.4194e-08	5.9387e-05	0.5	0.019225	0	3.7049	0	0.69057	3.3372	1.8268	1.0115e-07	0.00011877	0.5	0.019224	0	3.7117	0	48.868
18	936	0	0	0	0.69063	3.3326	1.8255	8.3479e-08	6.2339e-05	0.5	0.019187	0	3.7031	0	0.68933	3.334	1.8259	8.3479e-08	6.2339e-05	0.5	0.019206	0	3.6976	0	0.68998	3.3333	1.8257	9.7332e-08	0.00012468	0.5	0.019231	0	3.7035	0	48.868
19	936	0	0	0	0.68997	3.3328	1.8256	8.4225e-08	6.0194e-05	0.5	0.019134	0	3.6967	0	0.68973	3.3328	1.8256	8.4226e-08	6.0194e-05	0.5	0.019223	0	3.6963	0	0.68985	3.3328	1.8256	9.9801e-08	0.00012039	0.5	0.019114	0	3.6968	0	48.868
20	936	0	0	0	0.68992	3.3335	1.8258	8.4228e-08	6.0091e-05	0.5	0.019161	0	3.6985	0	0.6905	3.3327	1.8256	8.4227e-08	6.0091e-05	0.5	0.019124	0	3.7065	0	0.69021	3.3331	1.8257	1.0517e-07	0.00012018	0.5	0.019183	0	3.7026	0	48.868
21	936	0	0	0	0.68921	3.3361	1.8265	8.4186e-08	5.973e-05	0.5	0.019183	0	3.7022	0	0.69105	3.3309	1.8251	8.4187e-08	5.973e-05	0.5	0.019121	0	3.6958	0	0.69013	3.3335	1.8258	1.0092e-07	0.00011946	0.5	0.01921	0	3.699	0	48.868
22	936	0	0	0	0.68958	3.3354	1.8263	8.4483e-08	5.986e-05	0.5	0.019105	0	3.6975	0	0.69009	3.3355	1.8263	8.4483e-08	5.986e-05	0.5	0.019202	0	3.7073	0	0.68983	3.3354	1.8263	1.021e-07	0.00011972	0.5	0.019227	0	3.7003	0	48.868
23	936	0	0	0	0.68954	3.3336	1.8258	8.3465e-08	6.2127e-05	0.5	0.019239	0	3.6988	0	0.68955	3.3324	1.8255	8.3464e-08	6.2127e-05	0.5	0.019182	0	3.698	0	0.68954	3.333	1.8257	9.9356e-08	0.00012425	0.5	0.019167	0	3.6921	0	48.868
24	936	0	0	0	0.69026	3.3321	1.8254	8.3134e-08	6.2228e-05	0.5	0.019129	0	3.7058	0	0.68971	3.3342	1.826	8.3134e-08	6.2228e-05	0.5	0.019137	0	3.7056	0	0.68998	3.3332	1.8257	1.0099e-07	0.00012446	0.5	0.019183	0	3.707	0	48.868
25	936	0	0	0	0.68978	3.3357	1.8264	8.4519e-08	5.9317e-05	0.5	0.019211	0	3.7076	0	0.68984	3.3365	1.8266	8.452e-08	5.9317e-05	0.5	0.019206	0	3.7037	0	0.68981	3.3361	1.8265	1.0133e-07	0.00011863	0.5	0.019277	0	3.7039	0	48.868
0	936	0	0	0	-0.00069679	3.2749	1.8097	0.0038838	0.0039426	1	0.0099815	0	3.1005	0	1.3862	3.3807	1.8387	0.0014963	0.0039426	0	0.035688	0	4.2643	0	0.69273	3.8087	1.9516	0.0077683	0.0078853	0.5	0.022815	0	4.0047	0	48.868
1	936	0	0	0	0.6925	3.3275	1.8241	8.3325e-08	6.181e-05	0.5	0.019154	0	3.7054	0	0.69252	3.3265	1.8239	8.3325e-08	6.181e-05	0.5	0.019228	0	3.6965	0	0.69251	3.327	1.824	9.8925e-08	0.00012362	0.5	0.019152	0	3.703	0	48.868
2	936	0	0	0	0.69172	3.339	1.8273	8.3529e-08	6.1013e-05	0.5	0.019314	0	3.7036	0	0.69273	3.3351	1.8262	8.3528e-08	6.1013e-05	0.5	0.0192	0	3.7021	0	0.69222	3.337	1.8268	1.0305e-07	0.00012203	0.5	0.019223	0	3.7076	0	48.868
3	936	0	0	0	0.69252	3.3365	1.8266	8.3808e-08	6.0942e-05	0.5	0.019356	0	3.7025	0	0.69144	3.3382	1.8271	8.3808e-08	6.0942e-05	0.5	0.019266	0	3.7079	0	0.69198	3.3373	1.8268	1.01e-07	0.00012188	0.5	0.019218	0	3.7032	0	48.868
4	936	0	0	0	0.69088	3.3359	1.8264	8.4255e-08	6.096e-05	0.5	0.019182	0	3.7059	0	0.69206	3.3349	1.8262	8.4257e-08	6.096e-05	0.5	0.019243	0	3.7039	0	0.69147	3.3354	1.8263	9.9599e-08	0.00012192	0.5	0.019235	0	3.7044	0	48.868
5	936	0	0	0	0.69188	3.3326	1.8255	8.5132e-08	5.9607e-05	0.5	0.01924	0	3.7131	0	0.6912	3.3318	1.8253	8.5131e-08	5.9607e-05	0.5	0.019183	0	3.6998	0	0.69154	3.3322	1.8254	9.9928e-08	0.00011921	0.5	0.019261	0	3.7038	0	48.868
6	936	0	0	0	0.69314	3.3351	1.8262	8.4857e-08	5.8821e-05	0.5	0.01922	0	3.7044	0	0.69125	3.334	1.8259	8.4857e-08	5.8821e-05	0.5	0.019218	0	3.7009	0	0.69219	3.3345	1.8261	9.9105e-08	0.00011764	0.5	0.019189	0	3.7027	0	48.868
7	936	0	0	0	0.69247	3.334	1.8259	8.3294e-08	6.1371e-05	0.5	0.019228	0	3.7017	0	0.69165	3.3328	1.8256	8.3295e-08	6.1371e-05	0.5	0.019291	0	3.7078	0	0.69206	3.3334	1.8258	1.0218e-07	0.00012274	0.5	0.019221	0	3.7032	0	48.868
8	936	0	0	0	0.69099	3.3364	1.8266	8.3634e-08	6.1538e-05	0.5	0.019197	0	3.7088	0	0.69255	3.3327	1.8256	8.3634e-08	6.1538e-05	0.5	0.019206	0	3.7034	0	0.69177	3.3345	1.8261	9.9772e-08	0.00012308	0.5	0.01922	0	3.7027	0	48.868
9	936	0	0	0	0.69043	3.3351	1.8262	8.3731e-08	6.0749e-05	0.5	0.019232	0	3.6984	0	0.69248	3.3385	1.8271	8.3732e-08	6.0749e-05	0.5	0.019209	0	3.7048	0	0.69145	3.3368	1.8267	1.0001e-07	0.0001215	0.5	0.019226	0	3.7042	0	48.868
10	936	0	0	0	0.69149	3.3364	1.8266	8.457e-08	6.0661e-05	0.5	0.019215	0	3.7081	0	0.69035	3.3368	1.8267	8.4572e-08	6.0661e-05	0.5	0.019181	0	3.7043	0	0.69092	3.3366	1.8266	1.0354e-07	0.00012132	0.5	0.019192	0	3.6996	0	48.868
11	936	0	0	0	0.69001	3.335	1.8262	8.5185e-08	5.8358e-05	0.5	0.019299	0	3.708	0	0.68923	3.3326	1.8255	8.5184e-08	5.8358e-05	0.5	0.01915	0	3.7064	0	0.68962	3.3338	1.8259	9.7658e-08	0.00011672	0.5	0.019214	0	3.7009	0	48.868
12	936	0	0	0	0.68793	3.3349	1.8262	8.4288e-08	5.978e-05	0.5	0.019165	0	3.7029	0	0.69012	3.334	1.8259	8.4289e-08	5.978e-05	0.5	0.019232	0	3.708	0	0.68902	3.3345	1.826	1.0225e-07	0.00011956	0.5	0.019179	0	3.7019	0	48.868
13	936	0	0	0	0.6887	3.3332	1.8257	8.3846e-08	6.1565e-05	0.5	0.019205	0	3.7037	0	0.6894	3.3334	1.8258	8.3847e-08	6.1565e-05	0.5	0.019163	0	3.703	0	0.68905	3.3333	1.8257	9.9458e-08	0.00012313	0.5	0.019177	0	3.703	0	48.868
14	936	0	0	0	0.688	3.3332	1.8257	8.4799e-08	5.8116e-05	0.5	0.019166	0	3.6961	0	0.6896	3.3364	1.8266	8.4797e-08	5.8116e-05	0.5	0.019142	0	3.704	0	0.6888	3.3348	1.8261	9.9938e-08	0.00011623	0.5	0.019104	0	3.7046	0	48.868
15	936	0	0	0	0.68745	3.3357	1.8264	8.4111e-08	6.0396e-05	0.5	0.01917	0	3.6951	0	0.68857	3.3334	1.8258	8.411e-08	6.0396e-05	0.5	0.019111	0	3.7052	0	0.68801	3.3346	1.8261	1.0533e-07	0.00012079	0.5	0.019153	0	3.6986	0	48.868
16	936	0	0	0	0.68856	3.334	1.8259	8.5422e-08	5.6945e-05	0.5	0.019192	0	3.6981	0	0.6885	3.3364	1.8266	8.5422e-08	5.6945e-05	0.5	0.019252	0	3.7042	0	0.68853	3.3352	1.8263	1.0047e-07	0.00011389	0.5	0.019177	0	3.7016	0	48.868
17	936	0	0	0	0.68956	3.3339	1.8259	8.4308e-08	5.9747e-05	0.5	0.019141	0	3.7056	0	0.68818	3.3357	1.8264	8.4309e-08	5.9747e-05	0.5	0.019169	0	3.7046	0	0.68887	3.3348	1.8261	9.8873e-08	0.00011949	0.5	0.019199	0	3.7052	0	48.868
18	936	0	0	0	0.68929	3.3333	1.8257	8.3177e-08	6.2979e-05	0.5	0.019105	0	3.7058	0	0.68849	3.3335	1.8258	8.3178e-08	6.2979e-05	0.5	0.01918	0	3.7	0	0.68889	3.3334	1.8258	9.9624e-08	0.00012596	0.5	0.019204	0	3.7039	0	48.868
19	936	0	0	0	0.68824	3.3363	1.8266	8.3967e-08	5.993e-05	0.5	0.019228	0	3.7051	0	0.68891	3.3354	1.8263	8.3967e-08	5.993e-05	0.5	0.019207	0	3.7049	0	0.68857	3.3358	1.8264	9.7521e-08	0.00011986	0.5	0.019173	0	3.7084	0	48.868
20	936	0	0	0	0.68993	3.3351	1.8262	8.4002e-08	6.0017e-05	0.5	0.019153	0	3.7029	0	0.68896	3.336	1.8265	8.4001e-08	6.0017e-05	0.5	0.019212	0	3.6978	0	0.68945	3.3356	1.8263	9.8437e-08	0.00012003	0.5	0.019166	0	3.7006	0	48.868
21	936	0	0	0	0.69068	3.3346	1.8261	8.4247e-08	5.9796e-05	0.5	0.019219	0	3.6993	0	0.68899	3.3334	1.8258	8.4249e-08	5.9796e-05	0.5	0.019121	0	3.7008	0	0.68983	3.334	1.8259	1.0028e-07	0.00011959	0.5	0.019199	0	3.7007	0	48.868
22	936	0	0	0	0.69071	3.3334	1.8258	8.3853e-08	6.1962e-05	0.5	0.019262	0	3.7002	0	0.68992	3.3355	1.8263	8.3854e-08	6.1962e-05	0.5	0.019237	0	3.7039	0	0.69032	3.3344	1.826	1.0035e-07	0.00012392	0.5	0.019224	0	3.6979	0	48.868
23	936	0	0	0	0.69084	3.334	1.8259	8.4409e-08	5.9585e-05	0.5	0.019173	0	3.7006	0	0.68983	3.3327	1.8256	8.4409e-08	5.9585e-05	0.5	0.019152	0	3.6989	0	0.69034	3.3334	1.8258	9.9373e-08	0.00011917	0.5	0.019228	0	3.7025	0	48.868
24	936	0	0	0	0.6899	3.3357	1.8264	8.3655e-08	6.1296e-05	0.5	0.019124	0	3.7046	0	0.68996	3.3319	1.8253	8.3656e-08	6.1296e-05	0.5	0.019152	0	3.6954	0	0.68993	3.3338	1.8259	1.0135e-07	0.00012259	0.5	0.019214	0	3.7004	0	48.868
25	936	0	0	0	0.69019	3.3318	1.8253	8.4232e-08	5.9914e-05	0.5	0.019238	0	3.6982	0	0.68998	3.3313	1.8252	8.4231e-08	5.9914e-05	0.5	0.019166	0	3.6979	0	0.69008	3.3316	1.8253	9.9985e-08	0.00011983	0.5	0.019121	0	3.7014	0	48.868
0	936	0	0	0	0.000277	3.2742	1.8095	0.0038835	0.003942	1	0.0099511	0	3.0955	0	1.3857	3.3801	1.8385	0.0014962	0.003942	0	0.035618	0	4.2633	0	0.69297	3.8069	1.9511	0.0077678	0.007884	0.5	0.022778	0	4.0069	0	48.868
1	936	0	0	0	0.69344	3.325	1.8235	8.3714e-08	5.9859e-05	0.5	0.019148	0	3.6866	0	0.69444	3.3261	1.8237	8.3714e-08	5.9859e-05	0.5	0.019237	0	3.6995	0	0.69394	3.3255	1.8236	1.0215e-07	0.00011972	0.5	0.01922	0	3.6971	0	48.868
2	936	0	0	0	0.69456	3.3339	1.8259	8.2212e-08	6.3481e-05	0.5	0.019156	0	3.7077	0	0.69462	3.3334	1.8258	8.2214e-08	6.3481e-05	0.5	0.019269	0	3.709	0	0.69459	3.3337	1.8258	1.0025e-07	0.00012696	0.5	0.019314	0	3.7077	0	48.868
3	936	0	0	0	0.69376	3.3354	1.8263	8.4465e-08	5.9377e-05	0.5	0.019303	0	3.7045	0	0.6952	3.3353	1.8263	8.4465e-08	5.9377e-05	0.5	0.019239	0	3.7042	0	0.69448	3.3354	1.8263	1.0093e-07	0.00011875	0.5	0.019258	0	3.71	0	48.868
4	936	0	0	0	0.69472	3.3368	1.8267	8.4506e-08	5.9451e-05	0.5	0.019287	0	3.7107	0	0.69245	3.3344	1.826	8.4507e-08	5.9451e-05	0.5	0.01921	0	3.7072	0	0.69358	3.3356	1.8264	1.018e-07	0.0001189	0.5	0.019191	0	3.7135	0	48.868
5	936	0	0	0	0.69168	3.3369	1.8267	8.3101e-08	6.1759e-05	0.5	0.019175	0	3.7059	0	0.69316	3.3348	1.8261	8.3101e-08	6.1759e-05	0.5	0.019313	0	3.7044	0	0.69242	3.3358	1.8264	9.7705e-08	0.00012352	0.5	0.019223	0	3.7061	0	48.868
6	936	0	0	0	0.6917	3.3352	1.8262	8.4311e-08	5.9261e-05	0.5	0.019198	0	3.7047	0	0.69326	3.3348	1.8261	8.4311e-08	5.9261e-05	0.5	0.019278	0	3.7125	0	0.69248	3.335	1.8262	1.012e-07	0.00011852	0.5	0.019244	0	3.7001	0	48.868
7	936	0	0	0	0.69262	3.3372	1.8268	8.3925e-08	5.9685e-05	0.5	0.019176	0	3.7086	0	0.69363	3.3349	1.8262	8.3926e-08	5.9685e-05	0.5	0.019282	0	3.7111	0	0.69313	3.336	1.8265	1.0226e-07	0.00011937	0.5	0.019261	0	3.703	0	48.868
8	936	0	0	0	0.69331	3.3339	1.8259	8.3803e-08	6.2065e-05	0.5	0.019252	0	3.6962	0	0.693	3.3362	1.8265	8.3804e-08	6.2065e-05	0.5	0.019212	0	3.7041	0	0.69316	3.335	1.8262	1.0405e-07	0.00012413	0.5	0.019253	0	3.7062	0	48.868
9	936	0	0	0	0.69272	3.3378	1.827	8.3712e-08	6.0462e-05	0.5	0.019203	0	3.7106	0	0.69393	3.337	1.8267	8.3712e-08	6.0462e-05	0.5	0.019147	0	3.7037	0	0.69333	3.3374	1.8269	1.007e-07	0.00012092	0.5	0.019187	0	3.707	0	48.868
10	936	0	0	0	0.69268	3.3385	1.8271	8.415e-08	6.1233e-05	0.5	0.019267	0	3.7055	0	0.69313	3.3345	1.8261	8.4152e-08	6.1233e-05	0.5	0.019245	0	3.7105	0	0.69291	3.3365	1.8266	1.0023e-07	0.00012247	0.5	0.019209	0	3.7102	0	48.868
11	936	0	0	0	0.69402	3.3361	1.8265	8.4549e-08	5.9082e-05	0.5	0.01919	0	3.7061	0	0.69274	3.3349	1.8262	8.4548e-08	5.9082e-05	0.5	0.019179	0	3.7018	0	0.69338	3.3355	1.8263	9.8001e-08	0.00011816	0.5	0.019283	0	3.7023	0	48.868
12	936	0	0	0	0.69387	3.3351	1.8262	8.495e-08	5.7521e-05	0.5	0.019406	0	3.712	0	0.69336	3.3339	1.8259	8.4949e-08	5.7521e-05	0.5	0.019351	0	3.7078	0	0.69362	3.3345	1.8261	9.94e-08	0.00011504	0.5	0.019292	0	3.7088	0	48.868
13	936	0	0	0	0.69254	3.3353	1.8263	8.3686e-08	6.0441e-05	0.5	0.019265	0	3.7088	0	0.69424	3.3329	1.8256	8.3687e-08	6.0441e-05	0.5	0.019251	0	3.7089	0	0.69339	3.3341	1.8259	1.0063e-07	0.00012088	0.5	0.019264	0	3.7091	0	48.868
14	936	0	0	0	0.69297	3.3355	1.8263	8.4493e-08	6.0041e-05	0.5	0.019249	0	3.7118	0	0.6946	3.3341	1.8259	8.4494e-08	6.0041e-05	0.5	0.019189	0	3.7123	0	0.69378	3.3348	1.8261	9.9039e-08	0.00012008	0.5	0.01929	0	3.7052	0	48.868
15	936	0	0	0	0.69373	3.3336	1.8258	8.4477e-08	5.824e-05	0.5	0.019346	0	3.7093	0	0.69428	3.3326	1.8255	8.4478e-08	5.824e-05	0.5	0.019214	0	3.7079	0	0.694	3.3331	1.8257	1.0325e-07	0.00011648	0.5	0.019256	0	3.7054	0	48.868
16	936	0	0	0	0.69329	3.334	1.8259	8.3886e-08	6.0162e-05	0.5	0.019218	0	3.7052	0	0.69497	3.3352	1.8262	8.3888e-08	6.0162e-05	0.5	0.019416	0	3.6989	0	0.69413	3.3346	1.8261	9.9858e-08	0.00012032	0.5	0.019253	0	3.7116	0	48.868
17	936	0	0	0	0.69441	3.3379	1.827	8.3687e-08	6.0716e-05	0.5	0.019293	0	3.7077	0	0.69363	3.3358	1.8264	8.3687e-08	6.0716e-05	0.5	0.01928	0	3.7057	0	0.69402	3.3368	1.8267	1.0257e-07	0.00012143	0.5	0.019246	0	3.7087	0	48.868
18	936	0	0	0	0.69353	3.3354	1.8263	8.3863e-08	5.9786e-05	0.5	0.019308	0	3.7056	0	0.69326	3.3358	1.8264	8.3863e-08	5.9786e-05	0.5	0.019208	0	3.7046	0	0.69339	3.3356	1.8264	9.9278e-08	0.00011957	0.5	0.019254	0	3.7061	0	48.868
19	936	0	0	0	0.69328	3.3345	1.8261	8.4868e-08	5.8136e-05	0.5	0.019275	0	3.7033	0	0.6934	3.3347	1.8261	8.4866e-08	5.8136e-05	0.5	0.019314	0	3.6966	0	0.69334	3.3346	1.8261	1.02e-07	0.00011627	0.5	0.01934	0	3.7036	0	48.868
20	936	0	0	0	0.69472	3.3334	1.8258	8.3653e-08	6.0948e-05	0.5	0.019275	0	3.7093	0	0.69342	3.3359	1.8264	8.3652e-08	6.0948e-05	0.5	0.019244	0	3.7061	0	0.69407	3.3346	1.8261	9.9287e-08	0.0001219	0.5	0.019315	0	3.7045	0	48.868
21	936	0	0	0	0.69455	3.3328	1.8256	8.4616e-08	5.8954e-05	0.5	0.019206	0	3.713	0	0.69326	3.3333	1.8257	8.4615e-08	5.8954e-05	0.5	0.019216	0	3.7063	0	0.6939	3.333	1.8257	1.003e-07	0.00011791	0.5	0.019268	0	3.7039	0	48.868
22	936	0	0	0	0.69261	3.3327	1.8256	8.3929e-08	6.1076e-05	0.5	0.019255	0	3.6993	0	0.69452	3.3329	1.8256	8.393e-08	6.1076e-05	0.5	0.019234	0	3.7084	0	0.69357	3.3328	1.8256	1.0567e-07	0.00012215	0.5	0.019272	0	3.7045	0	48.868
23	936	0	0	0	0.69262	3.3336	1.8258	8.3095e-08	6.1563e-05	0.5	0.0192	0	3.706	0	0.69226	3.3338	1.8259	8.3096e-08	6.1563e-05	0.5	0.019257	0	3.7126	0	0.69244	3.3337	1.8258	1.0163e-07	0.00012313	0.5	0.019237	0	3.7004	0	48.868
24	936	0	0	0	0.69236	3.3339	1.8259	8.5001e-08	5.8653e-05	0.5	0.019261	0	3.7056	0	0.69277	3.3339	1.8259	8.5e-08	5.8653e-05	0.5	0.019181	0	3.7034	0	0.69257	3.3339	1.8259	1.0162e-07	0.00011731	0.5	0.019239	0	3.7002	0	48.868
25	936	0	0	0	0.69226	3.3327	1.8256	8.423e-08	6.0639e-05	0.5	0.019249	0	3.7081	0	0.69224	3.3344	1.826	8.4231e-08	6.0639e-05	0.5	0.019254	0	3.7058	0	0.69225	3.3335	1.8258	1.0176e-07	0.00012128	0.5	0.019233	0	3.7044	0	48.868
0	936	0	0	0	-0.00040622	3.2748	1.8096	0.0038834	0.0039412	1	0.0099768	0	3.0937	0	1.3865	3.3818	1.839	0.0014961	0.0039412	0	0.03565	0	4.259	0	0.69305	3.8092	1.9517	0.0077674	0.0078825	0.5	0.022786	0	4.0053	0	48.868
1	936	0	0	0	0.69273	3.3294	1.8247	8.3905e-08	6.1323e-05	0.5	0.019181	0	3.706	0	0.69234	3.3309	1.8251	8.3903e-08	6.1323e-05	0.5	0.019242	0	3.7025	0	0.69254	3.3301	1.8249	1.0357e-07	0.00012265	0.5	0.019186	0	3.6984	0	48.868
2	936	0	0	0	0.69255	3.3373	1.8268	8.2828e-08	6.1945e-05	0.5	0.019275	0	3.7081	0	0.6928	3.3417	1.828	8.283e-08	6.1945e-05	0.5	0.019261	0	3.7154	0	0.69268	3.3395	1.8274	1.0117e-07	0.00012389	0.5	0.019281	0	3.7105	0	48.868
3	936	0	0	0	0.69343	3.3378	1.827	8.4719e-08	6.0432e-05	0.5	0.019319	0	3.7046	0	0.69149	3.3356	1.8264	8.4721e-08	6.0432e-05	0.5	0.019322	0	3.7037	0	0.69246	3.3367	1.8267	1.0064e-07	0.00012086	0.5	0.019282	0	3.7062	0	48.868
4	936	0	0	0	0.69217	3.3359	1.8264	8.4907e-08	5.8727e-05	0.5	0.019255	0	3.7054	0	0.69304	3.3361	1.8265	8.4906e-08	5.8727e-05	0.5	0.019242	0	3.7076	0	0.69261	3.336	1.8265	1.01e-07	0.00011745	0.5	0.019264	0	3.7082	0	48.868
5	936	0	0	0	0.69312	3.3347	1.8261	8.4764e-08	5.8204e-05	0.5	0.01926	0	3.697	0	0.69285	3.3353	1.8263	8.4764e-08	5.8204e-05	0.5	0.019208	0	3.7108	0	0.69298	3.335	1.8262	9.9766e-08	0.00011641	0.5	0.019224	0	3.7069	0	48.868
6	936	0	0	0	0.69395	3.3354	1.8263	8.4336e-08	5.9452e-05	0.5	0.01931	0	3.7088	0	0.69276	3.3337	1.8259	8.4336e-08	5.9452e-05	0.5	0.019279	0	3.7059	0	0.69335	3.3345	1.8261	9.8968e-08	0.0001189	0.5	0.019258	0	3.7053	0	48.868
7	936	0	0	0	0.69376	3.3372	1.8268	8.4305e-08	5.9788e-05	0.5	0.01938	0	3.7053	0	0.69326	3.3353	1.8263	8.4304e-08	5.9788e-05	0.5	0.019266	0	3.7062	0	0.69351	3.3362	1.8265	9.8729e-08	0.00011958	0.5	0.019288	0	3.7108	0	48.868
8	936	0	0	0	0.69365	3.3351	1.8262	8.4296e-08	5.9903e-05	0.5	0.019269	0	3.7112	0	0.69373	3.3342	1.826	8.4295e-08	5.9903e-05	0.5	0.019228	0	3.7074	0	0.69369	3.3346	1.8261	1.0174e-07	0.00011981	0.5	0.019252	0	3.7089	0	48.868
9	936	0	0	0	0.69433	3.3332	1.8257	8.3342e-08	6.1958e-05	0.5	0.019289	0	3.7042	0	0.69425	3.3347	1.8261	8.3341e-08	6.1958e-05	0.5	0.01932	0	3.7041	0	0.69429	3.3339	1.8259	1.0063e-07	0.00012392	0.5	0.019337	0	3.7018	0	48.868
10	936	0	0	0	0.69408	3.3342	1.826	8.4599e-08	5.9406e-05	0.5	0.019231	0	3.7112	0	0.69351	3.3357	1.8264	8.4598e-08	5.9406e-05	0.5	0.0193	0	3.7128	0	0.6938	3.335	1.8262	1.0025e-07	0.00011881	0.5	0.019292	0	3.7084	0	48.868
11	936	0	0	0	0.6939	3.3343	1.826	8.4325e-08	5.9895e-05	0.5	0.019241	0	3.7038	0	0.69385	3.3338	1.8259	8.4324e-08	5.9895e-05	0.5	0.019353	0	3.7028	0	0.69388	3.334	1.8259	9.9874e-08	0.00011979	0.5	0.019271	0	3.7067	0	48.868
12	936	0	0	0	0.69336	3.3335	1.8258	8.2763e-08	6.4018e-05	0.5	0.019285	0	3.7098	0	0.69353	3.3371	1.8268	8.2763e-08	6.4018e-05	0.5	0.019277	0	3.7131	0	0.69344	3.3353	1.8263	9.8923e-08	0.00012804	0.5	0.019276	0	3.7104	0	48.868
13	936	0	0	0	0.69244	3.3315	1.8252	8.4156e-08	6.0158e-05	0.5	0.019221	0	3.7012	0	0.69427	3.3346	1.8261	8.4157e-08	6.0158e-05	0.5	0.019337	0	3.7068	0	0.69336	3.3331	1.8257	9.9332e-08	0.00012032	0.5	0.019201	0	3.7057	0	48.868
14	936	0	0	0	0.69244	3.3329	1.8256	8.3546e-08	6.1332e-05	0.5	0.019194	0	3.7083	0	0.69245	3.3341	1.8259	8.3546e-08	6.1332e-05	0.5	0.01923	0	3.7082	0	0.69245	3.3335	1.8258	1.0211e-07	0.00012266	0.5	0.019233	0	3.7041	0	48.868
15	936	0	0	0	0.69195	3.3362	1.8265	8.3851e-08	5.9883e-05	0.5	0.019205	0	3.7093	0	0.69344	3.3307	1.825	8.3851e-08	5.9883e-05	0.5	0.019292	0	3.6991	0	0.69269	3.3334	1.8258	1.0252e-07	0.00011977	0.5	0.019209	0	3.701	0	48.868
16	936	0	0	0	0.69338	3.3323	1.8255	8.5017e-08	5.9529e-05	0.5	0.019239	0	3.7046	0	0.69348	3.3333	1.8257	8.5018e-08	5.9529e-05	0.5	0.019227	0	3.7015	0	0.69343	3.3328	1.8256	1.0052e-07	0.00011906	0.5	0.019262	0	3.6983	0	48.868
17	936	0	0	0	0.69405	3.3335	1.8258	8.4262e-08	6.024e-05	0.5	0.019229	0	3.7074	0	0.69315	3.3357	1.8264	8.4263e-08	6.024e-05	0.5	0.019212	0	3.7052	0	0.6936	3.3346	1.8261	1.0163e-07	0.00012048	0.5	0.01926	0	3.7053	0	48.868
18	936	0	0	0	0.69336	3.3377	1.8269	8.4068e-08	6.1426e-05	0.5	0.019231	0	3.7036	0	0.69373	3.3327	1.8256	8.4067e-08	6.1426e-05	0.5	0.019246	0	3.7019	0	0.69354	3.3352	1.8263	1.0266e-07	0.00012285	0.5	0.019187	0	3.7057	0	48.868
19	936	0	0	0	0.69291	3.3341	1.826	8.3609e-08	6.2617e-05	0.5	0.019216	0	3.7082	0	0.69389	3.3367	1.8267	8.3609e-08	6.2617e-05	0.5	0.019261	0	3.7098	0	0.6934	3.3354	1.8263	1.0089e-07	0.00012523	0.5	0.019227	0	3.7085	0	48.868
20	936	0	0	0	0.69453	3.3344	1.826	8.3506e-08	6.1564e-05	0.5	0.019205	0	3.7023	0	0.6941	3.3343	1.826	8.3505e-08	6.1564e-05	0.5	0.019233	0	3.7029	0	0.69432	3.3344	1.826	1.0003e-07	0.00012313	0.5	0.019233	0	3.7005	0	48.868
21	936	0	0	0	0.69451	3.335	1.8262	8.5647e-08	5.7565e-05	0.5	0.019254	0	3.7055	0	0.69403	3.3323	1.8255	8.5646e-08	5.7565e-05	0.5	0.019339	0	3.7103	0	0.69427	3.3336	1.8258	9.8234e-08	0.00011513	0.5	0.019265	0	3.7064	0	48.868
22	936	0	0	0	0.694	3.3347	1.8261	8.4141e-08	6.0691e-05	0.5	0.019267	0	3.6941	0	0.69372	3.3344	1.826	8.4141e-08	6.0691e-05	0.5	0.019341	0	3.7077	0	0.69386	3.3346	1.8261	1.0165e-07	0.00012138	0.5	0.019277	0	3.7044	0	48.868
23	936	0	0	0	0.69353	3.3349	1.8262	8.4389e-08	6.0262e-05	0.5	0.019268	0	3.708	0	0.69462	3.335	1.8262	8.4388e-08	6.0262e-05	0.5	0.019367	0	3.7022	0	0.69408	3.335	1.8262	9.909e-08	0.00012052	0.5	0.019318	0	3.7074	0	48.868
24	936	0	0	0	0.69495	3.338	1.827	8.472e-08	5.9469e-05	0.5	0.019279	0	3.7182	0	0.69541	3.3342	1.826	8.4722e-08	5.9469e-05	0.5	0.019274	0	3.7027	0	0.69518	3.3361	1.8265	1.0067e-07	0.00011894	0.5	0.019233	0	3.7073	0	48.868
25	936	0	0	0	0.69458	3.338	1.827	8.4295e-08	6.0203e-05	0.5	0.019276	0	3.7042	0	0.69615	3.3358	1.8264	8.4295e-08	6.0203e-05	0.5	0.01919	0	3.7098	0	0.69536	3.3369	1.8267	1.0016e-07	0.00012041	0.5	0.019302	0	3.7082	0	48.868
0	936	0	0	0	-0.00062995	3.2769	1.8102	0.0038837	0.0039449	1	0.010033	0	3.0956	0	1.3848	3.3762	1.8374	0.0014962	0.0039449	0	0.035601	0	4.2579	0	0.69209	3.8064	1.951	0.0077681	0.0078898	0.5	0.022791	0	4.001	0	48.868
1	936	0	0	0	0.69211	3.3298	1.8248	8.3251e-08	6.2562e-05	0.5	0.019139	0	3.7054	0	0.69186	3.3314	1.8252	8.3252e-08	6.2562e-05	0.5	0.019194	0	3.6997	0	0.69198	3.3306	1.825	9.9768e-08	0.00012512	0.5	0.019223	0	3.7042	0	48.868
2	936	0	0	0	0.69189	3.3359	1.8264	8.505e-08	5.7934e-05	0.5	0.019243	0	3.7081	0	0.69187	3.3383	1.8271	8.5051e-08	5.7934e-05	0.5	0.019267	0	3.6991	0	0.69188	3.3371	1.8268	1.0121e-07	0.00011587	0.5	0.019244	0	3.7052	0	48.868
3	936	0	0	0	0.69207	3.3348	1.8262	8.4766e-08	5.851e-05	0.5	0.019264	0	3.7024	0	0.69115	3.3354	1.8263	8.4766e-08	5.851e-05	0.5	0.019263	0	3.691	0	0.69161	3.3351	1.8262	9.9778e-08	0.00011702	0.5	0.019269	0	3.7072	0	48.868
4	936	0	0	0	0.69325	3.3347	1.8261	8.415e-08	5.9829e-05	0.5	0.019316	0	3.7047	0	0.69068	3.3381	1.8271	8.4148e-08	5.9829e-05	0.5	0.019295	0	3.7064	0	0.69197	3.3364	1.8266	9.9839e-08	0.00011966	0.5	0.019232	0	3.7067	0	48.868
5	936	0	0	0	0.69242	3.3344	1.826	8.3174e-08	6.1601e-05	0.5	0.019284	0	3.7025	0	0.69204	3.3376	1.8269	8.3173e-08	6.1601e-05	0.5	0.01924	0	3.7034	0	0.69223	3.336	1.8265	9.853e-08	0.0001232	0.5	0.019263	0	3.7059	0	48.868
6	936	0	0	0	0.69195	3.3343	1.826	8.3406e-08	6.1533e-05	0.5	0.019266	0	3.7022	0	0.69189	3.3367	1.8267	8.3407e-08	6.1533e-05	0.5	0.019293	0	3.7114	0	0.69192	3.3355	1.8263	1.0013e-07	0.00012307	0.5	0.01925	0	3.7105	0	48.868
7	936	0	0	0	0.69204	3.335	1.8262	8.5371e-08	5.6656e-05	0.5	0.019262	0	3.7028	0	0.69256	3.3336	1.8258	8.5371e-08	5.6656e-05	0.5	0.019233	0	3.7076	0	0.6923	3.3343	1.826	1.0289e-07	0.00011331	0.5	0.019217	0	3.7046	0	48.868
8	936	0	0	0	0.69262	3.3344	1.826	8.5567e-08	5.6769e-05	0.5	0.019213	0	3.7076	0	0.69286	3.3304	1.8249	8.5567e-08	5.6769e-05	0.5	0.019211	0	3.6943	0	0.69274	3.3324	1.8255	1.0066e-07	0.00011354	0.5	0.019254	0	3.7022	0	48.868
9	936	0	0	0	0.69258	3.3356	1.8263	8.4727e-08	5.7862e-05	0.5	0.019234	0	3.7044	0	0.6927	3.3344	1.826	8.4726e-08	5.7863e-05	0.5	0.019293	0	3.7058	0	0.69264	3.335	1.8262	1.0166e-07	0.00011572	0.5	0.019244	0	3.7082	0	48.868
10	936	0	0	0	0.69276	3.3347	1.8261	8.496e-08	5.9156e-05	0.5	0.019263	0	3.6992	0	0.69438	3.3338	1.8259	8.4961e-08	5.9156e-05	0.5	0.019235	0	3.7068	0	0.69357	3.3343	1.826	1.0076e-07	0.00011831	0.5	0.019236	0	3.7104	0	48.868
11	936	0	0	0	0.69317	3.3353	1.8263	8.4902e-08	5.8949e-05	0.5	0.019253	0	3.7058	0	0.69345	3.3285	1.8244	8.4901e-08	5.8949e-05	0.5	0.019236	0	3.7061	0	0.69331	3.3319	1.8254	1.0057e-07	0.0001179	0.5	0.019205	0	3.7005	0	48.868
12	936	0	0	0	0.69412	3.334	1.8259	8.4617e-08	5.8875e-05	0.5	0.019231	0	3.7071	0	0.69381	3.3348	1.8262	8.4618e-08	5.8875e-05	0.5	0.019215	0	3.7013	0	0.69397	3.3344	1.826	1.0185e-07	0.00011775	0.5	0.019278	0	3.7019	0	48.868
13	936	0	0	0	0.6947	3.3356	1.8264	8.4846e-08	5.9186e-05	0.5	0.019317	0	3.7033	0	0.69353	3.3324	1.8255	8.4845e-08	5.9186e-05	0.5	0.019201	0	3.7106	0	0.69411	3.334	1.8259	1.0224e-07	0.00011837	0.5	0.019244	0	3.708	0	48.868
14	936	0	0	0	0.69375	3.3345	1.8261	8.3954e-08	5.9415e-05	0.5	0.01925	0	3.7069	0	0.69344	3.3337	1.8259	8.3954e-08	5.9415e-05	0.5	0.01924	0	3.7107	0	0.69359	3.3341	1.826	1.0342e-07	0.00011883	0.5	0.019248	0	3.7061	0	48.868
15	936	0	0	0	0.69344	3.3346	1.8261	8.3563e-08	6.0277e-05	0.5	0.019277	0	3.7017	0	0.69441	3.334	1.8259	8.3565e-08	6.0277e-05	0.5	0.019254	0	3.7114	0	0.69392	3.3343	1.826	1.0293e-07	0.00012055	0.5	0.01927	0	3.7085	0	48.868
16	936	0	0	0	0.69342	3.3326	1.8255	8.4416e-08	6.0396e-05	0.5	0.019222	0	3.7066	0	0.69403	3.3329	1.8256	8.4416e-08	6.0396e-05	0.5	0.019211	0	3.7105	0	0.69372	3.3327	1.8256	9.955e-08	0.00012079	0.5	0.019218	0	3.7075	0	48.868
17	936	0	0	0	0.69473	3.3336	1.8258	8.2926e-08	6.1937e-05	0.5	0.019198	0	3.7089	0	0.69389	3.3329	1.8256	8.2925e-08	6.1937e-05	0.5	0.019221	0	3.7099	0	0.69431	3.3333	1.8257	1.0215e-07	0.00012387	0.5	0.019282	0	3.7059	0	48.868
18	936	0	0	0	0.69468	3.3315	1.8252	8.5139e-08	5.764e-05	0.5	0.019262	0	3.7072	0	0.69506	3.3332	1.8257	8.5138e-08	5.764e-05	0.5	0.019275	0	3.7083	0	0.69487	3.3324	1.8255	1.0048e-07	0.00011528	0.5	0.019272	0	3.7049	0	48.868
19	936	0	0	0	0.69502	3.335	1.8262	8.4428e-08	5.9225e-05	0.5	0.019237	0	3.7093	0	0.69474	3.3359	1.8264	8.4428e-08	5.9225e-05	0.5	0.01919	0	3.7094	0	0.69488	3.3355	1.8263	1.0278e-07	0.00011845	0.5	0.019272	0	3.7113	0	48.868
20	936	0	0	0	0.69402	3.3347	1.8261	8.3612e-08	6.0159e-05	0.5	0.019246	0	3.702	0	0.69425	3.3341	1.8259	8.3612e-08	6.0159e-05	0.5	0.019245	0	3.7173	0	0.69414	3.3344	1.826	1.0037e-07	0.00012032	0.5	0.019275	0	3.7114	0	48.868
21	936	0	0	0	0.69434	3.3359	1.8264	8.2855e-08	6.1848e-05	0.5	0.019275	0	3.714	0	0.69438	3.3373	1.8268	8.2854e-08	6.1848e-05	0.5	0.019206	0	3.7218	0	0.69436	3.3366	1.8266	1.0267e-07	0.0001237	0.5	0.019297	0	3.7116	0	48.868
22	936	0	0	0	0.69465	3.3355	1.8263	8.3534e-08	6.1078e-05	0.5	0.019233	0	3.7116	0	0.69418	3.336	1.8265	8.3536e-08	6.1078e-05	0.5	0.019253	0	3.6963	0	0.69441	3.3357	1.8264	1.02e-07	0.00012216	0.5	0.019287	0	3.7082	0	48.868
23	936	0	0	0	0.69497	3.3379	1.827	8.5058e-08	5.7428e-05	0.5	0.019237	0	3.7108	0	0.69461	3.3354	1.8263	8.5058e-08	5.7428e-05	0.5	0.01929	0	3.7066	0	0.69479	3.3366	1.8266	1.0408e-07	0.00011486	0.5	0.019283	0	3.7111	0	48.868
24	936	0	0	0	0.69554	3.3361	1.8265	8.4857e-08	5.9152e-05	0.5	0.019318	0	3.7093	0	0.69463	3.3341	1.826	8.4856e-08	5.9152e-05	0.5	0.019337	0	3.7039	0	0.69509	3.3351	1.8262	1.0132e-07	0.0001183	0.5	0.019358	0	3.7049	0	48.868
25	936	0	0	0	0.69526	3.3364	1.8266	8.4005e-08	5.9295e-05	0.5	0.019303	0	3.7145	0	0.69526	3.3361	1.8265	8.4004e-08	5.9295e-05	0.5	0.019359	0	3.7069	0	0.69526	3.3363	1.8265	1.0133e-07	0.00011859	0.5	0.019332	0	3.7114	0	48.868
