# Supplementary material for: Future Preventive Gene Therapy of Polygenic Diseases from a Population Genetics Perspective
Source: Int J Mol Sci. 2019 Oct 10;20(20):5013. doi: 10.3390/ijms20205013 (PMC6834143; doi:10.3390/ijms20205013)
Supplement: Supplementary file 1 [file ijms-20-05013-s001.zip › SuppFiles/Results/AdmixtureDifferentRisk/Admixture4XDifference/SimulationSummed.csv]

Generation	Variants	Editable	AveEditedSNPs	AveEditedEffect	Pop0Effect	Pop0Variance	Pop0SD	Pop0FST	Pop0AFD	Pop0RegFract	Pop0Prev	Pop0PrevSD	Pop0AffectedEffect	Multirun0SD	Pop1Effect	Pop1Variance	Pop1SD	Pop1FST	Pop1AFD	Pop1RegFract	Pop1Prev	Pop1PrevSD	Pop1AffectedEffect	Multirun1SD	CombinedEffect	CombinedVariance	CombinedSD	CombinedFST	CombinedAFD	CombinedRegFract	CombinedPrev	CombinedPrevSD	CombinedAffectedEffect	MultirunCombSD	Baseline Effect
0	936	0	0	0	0.00010564	3.2764	1.8101	0.0038837	0.0039431	1	0.0099849	4.7372e-05	3.0943	0.00063432	1.386	3.3807	1.8387	0.0014962	0.0039431	0	0.035629	5.7567e-05	4.2609	0.00063087	0.69306	3.8087	1.9516	0.0077681	0.0078861	0.5	0.022805	3.0064e-05	4.0048	0.00051887	48.868
1	936	0	0	0	0.69316	3.3286	1.8244	8.3881e-08	6.0574e-05	0.5	0.019178	4.1054e-05	3.7031	0.00053641	0.69342	3.3292	1.8246	8.388e-08	6.0574e-05	0.5	0.019228	4.0792e-05	3.7008	0.00095197	0.69329	3.3289	1.8245	1.0135e-07	0.00012115	0.5	0.019214	3.0313e-05	3.7028	0.00070254	48.868
2	936	0	0	0	0.69336	3.3368	1.8267	8.3662e-08	6.0742e-05	0.5	0.019258	4.0499e-05	3.708	0.0010541	0.69361	3.3378	1.827	8.3662e-08	6.0742e-05	0.5	0.019267	4.3401e-05	3.7093	0.00090409	0.69349	3.3373	1.8268	1.0144e-07	0.00012148	0.5	0.01927	3.1799e-05	3.7097	0.00095232	48.868
3	936	0	0	0	0.69361	3.3365	1.8266	8.4484e-08	5.956e-05	0.5	0.019287	4.9003e-05	3.7062	0.00089383	0.69362	3.3364	1.8266	8.4484e-08	5.956e-05	0.5	0.019303	5.0078e-05	3.7053	0.0016835	0.69361	3.3364	1.8266	9.9931e-08	0.00011912	0.5	0.019264	2.8961e-05	3.7081	0.0012401	48.868
4	936	0	0	0	0.69359	3.3364	1.8266	8.417e-08	6.0037e-05	0.5	0.019275	5.6164e-05	3.7075	0.0012341	0.69335	3.3354	1.8263	8.417e-08	6.0037e-05	0.5	0.019271	3.3757e-05	3.7079	0.001441	0.69347	3.3359	1.8265	1.0131e-07	0.00012007	0.5	0.019263	3.8763e-05	3.708	0.0011689	48.868
5	936	0	0	0	0.69374	3.3352	1.8262	8.4071e-08	6.038e-05	0.5	0.019279	6.858e-05	3.7054	0.0016617	0.6934	3.3348	1.8262	8.4071e-08	6.038e-05	0.5	0.019268	4.9114e-05	3.7051	0.0015446	0.69357	3.335	1.8262	1.0014e-07	0.00012076	0.5	0.019269	3.827e-05	3.7059	0.0015492	48.868
6	936	0	0	0	0.69356	3.335	1.8262	8.395e-08	6.0376e-05	0.5	0.019257	6.6541e-05	3.7066	0.0013998	0.69346	3.3354	1.8263	8.395e-08	6.0376e-05	0.5	0.019273	5.3867e-05	3.7066	0.0015915	0.69351	3.3352	1.8263	1.0091e-07	0.00012075	0.5	0.019266	4.8698e-05	3.7059	0.0014106	48.868
7	936	0	0	0	0.69372	3.3353	1.8263	8.4001e-08	6.0499e-05	0.5	0.019281	6.1546e-05	3.7066	0.0010994	0.69355	3.335	1.8262	8.4001e-08	6.0499e-05	0.5	0.019286	4.2614e-05	3.7074	0.0013274	0.69364	3.3351	1.8262	1.01e-07	0.000121	0.5	0.019263	3.1465e-05	3.7064	0.0011101	48.868
8	936	0	0	0	0.69374	3.335	1.8262	8.4212e-08	6.0033e-05	0.5	0.019274	5.7637e-05	3.7068	0.0014573	0.69407	3.3339	1.8259	8.4213e-08	6.0033e-05	0.5	0.019254	6.3358e-05	3.7038	0.0015265	0.6939	3.3345	1.8261	1.0124e-07	0.00012007	0.5	0.01925	1.312e-05	3.7061	0.0013951	48.868
9	936	0	0	0	0.69391	3.3345	1.826	8.3794e-08	6.0616e-05	0.5	0.019229	4.5606e-05	3.7058	0.0017517	0.69407	3.3352	1.8263	8.3794e-08	6.0616e-05	0.5	0.019252	6.5394e-05	3.7068	0.0014322	0.69399	3.3348	1.8261	1.0049e-07	0.00012123	0.5	0.019256	5.1934e-05	3.7053	0.0014896	48.868
10	936	0	0	0	0.69399	3.3352	1.8263	8.4539e-08	5.9548e-05	0.5	0.019269	3.6072e-05	3.7068	0.0015815	0.69385	3.3351	1.8262	8.4539e-08	5.9548e-05	0.5	0.019247	3.4076e-05	3.7075	0.0015314	0.69392	3.3351	1.8262	1.0048e-07	0.0001191	0.5	0.019269	5.0079e-05	3.7064	0.0014924	48.868
11	936	0	0	0	0.69348	3.335	1.8262	8.4397e-08	5.9626e-05	0.5	0.019248	5.1032e-05	3.7049	0.0015157	0.69352	3.3339	1.8259	8.4397e-08	5.9626e-05	0.5	0.019252	7.1924e-05	3.7049	0.0017091	0.6935	3.3344	1.826	9.9753e-08	0.00011925	0.5	0.019255	4.707e-05	3.704	0.0015817	48.868
12	936	0	0	0	0.69354	3.3337	1.8258	8.3985e-08	6.0507e-05	0.5	0.019239	6.8742e-05	3.7065	0.0020013	0.69373	3.3344	1.826	8.3985e-08	6.0507e-05	0.5	0.019272	4.6377e-05	3.7065	0.0018118	0.69364	3.3341	1.8259	1.0083e-07	0.00012101	0.5	0.019259	4.5345e-05	3.7053	0.0018427	48.868
13	936	0	0	0	0.69346	3.3343	1.826	8.4291e-08	6.021e-05	0.5	0.019249	6.3083e-05	3.7047	0.0023578	0.69361	3.3342	1.826	8.4291e-08	6.021e-05	0.5	0.019255	5.1577e-05	3.7071	0.0019393	0.69354	3.3342	1.826	1.0099e-07	0.00012042	0.5	0.019252	4.0672e-05	3.7063	0.0020819	48.868
14	936	0	0	0	0.69333	3.3341	1.826	8.4423e-08	5.9352e-05	0.5	0.019233	6.2535e-05	3.7055	0.0026619	0.69359	3.3344	1.826	8.4422e-08	5.9352e-05	0.5	0.019246	6.0018e-05	3.7064	0.0021697	0.69346	3.3343	1.826	1.0184e-07	0.0001187	0.5	0.019247	5.855e-05	3.7048	0.0023807	48.868
15	936	0	0	0	0.69311	3.335	1.8262	8.4014e-08	6.0268e-05	0.5	0.019248	5.9164e-05	3.7058	0.0026759	0.69389	3.3332	1.8257	8.4014e-08	6.0268e-05	0.5	0.019249	6.8822e-05	3.7083	0.0029396	0.6935	3.3341	1.8259	1.0188e-07	0.00012054	0.5	0.019248	5.8105e-05	3.7055	0.0027734	48.868
16	936	0	0	0	0.69356	3.3339	1.8259	8.4385e-08	5.9839e-05	0.5	0.019235	4.4501e-05	3.7052	0.0028172	0.69379	3.3357	1.8264	8.4386e-08	5.9839e-05	0.5	0.019282	6.2933e-05	3.7049	0.0027366	0.69368	3.3348	1.8261	1.0039e-07	0.00011968	0.5	0.019241	5.3565e-05	3.7062	0.0027562	48.868
17	936	0	0	0	0.69379	3.3352	1.8263	8.4264e-08	5.9892e-05	0.5	0.019244	6.5762e-05	3.709	0.0025175	0.69354	3.3355	1.8263	8.4264e-08	5.9892e-05	0.5	0.01925	5.2623e-05	3.7079	0.0029476	0.69367	3.3354	1.8263	1.0072e-07	0.00011978	0.5	0.019275	4.5343e-05	3.7072	0.0027179	48.868
18	936	0	0	0	0.69371	3.335	1.8262	8.3956e-08	6.0871e-05	0.5	0.019259	7.0216e-05	3.7069	0.0025725	0.69363	3.3343	1.826	8.3955e-08	6.0871e-05	0.5	0.019257	8.2636e-05	3.7072	0.0032238	0.69367	3.3347	1.8261	1.0028e-07	0.00012174	0.5	0.019264	5.3831e-05	3.7064	0.002889	48.868
19	936	0	0	0	0.69407	3.3348	1.8261	8.4476e-08	5.946e-05	0.5	0.019274	7.3203e-05	3.706	0.0034272	0.69381	3.3351	1.8262	8.4476e-08	5.946e-05	0.5	0.019272	5.8903e-05	3.7036	0.0030564	0.69394	3.3349	1.8262	1.0103e-07	0.00011892	0.5	0.019254	7.5061e-05	3.706	0.003223	48.868
20	936	0	0	0	0.6941	3.3344	1.826	8.3792e-08	6.0812e-05	0.5	0.019258	6.268e-05	3.7056	0.0028757	0.69396	3.3353	1.8263	8.3791e-08	6.0812e-05	0.5	0.019261	7.1652e-05	3.7078	0.0027892	0.69403	3.3349	1.8262	1.0055e-07	0.00012162	0.5	0.019269	5.9788e-05	3.706	0.0028074	48.868
21	936	0	0	0	0.69412	3.3348	1.8262	8.4243e-08	5.9841e-05	0.5	0.019283	6.5315e-05	3.7057	0.0030088	0.69379	3.3341	1.826	8.4242e-08	5.9841e-05	0.5	0.019223	8.3509e-05	3.707	0.0026936	0.69395	3.3345	1.8261	1.0092e-07	0.00011968	0.5	0.019272	5.2533e-05	3.7056	0.0027989	48.868
22	936	0	0	0	0.69381	3.3346	1.8261	8.4081e-08	6.0505e-05	0.5	0.019249	5.2738e-05	3.7052	0.0024882	0.69399	3.3346	1.8261	8.4082e-08	6.0505e-05	0.5	0.019265	5.7227e-05	3.7052	0.0027736	0.6939	3.3346	1.8261	1.0184e-07	0.00012101	0.5	0.019273	4.5754e-05	3.7048	0.0026023	48.868
23	936	0	0	0	0.69399	3.3353	1.8263	8.4084e-08	6.0306e-05	0.5	0.019258	4.4142e-05	3.7085	0.0026476	0.69367	3.3349	1.8262	8.4083e-08	6.0306e-05	0.5	0.019277	7.2913e-05	3.7067	0.0031156	0.69383	3.3351	1.8262	1.0146e-07	0.00012061	0.5	0.019266	4.4804e-05	3.7058	0.0028548	48.868
24	936	0	0	0	0.69388	3.3354	1.8263	8.4048e-08	6.0423e-05	0.5	0.019269	7.9188e-05	3.7086	0.0028894	0.69371	3.3343	1.826	8.4049e-08	6.0423e-05	0.5	0.019259	7.445e-05	3.7051	0.0028255	0.69379	3.3348	1.8261	1.014e-07	0.00012085	0.5	0.019272	5.9663e-05	3.7053	0.0028251	48.868
25	936	0	0	0	0.69379	3.3358	1.8264	8.4206e-08	6.0237e-05	0.5	0.019282	6.7023e-05	3.7071	0.0028848	0.69387	3.3347	1.8261	8.4206e-08	6.0237e-05	0.5	0.019268	7.3367e-05	3.7052	0.0030636	0.69383	3.3352	1.8263	1.0033e-07	0.00012047	0.5	0.019281	6.8445e-05	3.7056	0.0029478	48.868
