# Supplementary material for: Future Preventive Gene Therapy of Polygenic Diseases from a Population Genetics Perspective
Source: Int J Mol Sci. 2019 Oct 10;20(20):5013. doi: 10.3390/ijms20205013 (PMC6834143; doi:10.3390/ijms20205013)
Supplement: Supplementary file 1 [file ijms-20-05013-s001.zip › SuppFiles/Results/AdmixtureDifferentRisk/Admixture4XDifferenceWithRandomEditCorrection/InitializationSummary.txt]

Loading file (A3.txt). Loaded RS variants with P < 0, 936 entries, out of 26 (27 lines)
Loading file (A3h.txt). Loaded RS variants with P < 0, 936 entries, out of 26 (27 lines)
Variant number= 936, pleiotropic Antagonistic= 0 (0), Agonistic= 936 (1), Total=936  (1)

Condition Initial effects:
A3= 48.87
A3h= 50.25

Re-run simulation  10  times
Population = 15000000
Gene therapy for Both Males and Females, Edit one condition regardless of pleiotropy to others, highest effect first
Edit 10000 gene variants per generation
Fraction of population participating: 1

 Pleiotropy: Cond# Condition (Entries#)  [Total / Agonistic / Antagonistic]  to Cond# Condition (Entries#)
0 A3 (936)  [ 1 / 1 / 0 ]  to  1 A3h (936)

1 A3h (936)  [ 1 / 1 / 0 ]  to  0 A3 (936)
