# Supplementary material for: Future Preventive Gene Therapy of Polygenic Diseases from a Population Genetics Perspective
Source: Int J Mol Sci. 2019 Oct 10;20(20):5013. doi: 10.3390/ijms20205013 (PMC6834143; doi:10.3390/ijms20205013)
Supplement: Supplementary file 1 [file ijms-20-05013-s001.zip › SuppFiles/Results/AdmixtureDifferentRisk/Admixture4XDifferenceWithRandomEditCorrection/SimulationAllRuns.csv]

Generation	Variants	Editable	AveEditedSNPs	AveEditedEffect	Pop0Effect	Pop0Variance	Pop0SD	Pop0FST	Pop0AFD	Pop0RegFract	Pop0Prev	Pop0PrevSD	Pop0AffectedEffect	Multirun0SD	Pop1Effect	Pop1Variance	Pop1SD	Pop1FST	Pop1AFD	Pop1RegFract	Pop1Prev	Pop1PrevSD	Pop1AffectedEffect	Multirun1SD	CombinedEffect	CombinedVariance	CombinedSD	CombinedFST	CombinedAFD	CombinedRegFract	CombinedPrev	CombinedPrevSD	CombinedAffectedEffect	MultirunCombSD	Baseline Effect
0	936	936	0	0	6.1218e-05	3.2759	1.8099	0.0038833	0.0039432	1	0.0099208	0	3.0949	0	1.3863	3.3808	1.8387	0.0014961	0.0039432	0	0.035613	0	4.2559	0	0.6932	3.8088	1.9516	0.0077673	0.0078864	0.5	0.022765	0	4.0064	0	48.868
1	936	936	14.62	1.386	0.0011249	3.3183	1.8216	8.335e-08	6.1769e-05	0.5	0.010173	0	3.1311	0	0.00046222	3.3215	1.8225	8.335e-08	6.1769e-05	0.5	0.010158	0	3.1325	0	0.00079354	3.3199	1.8221	9.996e-08	0.00012354	0.5	0.010179	0	3.1292	0	48.868
2	936	936	0	0	0.00088021	3.3426	1.8283	8.3349e-08	6.2236e-05	0.5	0.010246	0	3.1573	0	-0.00069743	3.3429	1.8284	8.335e-08	6.2236e-05	0.5	0.010249	0	3.1529	0	9.1394e-05	3.3427	1.8283	1.013e-07	0.00012447	0.5	0.010243	0	3.1414	0	48.868
3	936	936	0	0	-0.00030204	3.3357	1.8264	8.3933e-08	6.0005e-05	0.5	0.010223	0	3.1425	0	-0.00053805	3.3306	1.825	8.3932e-08	6.0005e-05	0.5	0.010228	0	3.1366	0	-0.00042004	3.3332	1.8257	1.013e-07	0.00012001	0.5	0.010245	0	3.1403	0	48.868
4	936	936	0	0	-0.00073688	3.3304	1.8249	8.4415e-08	5.9174e-05	0.5	0.010211	0	3.1366	0	-6.6129e-05	3.3281	1.8243	8.4416e-08	5.9174e-05	0.5	0.010156	0	3.1361	0	-0.00040151	3.3292	1.8246	1.005e-07	0.00011835	0.5	0.010224	0	3.1404	0	48.868
5	936	936	0	0	-0.0015967	3.323	1.8229	8.4029e-08	5.9876e-05	0.5	0.010226	0	3.125	0	0.00041436	3.3259	1.8237	8.4028e-08	5.9876e-05	0.5	0.010179	0	3.1223	0	-0.00059117	3.3245	1.8233	1.0116e-07	0.00011975	0.5	0.010199	0	3.1282	0	48.868
6	936	936	0	0	0.00026653	3.3215	1.8225	8.3526e-08	6.1482e-05	0.5	0.010196	0	3.1343	0	6.0952e-05	3.3241	1.8232	8.3528e-08	6.1482e-05	0.5	0.010217	0	3.135	0	0.00016374	3.3228	1.8229	1.0178e-07	0.00012296	0.5	0.010191	0	3.1277	0	48.868
7	936	936	0	0	0.00067525	3.3235	1.8231	8.3769e-08	6.0751e-05	0.5	0.010233	0	3.1491	0	-0.00047468	3.3194	1.8219	8.3769e-08	6.0751e-05	0.5	0.010187	0	3.1388	0	0.00010029	3.3215	1.8225	1.0334e-07	0.0001215	0.5	0.010199	0	3.1376	0	48.868
8	936	936	0	0	9.1451e-05	3.3209	1.8223	8.3084e-08	6.3076e-05	0.5	0.010192	0	3.135	0	-0.0010017	3.3222	1.8227	8.3083e-08	6.3076e-05	0.5	0.010181	0	3.1396	0	-0.0004551	3.3216	1.8225	1.0436e-07	0.00012615	0.5	0.01018	0	3.1287	0	48.868
9	936	936	0	0	-0.00016064	3.3175	1.8214	8.4135e-08	5.9628e-05	0.5	0.010169	0	3.125	0	0.000333	3.317	1.8213	8.4134e-08	5.9628e-05	0.5	0.010215	0	3.1238	0	8.618e-05	3.3172	1.8213	9.8085e-08	0.00011926	0.5	0.010151	0	3.1347	0	48.868
10	936	936	0	0	-0.00061057	3.3197	1.822	8.4323e-08	5.8912e-05	0.5	0.010191	0	3.1229	0	0.0011794	3.321	1.8224	8.4323e-08	5.8912e-05	0.5	0.010206	0	3.1301	0	0.00028443	3.3203	1.8222	1.0017e-07	0.00011782	0.5	0.010191	0	3.1359	0	48.868
11	936	936	0	0	0.00027041	3.3167	1.8212	8.5071e-08	5.8816e-05	0.5	0.010199	0	3.1228	0	-0.00047723	3.3167	1.8212	8.5071e-08	5.8816e-05	0.5	0.010178	0	3.1339	0	-0.00010341	3.3167	1.8212	1.0439e-07	0.00011763	0.5	0.010136	0	3.1313	0	48.868
12	936	936	0	0	0.00070485	3.3152	1.8208	8.4289e-08	5.8575e-05	0.5	0.010121	0	3.1224	0	3.8841e-05	3.3191	1.8218	8.429e-08	5.8575e-05	0.5	0.010238	0	3.132	0	0.00037185	3.3172	1.8213	9.9889e-08	0.00011715	0.5	0.010135	0	3.1302	0	48.868
13	936	936	0	0	-0.00010328	3.3175	1.8214	8.4773e-08	5.9099e-05	0.5	0.010139	0	3.1239	0	0.00052931	3.3167	1.8212	8.4773e-08	5.9099e-05	0.5	0.0102	0	3.129	0	0.00021301	3.3171	1.8213	1.0161e-07	0.0001182	0.5	0.010201	0	3.13	0	48.868
14	936	936	0	0	0.00016996	3.3184	1.8216	8.451e-08	5.9133e-05	0.5	0.010195	0	3.1358	0	-0.00047251	3.316	1.821	8.4511e-08	5.9133e-05	0.5	0.010165	0	3.1211	0	-0.00015127	3.3172	1.8213	9.9642e-08	0.00011827	0.5	0.010217	0	3.1239	0	48.868
15	936	936	0	0	0.0011011	3.3171	1.8213	8.349e-08	6.0111e-05	0.5	0.010175	0	3.1315	0	-0.00087285	3.3151	1.8207	8.349e-08	6.0111e-05	0.5	0.010172	0	3.1277	0	0.00011414	3.3161	1.821	1.0009e-07	0.00012022	0.5	0.010181	0	3.1282	0	48.868
16	936	936	0	0	0.00074979	3.3188	1.8218	8.3487e-08	6.1483e-05	0.5	0.010168	0	3.1368	0	0.00096469	3.3158	1.8209	8.3487e-08	6.1483e-05	0.5	0.010171	0	3.123	0	0.00085724	3.3173	1.8214	1.0334e-07	0.00012297	0.5	0.010211	0	3.125	0	48.868
17	936	936	0	0	-0.00068065	3.3154	1.8208	8.3904e-08	6.0088e-05	0.5	0.010127	0	3.1326	0	0.0012626	3.3149	1.8207	8.3903e-08	6.0088e-05	0.5	0.010138	0	3.1378	0	0.00029095	3.3152	1.8208	1.0026e-07	0.00012018	0.5	0.010158	0	3.1252	0	48.868
18	936	936	0	0	0.00034773	3.3158	1.8209	8.3611e-08	6.1156e-05	0.5	0.010133	0	3.1219	0	0.00055806	3.3174	1.8214	8.3611e-08	6.1156e-05	0.5	0.010189	0	3.1319	0	0.00045289	3.3166	1.8212	1.0279e-07	0.00012231	0.5	0.010195	0	3.119	0	48.868
19	936	936	0	0	0.00044336	3.3171	1.8213	8.5164e-08	5.8314e-05	0.5	0.010129	0	3.127	0	0.00079335	3.3142	1.8205	8.5164e-08	5.8314e-05	0.5	0.010172	0	3.1143	0	0.00061835	3.3156	1.8209	1.0204e-07	0.00011663	0.5	0.010177	0	3.1304	0	48.868
20	936	936	0	0	0.00028446	3.3156	1.8209	8.3702e-08	6.0195e-05	0.5	0.010142	0	3.1257	0	0.00056701	3.3179	1.8215	8.3701e-08	6.0195e-05	0.5	0.010199	0	3.1282	0	0.00042574	3.3168	1.8212	1.0444e-07	0.00012039	0.5	0.01017	0	3.1206	0	48.868
21	936	936	0	0	3.8109e-05	3.3143	1.8205	8.4502e-08	5.8624e-05	0.5	0.010126	0	3.1278	0	0.001108	3.3155	1.8208	8.4502e-08	5.8624e-05	0.5	0.010207	0	3.1225	0	0.00057308	3.3149	1.8207	1.0012e-07	0.00011725	0.5	0.010175	0	3.121	0	48.868
22	936	936	0	0	0.00043489	3.3174	1.8214	8.5125e-08	5.7787e-05	0.5	0.010227	0	3.1114	0	0.0013085	3.3182	1.8216	8.5127e-08	5.7787e-05	0.5	0.010185	0	3.1344	0	0.0008717	3.3178	1.8215	1.0245e-07	0.00011557	0.5	0.010189	0	3.1231	0	48.868
23	936	936	0	0	0.0018033	3.3185	1.8217	8.3342e-08	6.2744e-05	0.5	0.01016	0	3.1355	0	0.00095885	3.3164	1.8211	8.3342e-08	6.2744e-05	0.5	0.010241	0	3.1233	0	0.0013811	3.3175	1.8214	1.005e-07	0.00012549	0.5	0.010221	0	3.1338	0	48.868
24	936	936	0	0	0.0014949	3.3144	1.8205	8.4737e-08	5.8197e-05	0.5	0.010207	0	3.1179	0	0.0013524	3.3175	1.8214	8.4736e-08	5.8197e-05	0.5	0.010215	0	3.1291	0	0.0014236	3.3159	1.821	1.007e-07	0.00011639	0.5	0.010173	0	3.1285	0	48.868
25	936	936	0	0	0.0027853	3.3156	1.8209	8.4243e-08	5.9212e-05	0.5	0.010248	0	3.1295	0	0.00066433	3.3175	1.8214	8.4243e-08	5.9212e-05	0.5	0.010266	0	3.1183	0	0.0017248	3.3166	1.8211	1.0228e-07	0.00011842	0.5	0.010183	0	3.1274	0	48.868
0	936	936	0	0	0.00024712	3.2742	1.8095	0.0038836	0.0039406	1	0.0099699	0	3.0963	0	1.3861	3.3815	1.8389	0.0014962	0.0039406	0	0.035626	0	4.2547	0	0.69316	3.808	1.9514	0.0077679	0.0078812	0.5	0.022738	0	4.002	0	48.868
1	936	936	14.62	1.386	-0.00068724	3.3173	1.8213	8.4785e-08	5.8331e-05	0.5	0.010154	0	3.1394	0	-0.0011748	3.3167	1.8212	8.4784e-08	5.8331e-05	0.5	0.010176	0	3.1189	0	-0.00093101	3.317	1.8213	9.9964e-08	0.00011666	0.5	0.010155	0	3.1301	0	48.868
2	936	936	0	0	-0.0008244	3.3368	1.8267	8.4498e-08	6.1083e-05	0.5	0.010268	0	3.1416	0	-0.00072204	3.3398	1.8275	8.4499e-08	6.1083e-05	0.5	0.010259	0	3.1498	0	-0.00077322	3.3383	1.8271	1.0603e-07	0.00012217	0.5	0.010291	0	3.1505	0	48.868
3	936	936	0	0	-0.00037214	3.3285	1.8244	8.3821e-08	5.9516e-05	0.5	0.010208	0	3.1339	0	-0.0011722	3.3314	1.8252	8.3822e-08	5.9516e-05	0.5	0.010215	0	3.1333	0	-0.00077216	3.33	1.8248	1.0029e-07	0.00011903	0.5	0.010231	0	3.1378	0	48.868
4	936	936	0	0	-0.0022806	3.3274	1.8241	8.3912e-08	5.9843e-05	0.5	0.010204	0	3.131	0	-0.00074244	3.3278	1.8242	8.3914e-08	5.9843e-05	0.5	0.010192	0	3.1322	0	-0.0015115	3.3276	1.8242	1.0033e-07	0.00011969	0.5	0.010216	0	3.1303	0	48.868
5	936	936	0	0	-0.0017884	3.3237	1.8231	8.4633e-08	5.7793e-05	0.5	0.01013	0	3.1288	0	-0.0018086	3.3274	1.8241	8.4632e-08	5.7793e-05	0.5	0.010192	0	3.1276	0	-0.0017985	3.3255	1.8236	1.0125e-07	0.00011559	0.5	0.010148	0	3.131	0	48.868
6	936	936	0	0	-0.0016984	3.3216	1.8225	8.473e-08	5.9265e-05	0.5	0.010174	0	3.1228	0	-0.0015969	3.3202	1.8221	8.4729e-08	5.9265e-05	0.5	0.010224	0	3.1118	0	-0.0016476	3.3209	1.8223	9.4636e-08	0.00011853	0.5	0.010176	0	3.1338	0	48.868
7	936	936	0	0	-0.0023871	3.3217	1.8226	8.5065e-08	5.8878e-05	0.5	0.010167	0	3.1368	0	-0.0020795	3.3188	1.8217	8.5065e-08	5.8878e-05	0.5	0.010229	0	3.1306	0	-0.0022333	3.3202	1.8222	1.0173e-07	0.00011776	0.5	0.010205	0	3.1228	0	48.868
8	936	936	0	0	-0.0030684	3.3201	1.8221	8.4369e-08	5.8137e-05	0.5	0.010148	0	3.1217	0	-0.0018309	3.3193	1.8219	8.437e-08	5.8137e-05	0.5	0.01021	0	3.1174	0	-0.0024497	3.3197	1.822	1.0156e-07	0.00011627	0.5	0.010202	0	3.1216	0	48.868
9	936	936	0	0	-0.0020939	3.3192	1.8219	8.4093e-08	6.0829e-05	0.5	0.010172	0	3.1313	0	-0.0022781	3.3189	1.8218	8.4093e-08	6.0829e-05	0.5	0.01022	0	3.1183	0	-0.002186	3.3191	1.8218	1.0048e-07	0.00012166	0.5	0.010144	0	3.1325	0	48.868
10	936	936	0	0	-0.0015876	3.3168	1.8212	8.3455e-08	6.0697e-05	0.5	0.010191	0	3.1297	0	-0.0021009	3.3198	1.822	8.3454e-08	6.0697e-05	0.5	0.010176	0	3.1276	0	-0.0018443	3.3183	1.8216	1.0026e-07	0.00012139	0.5	0.010187	0	3.1272	0	48.868
11	936	936	0	0	-0.0018656	3.3178	1.8215	8.3773e-08	5.9247e-05	0.5	0.010186	0	3.1374	0	-0.0010057	3.3183	1.8216	8.3774e-08	5.9247e-05	0.5	0.010255	0	3.1352	0	-0.0014356	3.318	1.8215	1.0331e-07	0.00011849	0.5	0.01019	0	3.1235	0	48.868
12	936	936	0	0	-0.0017244	3.3164	1.8211	8.4364e-08	5.9847e-05	0.5	0.010097	0	3.1266	0	-0.0013005	3.3156	1.8209	8.4365e-08	5.9847e-05	0.5	0.010146	0	3.1288	0	-0.0015124	3.316	1.821	1.005e-07	0.00011969	0.5	0.010133	0	3.1263	0	48.868
13	936	936	0	0	-0.0017582	3.3148	1.8207	8.4019e-08	6.139e-05	0.5	0.01016	0	3.117	0	-0.0019425	3.3126	1.82	8.4018e-08	6.139e-05	0.5	0.010161	0	3.1194	0	-0.0018503	3.3137	1.8203	1.0067e-07	0.00012278	0.5	0.010129	0	3.1266	0	48.868
14	936	936	0	0	-0.0014719	3.3183	1.8216	8.447e-08	5.8203e-05	0.5	0.010189	0	3.1225	0	-0.0027332	3.317	1.8213	8.4472e-08	5.8203e-05	0.5	0.010201	0	3.1215	0	-0.0021026	3.3177	1.8214	1.0095e-07	0.00011641	0.5	0.010162	0	3.1246	0	48.868
15	936	936	0	0	-0.0025277	3.317	1.8213	8.4193e-08	5.8682e-05	0.5	0.010179	0	3.1181	0	-0.0014043	3.3176	1.8214	8.4193e-08	5.8682e-05	0.5	0.010093	0	3.1225	0	-0.001966	3.3173	1.8214	1.0333e-07	0.00011736	0.5	0.010128	0	3.1244	0	48.868
16	936	936	0	0	-0.0017057	3.3148	1.8207	8.388e-08	5.9901e-05	0.5	0.010134	0	3.133	0	-0.0023955	3.3178	1.8215	8.388e-08	5.9901e-05	0.5	0.010203	0	3.1205	0	-0.0020506	3.3163	1.8211	1.002e-07	0.0001198	0.5	0.010114	0	3.1254	0	48.868
17	936	936	0	0	-0.0023115	3.3205	1.8222	8.3648e-08	6.0805e-05	0.5	0.010149	0	3.124	0	-0.003436	3.3219	1.8226	8.3647e-08	6.0805e-05	0.5	0.010171	0	3.1254	0	-0.0028738	3.3212	1.8224	9.9293e-08	0.00012161	0.5	0.010129	0	3.1289	0	48.868
18	936	936	0	0	-0.0022277	3.3171	1.8213	8.3816e-08	5.949e-05	0.5	0.010173	0	3.1146	0	-0.0032387	3.3167	1.8212	8.3817e-08	5.949e-05	0.5	0.010119	0	3.1158	0	-0.0027332	3.3169	1.8212	1.0109e-07	0.00011898	0.5	0.010085	0	3.1239	0	48.868
19	936	936	0	0	-0.0026183	3.3172	1.8213	8.3692e-08	6.1327e-05	0.5	0.010204	0	3.1262	0	-0.0013667	3.3162	1.8211	8.3694e-08	6.1327e-05	0.5	0.010113	0	3.1273	0	-0.0019925	3.3167	1.8212	1.046e-07	0.00012265	0.5	0.010149	0	3.1272	0	48.868
20	936	936	0	0	-0.0021321	3.3138	1.8204	8.5013e-08	5.7948e-05	0.5	0.010165	0	3.12	0	-0.0016972	3.3152	1.8208	8.5014e-08	5.7948e-05	0.5	0.010174	0	3.1408	0	-0.0019147	3.3145	1.8206	1.0328e-07	0.0001159	0.5	0.010176	0	3.1219	0	48.868
21	936	936	0	0	-0.0011313	3.3147	1.8206	8.4774e-08	5.7921e-05	0.5	0.010203	0	3.1225	0	-0.001765	3.3163	1.8211	8.4774e-08	5.7921e-05	0.5	0.010163	0	3.1214	0	-0.0014481	3.3155	1.8208	1.017e-07	0.00011584	0.5	0.010136	0	3.1304	0	48.868
22	936	936	0	0	-0.00070753	3.3166	1.8211	8.3661e-08	6.0924e-05	0.5	0.010121	0	3.1193	0	-0.0014947	3.3174	1.8214	8.3659e-08	6.0924e-05	0.5	0.010104	0	3.1382	0	-0.0011011	3.317	1.8213	9.8158e-08	0.00012185	0.5	0.010132	0	3.1283	0	48.868
23	936	936	0	0	-0.0015455	3.3163	1.8211	8.4071e-08	6.0275e-05	0.5	0.01013	0	3.1183	0	-0.00031772	3.3184	1.8216	8.4071e-08	6.0275e-05	0.5	0.010234	0	3.1302	0	-0.00093158	3.3173	1.8213	1.0309e-07	0.00012055	0.5	0.010119	0	3.1266	0	48.868
24	936	936	0	0	-0.0011733	3.3144	1.8206	8.528e-08	5.7002e-05	0.5	0.010143	0	3.1236	0	-0.00089516	3.3144	1.8205	8.528e-08	5.7002e-05	0.5	0.010181	0	3.1316	0	-0.0010342	3.3144	1.8205	1.0373e-07	0.000114	0.5	0.010204	0	3.126	0	48.868
25	936	936	0	0	-0.00052433	3.313	1.8202	8.3935e-08	5.9337e-05	0.5	0.010154	0	3.1272	0	-0.00027562	3.3144	1.8206	8.3935e-08	5.9337e-05	0.5	0.010153	0	3.1262	0	-0.00039998	3.3137	1.8204	1.0052e-07	0.00011867	0.5	0.010154	0	3.1216	0	48.868
0	936	936	0	0	-0.00022314	3.2778	1.8105	0.0038843	0.0039448	1	0.0099768	0	3.1008	0	1.3843	3.3798	1.8384	0.0014965	0.0039448	0	0.035555	0	4.2585	0	0.69206	3.8081	1.9514	0.0077693	0.0078896	0.5	0.022843	0	4.0006	0	48.868
1	936	936	14.621	1.386	-0.0010304	3.3184	1.8216	8.3594e-08	6.1366e-05	0.5	0.010131	0	3.138	0	-0.0010482	3.316	1.821	8.3594e-08	6.1366e-05	0.5	0.010153	0	3.1287	0	-0.0010393	3.3172	1.8213	1.0109e-07	0.00012273	0.5	0.010192	0	3.1228	0	48.868
2	936	936	0	0	-0.00030686	3.3394	1.8274	8.2833e-08	6.3056e-05	0.5	0.010185	0	3.1574	0	-0.00098376	3.3399	1.8275	8.2831e-08	6.3056e-05	0.5	0.010223	0	3.1434	0	-0.00064531	3.3396	1.8275	9.9808e-08	0.00012611	0.5	0.010276	0	3.1476	0	48.868
3	936	936	0	0	-0.0015412	3.3321	1.8254	8.3826e-08	6.1566e-05	0.5	0.01024	0	3.1407	0	-0.0011146	3.3329	1.8256	8.3827e-08	6.1566e-05	0.5	0.010232	0	3.1392	0	-0.0013279	3.3325	1.8255	1.0083e-07	0.00012313	0.5	0.01021	0	3.136	0	48.868
4	936	936	0	0	-0.0020388	3.3227	1.8228	8.4685e-08	5.9026e-05	0.5	0.010219	0	3.1333	0	-0.0020612	3.3274	1.8241	8.4685e-08	5.9026e-05	0.5	0.010235	0	3.1288	0	-0.00205	3.325	1.8235	1.0034e-07	0.00011805	0.5	0.010203	0	3.1309	0	48.868
5	936	936	0	0	-0.0019207	3.3223	1.8227	8.5276e-08	5.6649e-05	0.5	0.010162	0	3.1359	0	-0.0013744	3.3237	1.8231	8.5276e-08	5.6649e-05	0.5	0.0102	0	3.1389	0	-0.0016475	3.323	1.8229	1.0416e-07	0.0001133	0.5	0.010193	0	3.1369	0	48.868
6	936	936	0	0	-0.0013569	3.322	1.8226	8.4156e-08	5.9722e-05	0.5	0.010148	0	3.1275	0	-0.0023561	3.321	1.8224	8.4157e-08	5.9722e-05	0.5	0.010201	0	3.1312	0	-0.0018565	3.3215	1.8225	1.0344e-07	0.00011944	0.5	0.010168	0	3.1253	0	48.868
7	936	936	0	0	-0.000747	3.321	1.8224	8.2917e-08	6.0807e-05	0.5	0.010174	0	3.1311	0	-0.0012169	3.3217	1.8225	8.2918e-08	6.0807e-05	0.5	0.010273	0	3.1315	0	-0.00098194	3.3213	1.8225	1.0315e-07	0.00012161	0.5	0.01017	0	3.1289	0	48.868
8	936	936	0	0	-0.00033996	3.3175	1.8214	8.4483e-08	6.0313e-05	0.5	0.010212	0	3.1299	0	-0.0008778	3.3201	1.8221	8.4485e-08	6.0313e-05	0.5	0.010241	0	3.1348	0	-0.00060888	3.3188	1.8218	9.9736e-08	0.00012063	0.5	0.010197	0	3.1289	0	48.868
9	936	936	0	0	-0.00090769	3.3202	1.8222	8.4168e-08	6.0558e-05	0.5	0.010231	0	3.1354	0	-0.0012423	3.3195	1.8219	8.4167e-08	6.0558e-05	0.5	0.010145	0	3.1322	0	-0.001075	3.3199	1.822	9.9075e-08	0.00012112	0.5	0.010201	0	3.1357	0	48.868
10	936	936	0	0	-1.8552e-05	3.3184	1.8216	8.5056e-08	5.8375e-05	0.5	0.010174	0	3.129	0	-0.0010087	3.3189	1.8218	8.5054e-08	5.8375e-05	0.5	0.010194	0	3.1242	0	-0.00051363	3.3187	1.8217	1.0244e-07	0.00011675	0.5	0.010182	0	3.1242	0	48.868
11	936	936	0	0	-2.4032e-05	3.3198	1.822	8.4091e-08	6.068e-05	0.5	0.010183	0	3.1302	0	0.00072437	3.3167	1.8212	8.4092e-08	6.068e-05	0.5	0.010205	0	3.1316	0	0.00035017	3.3183	1.8216	1.012e-07	0.00012136	0.5	0.010206	0	3.1282	0	48.868
12	936	936	0	0	0.00077127	3.3193	1.8219	8.5104e-08	5.8263e-05	0.5	0.010237	0	3.1241	0	0.0015687	3.3173	1.8213	8.5105e-08	5.8263e-05	0.5	0.010181	0	3.1399	0	0.00117	3.3183	1.8216	1.0214e-07	0.00011653	0.5	0.010225	0	3.1307	0	48.868
13	936	936	0	0	0.0013031	3.318	1.8216	8.3912e-08	6.1276e-05	0.5	0.010249	0	3.1156	0	0.0015227	3.3201	1.8221	8.3912e-08	6.1276e-05	0.5	0.010265	0	3.1283	0	0.0014129	3.3191	1.8218	1.0113e-07	0.00012255	0.5	0.010143	0	3.1267	0	48.868
14	936	936	0	0	0.0013483	3.3164	1.8211	8.4539e-08	5.9732e-05	0.5	0.010182	0	3.1191	0	-2.9996e-05	3.3168	1.8212	8.4537e-08	5.9732e-05	0.5	0.010171	0	3.1347	0	0.00065916	3.3166	1.8212	1.0099e-07	0.00011946	0.5	0.010194	0	3.1254	0	48.868
15	936	936	0	0	0.00085207	3.3173	1.8214	8.4684e-08	6.0858e-05	0.5	0.010186	0	3.1198	0	0.0016561	3.3161	1.821	8.4682e-08	6.0858e-05	0.5	0.010158	0	3.1298	0	0.0012541	3.3167	1.8212	1.0176e-07	0.00012172	0.5	0.010167	0	3.1226	0	48.868
16	936	936	0	0	0.0011191	3.3166	1.8211	8.355e-08	6.1654e-05	0.5	0.010139	0	3.1348	0	0.0022727	3.3171	1.8213	8.3549e-08	6.1654e-05	0.5	0.010235	0	3.1218	0	0.0016959	3.3169	1.8212	1.0127e-07	0.00012331	0.5	0.010177	0	3.1211	0	48.868
17	936	936	0	0	0.001613	3.3129	1.8201	8.4861e-08	5.7936e-05	0.5	0.010172	0	3.1357	0	0.0015263	3.314	1.8204	8.486e-08	5.7936e-05	0.5	0.010202	0	3.1264	0	0.0015696	3.3134	1.8203	1.0235e-07	0.00011587	0.5	0.010169	0	3.1338	0	48.868
18	936	936	0	0	0.0010809	3.3139	1.8204	8.3794e-08	6.0723e-05	0.5	0.010174	0	3.1319	0	0.001114	3.3146	1.8206	8.3794e-08	6.0723e-05	0.5	0.010203	0	3.1161	0	0.0010975	3.3142	1.8205	9.9919e-08	0.00012145	0.5	0.010204	0	3.1275	0	48.868
19	936	936	0	0	0.0022726	3.3187	1.8217	8.455e-08	5.9238e-05	0.5	0.01017	0	3.1312	0	0.002671	3.3163	1.8211	8.455e-08	5.9238e-05	0.5	0.010186	0	3.1358	0	0.0024718	3.3175	1.8214	1.008e-07	0.00011848	0.5	0.010226	0	3.1281	0	48.868
20	936	936	0	0	0.0023595	3.3151	1.8207	8.3675e-08	6.1399e-05	0.5	0.010186	0	3.1317	0	0.0014106	3.3152	1.8208	8.3675e-08	6.1399e-05	0.5	0.010187	0	3.1194	0	0.0018851	3.3151	1.8208	1.016e-07	0.0001228	0.5	0.010191	0	3.127	0	48.868
21	936	936	0	0	0.0018902	3.3131	1.8202	8.5003e-08	5.7574e-05	0.5	0.010136	0	3.1292	0	0.0018491	3.3162	1.8211	8.5003e-08	5.7574e-05	0.5	0.010234	0	3.1214	0	0.0018696	3.3146	1.8206	1.0163e-07	0.00011515	0.5	0.010216	0	3.1312	0	48.868
22	936	936	0	0	0.0013504	3.314	1.8205	8.4318e-08	5.989e-05	0.5	0.010169	0	3.12	0	0.00058722	3.3135	1.8203	8.4319e-08	5.989e-05	0.5	0.010065	0	3.1225	0	0.00096879	3.3138	1.8204	1.0018e-07	0.00011978	0.5	0.010128	0	3.1192	0	48.868
23	936	936	0	0	0.0019614	3.3144	1.8206	8.3207e-08	6.2295e-05	0.5	0.010157	0	3.1247	0	0.0010621	3.3161	1.821	8.3206e-08	6.2295e-05	0.5	0.010207	0	3.1209	0	0.0015117	3.3153	1.8208	1.0191e-07	0.00012459	0.5	0.01017	0	3.13	0	48.868
24	936	936	0	0	0.00057242	3.315	1.8207	8.3306e-08	6.2365e-05	0.5	0.010162	0	3.1224	0	0.0017103	3.3162	1.821	8.3304e-08	6.2365e-05	0.5	0.010167	0	3.1254	0	0.0011414	3.3156	1.8209	1.0053e-07	0.00012473	0.5	0.010143	0	3.1276	0	48.868
25	936	936	0	0	0.00040022	3.3133	1.8203	8.2991e-08	6.2575e-05	0.5	0.010169	0	3.1218	0	0.00053702	3.3183	1.8216	8.2991e-08	6.2575e-05	0.5	0.010194	0	3.135	0	0.00046862	3.3158	1.8209	1.0052e-07	0.00012515	0.5	0.010148	0	3.1229	0	48.868
0	936	936	0	0	0.00016843	3.2746	1.8096	0.0038843	0.0039402	1	0.010039	0	3.0962	0	1.3867	3.3816	1.8389	0.0014965	0.0039402	0	0.035647	0	4.2554	0	0.69343	3.8087	1.9516	0.0077692	0.0078804	0.5	0.022755	0	3.9989	0	48.868
1	936	936	14.621	1.386	0.00073461	3.3185	1.8217	8.4511e-08	6.0145e-05	0.5	0.010171	0	3.1148	0	-0.00011314	3.3178	1.8215	8.4512e-08	6.0145e-05	0.5	0.010204	0	3.1305	0	0.00031073	3.3182	1.8216	9.9212e-08	0.00012029	0.5	0.010151	0	3.1232	0	48.868
2	936	936	0	0	-0.0008786	3.3404	1.8277	8.4724e-08	5.9046e-05	0.5	0.010259	0	3.1419	0	-0.00083413	3.3395	1.8274	8.4726e-08	5.9046e-05	0.5	0.010318	0	3.1411	0	-0.00085636	3.3399	1.8275	1.0189e-07	0.00011809	0.5	0.010237	0	3.152	0	48.868
3	936	936	0	0	-0.00062884	3.3343	1.826	8.3586e-08	6.1105e-05	0.5	0.010223	0	3.142	0	-0.0008566	3.3333	1.8257	8.3585e-08	6.1105e-05	0.5	0.010197	0	3.1529	0	-0.00074272	3.3338	1.8259	9.7609e-08	0.00012221	0.5	0.010295	0	3.1469	0	48.868
4	936	936	0	0	-0.00091525	3.3292	1.8246	8.416e-08	6.0925e-05	0.5	0.01025	0	3.1458	0	-0.00049187	3.3278	1.8242	8.416e-08	6.0925e-05	0.5	0.010273	0	3.123	0	-0.00070356	3.3285	1.8244	1.014e-07	0.00012185	0.5	0.010201	0	3.1337	0	48.868
5	936	936	0	0	-0.00099038	3.3257	1.8236	8.3728e-08	6.0223e-05	0.5	0.010219	0	3.1314	0	-0.0014221	3.3232	1.823	8.3727e-08	6.0223e-05	0.5	0.010249	0	3.1382	0	-0.0012063	3.3245	1.8233	1.0327e-07	0.00012045	0.5	0.010205	0	3.1238	0	48.868
6	936	936	0	0	-0.00081156	3.3215	1.8225	8.4582e-08	5.9458e-05	0.5	0.010202	0	3.1227	0	-1.6383e-05	3.325	1.8234	8.4584e-08	5.9458e-05	0.5	0.010182	0	3.1464	0	-0.00041397	3.3232	1.823	1.0302e-07	0.00011892	0.5	0.010223	0	3.1326	0	48.868
7	936	936	0	0	0.00058316	3.3241	1.8232	8.5528e-08	5.6893e-05	0.5	0.010299	0	3.1314	0	-9.2648e-05	3.3235	1.8231	8.5528e-08	5.6893e-05	0.5	0.010146	0	3.1306	0	0.00024526	3.3238	1.8231	1.0084e-07	0.00011379	0.5	0.010211	0	3.1338	0	48.868
8	936	936	0	0	0.00048501	3.3201	1.8221	8.4143e-08	6.1114e-05	0.5	0.010196	0	3.1324	0	0.00037552	3.3228	1.8229	8.4143e-08	6.1114e-05	0.5	0.010238	0	3.1234	0	0.00043026	3.3214	1.8225	9.6979e-08	0.00012223	0.5	0.010177	0	3.1369	0	48.868
9	936	936	0	0	-0.00011251	3.3208	1.8223	8.4663e-08	5.8033e-05	0.5	0.010237	0	3.1258	0	-0.0004542	3.3221	1.8227	8.4664e-08	5.8033e-05	0.5	0.010155	0	3.1243	0	-0.00028336	3.3215	1.8225	1.0048e-07	0.00011607	0.5	0.010129	0	3.1306	0	48.868
10	936	936	0	0	-7.3032e-05	3.3195	1.822	8.4271e-08	5.9903e-05	0.5	0.010156	0	3.1271	0	-0.00023578	3.3216	1.8225	8.4271e-08	5.9903e-05	0.5	0.010176	0	3.1362	0	-0.0001544	3.3206	1.8222	1.0118e-07	0.00011981	0.5	0.010234	0	3.1302	0	48.868
11	936	936	0	0	-0.00016614	3.3181	1.8216	8.4791e-08	5.913e-05	0.5	0.0102	0	3.1285	0	-4.7519e-05	3.3209	1.8223	8.4791e-08	5.913e-05	0.5	0.010206	0	3.1349	0	-0.00010683	3.3195	1.822	1.0086e-07	0.00011826	0.5	0.010177	0	3.1407	0	48.868
12	936	936	0	0	-1.507e-05	3.3183	1.8216	8.5202e-08	5.8199e-05	0.5	0.010231	0	3.1301	0	0.00059424	3.318	1.8215	8.5202e-08	5.8199e-05	0.5	0.010161	0	3.1236	0	0.00028959	3.3182	1.8216	1.0377e-07	0.0001164	0.5	0.01018	0	3.1349	0	48.868
13	936	936	0	0	-0.00010348	3.3197	1.822	8.6015e-08	5.6217e-05	0.5	0.01018	0	3.1289	0	-0.00027088	3.3158	1.8209	8.6014e-08	5.6217e-05	0.5	0.01014	0	3.1268	0	-0.00018718	3.3178	1.8215	9.9139e-08	0.00011243	0.5	0.010203	0	3.1339	0	48.868
14	936	936	0	0	-0.00046434	3.3163	1.8211	8.4278e-08	5.9299e-05	0.5	0.010176	0	3.1319	0	-0.00019603	3.3179	1.8215	8.4276e-08	5.9299e-05	0.5	0.010144	0	3.1202	0	-0.00033018	3.3171	1.8213	1.0642e-07	0.0001186	0.5	0.010168	0	3.1205	0	48.868
15	936	936	0	0	-0.001685	3.3183	1.8216	8.459e-08	5.8442e-05	0.5	0.010183	0	3.1314	0	-5.6065e-05	3.3172	1.8213	8.459e-08	5.8442e-05	0.5	0.010166	0	3.1312	0	-0.00087052	3.3177	1.8215	1.0337e-07	0.00011688	0.5	0.010177	0	3.1283	0	48.868
16	936	936	0	0	-0.00094292	3.3188	1.8218	8.3266e-08	6.1519e-05	0.5	0.010132	0	3.1305	0	-0.0009094	3.3196	1.822	8.3266e-08	6.1519e-05	0.5	0.010213	0	3.1274	0	-0.00092616	3.3192	1.8219	9.8865e-08	0.00012304	0.5	0.010184	0	3.1327	0	48.868
17	936	936	0	0	-0.00084174	3.3181	1.8216	8.501e-08	5.6922e-05	0.5	0.010178	0	3.1251	0	-0.00039386	3.3168	1.8212	8.5011e-08	5.6922e-05	0.5	0.010167	0	3.1197	0	-0.0006178	3.3174	1.8214	1.0006e-07	0.00011384	0.5	0.010182	0	3.1243	0	48.868
18	936	936	0	0	0.00096687	3.3162	1.821	8.4373e-08	6.0221e-05	0.5	0.010156	0	3.1309	0	-1.9123e-06	3.3174	1.8214	8.4374e-08	6.0221e-05	0.5	0.010167	0	3.134	0	0.00048248	3.3168	1.8212	1.0157e-07	0.00012044	0.5	0.010153	0	3.1304	0	48.868
19	936	936	0	0	-0.00014784	3.3166	1.8212	8.3729e-08	6.0567e-05	0.5	0.01021	0	3.1244	0	0.00033289	3.3171	1.8213	8.3729e-08	6.0567e-05	0.5	0.010171	0	3.1225	0	9.2526e-05	3.3169	1.8212	1.0196e-07	0.00012113	0.5	0.010169	0	3.1219	0	48.868
20	936	936	0	0	0.00022336	3.3173	1.8213	8.3727e-08	6.1416e-05	0.5	0.010218	0	3.1263	0	-0.00022593	3.3179	1.8215	8.3725e-08	6.1416e-05	0.5	0.010167	0	3.1242	0	-1.2871e-06	3.3176	1.8214	1.0379e-07	0.00012283	0.5	0.010195	0	3.1234	0	48.868
21	936	936	0	0	0.00069419	3.3184	1.8217	8.4049e-08	6.0416e-05	0.5	0.010173	0	3.1322	0	-0.00020064	3.3122	1.82	8.4049e-08	6.0416e-05	0.5	0.010135	0	3.1181	0	0.00024677	3.3153	1.8208	9.9925e-08	0.00012083	0.5	0.010156	0	3.1159	0	48.868
22	936	936	0	0	0.00016306	3.3158	1.8209	8.4594e-08	5.9099e-05	0.5	0.010223	0	3.1266	0	0.00040259	3.3162	1.821	8.4595e-08	5.9099e-05	0.5	0.010204	0	3.1243	0	0.00028282	3.316	1.821	9.8373e-08	0.0001182	0.5	0.010171	0	3.1292	0	48.868
23	936	936	0	0	0.00062998	3.314	1.8204	8.3647e-08	6.1233e-05	0.5	0.010213	0	3.1219	0	-0.00043885	3.315	1.8207	8.3647e-08	6.1233e-05	0.5	0.010169	0	3.1297	0	9.5564e-05	3.3145	1.8206	9.665e-08	0.00012247	0.5	0.010123	0	3.1271	0	48.868
24	936	936	0	0	8.8958e-05	3.3145	1.8206	8.5075e-08	5.9642e-05	0.5	0.010107	0	3.1231	0	0.0014987	3.3167	1.8212	8.5075e-08	5.9642e-05	0.5	0.010217	0	3.1332	0	0.00079381	3.3156	1.8209	1.0112e-07	0.00011928	0.5	0.010192	0	3.1269	0	48.868
25	936	936	0	0	0.0021952	3.3191	1.8218	8.3504e-08	6.0207e-05	0.5	0.010176	0	3.1315	0	0.0011428	3.3136	1.8203	8.3505e-08	6.0207e-05	0.5	0.010156	0	3.1238	0	0.001669	3.3164	1.8211	1.0051e-07	0.00012041	0.5	0.010207	0	3.1282	0	48.868
0	936	936	0	0	0.00047621	3.277	1.8103	0.0038833	0.0039398	1	0.0099957	0	3.0958	0	1.3855	3.3777	1.8379	0.0014961	0.0039398	0	0.03559	0	4.2553	0	0.693	3.807	1.9512	0.0077673	0.0078796	0.5	0.022838	0	3.9982	0	48.868
1	936	936	14.62	1.386	-0.00014638	3.3166	1.8212	8.463e-08	5.9634e-05	0.5	0.010172	0	3.1323	0	-0.0013088	3.3161	1.821	8.463e-08	5.9634e-05	0.5	0.010163	0	3.1251	0	-0.00072762	3.3164	1.8211	9.9346e-08	0.00011927	0.5	0.010127	0	3.1315	0	48.868
2	936	936	0	0	-3.3884e-05	3.3384	1.8271	8.4596e-08	6.0716e-05	0.5	0.010292	0	3.1406	0	-0.00079821	3.3372	1.8268	8.4597e-08	6.0716e-05	0.5	0.010264	0	3.1375	0	-0.00041605	3.3378	1.827	1.0129e-07	0.00012143	0.5	0.010223	0	3.1435	0	48.868
3	936	936	0	0	0.000295	3.3341	1.8259	8.3591e-08	6.0622e-05	0.5	0.010285	0	3.1404	0	-0.00033729	3.33	1.8248	8.3592e-08	6.0622e-05	0.5	0.010194	0	3.1307	0	-2.1146e-05	3.3321	1.8254	1.0075e-07	0.00012124	0.5	0.010251	0	3.1366	0	48.868
4	936	936	0	0	-0.00056614	3.3278	1.8242	8.4816e-08	5.8712e-05	0.5	0.010252	0	3.1399	0	0.0005905	3.3279	1.8243	8.4816e-08	5.8712e-05	0.5	0.010197	0	3.1331	0	1.2183e-05	3.3279	1.8242	9.9069e-08	0.00011742	0.5	0.010232	0	3.1319	0	48.868
5	936	936	0	0	0.00030177	3.3253	1.8236	8.4806e-08	5.8389e-05	0.5	0.010242	0	3.1301	0	0.00090636	3.3256	1.8236	8.4807e-08	5.8389e-05	0.5	0.010232	0	3.1478	0	0.00060406	3.3255	1.8236	1.005e-07	0.00011678	0.5	0.01021	0	3.1282	0	48.868
6	936	936	0	0	6.4227e-05	3.3209	1.8223	8.4099e-08	6.1198e-05	0.5	0.010117	0	3.1229	0	0.0002587	3.3189	1.8218	8.4099e-08	6.1198e-05	0.5	0.010208	0	3.1368	0	0.00016146	3.3199	1.8221	1.0147e-07	0.0001224	0.5	0.01021	0	3.1331	0	48.868
7	936	936	0	0	0.00077779	3.3209	1.8223	8.2926e-08	6.3343e-05	0.5	0.010202	0	3.1353	0	0.00099443	3.3197	1.822	8.2927e-08	6.3343e-05	0.5	0.010228	0	3.1239	0	0.00088611	3.3203	1.8222	1.002e-07	0.00012669	0.5	0.010222	0	3.1261	0	48.868
8	936	936	0	0	0.00018817	3.3178	1.8215	8.4092e-08	5.9755e-05	0.5	0.010245	0	3.1293	0	0.0012701	3.3203	1.8222	8.4092e-08	5.9755e-05	0.5	0.010217	0	3.1217	0	0.00072913	3.3191	1.8218	9.896e-08	0.00011951	0.5	0.010198	0	3.1337	0	48.868
9	936	936	0	0	0.00053007	3.3198	1.822	8.3782e-08	5.9373e-05	0.5	0.010122	0	3.1241	0	0.0013898	3.32	1.8221	8.3781e-08	5.9373e-05	0.5	0.010214	0	3.1251	0	0.00095992	3.3199	1.8221	1.0378e-07	0.00011875	0.5	0.010169	0	3.1253	0	48.868
10	936	936	0	0	0.00089048	3.3194	1.8219	8.4202e-08	5.9339e-05	0.5	0.010176	0	3.1262	0	0.0013962	3.3201	1.8221	8.4203e-08	5.9339e-05	0.5	0.010261	0	3.1422	0	0.0011433	3.3198	1.822	1.0061e-07	0.00011868	0.5	0.010188	0	3.1249	0	48.868
11	936	936	0	0	0.0023457	3.3206	1.8223	8.4341e-08	5.9064e-05	0.5	0.010171	0	3.1321	0	0.0011196	3.3185	1.8217	8.4339e-08	5.9064e-05	0.5	0.010234	0	3.1218	0	0.0017327	3.3196	1.822	9.968e-08	0.00011813	0.5	0.010196	0	3.1298	0	48.868
12	936	936	0	0	0.0014198	3.317	1.8213	8.3969e-08	6.0909e-05	0.5	0.010112	0	3.1347	0	0.0014626	3.3172	1.8213	8.3969e-08	6.0909e-05	0.5	0.010172	0	3.1335	0	0.0014412	3.3171	1.8213	1.0275e-07	0.00012182	0.5	0.010172	0	3.1293	0	48.868
13	936	936	0	0	0.0016598	3.3168	1.8212	8.3728e-08	6.227e-05	0.5	0.010223	0	3.128	0	0.00026889	3.3196	1.822	8.3726e-08	6.227e-05	0.5	0.010144	0	3.1311	0	0.00096435	3.3182	1.8216	9.8081e-08	0.00012454	0.5	0.010211	0	3.1314	0	48.868
14	936	936	0	0	0.00086527	3.318	1.8215	8.4337e-08	6.0464e-05	0.5	0.010155	0	3.1306	0	0.0024679	3.3175	1.8214	8.4337e-08	6.0464e-05	0.5	0.010172	0	3.1273	0	0.0016666	3.3178	1.8215	1.0317e-07	0.00012093	0.5	0.010204	0	3.136	0	48.868
15	936	936	0	0	0.0008793	3.3177	1.8215	8.421e-08	6.0792e-05	0.5	0.010188	0	3.1218	0	0.00064329	3.3186	1.8217	8.421e-08	6.0792e-05	0.5	0.01017	0	3.1378	0	0.0007613	3.3182	1.8216	1.0052e-07	0.00012158	0.5	0.010206	0	3.1309	0	48.868
16	936	936	0	0	0.00029269	3.3136	1.8203	8.52e-08	5.8303e-05	0.5	0.010127	0	3.1347	0	0.0010257	3.3176	1.8214	8.5199e-08	5.8303e-05	0.5	0.010197	0	3.1275	0	0.00065919	3.3156	1.8209	1.0088e-07	0.00011661	0.5	0.010197	0	3.1206	0	48.868
17	936	936	0	0	0.00070713	3.3175	1.8214	8.4451e-08	5.9715e-05	0.5	0.010222	0	3.1329	0	0.00066749	3.3181	1.8216	8.4453e-08	5.9715e-05	0.5	0.010194	0	3.1312	0	0.00068731	3.3178	1.8215	9.9991e-08	0.00011943	0.5	0.010247	0	3.1423	0	48.868
18	936	936	0	0	0.0012512	3.3165	1.8211	8.3029e-08	6.2561e-05	0.5	0.010185	0	3.1332	0	0.00089136	3.3163	1.8211	8.3029e-08	6.2561e-05	0.5	0.010199	0	3.1274	0	0.0010713	3.3164	1.8211	9.8052e-08	0.00012512	0.5	0.010191	0	3.1357	0	48.868
19	936	936	0	0	0.0012215	3.3176	1.8214	8.4481e-08	5.9756e-05	0.5	0.010196	0	3.1307	0	0.00017374	3.3138	1.8204	8.448e-08	5.9756e-05	0.5	0.01019	0	3.1104	0	0.0006976	3.3157	1.8209	1.0027e-07	0.00011951	0.5	0.010241	0	3.1248	0	48.868
20	936	936	0	0	0.0017934	3.3156	1.8209	8.33e-08	6.1536e-05	0.5	0.010171	0	3.1347	0	0.00073625	3.3169	1.8212	8.3302e-08	6.1536e-05	0.5	0.010169	0	3.1288	0	0.0012648	3.3163	1.8211	1.05e-07	0.00012307	0.5	0.010167	0	3.1212	0	48.868
21	936	936	0	0	0.0015425	3.3143	1.8205	8.3327e-08	6.208e-05	0.5	0.010166	0	3.1218	0	0.00076742	3.3167	1.8212	8.3327e-08	6.208e-05	0.5	0.010177	0	3.1361	0	0.001155	3.3155	1.8209	1.0246e-07	0.00012416	0.5	0.010135	0	3.1251	0	48.868
22	936	936	0	0	0.0006222	3.3171	1.8213	8.4526e-08	5.8447e-05	0.5	0.010157	0	3.138	0	0.0016814	3.3165	1.8211	8.4527e-08	5.8447e-05	0.5	0.010152	0	3.1437	0	0.0011518	3.3168	1.8212	9.9906e-08	0.00011689	0.5	0.010205	0	3.1288	0	48.868
23	936	936	0	0	0.001498	3.3151	1.8207	8.3961e-08	6.0429e-05	0.5	0.010194	0	3.1207	0	0.00049654	3.318	1.8215	8.3962e-08	6.0429e-05	0.5	0.010259	0	3.1263	0	0.00099728	3.3165	1.8211	1.0296e-07	0.00012086	0.5	0.0102	0	3.1282	0	48.868
24	936	936	0	0	0.001759	3.3147	1.8206	8.4098e-08	6.1139e-05	0.5	0.010258	0	3.1146	0	0.001745	3.3175	1.8214	8.4099e-08	6.1139e-05	0.5	0.010231	0	3.1285	0	0.001752	3.3161	1.821	1.0208e-07	0.00012228	0.5	0.0102	0	3.126	0	48.868
25	936	936	0	0	0.0012216	3.317	1.8213	8.4809e-08	5.9007e-05	0.5	0.010229	0	3.1265	0	0.0016327	3.3153	1.8208	8.4811e-08	5.9007e-05	0.5	0.010175	0	3.1171	0	0.0014272	3.3162	1.821	1.0548e-07	0.00011801	0.5	0.010171	0	3.1266	0	48.868
0	936	936	0	0	-0.0001447	3.2746	1.8096	0.0038837	0.0039438	1	0.010021	0	3.0963	0	1.3866	3.3825	1.8392	0.0014962	0.0039438	0	0.035592	0	4.2649	0	0.69322	3.8093	1.9517	0.007768	0.0078876	0.5	0.022844	0	4.0031	0	48.868
1	936	936	14.62	1.386	-0.00082458	3.3189	1.8218	8.4528e-08	5.8929e-05	0.5	0.010185	0	3.1178	0	0.00087051	3.3193	1.8219	8.4528e-08	5.8929e-05	0.5	0.010126	0	3.1347	0	2.2967e-05	3.3191	1.8218	1.0398e-07	0.00011786	0.5	0.01016	0	3.1321	0	48.868
2	936	936	0	0	-0.00068275	3.3422	1.8282	8.4249e-08	5.921e-05	0.5	0.010364	0	3.1442	0	-0.00010384	3.3397	1.8275	8.4249e-08	5.921e-05	0.5	0.010273	0	3.1416	0	-0.00039329	3.3409	1.8278	1.0246e-07	0.00011842	0.5	0.010294	0	3.1383	0	48.868
3	936	936	0	0	-0.0010436	3.3339	1.8259	8.4535e-08	5.9728e-05	0.5	0.010337	0	3.143	0	-0.00134	3.3336	1.8258	8.4534e-08	5.9728e-05	0.5	0.010283	0	3.1351	0	-0.0011918	3.3337	1.8259	1.0336e-07	0.00011946	0.5	0.010241	0	3.1409	0	48.868
4	936	936	0	0	-3.0278e-05	3.3263	1.8238	8.4903e-08	5.8065e-05	0.5	0.010143	0	3.1441	0	-0.00067343	3.3268	1.824	8.4903e-08	5.8065e-05	0.5	0.010208	0	3.1292	0	-0.00035185	3.3266	1.8239	1.0234e-07	0.00011613	0.5	0.0102	0	3.1257	0	48.868
5	936	936	0	0	-0.00075705	3.3236	1.8231	8.4943e-08	5.8666e-05	0.5	0.010167	0	3.1347	0	-0.0008238	3.3221	1.8227	8.4944e-08	5.8666e-05	0.5	0.010243	0	3.1334	0	-0.00079042	3.3229	1.8229	1.033e-07	0.00011733	0.5	0.010168	0	3.1367	0	48.868
6	936	936	0	0	0.00027756	3.3209	1.8223	8.5201e-08	5.7987e-05	0.5	0.010206	0	3.1234	0	-0.00076167	3.3226	1.8228	8.52e-08	5.7987e-05	0.5	0.010233	0	3.1398	0	-0.00024206	3.3217	1.8226	1.0088e-07	0.00011597	0.5	0.01015	0	3.1388	0	48.868
7	936	936	0	0	0.00030167	3.32	1.8221	8.3965e-08	6.0936e-05	0.5	0.010234	0	3.1307	0	0.00024813	3.3225	1.8228	8.3965e-08	6.0936e-05	0.5	0.010219	0	3.1237	0	0.0002749	3.3212	1.8224	1.0283e-07	0.00012187	0.5	0.010207	0	3.1272	0	48.868
8	936	936	0	0	0.00055686	3.3189	1.8218	8.2915e-08	6.3806e-05	0.5	0.010187	0	3.1298	0	-0.00064549	3.3153	1.8208	8.2913e-08	6.3806e-05	0.5	0.010136	0	3.1309	0	-4.4316e-05	3.3171	1.8213	1.0246e-07	0.00012761	0.5	0.010171	0	3.1286	0	48.868
9	936	936	0	0	-0.00064149	3.3163	1.8211	8.4213e-08	6.0715e-05	0.5	0.010229	0	3.1269	0	-0.00035117	3.3181	1.8216	8.4214e-08	6.0715e-05	0.5	0.010177	0	3.1307	0	-0.00049633	3.3172	1.8213	1.0367e-07	0.00012143	0.5	0.01018	0	3.1307	0	48.868
10	936	936	0	0	0.00049281	3.3163	1.8211	8.532e-08	5.8265e-05	0.5	0.010175	0	3.136	0	-0.00043945	3.3179	1.8215	8.5319e-08	5.8265e-05	0.5	0.010133	0	3.1333	0	2.6679e-05	3.3171	1.8213	1.0157e-07	0.00011653	0.5	0.010165	0	3.1314	0	48.868
11	936	936	0	0	0.00071722	3.3165	1.8211	8.5e-08	5.7969e-05	0.5	0.010214	0	3.1306	0	-0.0003875	3.317	1.8213	8.4999e-08	5.7969e-05	0.5	0.01012	0	3.1346	0	0.00016486	3.3168	1.8212	1.054e-07	0.00011594	0.5	0.010185	0	3.1294	0	48.868
12	936	936	0	0	0.00042597	3.3169	1.8212	8.448e-08	5.937e-05	0.5	0.010148	0	3.1312	0	0.00034568	3.3154	1.8208	8.4479e-08	5.937e-05	0.5	0.010145	0	3.1292	0	0.00038583	3.3162	1.821	1.0163e-07	0.00011874	0.5	0.010176	0	3.1259	0	48.868
13	936	936	0	0	0.0010566	3.3175	1.8214	8.4837e-08	5.7912e-05	0.5	0.010203	0	3.1249	0	0.00028328	3.3151	1.8207	8.4837e-08	5.7912e-05	0.5	0.010168	0	3.1216	0	0.00066995	3.3163	1.8211	1.0294e-07	0.00011582	0.5	0.010204	0	3.1285	0	48.868
14	936	936	0	0	0.0010017	3.3168	1.8212	8.4437e-08	5.7879e-05	0.5	0.010188	0	3.1207	0	0.0017502	3.3208	1.8223	8.4437e-08	5.7879e-05	0.5	0.010237	0	3.1356	0	0.001376	3.3188	1.8218	1.0453e-07	0.00011576	0.5	0.010225	0	3.1234	0	48.868
15	936	936	0	0	0.0019865	3.3183	1.8216	8.3419e-08	6.1353e-05	0.5	0.01023	0	3.1283	0	0.00038629	3.3152	1.8208	8.3418e-08	6.1353e-05	0.5	0.010189	0	3.1223	0	0.0011864	3.3168	1.8212	9.7832e-08	0.00012271	0.5	0.010202	0	3.126	0	48.868
16	936	936	0	0	0.00075728	3.3156	1.8209	8.4491e-08	5.9755e-05	0.5	0.01022	0	3.129	0	0.0011675	3.3183	1.8216	8.4492e-08	5.9755e-05	0.5	0.010228	0	3.132	0	0.00096241	3.3169	1.8212	1.0048e-07	0.00011951	0.5	0.010198	0	3.122	0	48.868
17	936	936	0	0	0.001191	3.3196	1.822	8.4188e-08	6.0961e-05	0.5	0.01028	0	3.1274	0	0.0002619	3.3162	1.8211	8.4188e-08	6.0961e-05	0.5	0.010189	0	3.1248	0	0.00072643	3.3179	1.8215	1.0048e-07	0.00012192	0.5	0.010213	0	3.13	0	48.868
18	936	936	0	0	0.00034277	3.3161	1.821	8.3126e-08	6.2704e-05	0.5	0.010194	0	3.1278	0	0.00042706	3.3179	1.8215	8.3126e-08	6.2704e-05	0.5	0.010245	0	3.1338	0	0.00038491	3.317	1.8213	9.8375e-08	0.00012541	0.5	0.01018	0	3.1281	0	48.868
19	936	936	0	0	0.00023808	3.3152	1.8208	8.4804e-08	5.7875e-05	0.5	0.01017	0	3.135	0	0.00032311	3.3145	1.8206	8.4803e-08	5.7875e-05	0.5	0.010183	0	3.1217	0	0.0002806	3.3148	1.8207	1.0216e-07	0.00011575	0.5	0.010192	0	3.1269	0	48.868
20	936	936	0	0	0.00039064	3.3152	1.8208	8.5631e-08	5.7797e-05	0.5	0.010196	0	3.1305	0	0.00057255	3.3164	1.8211	8.5632e-08	5.7797e-05	0.5	0.010145	0	3.1323	0	0.0004816	3.3158	1.8209	1.0138e-07	0.00011559	0.5	0.010184	0	3.1292	0	48.868
21	936	936	0	0	0.0014572	3.3167	1.8212	8.3491e-08	6.0927e-05	0.5	0.010177	0	3.1204	0	-0.00031866	3.3145	1.8206	8.3491e-08	6.0927e-05	0.5	0.010208	0	3.1262	0	0.00056928	3.3156	1.8209	1.0306e-07	0.00012185	0.5	0.010186	0	3.1162	0	48.868
22	936	936	0	0	0.0017336	3.3121	1.8199	8.5587e-08	5.7319e-05	0.5	0.010173	0	3.1331	0	0.0011215	3.3148	1.8207	8.5587e-08	5.7319e-05	0.5	0.010192	0	3.1408	0	0.0014275	3.3135	1.8203	1.0318e-07	0.00011464	0.5	0.010213	0	3.1244	0	48.868
23	936	936	0	0	0.0012285	3.316	1.821	8.4911e-08	5.8094e-05	0.5	0.010174	0	3.1335	0	0.00068116	3.3157	1.8209	8.491e-08	5.8094e-05	0.5	0.010129	0	3.1309	0	0.00095481	3.3158	1.8209	1.004e-07	0.00011619	0.5	0.010179	0	3.1357	0	48.868
24	936	936	0	0	0.00104	3.3159	1.821	8.4516e-08	5.9774e-05	0.5	0.010119	0	3.1215	0	0.00023388	3.3152	1.8208	8.4515e-08	5.9774e-05	0.5	0.010177	0	3.1238	0	0.00063696	3.3155	1.8209	1.0246e-07	0.00011955	0.5	0.010134	0	3.1311	0	48.868
25	936	936	0	0	0.00043685	3.315	1.8207	8.4365e-08	5.9719e-05	0.5	0.01014	0	3.1122	0	5.0723e-05	3.3138	1.8204	8.4362e-08	5.9719e-05	0.5	0.010215	0	3.1179	0	0.00024379	3.3144	1.8206	1.0127e-07	0.00011944	0.5	0.010134	0	3.125	0	48.868
0	936	936	0	0	-9.7616e-05	3.2749	1.8097	0.0038839	0.0039395	1	0.010054	0	3.095	0	1.3852	3.3813	1.8388	0.0014963	0.0039395	0	0.035613	0	4.2621	0	0.69255	3.8079	1.9514	0.0077685	0.0078789	0.5	0.022752	0	4	0	48.868
1	936	936	14.619	1.386	-0.00094331	3.3186	1.8217	8.5477e-08	5.804e-05	0.5	0.010243	0	3.1364	0	0.00023078	3.319	1.8218	8.5477e-08	5.804e-05	0.5	0.010169	0	3.1276	0	-0.00035627	3.3188	1.8218	9.9043e-08	0.00011608	0.5	0.010137	0	3.1252	0	48.868
2	936	936	0	0	0.00060873	3.3374	1.8269	8.2693e-08	6.3763e-05	0.5	0.010243	0	3.138	0	-0.00062923	3.3419	1.8281	8.2692e-08	6.3763e-05	0.5	0.010247	0	3.139	0	-1.025e-05	3.3397	1.8275	9.7932e-08	0.00012753	0.5	0.010241	0	3.1393	0	48.868
3	936	936	0	0	-5.585e-05	3.3306	1.825	8.432e-08	6.025e-05	0.5	0.010209	0	3.1289	0	-0.0011085	3.3299	1.8248	8.4319e-08	6.025e-05	0.5	0.010222	0	3.1443	0	-0.00058216	3.3302	1.8249	1.0322e-07	0.0001205	0.5	0.01021	0	3.1345	0	48.868
4	936	936	0	0	-0.0011633	3.3287	1.8245	8.3229e-08	6.127e-05	0.5	0.010201	0	3.1386	0	-0.00049319	3.3274	1.8241	8.3229e-08	6.127e-05	0.5	0.010287	0	3.128	0	-0.00082826	3.328	1.8243	1.0287e-07	0.00012254	0.5	0.010218	0	3.131	0	48.868
5	936	936	0	0	-0.0001844	3.3255	1.8236	8.4498e-08	5.8002e-05	0.5	0.010216	0	3.1329	0	-0.00047792	3.3265	1.8239	8.4499e-08	5.8002e-05	0.5	0.010188	0	3.1338	0	-0.00033116	3.326	1.8237	1.0424e-07	0.000116	0.5	0.010236	0	3.1318	0	48.868
6	936	936	0	0	-3.7663e-05	3.3243	1.8233	8.3771e-08	6.1725e-05	0.5	0.010208	0	3.1302	0	-0.0007722	3.3256	1.8236	8.3772e-08	6.1725e-05	0.5	0.010245	0	3.1232	0	-0.00040493	3.3249	1.8234	9.8633e-08	0.00012345	0.5	0.010181	0	3.1276	0	48.868
7	936	936	0	0	6.2387e-05	3.3234	1.823	8.2637e-08	6.3529e-05	0.5	0.010268	0	3.1355	0	0.001031	3.3193	1.8219	8.2636e-08	6.3529e-05	0.5	0.0102	0	3.1319	0	0.00054667	3.3213	1.8225	9.8677e-08	0.00012706	0.5	0.010182	0	3.1329	0	48.868
8	936	936	0	0	0.00020827	3.3194	1.8219	8.4216e-08	6.0189e-05	0.5	0.010235	0	3.1379	0	0.0013398	3.3189	1.8218	8.4216e-08	6.0189e-05	0.5	0.010214	0	3.1261	0	0.00077404	3.3191	1.8218	1.013e-07	0.00012038	0.5	0.010173	0	3.1288	0	48.868
9	936	936	0	0	0.00061895	3.3214	1.8225	8.4184e-08	6.0363e-05	0.5	0.010202	0	3.1377	0	0.0011736	3.3181	1.8216	8.4184e-08	6.0363e-05	0.5	0.010219	0	3.1292	0	0.00089627	3.3197	1.822	9.8342e-08	0.00012073	0.5	0.01023	0	3.1264	0	48.868
10	936	936	0	0	-0.0001172	3.3158	1.8209	8.3767e-08	6.0341e-05	0.5	0.010183	0	3.1322	0	0.00072172	3.3171	1.8213	8.3767e-08	6.0341e-05	0.5	0.010192	0	3.1286	0	0.00030226	3.3164	1.8211	1.0137e-07	0.00012068	0.5	0.010192	0	3.1241	0	48.868
11	936	936	0	0	0.00052231	3.3191	1.8218	8.4143e-08	5.9832e-05	0.5	0.010188	0	3.1466	0	0.00031781	3.3187	1.8217	8.4141e-08	5.9832e-05	0.5	0.010164	0	3.1292	0	0.00042006	3.3189	1.8218	1.0328e-07	0.00011966	0.5	0.010239	0	3.1378	0	48.868
12	936	936	0	0	0.00022597	3.317	1.8213	8.3854e-08	6.1181e-05	0.5	0.010182	0	3.13	0	0.00047106	3.3216	1.8225	8.3852e-08	6.1181e-05	0.5	0.01017	0	3.127	0	0.00034852	3.3193	1.8219	1.0179e-07	0.00012236	0.5	0.010191	0	3.1324	0	48.868
13	936	936	0	0	0.0004039	3.3197	1.822	8.5129e-08	5.7171e-05	0.5	0.010136	0	3.1294	0	0.000394	3.3205	1.8222	8.5129e-08	5.7171e-05	0.5	0.010211	0	3.1367	0	0.00039895	3.3201	1.8221	1.0022e-07	0.00011434	0.5	0.010234	0	3.1268	0	48.868
14	936	936	0	0	-0.00046142	3.3193	1.8219	8.3739e-08	6.0494e-05	0.5	0.010276	0	3.1253	0	0.00052627	3.32	1.8221	8.3738e-08	6.0494e-05	0.5	0.010166	0	3.1312	0	3.2426e-05	3.3197	1.822	9.962e-08	0.00012099	0.5	0.010197	0	3.1357	0	48.868
15	936	936	0	0	0.00067644	3.3172	1.8213	8.4154e-08	5.9051e-05	0.5	0.01022	0	3.1345	0	-0.00037061	3.3161	1.821	8.4154e-08	5.9051e-05	0.5	0.010169	0	3.1272	0	0.00015292	3.3166	1.8212	1.018e-07	0.0001181	0.5	0.010194	0	3.1221	0	48.868
16	936	936	0	0	0.00031744	3.3165	1.8211	8.5019e-08	5.7803e-05	0.5	0.010181	0	3.1229	0	-0.00071374	3.3159	1.821	8.5018e-08	5.7803e-05	0.5	0.010169	0	3.1178	0	-0.00019815	3.3162	1.821	9.7542e-08	0.00011561	0.5	0.010168	0	3.1298	0	48.868
17	936	936	0	0	0.0013934	3.3171	1.8213	8.3276e-08	6.3517e-05	0.5	0.010192	0	3.129	0	0.00037245	3.3152	1.8208	8.3275e-08	6.3517e-05	0.5	0.010128	0	3.1389	0	0.00088293	3.3162	1.821	1.0053e-07	0.00012703	0.5	0.010172	0	3.1251	0	48.868
18	936	936	0	0	-0.00024692	3.3141	1.8205	8.5157e-08	5.7901e-05	0.5	0.010128	0	3.1176	0	0.0010372	3.316	1.821	8.5157e-08	5.7901e-05	0.5	0.010213	0	3.1364	0	0.00039514	3.3151	1.8207	1.0301e-07	0.0001158	0.5	0.010181	0	3.1262	0	48.868
19	936	936	0	0	0.00016548	3.3144	1.8205	8.4285e-08	6.0585e-05	0.5	0.010136	0	3.1251	0	0.00080085	3.3134	1.8203	8.4284e-08	6.0585e-05	0.5	0.010165	0	3.131	0	0.00048317	3.3139	1.8204	1.0008e-07	0.00012117	0.5	0.010181	0	3.1226	0	48.868
20	936	936	0	0	0.0010869	3.3144	1.8206	8.4553e-08	6.0005e-05	0.5	0.010175	0	3.128	0	0.00054647	3.3141	1.8205	8.4552e-08	6.0005e-05	0.5	0.010213	0	3.1251	0	0.00081668	3.3143	1.8205	1.0269e-07	0.00012001	0.5	0.01015	0	3.1269	0	48.868
21	936	936	0	0	0.00033657	3.3133	1.8202	8.4831e-08	5.8649e-05	0.5	0.010117	0	3.1278	0	0.00037967	3.3138	1.8204	8.483e-08	5.8649e-05	0.5	0.010153	0	3.1297	0	0.00035812	3.3136	1.8203	1.0041e-07	0.0001173	0.5	0.010134	0	3.1345	0	48.868
22	936	936	0	0	0.00052904	3.315	1.8207	8.4255e-08	5.9132e-05	0.5	0.010123	0	3.1135	0	0.00039978	3.3179	1.8215	8.4253e-08	5.9132e-05	0.5	0.010198	0	3.1311	0	0.00046441	3.3164	1.8211	9.9808e-08	0.00011826	0.5	0.010219	0	3.1252	0	48.868
23	936	936	0	0	0.001302	3.3146	1.8206	8.2995e-08	6.3366e-05	0.5	0.010161	0	3.133	0	0.00053627	3.3126	1.8201	8.2996e-08	6.3366e-05	0.5	0.010113	0	3.1215	0	0.00091912	3.3136	1.8203	1.0051e-07	0.00012673	0.5	0.010167	0	3.1257	0	48.868
24	936	936	0	0	0.00034571	3.3138	1.8204	8.4665e-08	5.905e-05	0.5	0.010238	0	3.1322	0	0.002087	3.3148	1.8207	8.4664e-08	5.905e-05	0.5	0.010203	0	3.1203	0	0.0012163	3.3143	1.8205	9.9241e-08	0.0001181	0.5	0.010183	0	3.1274	0	48.868
25	936	936	0	0	0.0019768	3.3172	1.8213	8.5433e-08	5.8704e-05	0.5	0.010169	0	3.135	0	0.00016607	3.3156	1.8209	8.5432e-08	5.8704e-05	0.5	0.010162	0	3.1258	0	0.0010714	3.3164	1.8211	1.0148e-07	0.00011741	0.5	0.010181	0	3.1255	0	48.868
0	936	936	0	0	-0.00058762	3.2747	1.8096	0.0038839	0.0039402	1	0.010062	0	3.1035	0	1.3862	3.3806	1.8387	0.0014963	0.0039402	0	0.035564	0	4.2625	0	0.69282	3.8085	1.9515	0.0077685	0.0078804	0.5	0.022835	0	4.0024	0	48.868
1	936	936	14.621	1.386	0.00046428	3.3178	1.8215	8.4384e-08	5.8438e-05	0.5	0.010197	0	3.1296	0	0.00069636	3.3177	1.8215	8.4386e-08	5.8438e-05	0.5	0.010111	0	3.1255	0	0.00058032	3.3177	1.8215	1.036e-07	0.00011688	0.5	0.010161	0	3.1228	0	48.868
2	936	936	0	0	4.0205e-05	3.3395	1.8274	8.4275e-08	5.9818e-05	0.5	0.010193	0	3.1532	0	0.00028948	3.3413	1.8279	8.4275e-08	5.9818e-05	0.5	0.010303	0	3.1504	0	0.00016484	3.3404	1.8277	1.0098e-07	0.00011964	0.5	0.010299	0	3.1488	0	48.868
3	936	936	0	0	0.00045111	3.3352	1.8263	8.3163e-08	6.1563e-05	0.5	0.010225	0	3.1356	0	0.0002588	3.3349	1.8262	8.3163e-08	6.1563e-05	0.5	0.010284	0	3.1509	0	0.00035495	3.3351	1.8262	9.7144e-08	0.00012313	0.5	0.010252	0	3.1424	0	48.868
4	936	936	0	0	-0.00073121	3.3293	1.8246	8.4167e-08	5.9867e-05	0.5	0.010259	0	3.1413	0	-0.00059927	3.3296	1.8247	8.4167e-08	5.9867e-05	0.5	0.010232	0	3.1332	0	-0.00066524	3.3295	1.8247	1.0171e-07	0.00011973	0.5	0.010216	0	3.1439	0	48.868
5	936	936	0	0	-0.00062175	3.3275	1.8241	8.4585e-08	5.9513e-05	0.5	0.010217	0	3.1385	0	-0.0011807	3.3251	1.8235	8.4584e-08	5.9513e-05	0.5	0.010196	0	3.1354	0	-0.00090125	3.3263	1.8238	9.9224e-08	0.00011903	0.5	0.010234	0	3.1349	0	48.868
6	936	936	0	0	-0.0012606	3.3233	1.823	8.3128e-08	6.2234e-05	0.5	0.010211	0	3.1382	0	-0.00016079	3.3211	1.8224	8.313e-08	6.2234e-05	0.5	0.010233	0	3.1351	0	-0.0007107	3.3222	1.8227	1.0016e-07	0.00012447	0.5	0.010208	0	3.1374	0	48.868
7	936	936	0	0	-0.00053463	3.3231	1.8229	8.3317e-08	6.0967e-05	0.5	0.010224	0	3.1376	0	-0.00089663	3.3191	1.8218	8.3315e-08	6.0967e-05	0.5	0.01023	0	3.1256	0	-0.00071563	3.3211	1.8224	1.005e-07	0.00012193	0.5	0.010197	0	3.1261	0	48.868
8	936	936	0	0	-0.00086967	3.3172	1.8213	8.4135e-08	5.8401e-05	0.5	0.010245	0	3.1192	0	-4.655e-05	3.3176	1.8214	8.4136e-08	5.8401e-05	0.5	0.010163	0	3.1213	0	-0.00045811	3.3174	1.8214	1.025e-07	0.0001168	0.5	0.010122	0	3.1281	0	48.868
9	936	936	0	0	0.00019103	3.3171	1.8213	8.4636e-08	5.9432e-05	0.5	0.010162	0	3.1307	0	-0.0010816	3.3191	1.8218	8.4636e-08	5.9432e-05	0.5	0.010198	0	3.1308	0	-0.00044527	3.3181	1.8216	1.0036e-07	0.00011886	0.5	0.010179	0	3.1261	0	48.868
10	936	936	0	0	-8.0656e-05	3.3195	1.822	8.3944e-08	6.1012e-05	0.5	0.010178	0	3.1343	0	-0.00011283	3.3148	1.8207	8.3944e-08	6.1012e-05	0.5	0.010228	0	3.1269	0	-9.6743e-05	3.3172	1.8213	1.008e-07	0.00012202	0.5	0.010153	0	3.1273	0	48.868
11	936	936	0	0	-0.0002236	3.3207	1.8223	8.4484e-08	5.962e-05	0.5	0.010195	0	3.1281	0	-9.5463e-05	3.3172	1.8213	8.4486e-08	5.962e-05	0.5	0.010167	0	3.123	0	-0.00015953	3.319	1.8218	1.0259e-07	0.00011924	0.5	0.010163	0	3.1333	0	48.868
12	936	936	0	0	0.00052704	3.3191	1.8219	8.4375e-08	6.0327e-05	0.5	0.010263	0	3.1271	0	0.00044406	3.3159	1.821	8.4375e-08	6.0327e-05	0.5	0.010173	0	3.1229	0	0.00048555	3.3175	1.8214	1.0022e-07	0.00012065	0.5	0.010159	0	3.1303	0	48.868
13	936	936	0	0	0.00056484	3.3178	1.8215	8.4451e-08	6.0509e-05	0.5	0.010244	0	3.1257	0	0.0013855	3.3165	1.8211	8.445e-08	6.0509e-05	0.5	0.010232	0	3.1374	0	0.00097518	3.3172	1.8213	1.0144e-07	0.00012102	0.5	0.010146	0	3.1288	0	48.868
14	936	936	0	0	0.001191	3.3156	1.8209	8.4043e-08	5.9837e-05	0.5	0.010206	0	3.1151	0	0.0014618	3.3145	1.8206	8.4043e-08	5.9837e-05	0.5	0.010199	0	3.1402	0	0.0013264	3.3151	1.8207	1.0072e-07	0.00011967	0.5	0.010164	0	3.131	0	48.868
15	936	936	0	0	0.0019183	3.3145	1.8206	8.233e-08	6.4391e-05	0.5	0.010136	0	3.1343	0	0.0018379	3.3155	1.8208	8.2331e-08	6.4391e-05	0.5	0.010201	0	3.136	0	0.0018781	3.315	1.8207	9.8894e-08	0.00012878	0.5	0.010186	0	3.1268	0	48.868
16	936	936	0	0	0.0025301	3.3158	1.8209	8.5102e-08	5.7378e-05	0.5	0.010227	0	3.1412	0	0.0020148	3.3176	1.8214	8.5102e-08	5.7378e-05	0.5	0.010163	0	3.1367	0	0.0022724	3.3167	1.8212	1.0031e-07	0.00011476	0.5	0.010199	0	3.1297	0	48.868
17	936	936	0	0	0.0017693	3.3159	1.821	8.4007e-08	6.0741e-05	0.5	0.010168	0	3.1356	0	0.0017527	3.3152	1.8208	8.4006e-08	6.0741e-05	0.5	0.010218	0	3.1423	0	0.001761	3.3155	1.8209	9.9426e-08	0.00012148	0.5	0.010221	0	3.1356	0	48.868
18	936	936	0	0	0.0020015	3.3158	1.8209	8.4819e-08	5.9682e-05	0.5	0.010212	0	3.1236	0	0.0022704	3.3131	1.8202	8.4818e-08	5.9682e-05	0.5	0.010206	0	3.1322	0	0.002136	3.3144	1.8206	1.0058e-07	0.00011936	0.5	0.010169	0	3.1348	0	48.868
19	936	936	0	0	0.0028243	3.317	1.8213	8.4354e-08	6.0009e-05	0.5	0.010242	0	3.1378	0	0.0027385	3.3147	1.8206	8.4352e-08	6.0009e-05	0.5	0.010267	0	3.1297	0	0.0027814	3.3158	1.8209	1.0262e-07	0.00012002	0.5	0.010189	0	3.1291	0	48.868
20	936	936	0	0	0.0018546	3.3176	1.8214	8.4072e-08	5.9636e-05	0.5	0.010166	0	3.1381	0	0.003467	3.3156	1.8209	8.4073e-08	5.9636e-05	0.5	0.010119	0	3.129	0	0.0026608	3.3166	1.8211	1.0072e-07	0.00011927	0.5	0.010214	0	3.1311	0	48.868
21	936	936	0	0	0.0025723	3.313	1.8202	8.3917e-08	6.1145e-05	0.5	0.010193	0	3.1267	0	0.0032683	3.3176	1.8214	8.3917e-08	6.1145e-05	0.5	0.010248	0	3.1298	0	0.0029203	3.3153	1.8208	1.0393e-07	0.00012229	0.5	0.010208	0	3.1273	0	48.868
22	936	936	0	0	0.003426	3.3142	1.8205	8.3647e-08	6.0503e-05	0.5	0.010186	0	3.1192	0	0.0029622	3.3161	1.821	8.3647e-08	6.0503e-05	0.5	0.010188	0	3.1372	0	0.0031941	3.3152	1.8208	1.0412e-07	0.00012101	0.5	0.010159	0	3.1287	0	48.868
23	936	936	0	0	0.0027703	3.3149	1.8207	8.3508e-08	6.0853e-05	0.5	0.010223	0	3.1351	0	0.0029583	3.3141	1.8205	8.3506e-08	6.0853e-05	0.5	0.010245	0	3.1383	0	0.0028643	3.3145	1.8206	9.7819e-08	0.00012171	0.5	0.010174	0	3.1273	0	48.868
24	936	936	0	0	0.0010491	3.3178	1.8215	8.4772e-08	5.8773e-05	0.5	0.010174	0	3.1345	0	0.0043816	3.3149	1.8207	8.4773e-08	5.8773e-05	0.5	0.010208	0	3.1449	0	0.0027153	3.3163	1.8211	9.9896e-08	0.00011755	0.5	0.010194	0	3.1273	0	48.868
25	936	936	0	0	0.0034051	3.3141	1.8205	8.4022e-08	6.0419e-05	0.5	0.010171	0	3.1347	0	0.0024402	3.3172	1.8213	8.4023e-08	6.0419e-05	0.5	0.010195	0	3.136	0	0.0029227	3.3156	1.8209	9.9076e-08	0.00012084	0.5	0.0102	0	3.1279	0	48.868
0	936	936	0	0	0.00020938	3.2753	1.8098	0.0038835	0.0039421	1	0.0099775	0	3.0973	0	1.3863	3.379	1.8382	0.0014962	0.0039421	0	0.035572	0	4.2541	0	0.69323	3.8075	1.9513	0.0077677	0.0078843	0.5	0.022876	0	4.0007	0	48.868
1	936	936	14.62	1.386	-0.00049825	3.3182	1.8216	8.3593e-08	6.1351e-05	0.5	0.010237	0	3.134	0	0.0011352	3.3193	1.8219	8.3593e-08	6.1351e-05	0.5	0.010221	0	3.1314	0	0.00031848	3.3187	1.8217	1.0016e-07	0.0001227	0.5	0.010212	0	3.1277	0	48.868
2	936	936	0	0	0.00046632	3.3406	1.8277	8.4889e-08	5.878e-05	0.5	0.010304	0	3.1424	0	0.00099731	3.3425	1.8282	8.4889e-08	5.878e-05	0.5	0.0103	0	3.1462	0	0.00073182	3.3415	1.828	1.0132e-07	0.00011756	0.5	0.010241	0	3.1478	0	48.868
3	936	936	0	0	-4.4523e-05	3.3299	1.8248	8.2857e-08	6.3023e-05	0.5	0.010241	0	3.1314	0	0.00045674	3.3335	1.8258	8.2856e-08	6.3023e-05	0.5	0.010307	0	3.1385	0	0.00020611	3.3317	1.8253	1.0436e-07	0.00012605	0.5	0.010238	0	3.135	0	48.868
4	936	936	0	0	-0.00020077	3.3264	1.8238	8.4111e-08	6.0908e-05	0.5	0.010271	0	3.1352	0	-0.00025011	3.3266	1.8239	8.411e-08	6.0908e-05	0.5	0.010213	0	3.1314	0	-0.00022544	3.3265	1.8239	9.9823e-08	0.00012182	0.5	0.010196	0	3.137	0	48.868
5	936	936	0	0	0.00026142	3.3215	1.8225	8.4679e-08	5.8916e-05	0.5	0.010172	0	3.1345	0	-0.0012462	3.3268	1.8239	8.4679e-08	5.8916e-05	0.5	0.010253	0	3.1377	0	-0.00049239	3.3241	1.8232	9.8601e-08	0.00011783	0.5	0.010208	0	3.1327	0	48.868
6	936	936	0	0	-0.00024652	3.3211	1.8224	8.509e-08	5.8063e-05	0.5	0.01015	0	3.1388	0	0.00054199	3.3208	1.8223	8.5091e-08	5.8063e-05	0.5	0.010198	0	3.1355	0	0.00014774	3.3209	1.8223	1.0013e-07	0.00011613	0.5	0.010225	0	3.1275	0	48.868
7	936	936	0	0	0.00027796	3.321	1.8224	8.3935e-08	6.0438e-05	0.5	0.010211	0	3.129	0	-0.0010209	3.3191	1.8219	8.3935e-08	6.0438e-05	0.5	0.010198	0	3.1311	0	-0.00037149	3.3201	1.8221	1.034e-07	0.00012088	0.5	0.010235	0	3.1275	0	48.868
8	936	936	0	0	-0.00011287	3.3183	1.8216	8.4135e-08	5.9563e-05	0.5	0.010178	0	3.1325	0	-0.00068138	3.3217	1.8226	8.4134e-08	5.9563e-05	0.5	0.010161	0	3.1332	0	-0.00039713	3.32	1.8221	1.0071e-07	0.00011913	0.5	0.010163	0	3.1289	0	48.868
9	936	936	0	0	-0.0012494	3.3187	1.8217	8.4376e-08	5.8302e-05	0.5	0.01017	0	3.1205	0	-0.00059587	3.3213	1.8225	8.4377e-08	5.8302e-05	0.5	0.010165	0	3.1241	0	-0.00092264	3.32	1.8221	9.8795e-08	0.0001166	0.5	0.010179	0	3.1258	0	48.868
10	936	936	0	0	-0.00054764	3.3178	1.8215	8.2996e-08	6.2599e-05	0.5	0.010179	0	3.1216	0	-0.0013661	3.3179	1.8215	8.2996e-08	6.2599e-05	0.5	0.010134	0	3.1254	0	-0.00095686	3.3179	1.8215	1.0108e-07	0.0001252	0.5	0.010163	0	3.1293	0	48.868
11	936	936	0	0	-0.0019559	3.3167	1.8212	8.3329e-08	6.1963e-05	0.5	0.010142	0	3.1311	0	-0.00043289	3.3183	1.8216	8.3329e-08	6.1963e-05	0.5	0.010243	0	3.135	0	-0.0011944	3.3175	1.8214	1.0198e-07	0.00012393	0.5	0.01019	0	3.1268	0	48.868
12	936	936	0	0	-0.0019823	3.3172	1.8213	8.4505e-08	5.953e-05	0.5	0.010178	0	3.1322	0	-0.0014293	3.3153	1.8208	8.4505e-08	5.953e-05	0.5	0.010195	0	3.1296	0	-0.0017058	3.3162	1.8211	1.0147e-07	0.00011906	0.5	0.010143	0	3.1284	0	48.868
13	936	936	0	0	-0.0010408	3.3164	1.8211	8.4106e-08	6.0486e-05	0.5	0.010217	0	3.1349	0	-0.0026741	3.3181	1.8216	8.4107e-08	6.0486e-05	0.5	0.010107	0	3.1249	0	-0.0018575	3.3173	1.8213	1.0084e-07	0.00012097	0.5	0.010132	0	3.1223	0	48.868
14	936	936	0	0	-0.002352	3.3174	1.8214	8.4801e-08	5.8842e-05	0.5	0.010182	0	3.1281	0	-0.0023118	3.3175	1.8214	8.4803e-08	5.8842e-05	0.5	0.010199	0	3.1235	0	-0.0023319	3.3174	1.8214	1.004e-07	0.00011768	0.5	0.010179	0	3.1281	0	48.868
15	936	936	0	0	-0.0020672	3.3164	1.8211	8.4506e-08	5.8458e-05	0.5	0.010166	0	3.1165	0	-0.0030285	3.3178	1.8215	8.4505e-08	5.8458e-05	0.5	0.010131	0	3.1256	0	-0.0025478	3.3171	1.8213	9.9451e-08	0.00011692	0.5	0.010209	0	3.1214	0	48.868
16	936	936	0	0	-0.0026099	3.3191	1.8218	8.4259e-08	6.003e-05	0.5	0.010203	0	3.1269	0	-0.0016306	3.3188	1.8217	8.4259e-08	6.003e-05	0.5	0.010181	0	3.1204	0	-0.0021202	3.3189	1.8218	1.0053e-07	0.00012006	0.5	0.010207	0	3.1235	0	48.868
17	936	936	0	0	-0.0017179	3.3179	1.8215	8.2991e-08	6.1525e-05	0.5	0.010101	0	3.1252	0	-0.0016602	3.3156	1.8209	8.2994e-08	6.1525e-05	0.5	0.010174	0	3.1213	0	-0.001689	3.3167	1.8212	1.0292e-07	0.00012305	0.5	0.010223	0	3.1232	0	48.868
18	936	936	0	0	-0.0010228	3.3136	1.8203	8.4482e-08	5.8849e-05	0.5	0.010189	0	3.1262	0	-0.00063915	3.3161	1.821	8.4481e-08	5.8849e-05	0.5	0.010098	0	3.127	0	-0.00083098	3.3148	1.8207	1.016e-07	0.0001177	0.5	0.010169	0	3.1275	0	48.868
19	936	936	0	0	0.00038821	3.3158	1.8209	8.377e-08	6.0434e-05	0.5	0.010181	0	3.1271	0	-0.00083751	3.3158	1.8209	8.3768e-08	6.0434e-05	0.5	0.010197	0	3.1194	0	-0.00022465	3.3158	1.8209	1.013e-07	0.00012087	0.5	0.010153	0	3.1218	0	48.868
20	936	936	0	0	0.0012109	3.3149	1.8207	8.3746e-08	6.1357e-05	0.5	0.010234	0	3.1236	0	-0.00043195	3.3188	1.8218	8.3745e-08	6.1357e-05	0.5	0.010156	0	3.1327	0	0.0003895	3.3168	1.8212	1.0123e-07	0.00012271	0.5	0.010149	0	3.1282	0	48.868
21	936	936	0	0	0.00011518	3.3191	1.8218	8.37e-08	6.0771e-05	0.5	0.010191	0	3.1292	0	-0.00014682	3.3153	1.8208	8.37e-08	6.0771e-05	0.5	0.010222	0	3.1273	0	-1.5821e-05	3.3172	1.8213	1.0108e-07	0.00012154	0.5	0.010187	0	3.1287	0	48.868
22	936	936	0	0	0.00034186	3.3182	1.8216	8.5002e-08	5.898e-05	0.5	0.010166	0	3.1315	0	0.00057385	3.317	1.8212	8.5002e-08	5.898e-05	0.5	0.010215	0	3.1219	0	0.00045786	3.3176	1.8214	1.0172e-07	0.00011796	0.5	0.010169	0	3.123	0	48.868
23	936	936	0	0	-0.00057854	3.3162	1.821	8.325e-08	6.0534e-05	0.5	0.010121	0	3.1269	0	0.00081406	3.3184	1.8216	8.3252e-08	6.0534e-05	0.5	0.010235	0	3.1354	0	0.00011776	3.3173	1.8213	9.9711e-08	0.00012107	0.5	0.010187	0	3.1245	0	48.868
24	936	936	0	0	0.00032247	3.3191	1.8218	8.4278e-08	6.0249e-05	0.5	0.010169	0	3.1442	0	0.0013705	3.3168	1.8212	8.4278e-08	6.0249e-05	0.5	0.010195	0	3.1254	0	0.00084648	3.3179	1.8215	9.8785e-08	0.0001205	0.5	0.010203	0	3.1269	0	48.868
25	936	936	0	0	0.0015787	3.3162	1.821	8.3227e-08	6.1497e-05	0.5	0.010187	0	3.1282	0	-0.00031563	3.3169	1.8212	8.3228e-08	6.1497e-05	0.5	0.01019	0	3.1258	0	0.00063153	3.3165	1.8211	9.9606e-08	0.00012299	0.5	0.010171	0	3.1232	0	48.868
0	936	936	0	0	-1.908e-05	3.2771	1.8103	0.0038837	0.0039421	1	0.010035	0	3.097	0	1.3853	3.381	1.8388	0.0014963	0.0039421	0	0.035543	0	4.2567	0	0.69262	3.8088	1.9516	0.0077681	0.0078842	0.5	0.022828	0	4.0032	0	48.868
1	936	936	14.62	1.386	-0.00037934	3.3221	1.8227	8.4092e-08	5.9565e-05	0.5	0.010128	0	3.1378	0	-0.00073464	3.3166	1.8212	8.409e-08	5.9565e-05	0.5	0.01015	0	3.1219	0	-0.00055699	3.3194	1.8219	9.9376e-08	0.00011913	0.5	0.010157	0	3.1265	0	48.868
2	936	936	0	0	-0.0010445	3.3426	1.8283	8.3545e-08	6.1123e-05	0.5	0.010261	0	3.149	0	0.00054296	3.3412	1.8279	8.3545e-08	6.1123e-05	0.5	0.0103	0	3.1564	0	-0.00025078	3.3419	1.8281	1.0167e-07	0.00012225	0.5	0.010249	0	3.1461	0	48.868
3	936	936	0	0	-1.6368e-05	3.3299	1.8248	8.3565e-08	6.1268e-05	0.5	0.010239	0	3.1355	0	0.00053824	3.3321	1.8254	8.3565e-08	6.1268e-05	0.5	0.010221	0	3.1399	0	0.00026093	3.331	1.8251	1.0119e-07	0.00012254	0.5	0.010241	0	3.1369	0	48.868
4	936	936	0	0	-0.00023535	3.3263	1.8238	8.4778e-08	5.8317e-05	0.5	0.010204	0	3.1437	0	-7.7614e-05	3.3269	1.824	8.4779e-08	5.8317e-05	0.5	0.010192	0	3.1362	0	-0.00015648	3.3266	1.8239	1.0366e-07	0.00011663	0.5	0.010238	0	3.1376	0	48.868
5	936	936	0	0	-0.00073328	3.3204	1.8222	8.3793e-08	6.0959e-05	0.5	0.010155	0	3.1259	0	-0.00055873	3.3275	1.8241	8.3794e-08	6.0959e-05	0.5	0.010165	0	3.1311	0	-0.000646	3.3239	1.8232	1.0171e-07	0.00012192	0.5	0.010177	0	3.1286	0	48.868
6	936	936	0	0	-0.00051763	3.3221	1.8227	8.4111e-08	5.926e-05	0.5	0.010197	0	3.1342	0	-0.00091189	3.3218	1.8226	8.4112e-08	5.926e-05	0.5	0.010197	0	3.1268	0	-0.00071476	3.3219	1.8226	1.0153e-07	0.00011852	0.5	0.01021	0	3.1256	0	48.868
7	936	936	0	0	-0.0012789	3.321	1.8224	8.4704e-08	5.7329e-05	0.5	0.010209	0	3.1392	0	-0.0014512	3.3204	1.8222	8.4704e-08	5.7329e-05	0.5	0.010117	0	3.1275	0	-0.0013651	3.3207	1.8223	1.0178e-07	0.00011466	0.5	0.010202	0	3.1286	0	48.868
8	936	936	0	0	-0.0023171	3.3164	1.8211	8.4331e-08	5.9598e-05	0.5	0.010122	0	3.1221	0	-0.001275	3.319	1.8218	8.4332e-08	5.9598e-05	0.5	0.010179	0	3.1298	0	-0.0017961	3.3177	1.8215	9.9407e-08	0.0001192	0.5	0.010161	0	3.1263	0	48.868
9	936	936	0	0	-0.0024667	3.3177	1.8215	8.4412e-08	5.8234e-05	0.5	0.010173	0	3.115	0	-0.0021796	3.3166	1.8211	8.4412e-08	5.8234e-05	0.5	0.010183	0	3.1297	0	-0.0023231	3.3172	1.8213	1.0354e-07	0.00011647	0.5	0.010176	0	3.1257	0	48.868
10	936	936	0	0	-0.0017664	3.3149	1.8207	8.6527e-08	5.4921e-05	0.5	0.010171	0	3.1255	0	-0.0010812	3.3182	1.8216	8.6526e-08	5.4921e-05	0.5	0.010141	0	3.1254	0	-0.0014238	3.3165	1.8211	1.0203e-07	0.00010984	0.5	0.010171	0	3.1196	0	48.868
11	936	936	0	0	-0.002488	3.3181	1.8216	8.4343e-08	5.8977e-05	0.5	0.01019	0	3.1303	0	-0.0029247	3.3149	1.8207	8.4342e-08	5.8977e-05	0.5	0.010166	0	3.1161	0	-0.0027063	3.3165	1.8211	1.0174e-07	0.00011795	0.5	0.01013	0	3.1336	0	48.868
12	936	936	0	0	-0.0030891	3.3164	1.8211	8.3463e-08	6.1218e-05	0.5	0.010195	0	3.1155	0	-0.0029899	3.3124	1.82	8.3464e-08	6.1218e-05	0.5	0.010226	0	3.1258	0	-0.0030395	3.3144	1.8206	1.0279e-07	0.00012244	0.5	0.010109	0	3.1232	0	48.868
13	936	936	0	0	-0.0035911	3.3155	1.8208	8.3637e-08	6.1119e-05	0.5	0.010196	0	3.1277	0	-0.0024107	3.3162	1.8211	8.3636e-08	6.1119e-05	0.5	0.010155	0	3.116	0	-0.0030009	3.3158	1.8209	9.9493e-08	0.00012224	0.5	0.010155	0	3.1258	0	48.868
14	936	936	0	0	-0.0021382	3.3137	1.8204	8.4247e-08	5.9374e-05	0.5	0.0101	0	3.1303	0	-0.002707	3.3156	1.8209	8.4248e-08	5.9374e-05	0.5	0.010056	0	3.1341	0	-0.0024226	3.3146	1.8206	1.0245e-07	0.00011875	0.5	0.010122	0	3.1124	0	48.868
15	936	936	0	0	-0.0016025	3.3152	1.8208	8.3698e-08	6.0439e-05	0.5	0.010201	0	3.1192	0	-0.0036629	3.3171	1.8213	8.3698e-08	6.0439e-05	0.5	0.010144	0	3.1305	0	-0.0026327	3.3161	1.821	1.0053e-07	0.00012088	0.5	0.010168	0	3.1244	0	48.868
16	936	936	0	0	-0.00078357	3.3173	1.8213	8.4203e-08	6.0047e-05	0.5	0.010128	0	3.1346	0	-0.0026583	3.3191	1.8218	8.4204e-08	6.0047e-05	0.5	0.010078	0	3.1287	0	-0.0017209	3.3182	1.8216	1.0096e-07	0.00012009	0.5	0.010163	0	3.1227	0	48.868
17	936	936	0	0	-0.0026648	3.314	1.8204	8.3792e-08	6.0691e-05	0.5	0.010121	0	3.125	0	-0.0020415	3.3186	1.8217	8.3792e-08	6.0691e-05	0.5	0.010161	0	3.1335	0	-0.0023531	3.3163	1.8211	9.8861e-08	0.00012138	0.5	0.010159	0	3.1173	0	48.868
18	936	936	0	0	-0.0034392	3.3167	1.8212	8.5507e-08	5.6989e-05	0.5	0.010182	0	3.114	0	-0.003645	3.3171	1.8213	8.5506e-08	5.6989e-05	0.5	0.010147	0	3.1173	0	-0.0035421	3.3169	1.8212	1.0057e-07	0.00011398	0.5	0.010151	0	3.1172	0	48.868
19	936	936	0	0	-0.0044175	3.3179	1.8215	8.4932e-08	5.8206e-05	0.5	0.010117	0	3.1316	0	-0.0033074	3.314	1.8204	8.4931e-08	5.8206e-05	0.5	0.010176	0	3.1275	0	-0.0038624	3.316	1.821	1.0211e-07	0.00011641	0.5	0.010136	0	3.124	0	48.868
20	936	936	0	0	-0.0039348	3.318	1.8215	8.3132e-08	6.2957e-05	0.5	0.010147	0	3.1166	0	-0.0042837	3.315	1.8207	8.3131e-08	6.2957e-05	0.5	0.010086	0	3.1313	0	-0.0041093	3.3165	1.8211	1.0099e-07	0.00012591	0.5	0.010096	0	3.1192	0	48.868
21	936	936	0	0	-0.0039567	3.3147	1.8206	8.3912e-08	5.9594e-05	0.5	0.010153	0	3.1302	0	-0.0044914	3.316	1.821	8.3912e-08	5.9594e-05	0.5	0.010184	0	3.1125	0	-0.0042241	3.3154	1.8208	1.0059e-07	0.00011919	0.5	0.010149	0	3.1256	0	48.868
22	936	936	0	0	-0.0042284	3.3146	1.8206	8.4121e-08	6.0362e-05	0.5	0.010163	0	3.1223	0	-0.0049829	3.3173	1.8213	8.4119e-08	6.0362e-05	0.5	0.010106	0	3.1226	0	-0.0046057	3.3159	1.821	1.0176e-07	0.00012072	0.5	0.010119	0	3.1187	0	48.868
23	936	936	0	0	-0.0046966	3.3163	1.8211	8.3882e-08	6.0575e-05	0.5	0.010079	0	3.1225	0	-0.0048066	3.3177	1.8215	8.3883e-08	6.0575e-05	0.5	0.010186	0	3.1158	0	-0.0047516	3.317	1.8213	1.0065e-07	0.00012115	0.5	0.01018	0	3.1201	0	48.868
24	936	936	0	0	-0.0048621	3.3151	1.8207	8.2898e-08	6.2371e-05	0.5	0.010168	0	3.1178	0	-0.0047736	3.3148	1.8207	8.2898e-08	6.2371e-05	0.5	0.010144	0	3.1183	0	-0.0048179	3.3149	1.8207	1.013e-07	0.00012474	0.5	0.010157	0	3.1234	0	48.868
25	936	936	0	0	-0.0043612	3.3151	1.8207	8.3581e-08	6.0472e-05	0.5	0.010119	0	3.1119	0	-0.0038954	3.3174	1.8214	8.3582e-08	6.0472e-05	0.5	0.010149	0	3.127	0	-0.0041283	3.3162	1.821	1.0085e-07	0.00012094	0.5	0.010141	0	3.1287	0	48.868
