# Supplementary material for: Future Preventive Gene Therapy of Polygenic Diseases from a Population Genetics Perspective
Source: Int J Mol Sci. 2019 Oct 10;20(20):5013. doi: 10.3390/ijms20205013 (PMC6834143; doi:10.3390/ijms20205013)
Supplement: Supplementary file 1 [file ijms-20-05013-s001.zip › SuppFiles/Results/AdmixtureDifferentRisk/Admixture4XDifferenceWithRandomEditCorrection/SimulationSummed.csv]

Generation	Variants	Editable	AveEditedSNPs	AveEditedEffect	Pop0Effect	Pop0Variance	Pop0SD	Pop0FST	Pop0AFD	Pop0RegFract	Pop0Prev	Pop0PrevSD	Pop0AffectedEffect	Multirun0SD	Pop1Effect	Pop1Variance	Pop1SD	Pop1FST	Pop1AFD	Pop1RegFract	Pop1Prev	Pop1PrevSD	Pop1AffectedEffect	Multirun1SD	CombinedEffect	CombinedVariance	CombinedSD	CombinedFST	CombinedAFD	CombinedRegFract	CombinedPrev	CombinedPrevSD	CombinedAffectedEffect	MultirunCombSD	Baseline Effect
0	936	936	0	0	9.0192e-06	3.2756	1.8099	0.0038837	0.0039416	1	0.010005	4.236e-05	3.0973	0.00028087	1.3858	3.3806	1.8386	0.0014963	0.0039416	0	0.035592	3.1773e-05	4.258	0.00070614	0.69293	3.8082	1.9515	0.0077682	0.0078833	0.5	0.022807	4.6778e-05	4.0015	0.0003952	48.868
1	936	936	14.62	1.386	-0.00021857	3.3185	1.8217	8.4294e-08	5.9757e-05	0.5	0.010179	3.6604e-05	3.1311	0.00071134	-9.8454e-05	3.318	1.8215	8.4294e-08	5.9757e-05	0.5	0.010163	3.1016e-05	3.1277	0.00086289	-0.00015851	3.3182	1.8216	1.0057e-07	0.00011951	0.5	0.010163	2.3874e-05	3.1271	0.00061865	48.868
2	936	936	0	0	-0.00017755	3.34	1.8276	8.3965e-08	6.0883e-05	0.5	0.010261	4.9271e-05	3.1466	0.00064445	-0.00029389	3.3406	1.8277	8.3965e-08	6.0883e-05	0.5	0.010274	2.9016e-05	3.1458	0.00064998	-0.00023572	3.3403	1.8276	1.0147e-07	0.00012177	0.5	0.01026	2.6481e-05	3.1455	0.0004641	48.868
3	936	936	0	0	-0.00032585	3.3324	1.8255	8.372e-08	6.0865e-05	0.5	0.010243	3.7505e-05	3.1374	0.00057651	-0.00052133	3.3322	1.8254	8.372e-08	6.0865e-05	0.5	0.010238	3.711e-05	3.1401	0.00068006	-0.00042359	3.3323	1.8255	1.0101e-07	0.00012173	0.5	0.010241	2.2808e-05	3.1387	0.00057354	48.868
4	936	936	0	0	-0.00088986	3.3275	1.8241	8.4318e-08	5.9611e-05	0.5	0.010221	3.5885e-05	3.139	0.0007159	-0.00048647	3.3276	1.8242	8.4318e-08	5.9611e-05	0.5	0.010218	3.7497e-05	3.1311	0.0006444	-0.00068817	3.3275	1.8242	1.012e-07	0.00011922	0.5	0.010214	1.3409e-05	3.1343	0.00061118	48.868
5	936	936	0	0	-0.00080294	3.3239	1.8231	8.4497e-08	5.8899e-05	0.5	0.010191	3.5698e-05	3.1318	0.00075241	-0.00075718	3.3254	1.8236	8.4497e-08	5.8899e-05	0.5	0.01021	3.0066e-05	3.1346	0.00081294	-0.00078006	3.3246	1.8234	1.0174e-07	0.0001178	0.5	0.010198	2.6412e-05	3.1313	0.00065114	48.868
6	936	936	0	0	-0.00053209	3.3219	1.8226	8.4239e-08	6.0039e-05	0.5	0.010181	3.051e-05	3.1295	0.00068003	-0.00057143	3.3221	1.8227	8.424e-08	6.0039e-05	0.5	0.010214	1.8792e-05	3.1322	0.00085056	-0.00055176	3.322	1.8226	1.0057e-07	0.00012008	0.5	0.010194	2.3777e-05	3.1309	0.00067834	48.868
7	936	936	0	0	-0.00022694	3.322	1.8226	8.3876e-08	6.0387e-05	0.5	0.010222	3.8014e-05	3.1356	0.00096104	-0.0004959	3.3204	1.8222	8.3876e-08	6.0387e-05	0.5	0.010203	4.2646e-05	3.1295	0.00098211	-0.00036142	3.3212	1.8224	1.0164e-07	0.00012077	0.5	0.010203	1.7334e-05	3.1291	0.00091591	48.868
8	936	936	0	0	-0.00051782	3.3187	1.8217	8.399e-08	6.0395e-05	0.5	0.010196	3.8378e-05	3.129	0.001167	-0.00033735	3.3197	1.822	8.399e-08	6.0395e-05	0.5	0.010194	3.33e-05	3.1278	0.0010023	-0.00042758	3.3192	1.8219	1.008e-07	0.00012079	0.5	0.010174	2.2183e-05	3.129	0.00098294	48.868
9	936	936	0	0	-0.00062922	3.3189	1.8218	8.4266e-08	5.9547e-05	0.5	0.010187	3.5262e-05	3.1272	0.0010022	-0.00052864	3.3191	1.8218	8.4266e-08	5.9547e-05	0.5	0.010189	2.656e-05	3.1268	0.0011817	-0.00057893	3.319	1.8218	1.0066e-07	0.00011909	0.5	0.010174	2.7299e-05	3.1294	0.001053	48.868
10	936	936	0	0	-0.00034184	3.3178	1.8215	8.4386e-08	5.9437e-05	0.5	0.010178	9.7691e-06	3.1285	0.00078782	-0.00030476	3.3187	1.8217	8.4386e-08	5.9437e-05	0.5	0.010184	3.9568e-05	3.13	0.0010798	-0.0003233	3.3183	1.8216	1.0115e-07	0.00011887	0.5	0.010183	2.1302e-05	3.1274	0.00084119	48.868
11	936	936	0	0	-0.00028676	3.3184	1.8217	8.4337e-08	5.953e-05	0.5	0.010187	1.836e-05	3.1318	0.0013826	-0.00032092	3.3177	1.8215	8.4336e-08	5.953e-05	0.5	0.010194	4.0265e-05	3.1295	0.0010484	-0.00030384	3.3181	1.8216	1.0244e-07	0.00011906	0.5	0.010181	3.0527e-05	3.1314	0.0011517	48.868
12	936	936	0	0	-0.00027359	3.3173	1.8213	8.436e-08	5.9742e-05	0.5	0.010176	5.3763e-05	3.1274	0.0013898	-7.9448e-05	3.3168	1.8212	8.4361e-08	5.9742e-05	0.5	0.010181	2.9434e-05	3.1292	0.0013455	-0.00017652	3.317	1.8213	1.0169e-07	0.00011948	0.5	0.010162	3.1938e-05	3.1292	0.0013527	48.868
13	936	936	0	0	-0.00016085	3.3174	1.8214	8.4461e-08	5.9745e-05	0.5	0.010195	3.8393e-05	3.1256	0.0015128	-0.00029145	3.3171	1.8213	8.446e-08	5.9745e-05	0.5	0.010178	4.5426e-05	3.1271	0.0014417	-0.00022615	3.3172	1.8213	1.0056e-07	0.00011949	0.5	0.010176	3.6562e-05	3.1281	0.0014119	48.868
14	936	936	0	0	-0.00023116	3.317	1.8213	8.434e-08	5.9326e-05	0.5	0.010185	4.1201e-05	3.1259	0.0013108	-0.00022443	3.3174	1.8214	8.434e-08	5.9326e-05	0.5	0.010171	4.5606e-05	3.1289	0.0017739	-0.00022779	3.3172	1.8213	1.0189e-07	0.00011865	0.5	0.010183	2.8991e-05	3.1261	0.0014902	48.868
15	936	936	0	0	-4.6867e-05	3.3169	1.8212	8.3927e-08	6.0258e-05	0.5	0.010186	2.5364e-05	3.1255	0.0016384	-0.00048717	3.3166	1.8212	8.3927e-08	6.0258e-05	0.5	0.010159	2.8944e-05	3.1291	0.0017255	-0.00026702	3.3168	1.8212	1.0076e-07	0.00012052	0.5	0.010182	2.2888e-05	3.1255	0.0015638	48.868
16	936	936	0	0	-2.7573e-05	3.3167	1.8212	8.4246e-08	5.9787e-05	0.5	0.010166	3.7531e-05	3.1324	0.001421	-8.6201e-05	3.3178	1.8215	8.4246e-08	5.9787e-05	0.5	0.010184	4.2291e-05	3.1256	0.0017116	-5.6887e-05	3.3172	1.8213	1.0044e-07	0.00011957	0.5	0.010182	2.7164e-05	3.1252	0.0015054	48.868
17	936	936	0	0	-0.00015428	3.3169	1.8212	8.4013e-08	6.029e-05	0.5	0.010171	4.9695e-05	3.1292	0.00161	-0.00016882	3.3166	1.8212	8.4013e-08	6.029e-05	0.5	0.010174	2.645e-05	3.1301	0.0016201	-0.00016155	3.3168	1.8212	1.0042e-07	0.00012058	0.5	0.010187	3.4966e-05	3.1286	0.0015556	48.868
18	936	936	0	0	-9.4571e-05	3.3156	1.8209	8.4171e-08	6.0027e-05	0.5	0.010173	2.5053e-05	3.1242	0.0016038	-0.00012266	3.3163	1.8211	8.4171e-08	6.0027e-05	0.5	0.010179	4.3108e-05	3.1272	0.0018109	-0.00010862	3.3159	1.821	1.0076e-07	0.00012005	0.5	0.010168	3.2046e-05	3.127	0.0016807	48.868
19	936	936	0	0	3.6988e-05	3.3168	1.8212	8.4376e-08	5.9631e-05	0.5	0.010175	3.7536e-05	3.1296	0.0020357	0.00023217	3.315	1.8207	8.4375e-08	5.9631e-05	0.5	0.010182	3.5722e-05	3.124	0.0017064	0.00013458	3.3159	1.821	1.0179e-07	0.00011926	0.5	0.010181	3.1286e-05	3.1257	0.0018383	48.868
20	936	936	0	0	0.00031368	3.3157	1.8209	8.4055e-08	6.0424e-05	0.5	0.01018	2.7812e-05	3.1275	0.0018493	6.6106e-05	3.3163	1.8211	8.4055e-08	6.0424e-05	0.5	0.010161	3.573e-05	3.1292	0.0019216	0.00018989	3.316	1.821	1.0251e-07	0.00012085	0.5	0.010169	3.0896e-05	3.1249	0.0018346	48.868
21	936	936	0	0	0.00035583	3.3151	1.8208	8.4151e-08	5.977e-05	0.5	0.010163	2.8086e-05	3.1268	0.0017599	4.4993e-05	3.3154	1.8208	8.4151e-08	5.977e-05	0.5	0.010193	3.4948e-05	3.1245	0.0019873	0.00020041	3.3153	1.8208	1.0149e-07	0.00011954	0.5	0.010168	2.8919e-05	3.1256	0.0018368	48.868
22	936	936	0	0	0.0003665	3.3155	1.8209	8.4483e-08	5.9244e-05	0.5	0.010171	3.3434e-05	3.1235	0.0018602	0.00025595	3.3165	1.8211	8.4483e-08	5.9244e-05	0.5	0.010161	4.8814e-05	3.1317	0.0020488	0.00031123	3.316	1.821	1.0097e-07	0.00011849	0.5	0.01017	3.4335e-05	3.1249	0.0019294	48.868
23	936	936	0	0	0.00043729	3.3156	1.8209	8.3677e-08	6.104e-05	0.5	0.010161	4.1326e-05	3.1272	0.0020854	0.00019441	3.3162	1.8211	8.3678e-08	6.104e-05	0.5	0.010202	4.8388e-05	3.1272	0.0018836	0.00031585	3.3159	1.821	1.0042e-07	0.00012208	0.5	0.010172	2.9687e-05	3.1279	0.0019396	48.868
24	936	936	0	0	6.3706e-05	3.3155	1.8208	8.4363e-08	5.9856e-05	0.5	0.010174	4.5679e-05	3.1252	0.0018179	0.00087105	3.3159	1.821	8.4362e-08	5.9856e-05	0.5	0.010194	2.5135e-05	3.1281	0.0022701	0.00046738	3.3157	1.8209	1.0098e-07	0.00011971	0.5	0.010178	2.438e-05	3.1271	0.0019774	48.868
25	936	936	0	0	0.00091143	3.3156	1.8209	8.4011e-08	6.0115e-05	0.5	0.010176	3.6572e-05	3.1259	0.0020833	0.00021472	3.316	1.821	8.4011e-08	6.0115e-05	0.5	0.010185	3.3823e-05	3.1253	0.0015992	0.00056308	3.3158	1.8209	1.0116e-07	0.00012023	0.5	0.010169	2.3236e-05	3.1257	0.0017944	48.868
