# Supplementary material for: Future Preventive Gene Therapy of Polygenic Diseases from a Population Genetics Perspective
Source: Int J Mol Sci. 2019 Oct 10;20(20):5013. doi: 10.3390/ijms20205013 (PMC6834143; doi:10.3390/ijms20205013)
Supplement: Supplementary file 1 [file ijms-20-05013-s001.zip › SuppFiles/Results/AdmixtureScenarios/Recomb1000Multirun/100/SimulationAllRuns.csv]

Generation	Variants	Editable	AveEditedSNPs	AveEditedEffect	Pop0Effect	Pop0Variance	Pop0SD	Pop0FST	Pop0AFD	Pop0RegFract	Pop0Prev	Pop0PrevSD	Pop0AffectedEffect	Multirun0SD	Pop1Effect	Pop1Variance	Pop1SD	Pop1FST	Pop1AFD	Pop1RegFract	Pop1Prev	Pop1PrevSD	Pop1AffectedEffect	Multirun1SD	CombinedEffect	CombinedVariance	CombinedSD	CombinedFST	CombinedAFD	CombinedRegFract	CombinedPrev	CombinedPrevSD	CombinedAffectedEffect	MultirunCombSD	Baseline Effect
0	1800	0	0	0	-0.00039301	3.2749	1.8097	0.10354	0.14319	1	0.0099158	0	3.0795	0	3.939e-05	3.2732	1.8092	0.10354	0.14319	0	0.0099464	0	3.0888	0	-0.00017681	3.2741	1.8094	0.28637	0.28639	0.5	0.0099891	0	3.0916	0	48.869
1	1800	0	0	0	0.00065183	3.277	1.8102	1.4419e-07	5.5592e-05	0.5	0.010041	0	3.0992	0	-0.0011739	3.2725	1.809	1.4419e-07	5.5592e-05	0.5	0.009976	0	3.0906	0	-0.00026102	3.2747	1.8096	1.6676e-07	0.00011118	0.5	0.0099857	0	3.0928	0	48.869
2	1800	0	0	0	-7.1262e-05	3.9841	1.996	1.4048e-07	6.1213e-05	0.5	0.013359	0	3.6251	0	-6.1744e-05	3.985	1.9962	1.4048e-07	6.1213e-05	0.5	0.013433	0	3.6271	0	-6.6503e-05	3.9845	1.9961	1.667e-07	0.00012243	0.5	0.013385	0	3.6214	0	48.869
3	1800	0	0	0	0.00028936	4.0839	2.0209	1.3982e-07	6.3104e-05	0.5	0.013966	0	3.6831	0	0.001553	4.0807	2.0201	1.3982e-07	6.3104e-05	0.5	0.013867	0	3.6977	0	0.00092116	4.0823	2.0205	1.7106e-07	0.00012621	0.5	0.013831	0	3.6962	0	48.869
4	1800	0	0	0	0.0013044	4.1423	2.0353	1.388e-07	6.3553e-05	0.5	0.014267	0	3.734	0	-0.0002358	4.1421	2.0352	1.388e-07	6.3553e-05	0.5	0.014189	0	3.7361	0	0.00053429	4.1422	2.0352	1.6714e-07	0.00012711	0.5	0.014216	0	3.7309	0	48.869
5	1800	0	0	0	-0.00026867	4.1773	2.0438	1.4043e-07	6.2112e-05	0.5	0.014322	0	3.7477	0	-0.00016155	4.1797	2.0444	1.4044e-07	6.2112e-05	0.5	0.014251	0	3.7526	0	-0.00021511	4.1785	2.0441	1.651e-07	0.00012422	0.5	0.01435	0	3.7513	0	48.869
6	1800	0	0	0	0.00032195	4.1956	2.0483	1.3997e-07	6.2711e-05	0.5	0.014461	0	3.7637	0	0.00064356	4.1939	2.0479	1.3997e-07	6.2711e-05	0.5	0.01444	0	3.755	0	0.00048276	4.1948	2.0481	1.6608e-07	0.00012542	0.5	0.014434	0	3.764	0	48.869
7	1800	0	0	0	0.00084697	4.2059	2.0508	1.3944e-07	6.3331e-05	0.5	0.014476	0	3.7732	0	0.0001771	4.2048	2.0506	1.3944e-07	6.3331e-05	0.5	0.014341	0	3.7689	0	0.00051204	4.2054	2.0507	1.6899e-07	0.00012666	0.5	0.014521	0	3.7677	0	48.869
8	1800	0	0	0	0.00042876	4.2125	2.0524	1.4115e-07	6.0869e-05	0.5	0.014467	0	3.7822	0	0.00024477	4.2083	2.0514	1.4115e-07	6.0869e-05	0.5	0.014482	0	3.7655	0	0.00033677	4.2104	2.0519	1.669e-07	0.00012174	0.5	0.014448	0	3.77	0	48.869
9	1800	0	0	0	-0.00045176	4.2168	2.0535	1.4143e-07	6.074e-05	0.5	0.01446	0	3.7679	0	0.00077508	4.2141	2.0528	1.4143e-07	6.074e-05	0.5	0.0145	0	3.7666	0	0.00016166	4.2154	2.0531	1.6626e-07	0.00012148	0.5	0.014542	0	3.7794	0	48.869
10	1800	0	0	0	-0.00020593	4.2149	2.053	1.4e-07	6.1822e-05	0.5	0.014548	0	3.7763	0	0.00023488	4.2176	2.0537	1.4e-07	6.1822e-05	0.5	0.014572	0	3.774	0	1.4476e-05	4.2162	2.0533	1.7001e-07	0.00012364	0.5	0.014486	0	3.7724	0	48.869
0	1800	0	0	0	-0.00038444	3.275	1.8097	0.10354	0.14319	1	0.010054	0	3.0866	0	-0.00043108	3.2759	1.8099	0.10354	0.14319	0	0.0099973	0	3.0956	0	-0.00040776	3.2754	1.8098	0.28637	0.28639	0.5	0.0099601	0	3.094	0	48.869
1	1800	0	0	0	-0.0010709	3.2763	1.8101	1.4377e-07	5.5718e-05	0.5	0.0099067	0	3.0989	0	-0.00042179	3.2762	1.81	1.4377e-07	5.5718e-05	0.5	0.0099569	0	3.1129	0	-0.00074637	3.2763	1.81	1.6701e-07	0.00011144	0.5	0.0099968	0	3.0941	0	48.869
2	1800	0	0	0	-0.00092366	3.9989	1.9997	1.3929e-07	6.4165e-05	0.5	0.013444	0	3.63	0	-0.00053715	3.9975	1.9994	1.3929e-07	6.4165e-05	0.5	0.013389	0	3.6354	0	-0.00073041	3.9982	1.9996	1.6553e-07	0.00012833	0.5	0.013413	0	3.6303	0	48.869
3	1800	0	0	0	5.947e-05	4.0952	2.0237	1.3924e-07	6.4358e-05	0.5	0.013968	0	3.7078	0	-0.00066671	4.0899	2.0224	1.3923e-07	6.4358e-05	0.5	0.013895	0	3.6806	0	-0.00030362	4.0926	2.023	1.7458e-07	0.00012872	0.5	0.013866	0	3.7064	0	48.869
4	1800	0	0	0	-0.00057436	4.1456	2.0361	1.4147e-07	6.0366e-05	0.5	0.014347	0	3.7261	0	7.7206e-05	4.1431	2.0355	1.4147e-07	6.0366e-05	0.5	0.01411	0	3.7279	0	-0.00024858	4.1443	2.0358	1.6928e-07	0.00012073	0.5	0.014127	0	3.7318	0	48.869
5	1800	0	0	0	-7.9814e-05	4.175	2.0433	1.3912e-07	6.3543e-05	0.5	0.014297	0	3.7506	0	-0.0020679	4.1753	2.0434	1.3911e-07	6.3543e-05	0.5	0.014269	0	3.7471	0	-0.0010739	4.1752	2.0433	1.6867e-07	0.00012709	0.5	0.014376	0	3.7457	0	48.869
6	1800	0	0	0	-0.00215	4.1932	2.0477	1.4066e-07	6.1589e-05	0.5	0.014404	0	3.7646	0	-0.001337	4.1953	2.0482	1.4065e-07	6.1589e-05	0.5	0.014434	0	3.7559	0	-0.0017435	4.1943	2.048	1.6646e-07	0.00012318	0.5	0.014395	0	3.7679	0	48.869
7	1800	0	0	0	-0.00058364	4.2047	2.0505	1.4013e-07	6.2174e-05	0.5	0.014441	0	3.7701	0	-0.00055862	4.2086	2.0515	1.4013e-07	6.2174e-05	0.5	0.014536	0	3.7789	0	-0.00057113	4.2066	2.051	1.6335e-07	0.00012435	0.5	0.014494	0	3.7732	0	48.869
8	1800	0	0	0	-0.00028726	4.2128	2.0525	1.416e-07	6.097e-05	0.5	0.014549	0	3.7748	0	0.00065138	4.2107	2.052	1.416e-07	6.097e-05	0.5	0.014556	0	3.7761	0	0.00018206	4.2117	2.0522	1.6833e-07	0.00012194	0.5	0.014524	0	3.777	0	48.869
9	1800	0	0	0	0.00073549	4.2138	2.0528	1.4201e-07	6.0507e-05	0.5	0.01452	0	3.7792	0	-0.00028709	4.2171	2.0536	1.4202e-07	6.0507e-05	0.5	0.014605	0	3.7682	0	0.0002242	4.2155	2.0532	1.6879e-07	0.00012101	0.5	0.014556	0	3.7845	0	48.869
10	1800	0	0	0	-0.00027817	4.2163	2.0534	1.4153e-07	6.0232e-05	0.5	0.014523	0	3.7775	0	0.00039849	4.2201	2.0543	1.4153e-07	6.0232e-05	0.5	0.014519	0	3.7763	0	6.0158e-05	4.2182	2.0538	1.6837e-07	0.00012046	0.5	0.014542	0	3.7821	0	48.869
0	1800	0	0	0	-0.00032507	3.2756	1.8099	0.10354	0.1432	1	0.010112	0	3.0981	0	0.0016217	3.2744	1.8095	0.10354	0.1432	0	0.010057	0	3.1032	0	0.00064834	3.275	1.8097	0.28638	0.28639	0.5	0.010039	0	3.099	0	48.869
1	1800	0	0	0	0.00055774	3.2765	1.8101	1.4456e-07	5.4962e-05	0.5	0.0099787	0	3.1011	0	0.00017747	3.2709	1.8086	1.4456e-07	5.4962e-05	0.5	0.0099447	0	3.0868	0	0.00036761	3.2737	1.8093	1.6784e-07	0.00010992	0.5	0.010007	0	3.0919	0	48.869
2	1800	0	0	0	-0.00095018	3.9995	1.9999	1.3898e-07	6.4136e-05	0.5	0.013428	0	3.6327	0	-4.7967e-05	3.9991	1.9998	1.3898e-07	6.4136e-05	0.5	0.013469	0	3.6241	0	-0.00049907	3.9993	1.9998	1.6866e-07	0.00012827	0.5	0.01343	0	3.6489	0	48.869
3	1800	0	0	0	0.00036204	4.0934	2.0232	1.4071e-07	6.1839e-05	0.5	0.013888	0	3.6913	0	-0.0020391	4.0902	2.0224	1.407e-07	6.1839e-05	0.5	0.013894	0	3.6904	0	-0.00083852	4.0918	2.0228	1.6701e-07	0.00012368	0.5	0.013877	0	3.6982	0	48.869
4	1800	0	0	0	-0.0020356	4.1393	2.0345	1.3962e-07	6.3116e-05	0.5	0.014108	0	3.7337	0	-0.0023109	4.146	2.0362	1.3962e-07	6.3116e-05	0.5	0.014013	0	3.7269	0	-0.0021732	4.1426	2.0353	1.6889e-07	0.00012623	0.5	0.014101	0	3.7295	0	48.869
5	1800	0	0	0	-0.0024207	4.1748	2.0432	1.4178e-07	6.0375e-05	0.5	0.01429	0	3.747	0	-0.0021273	4.177	2.0438	1.4178e-07	6.0375e-05	0.5	0.014327	0	3.742	0	-0.002274	4.1759	2.0435	1.6875e-07	0.00012075	0.5	0.01434	0	3.754	0	48.869
6	1800	0	0	0	-0.00090531	4.2003	2.0495	1.4134e-07	6.0299e-05	0.5	0.014442	0	3.7586	0	-0.002821	4.1896	2.0468	1.4134e-07	6.0299e-05	0.5	0.014428	0	3.7566	0	-0.0018632	4.1949	2.0482	1.7009e-07	0.0001206	0.5	0.014425	0	3.7751	0	48.869
7	1800	0	0	0	-0.0027553	4.2084	2.0514	1.42e-07	5.9941e-05	0.5	0.014504	0	3.7711	0	-0.0013345	4.2138	2.0527	1.42e-07	5.9941e-05	0.5	0.014569	0	3.7809	0	-0.0020449	4.2111	2.0521	1.6631e-07	0.00011988	0.5	0.014502	0	3.773	0	48.869
8	1800	0	0	0	-0.0037485	4.2182	2.0538	1.4148e-07	6.0351e-05	0.5	0.014487	0	3.7738	0	-0.0032367	4.2122	2.0524	1.4148e-07	6.0351e-05	0.5	0.014478	0	3.7774	0	-0.0034926	4.2152	2.0531	1.6771e-07	0.0001207	0.5	0.014552	0	3.7768	0	48.869
9	1800	0	0	0	-0.003136	4.2122	2.0524	1.4107e-07	6.1756e-05	0.5	0.014496	0	3.7736	0	-0.0024609	4.216	2.0533	1.4107e-07	6.1756e-05	0.5	0.014509	0	3.7815	0	-0.0027984	4.2141	2.0528	1.6774e-07	0.00012351	0.5	0.014528	0	3.7751	0	48.869
10	1800	0	0	0	-0.0036331	4.2178	2.0537	1.4126e-07	6.07e-05	0.5	0.014442	0	3.7783	0	-0.002975	4.2183	2.0538	1.4126e-07	6.07e-05	0.5	0.014579	0	3.7726	0	-0.0033041	4.218	2.0538	1.6715e-07	0.0001214	0.5	0.01447	0	3.7692	0	48.869
0	1800	0	0	0	0.00030286	3.2789	1.8108	0.10354	0.14319	1	0.0099776	0	3.1029	0	-0.0014246	3.2748	1.8096	0.10354	0.14319	0	0.0099402	0	3.0951	0	-0.00056086	3.2769	1.8102	0.28637	0.28639	0.5	0.0099391	0	3.1027	0	48.869
1	1800	0	0	0	-0.0013565	3.2778	1.8105	1.4451e-07	5.492e-05	0.5	0.0099216	0	3.1005	0	0.00046744	3.2755	1.8098	1.4451e-07	5.492e-05	0.5	0.0099922	0	3.0889	0	-0.00044454	3.2766	1.8101	1.6946e-07	0.00010984	0.5	0.0099518	0	3.0852	0	48.869
2	1800	0	0	0	0.00043772	3.994	1.9985	1.4113e-07	6.0919e-05	0.5	0.013392	0	3.6394	0	0.00040867	3.9956	1.9989	1.4113e-07	6.0919e-05	0.5	0.013373	0	3.6425	0	0.00042319	3.9948	1.9987	1.6479e-07	0.00012184	0.5	0.013463	0	3.6292	0	48.869
3	1800	0	0	0	0.00051437	4.0886	2.022	1.4066e-07	6.1373e-05	0.5	0.013919	0	3.6939	0	0.00056763	4.085	2.0211	1.4066e-07	6.1373e-05	0.5	0.013982	0	3.6996	0	0.000541	4.0868	2.0216	1.6664e-07	0.00012275	0.5	0.013863	0	3.6959	0	48.869
4	1800	0	0	0	0.00028329	4.1442	2.0357	1.3944e-07	6.3817e-05	0.5	0.014057	0	3.7333	0	0.00091614	4.1431	2.0355	1.3944e-07	6.3817e-05	0.5	0.014187	0	3.727	0	0.00059971	4.1437	2.0356	1.6984e-07	0.00012763	0.5	0.014212	0	3.7302	0	48.869
5	1800	0	0	0	0.00097986	4.1775	2.0439	1.3894e-07	6.4056e-05	0.5	0.014359	0	3.7674	0	-0.0017579	4.1778	2.044	1.3894e-07	6.4056e-05	0.5	0.014337	0	3.7406	0	-0.00038901	4.1777	2.0439	1.6635e-07	0.00012811	0.5	0.014398	0	3.7502	0	48.869
6	1800	0	0	0	-0.00060106	4.2004	2.0495	1.4093e-07	6.13e-05	0.5	0.014432	0	3.7626	0	0.00042267	4.1933	2.0478	1.4092e-07	6.13e-05	0.5	0.014521	0	3.7671	0	-8.9198e-05	4.1969	2.0486	1.7011e-07	0.0001226	0.5	0.014452	0	3.7676	0	48.869
7	1800	0	0	0	0.0012776	4.2045	2.0505	1.3984e-07	6.268e-05	0.5	0.014526	0	3.7708	0	-0.00013087	4.2047	2.0505	1.3984e-07	6.268e-05	0.5	0.014481	0	3.7709	0	0.00057339	4.2046	2.0505	1.6795e-07	0.00012536	0.5	0.014511	0	3.7717	0	48.869
8	1800	0	0	0	0.00035357	4.2099	2.0518	1.3981e-07	6.1807e-05	0.5	0.014451	0	3.7745	0	-0.00055354	4.2098	2.0518	1.3981e-07	6.1807e-05	0.5	0.014522	0	3.7709	0	-9.9986e-05	4.2099	2.0518	1.6913e-07	0.00012361	0.5	0.014516	0	3.7743	0	48.869
9	1800	0	0	0	-0.00081923	4.2121	2.0523	1.4044e-07	6.1945e-05	0.5	0.014592	0	3.7823	0	-3.4155e-05	4.213	2.0526	1.4043e-07	6.1945e-05	0.5	0.014609	0	3.7743	0	-0.00042669	4.2125	2.0524	1.6662e-07	0.00012389	0.5	0.014547	0	3.7697	0	48.869
10	1800	0	0	0	-0.00051253	4.2181	2.0538	1.406e-07	6.123e-05	0.5	0.014596	0	3.7856	0	-0.0015111	4.2169	2.0535	1.406e-07	6.123e-05	0.5	0.01452	0	3.7743	0	-0.0010118	4.2175	2.0537	1.6725e-07	0.00012246	0.5	0.014521	0	3.7791	0	48.869
0	1800	0	0	0	-4.7682e-05	3.2764	1.8101	0.10354	0.14319	1	0.01008	0	3.0897	0	-0.00060116	3.2741	1.8094	0.10354	0.14319	0	0.0099784	0	3.102	0	-0.00032442	3.2753	1.8098	0.28637	0.28639	0.5	0.0099637	0	3.1009	0	48.869
1	1800	0	0	0	-0.000359	3.2772	1.8103	1.4465e-07	5.58e-05	0.5	0.0099811	0	3.1186	0	-6.5844e-05	3.2792	1.8109	1.4465e-07	5.58e-05	0.5	0.0099896	0	3.0994	0	-0.00021242	3.2782	1.8106	1.6972e-07	0.0001116	0.5	0.010002	0	3.1046	0	48.869
2	1800	0	0	0	-0.0009687	3.9969	1.9992	1.4106e-07	6.0839e-05	0.5	0.013378	0	3.6182	0	0.00044694	3.9965	1.9991	1.4107e-07	6.0839e-05	0.5	0.013423	0	3.6296	0	-0.00026088	3.9967	1.9992	1.6586e-07	0.00012168	0.5	0.013408	0	3.6366	0	48.869
3	1800	0	0	0	0.00048323	4.0848	2.0211	1.397e-07	6.2892e-05	0.5	0.013948	0	3.6846	0	0.0010855	4.0908	2.0226	1.397e-07	6.2892e-05	0.5	0.013841	0	3.7037	0	0.00078438	4.0878	2.0218	1.7207e-07	0.00012578	0.5	0.013901	0	3.69	0	48.869
4	1800	0	0	0	0.00062859	4.1437	2.0356	1.4133e-07	6.0944e-05	0.5	0.014245	0	3.7248	0	0.0022494	4.1474	2.0365	1.4133e-07	6.0944e-05	0.5	0.014218	0	3.7378	0	0.001439	4.1455	2.0361	1.6696e-07	0.00012189	0.5	0.014251	0	3.7284	0	48.869
5	1800	0	0	0	0.0017414	4.175	2.0433	1.4023e-07	6.1446e-05	0.5	0.014349	0	3.7471	0	-8.2013e-05	4.1767	2.0437	1.4022e-07	6.1446e-05	0.5	0.014339	0	3.7499	0	0.00082968	4.1759	2.0435	1.6961e-07	0.00012289	0.5	0.01434	0	3.7494	0	48.869
6	1800	0	0	0	6.8083e-05	4.1962	2.0485	1.4007e-07	6.217e-05	0.5	0.014452	0	3.7569	0	0.0011552	4.1945	2.048	1.4007e-07	6.217e-05	0.5	0.014498	0	3.7755	0	0.00061165	4.1953	2.0483	1.6831e-07	0.00012434	0.5	0.014434	0	3.7671	0	48.869
7	1800	0	0	0	0.001628	4.2056	2.0507	1.4038e-07	6.2397e-05	0.5	0.014519	0	3.7864	0	-0.00033328	4.2047	2.0505	1.4038e-07	6.2397e-05	0.5	0.014444	0	3.7787	0	0.00064735	4.2052	2.0506	1.6804e-07	0.00012479	0.5	0.014445	0	3.7732	0	48.869
8	1800	0	0	0	0.0003202	4.2027	2.0501	1.404e-07	6.1762e-05	0.5	0.014501	0	3.7735	0	0.00022999	4.2149	2.053	1.4039e-07	6.1762e-05	0.5	0.014554	0	3.7798	0	0.0002751	4.2088	2.0515	1.7087e-07	0.00012352	0.5	0.01456	0	3.7615	0	48.869
9	1800	0	0	0	-0.00050876	4.2125	2.0524	1.4089e-07	6.1154e-05	0.5	0.014548	0	3.7722	0	0.0006667	4.214	2.0528	1.409e-07	6.1154e-05	0.5	0.014594	0	3.7888	0	7.8972e-05	4.2132	2.0526	1.719e-07	0.00012231	0.5	0.014564	0	3.7745	0	48.869
10	1800	0	0	0	-0.002113	4.2146	2.0529	1.3971e-07	6.278e-05	0.5	0.014428	0	3.7747	0	-0.00085248	4.2193	2.0541	1.3971e-07	6.278e-05	0.5	0.014652	0	3.7942	0	-0.0014828	4.2169	2.0535	1.6611e-07	0.00012556	0.5	0.014517	0	3.7858	0	48.869
0	1800	0	0	0	2.7944e-05	3.2758	1.8099	0.10354	0.1432	1	0.010069	0	3.1047	0	0.0014392	3.276	1.81	0.10354	0.1432	0	0.010101	0	3.083	0	0.00073356	3.2759	1.8099	0.28638	0.28639	0.5	0.010053	0	3.0988	0	48.869
1	1800	0	0	0	0.00067293	3.2777	1.8105	1.4451e-07	5.5218e-05	0.5	0.0099669	0	3.1037	0	-0.00052835	3.2753	1.8098	1.4451e-07	5.5218e-05	0.5	0.010019	0	3.0936	0	7.2292e-05	3.2765	1.8101	1.6715e-07	0.00011044	0.5	0.01001	0	3.1122	0	48.869
2	1800	0	0	0	-0.00044971	3.9967	1.9992	1.4044e-07	6.2933e-05	0.5	0.01337	0	3.6138	0	-0.00049292	3.9961	1.999	1.4044e-07	6.2933e-05	0.5	0.013445	0	3.6316	0	-0.00047131	3.9964	1.9991	1.7079e-07	0.00012587	0.5	0.013452	0	3.6188	0	48.869
3	1800	0	0	0	2.7205e-05	4.0908	2.0226	1.4035e-07	6.2408e-05	0.5	0.013842	0	3.6894	0	0.00042591	4.0949	2.0236	1.4035e-07	6.2408e-05	0.5	0.013867	0	3.7063	0	0.00022656	4.0928	2.0231	1.7023e-07	0.00012482	0.5	0.013869	0	3.6994	0	48.869
4	1800	0	0	0	0.00078027	4.1478	2.0366	1.4055e-07	6.1604e-05	0.5	0.014224	0	3.7229	0	0.0019395	4.1488	2.0369	1.4055e-07	6.1604e-05	0.5	0.014195	0	3.742	0	0.0013599	4.1483	2.0367	1.6768e-07	0.00012321	0.5	0.014207	0	3.732	0	48.869
5	1800	0	0	0	0.0010214	4.176	2.0435	1.407e-07	6.2289e-05	0.5	0.01424	0	3.7448	0	0.00248	4.1795	2.0444	1.4071e-07	6.2289e-05	0.5	0.014414	0	3.7572	0	0.0017507	4.1778	2.044	1.7012e-07	0.00012458	0.5	0.014363	0	3.7489	0	48.869
6	1800	0	0	0	0.0024774	4.1965	2.0485	1.3986e-07	6.3514e-05	0.5	0.014469	0	3.7617	0	0.002379	4.1955	2.0483	1.3986e-07	6.3514e-05	0.5	0.01448	0	3.7618	0	0.0024282	4.196	2.0484	1.6355e-07	0.00012703	0.5	0.014481	0	3.757	0	48.869
7	1800	0	0	0	0.0038072	4.2079	2.0513	1.4167e-07	6.0322e-05	0.5	0.014536	0	3.7868	0	0.003576	4.2073	2.0512	1.4167e-07	6.0322e-05	0.5	0.014464	0	3.774	0	0.0036916	4.2076	2.0512	1.6399e-07	0.00012064	0.5	0.014592	0	3.7723	0	48.869
8	1800	0	0	0	0.0046234	4.2183	2.0539	1.386e-07	6.4808e-05	0.5	0.0146	0	3.7868	0	0.0033259	4.2089	2.0516	1.386e-07	6.4808e-05	0.5	0.014597	0	3.7863	0	0.0039746	4.2136	2.0527	1.6759e-07	0.00012962	0.5	0.014645	0	3.7758	0	48.869
9	1800	0	0	0	0.0049944	4.2167	2.0535	1.3917e-07	6.3444e-05	0.5	0.014591	0	3.7878	0	0.0036721	4.2134	2.0527	1.3917e-07	6.3444e-05	0.5	0.014701	0	3.7824	0	0.0043333	4.215	2.0531	1.652e-07	0.00012689	0.5	0.014587	0	3.793	0	48.869
10	1800	0	0	0	0.0045115	4.2253	2.0556	1.4149e-07	5.9667e-05	0.5	0.014587	0	3.7954	0	0.0030805	4.2188	2.054	1.4148e-07	5.9667e-05	0.5	0.014667	0	3.7856	0	0.003796	4.222	2.0548	1.6584e-07	0.00011933	0.5	0.014652	0	3.7825	0	48.869
0	1800	0	0	0	-0.00074041	3.2743	1.8095	0.10354	0.14319	1	0.0099964	0	3.0864	0	-0.00025842	3.2753	1.8098	0.10354	0.14319	0	0.0099978	0	3.0905	0	-0.00049942	3.2748	1.8096	0.28637	0.28639	0.5	0.010005	0	3.0895	0	48.869
1	1800	0	0	0	-0.0011594	3.2778	1.8105	1.4511e-07	5.4165e-05	0.5	0.0099269	0	3.0988	0	0.00014112	3.2777	1.8104	1.4511e-07	5.4165e-05	0.5	0.010036	0	3.0835	0	-0.00050912	3.2778	1.8105	1.6788e-07	0.00010833	0.5	0.0099533	0	3.0952	0	48.869
2	1800	0	0	0	-0.0014563	3.9905	1.9976	1.3991e-07	6.213e-05	0.5	0.013295	0	3.6339	0	-0.00055496	3.9937	1.9984	1.3991e-07	6.213e-05	0.5	0.0134	0	3.6243	0	-0.0010057	3.9921	1.998	1.6738e-07	0.00012426	0.5	0.013414	0	3.6183	0	48.869
3	1800	0	0	0	-0.0016501	4.0914	2.0227	1.4149e-07	6.1022e-05	0.5	0.013949	0	3.6864	0	-0.00046922	4.0854	2.0212	1.415e-07	6.1022e-05	0.5	0.013834	0	3.6803	0	-0.0010597	4.0884	2.022	1.6709e-07	0.00012204	0.5	0.013815	0	3.6973	0	48.869
4	1800	0	0	0	-0.00049044	4.1476	2.0366	1.4038e-07	6.2281e-05	0.5	0.014079	0	3.7311	0	7.5106e-05	4.1377	2.0341	1.4038e-07	6.2281e-05	0.5	0.014052	0	3.7384	0	-0.00020767	4.1427	2.0354	1.679e-07	0.00012456	0.5	0.014173	0	3.7283	0	48.869
5	1800	0	0	0	5.9524e-06	4.1763	2.0436	1.394e-07	6.3278e-05	0.5	0.014383	0	3.7539	0	-0.00051777	4.174	2.043	1.394e-07	6.3278e-05	0.5	0.014307	0	3.7554	0	-0.00025591	4.1752	2.0433	1.6838e-07	0.00012656	0.5	0.014352	0	3.7546	0	48.869
6	1800	0	0	0	-0.0017648	4.201	2.0496	1.3965e-07	6.3008e-05	0.5	0.014526	0	3.7823	0	-0.0011735	4.189	2.0467	1.3964e-07	6.3008e-05	0.5	0.014381	0	3.75	0	-0.0014691	4.195	2.0482	1.7115e-07	0.00012602	0.5	0.014396	0	3.7533	0	48.869
7	1800	0	0	0	-0.00077497	4.2068	2.0511	1.4035e-07	6.2763e-05	0.5	0.014534	0	3.7772	0	-0.00091642	4.2074	2.0512	1.4035e-07	6.2763e-05	0.5	0.014389	0	3.7797	0	-0.0008457	4.2071	2.0511	1.6862e-07	0.00012553	0.5	0.014537	0	3.7731	0	48.869
8	1800	0	0	0	-0.002975	4.2101	2.0519	1.4109e-07	6.1509e-05	0.5	0.014534	0	3.7644	0	-0.00091224	4.2137	2.0527	1.4109e-07	6.1509e-05	0.5	0.01444	0	3.7849	0	-0.0019436	4.2119	2.0523	1.6876e-07	0.00012302	0.5	0.014529	0	3.7702	0	48.869
9	1800	0	0	0	-0.0024922	4.2129	2.0525	1.4103e-07	6.0777e-05	0.5	0.014468	0	3.7681	0	-0.0020543	4.217	2.0535	1.4103e-07	6.0777e-05	0.5	0.014543	0	3.7797	0	-0.0022733	4.215	2.053	1.6774e-07	0.00012155	0.5	0.014607	0	3.7686	0	48.869
10	1800	0	0	0	-0.0030903	4.2186	2.0539	1.3997e-07	6.1517e-05	0.5	0.014553	0	3.7711	0	-0.00183	4.22	2.0543	1.3998e-07	6.1517e-05	0.5	0.014602	0	3.7676	0	-0.0024601	4.2193	2.0541	1.6975e-07	0.00012303	0.5	0.014515	0	3.7768	0	48.869
0	1800	0	0	0	-0.00055352	3.2749	1.8097	0.10354	0.14319	1	0.010073	0	3.081	0	-7.2278e-05	3.275	1.8097	0.10354	0.14319	0	0.009954	0	3.0974	0	-0.0003129	3.2749	1.8097	0.28638	0.28639	0.5	0.010021	0	3.0998	0	48.869
1	1800	0	0	0	0.001006	3.2739	1.8094	1.4417e-07	5.6253e-05	0.5	0.010057	0	3.0852	0	-0.00074816	3.2769	1.8102	1.4417e-07	5.6253e-05	0.5	0.010012	0	3.0918	0	0.00012892	3.2754	1.8098	1.6719e-07	0.00011251	0.5	0.010028	0	3.0882	0	48.869
2	1800	0	0	0	0.00086648	3.9919	1.998	1.4097e-07	6.2465e-05	0.5	0.013491	0	3.6217	0	-0.0012319	3.9954	1.9989	1.4097e-07	6.2465e-05	0.5	0.013378	0	3.6367	0	-0.00018273	3.9937	1.9984	1.692e-07	0.00012493	0.5	0.013408	0	3.6291	0	48.869
3	1800	0	0	0	0.0002558	4.0867	2.0216	1.4037e-07	6.1363e-05	0.5	0.013939	0	3.6843	0	0.00052358	4.0928	2.0231	1.4036e-07	6.1363e-05	0.5	0.01394	0	3.6955	0	0.00038969	4.0897	2.0223	1.683e-07	0.00012273	0.5	0.013891	0	3.7021	0	48.869
4	1800	0	0	0	0.00054788	4.1407	2.0349	1.3892e-07	6.5025e-05	0.5	0.014202	0	3.7307	0	0.0023008	4.1449	2.0359	1.3892e-07	6.5025e-05	0.5	0.014203	0	3.7314	0	0.0014243	4.1428	2.0354	1.678e-07	0.00013005	0.5	0.014165	0	3.7337	0	48.869
5	1800	0	0	0	0.00035786	4.1791	2.0443	1.4155e-07	6.0584e-05	0.5	0.014348	0	3.7501	0	0.0020751	4.1753	2.0433	1.4155e-07	6.0584e-05	0.5	0.014289	0	3.7381	0	0.0012165	4.1772	2.0438	1.6571e-07	0.00012117	0.5	0.014357	0	3.7531	0	48.869
6	1800	0	0	0	0.0015049	4.2015	2.0498	1.4138e-07	6.1122e-05	0.5	0.014526	0	3.7663	0	0.00083774	4.194	2.0479	1.4137e-07	6.1122e-05	0.5	0.014512	0	3.7656	0	0.0011713	4.1977	2.0488	1.6651e-07	0.00012224	0.5	0.014518	0	3.7633	0	48.869
7	1800	0	0	0	0.0013352	4.2059	2.0508	1.4107e-07	6.1635e-05	0.5	0.014457	0	3.7721	0	0.00019227	4.2101	2.0519	1.4107e-07	6.1635e-05	0.5	0.014521	0	3.7759	0	0.00076373	4.208	2.0513	1.6769e-07	0.00012327	0.5	0.014503	0	3.7759	0	48.869
8	1800	0	0	0	0.00061672	4.2174	2.0536	1.3904e-07	6.3488e-05	0.5	0.014561	0	3.7586	0	0.001558	4.214	2.0528	1.3904e-07	6.3488e-05	0.5	0.014572	0	3.7899	0	0.0010873	4.2157	2.0532	1.7069e-07	0.00012698	0.5	0.014593	0	3.7797	0	48.869
9	1800	0	0	0	0.0021521	4.2173	2.0536	1.4092e-07	6.1136e-05	0.5	0.014555	0	3.7783	0	0.0010786	4.2164	2.0534	1.4092e-07	6.1136e-05	0.5	0.014578	0	3.775	0	0.0016153	4.2169	2.0535	1.695e-07	0.00012227	0.5	0.014479	0	3.7781	0	48.869
10	1800	0	0	0	0.0016092	4.2213	2.0546	1.4086e-07	6.2117e-05	0.5	0.014639	0	3.7736	0	0.0013043	4.2151	2.0531	1.4086e-07	6.2117e-05	0.5	0.014533	0	3.7795	0	0.0014567	4.2182	2.0538	1.6604e-07	0.00012423	0.5	0.014552	0	3.7802	0	48.869
0	1800	0	0	0	-0.00047332	3.2754	1.8098	0.10354	0.14319	1	0.0099227	0	3.1017	0	-0.00042724	3.2696	1.8082	0.10354	0.14319	0	0.0099191	0	3.09	0	-0.00045028	3.2725	1.809	0.28637	0.28639	0.5	0.0099099	0	3.0899	0	48.869
1	1800	0	0	0	0.00041867	3.2746	1.8096	1.4308e-07	5.7655e-05	0.5	0.01001	0	3.1055	0	0.00028043	3.2713	1.8087	1.4307e-07	5.7655e-05	0.5	0.010024	0	3.0849	0	0.00034955	3.2729	1.8091	1.6677e-07	0.00011531	0.5	0.0099193	0	3.0907	0	48.869
2	1800	0	0	0	0.0026781	3.9857	1.9964	1.4014e-07	6.3164e-05	0.5	0.013447	0	3.6222	0	-5.274e-06	3.9969	1.9992	1.4013e-07	6.3164e-05	0.5	0.01347	0	3.6347	0	0.0013364	3.9913	1.9978	1.6518e-07	0.00012633	0.5	0.013375	0	3.635	0	48.869
3	1800	0	0	0	0.0018655	4.0913	2.0227	1.411e-07	6.1198e-05	0.5	0.013943	0	3.688	0	0.0018131	4.0895	2.0222	1.411e-07	6.1198e-05	0.5	0.013953	0	3.6998	0	0.0018393	4.0904	2.0225	1.6882e-07	0.0001224	0.5	0.013924	0	3.6941	0	48.869
4	1800	0	0	0	0.0011146	4.1462	2.0362	1.3983e-07	6.2618e-05	0.5	0.014206	0	3.7312	0	0.001033	4.1485	2.0368	1.3983e-07	6.2618e-05	0.5	0.014238	0	3.7371	0	0.0010738	4.1473	2.0365	1.6661e-07	0.00012524	0.5	0.014262	0	3.7352	0	48.869
5	1800	0	0	0	0.00067394	4.1752	2.0433	1.4089e-07	6.2085e-05	0.5	0.01433	0	3.749	0	-0.0026747	4.1777	2.0439	1.4088e-07	6.2085e-05	0.5	0.014312	0	3.7453	0	-0.0010004	4.1764	2.0436	1.7065e-07	0.00012417	0.5	0.014303	0	3.7481	0	48.869
6	1800	0	0	0	0.00022559	4.1952	2.0482	1.3992e-07	6.3122e-05	0.5	0.014471	0	3.7671	0	-0.0015073	4.191	2.0472	1.3992e-07	6.3122e-05	0.5	0.014381	0	3.7669	0	-0.00064087	4.1931	2.0477	1.6481e-07	0.00012624	0.5	0.014397	0	3.7582	0	48.869
7	1800	0	0	0	-0.00063689	4.2008	2.0496	1.4035e-07	6.2439e-05	0.5	0.014457	0	3.7668	0	-0.0012245	4.2097	2.0518	1.4035e-07	6.2439e-05	0.5	0.014482	0	3.7714	0	-0.00093072	4.2053	2.0507	1.6376e-07	0.00012488	0.5	0.014497	0	3.7692	0	48.869
8	1800	0	0	0	-0.0022822	4.2126	2.0525	1.4157e-07	5.9739e-05	0.5	0.014507	0	3.7742	0	-0.00059334	4.213	2.0526	1.4157e-07	5.9739e-05	0.5	0.014483	0	3.7748	0	-0.0014378	4.2128	2.0525	1.7205e-07	0.00011948	0.5	0.014452	0	3.7646	0	48.869
9	1800	0	0	0	-0.0022063	4.217	2.0535	1.4141e-07	6.0173e-05	0.5	0.014423	0	3.7766	0	-0.00093238	4.2149	2.053	1.4142e-07	6.0173e-05	0.5	0.014552	0	3.775	0	-0.0015693	4.2159	2.0533	1.6977e-07	0.00012035	0.5	0.014517	0	3.7707	0	48.869
10	1800	0	0	0	-0.0016354	4.2184	2.0539	1.3981e-07	6.261e-05	0.5	0.014518	0	3.7802	0	-0.0024565	4.2195	2.0541	1.398e-07	6.261e-05	0.5	0.014592	0	3.7828	0	-0.002046	4.2189	2.054	1.6783e-07	0.00012522	0.5	0.014506	0	3.7784	0	48.869
0	1800	0	0	0	0.00078889	3.2754	1.8098	0.10354	0.1432	1	0.010014	0	3.0855	0	0.0018104	3.275	1.8097	0.10354	0.1432	0	0.010004	0	3.0872	0	0.0012996	3.2752	1.8098	0.28638	0.2864	0.5	0.010003	0	3.0953	0	48.869
1	1800	0	0	0	0.0030903	3.2748	1.8097	1.4372e-07	5.6924e-05	0.5	0.010048	0	3.0981	0	0.00084069	3.2783	1.8106	1.4372e-07	5.6924e-05	0.5	0.01004	0	3.0894	0	0.0019655	3.2766	1.8101	1.6539e-07	0.00011385	0.5	0.010004	0	3.1018	0	48.869
2	1800	0	0	0	0.0029511	3.9904	1.9976	1.4002e-07	6.2221e-05	0.5	0.013308	0	3.6546	0	0.0011187	3.9956	1.9989	1.4001e-07	6.2221e-05	0.5	0.013466	0	3.6428	0	0.0020349	3.993	1.9983	1.6931e-07	0.00012444	0.5	0.013399	0	3.6364	0	48.869
3	1800	0	0	0	0.0015373	4.0886	2.022	1.4003e-07	6.177e-05	0.5	0.013953	0	3.6925	0	0.0024776	4.0882	2.0219	1.4003e-07	6.177e-05	0.5	0.013876	0	3.6872	0	0.0020075	4.0884	2.022	1.6732e-07	0.00012354	0.5	0.013826	0	3.701	0	48.869
4	1800	0	0	0	0.0025828	4.144	2.0357	1.3964e-07	6.3454e-05	0.5	0.014112	0	3.7383	0	0.0022979	4.1439	2.0357	1.3964e-07	6.3454e-05	0.5	0.014253	0	3.7337	0	0.0024403	4.144	2.0357	1.7037e-07	0.00012691	0.5	0.014185	0	3.7373	0	48.869
5	1800	0	0	0	0.0028398	4.1738	2.043	1.3919e-07	6.4074e-05	0.5	0.014448	0	3.7501	0	0.0035715	4.1772	2.0438	1.3919e-07	6.4074e-05	0.5	0.01441	0	3.7544	0	0.0032056	4.1755	2.0434	1.6916e-07	0.00012815	0.5	0.014337	0	3.758	0	48.869
6	1800	0	0	0	0.0024819	4.1927	2.0476	1.4097e-07	6.2137e-05	0.5	0.01445	0	3.774	0	0.003602	4.1973	2.0487	1.4097e-07	6.2137e-05	0.5	0.014458	0	3.7791	0	0.003042	4.195	2.0482	1.6667e-07	0.00012427	0.5	0.014427	0	3.7671	0	48.869
7	1800	0	0	0	0.0030947	4.2059	2.0508	1.405e-07	6.1926e-05	0.5	0.014574	0	3.792	0	0.0039783	4.2083	2.0514	1.405e-07	6.1926e-05	0.5	0.014572	0	3.7711	0	0.0035365	4.2071	2.0511	1.6764e-07	0.00012385	0.5	0.014614	0	3.7729	0	48.869
8	1800	0	0	0	0.0023331	4.2147	2.053	1.3937e-07	6.3126e-05	0.5	0.014561	0	3.787	0	0.0037631	4.2097	2.0517	1.3937e-07	6.3126e-05	0.5	0.014559	0	3.7745	0	0.0030481	4.2122	2.0524	1.6936e-07	0.00012625	0.5	0.014668	0	3.772	0	48.869
9	1800	0	0	0	0.0028044	4.216	2.0533	1.3983e-07	6.2835e-05	0.5	0.014565	0	3.7745	0	0.0019064	4.214	2.0528	1.3983e-07	6.2835e-05	0.5	0.014472	0	3.7871	0	0.0023554	4.215	2.0531	1.653e-07	0.00012567	0.5	0.014612	0	3.783	0	48.869
10	1800	0	0	0	0.003144	4.2204	2.0544	1.4018e-07	6.3048e-05	0.5	0.014744	0	3.7887	0	0.0023036	4.2225	2.0549	1.4017e-07	6.3048e-05	0.5	0.014642	0	3.7765	0	0.0027238	4.2214	2.0546	1.6683e-07	0.0001261	0.5	0.014621	0	3.7902	0	48.869
