# Supplementary material for: Future Preventive Gene Therapy of Polygenic Diseases from a Population Genetics Perspective
Source: Int J Mol Sci. 2019 Oct 10;20(20):5013. doi: 10.3390/ijms20205013 (PMC6834143; doi:10.3390/ijms20205013)
Supplement: Supplementary file 1 [file ijms-20-05013-s001.zip › SuppFiles/Results/AdmixtureScenarios/Recomb1000Multirun/100/SimulationSummed.csv]

Generation	Variants	Editable	AveEditedSNPs	AveEditedEffect	Pop0Effect	Pop0Variance	Pop0SD	Pop0FST	Pop0AFD	Pop0RegFract	Pop0Prev	Pop0PrevSD	Pop0AffectedEffect	Multirun0SD	Pop1Effect	Pop1Variance	Pop1SD	Pop1FST	Pop1AFD	Pop1RegFract	Pop1Prev	Pop1PrevSD	Pop1AffectedEffect	Multirun1SD	CombinedEffect	CombinedVariance	CombinedSD	CombinedFST	CombinedAFD	CombinedRegFract	CombinedPrev	CombinedPrevSD	CombinedAffectedEffect	MultirunCombSD	Baseline Effect
0	1800	0	0	0	-0.00017978	3.2757	1.8099	0.10354	0.14319	1	0.010021	6.4109e-05	3.0916	0.00043365	0.00016959	3.2743	1.8095	0.10354	0.14319	0	0.0099895	5.2753e-05	3.0933	0.0010259	-5.0913e-06	3.275	1.8097	0.28638	0.28639	0.5	0.0099883	4.2818e-05	3.0961	0.00061763	48.869
1	1800	0	0	0	0.00024517	3.2764	1.8101	1.4423e-07	5.5721e-05	0.5	0.0099838	5.1785e-05	3.101	0.0012564	-0.00010309	3.2754	1.8098	1.4423e-07	5.5721e-05	0.5	0.0099991	3.11e-05	3.0922	0.00057863	7.1042e-05	3.2759	1.8099	1.6752e-07	0.00011144	0.5	0.0099857	3.184e-05	3.0957	0.00072243	48.869
2	1800	0	0	0	0.00021135	3.9929	1.9982	1.4024e-07	6.2419e-05	0.5	0.013391	5.9314e-05	3.6292	0.0014629	-9.577e-05	3.9951	1.9988	1.4024e-07	6.2419e-05	0.5	0.013425	3.6066e-05	3.6329	0.00062368	5.7792e-05	3.994	1.9985	1.6734e-07	0.00012484	0.5	0.013415	2.6284e-05	3.6304	0.00090523	48.869
3	1800	0	0	0	0.00037442	4.0894	2.0222	1.4035e-07	6.2133e-05	0.5	0.013932	3.7232e-05	3.6901	0.00089145	0.00052714	4.0887	2.0221	1.4035e-07	6.2133e-05	0.5	0.013895	4.6431e-05	3.6941	0.0012585	0.00045078	4.0891	2.0222	1.6931e-07	0.00012427	0.5	0.013866	3.2833e-05	3.6981	0.00096223	48.869
4	1800	0	0	0	0.00041413	4.1441	2.0357	1.4e-07	6.2678e-05	0.5	0.014185	8.8169e-05	3.7306	0.0011831	0.00083423	4.1445	2.0358	1.4e-07	6.2678e-05	0.5	0.014166	7.6237e-05	3.7339	0.0014053	0.00062418	4.1443	2.0358	1.6825e-07	0.00012536	0.5	0.01419	4.8155e-05	3.7317	0.0012097	48.869
5	1800	0	0	0	0.00048509	4.176	2.0435	1.4022e-07	6.2384e-05	0.5	0.014337	5.3576e-05	3.7508	0.0013141	-0.00012625	4.177	2.0438	1.4022e-07	6.2384e-05	0.5	0.014325	5.0885e-05	3.7483	0.0020591	0.00017942	4.1765	2.0437	1.6825e-07	0.00012477	0.5	0.014352	2.3827e-05	3.7513	0.0015091	48.869
6	1800	0	0	0	0.00016587	4.1973	2.0487	1.4047e-07	6.2097e-05	0.5	0.014463	3.6226e-05	3.7658	0.0015285	0.00022014	4.1933	2.0478	1.4047e-07	6.2097e-05	0.5	0.014453	4.7355e-05	3.7634	0.0018486	0.000193	4.1953	2.0482	1.6737e-07	0.00012419	0.5	0.014436	3.7246e-05	3.7641	0.0016076	48.869
7	1800	0	0	0	0.00072389	4.2056	2.0508	1.4057e-07	6.1961e-05	0.5	0.014502	4.0799e-05	3.7766	0.0018589	0.00034255	4.208	2.0513	1.4057e-07	6.1961e-05	0.5	0.01448	7.0918e-05	3.775	0.0017908	0.00053322	4.2068	2.051	1.6663e-07	0.00012392	0.5	0.014522	4.6623e-05	3.7722	0.0017599	48.869
8	1800	0	0	0	-6.1715e-05	4.2129	2.0525	1.4041e-07	6.1843e-05	0.5	0.014522	4.4706e-05	3.775	0.0023615	0.00044773	4.2115	2.0522	1.4041e-07	6.1843e-05	0.5	0.014524	4.8386e-05	3.778	0.0019532	0.00019301	4.2122	2.0524	1.6914e-07	0.00012369	0.5	0.014549	6.8754e-05	3.7722	0.0021018	48.869
9	1800	0	0	0	0.00010722	4.2147	2.053	1.4082e-07	6.1447e-05	0.5	0.014522	5.5166e-05	3.776	0.0024477	0.00023302	4.215	2.053	1.4082e-07	6.1447e-05	0.5	0.014566	6.2924e-05	3.7779	0.0017324	0.00017012	4.2149	2.053	1.6788e-07	0.00012289	0.5	0.014554	3.9017e-05	3.7777	0.0020584	48.869
10	1800	0	0	0	-0.00022038	4.2186	2.0539	1.4054e-07	6.1572e-05	0.5	0.014558	8.7555e-05	3.7802	0.0025023	-0.00023035	4.2188	2.054	1.4054e-07	6.1572e-05	0.5	0.014588	5.1236e-05	3.7783	0.0019345	-0.00022536	4.2187	2.0539	1.6752e-07	0.00012314	0.5	0.014538	5.4504e-05	3.7797	0.0021869	48.869
