# Supplementary material for: Future Preventive Gene Therapy of Polygenic Diseases from a Population Genetics Perspective
Source: Int J Mol Sci. 2019 Oct 10;20(20):5013. doi: 10.3390/ijms20205013 (PMC6834143; doi:10.3390/ijms20205013)
Supplement: Supplementary file 1 [file ijms-20-05013-s001.zip › SuppFiles/Results/AdmixtureScenarios/Recomb1000Multirun/20/InitializationSummary.txt]

Loading file (A19S.txt). Loaded RS variants with P < 0, 1080 entries, out of 30 (31 lines)
Loading file (A20S.txt). Loaded RS variants with P < 0, 1080 entries, out of 30 (31 lines)
Variant number= 1080, pleiotropic Antagonistic= 0 (0), Agonistic= 1080 (1), Total=1080  (1)

Condition Initial effects:
A19S= 48.87
A20S= 48.87

Re-run simulation  10  times
Population = 9000000
Gene therapy DISABLED

 Pleiotropy: Cond# Condition (Entries#)  [Total / Agonistic / Antagonistic]  to Cond# Condition (Entries#)
0 A19S (1080)  [ 1 / 1 / 0 ]  to  1 A20S (1080)

1 A20S (1080)  [ 1 / 1 / 0 ]  to  0 A19S (1080)
