# Supplementary material for: Future Preventive Gene Therapy of Polygenic Diseases from a Population Genetics Perspective
Source: Int J Mol Sci. 2019 Oct 10;20(20):5013. doi: 10.3390/ijms20205013 (PMC6834143; doi:10.3390/ijms20205013)
Supplement: Supplementary file 1 [file ijms-20-05013-s001.zip › SuppFiles/Results/AdmixtureScenarios/Recomb1000Multirun/20/SimulationAllRuns.csv]

Generation	Variants	Editable	AveEditedSNPs	AveEditedEffect	Pop0Effect	Pop0Variance	Pop0SD	Pop0FST	Pop0AFD	Pop0RegFract	Pop0Prev	Pop0PrevSD	Pop0AffectedEffect	Multirun0SD	Pop1Effect	Pop1Variance	Pop1SD	Pop1FST	Pop1AFD	Pop1RegFract	Pop1Prev	Pop1PrevSD	Pop1AffectedEffect	Multirun1SD	CombinedEffect	CombinedVariance	CombinedSD	CombinedFST	CombinedAFD	CombinedRegFract	CombinedPrev	CombinedPrevSD	CombinedAffectedEffect	MultirunCombSD	Baseline Effect
0	1080	0	0	0	-0.0022166	3.2756	1.8099	0.033646	0.047715	1	0.0099764	0	3.0866	0	-0.00017252	3.2775	1.8104	0.033645	0.047715	0	0.010015	0	3.0945	0	-0.0011946	3.2765	1.8101	0.095326	0.09543	0.5	0.0099734	0	3.0983	0	48.868
1	1080	0	0	0	-0.0012748	3.2753	1.8098	1.4091e-07	7.113e-05	0.5	0.010037	0	3.1014	0	-0.0011415	3.2749	1.8097	1.4091e-07	7.113e-05	0.5	0.0099053	0	3.0789	0	-0.0012082	3.2751	1.8097	1.6643e-07	0.00014226	0.5	0.0099912	0	3.0965	0	48.868
2	1080	0	0	0	-0.00067433	3.492	1.8687	1.4185e-07	7.0966e-05	0.5	0.010931	0	3.2758	0	-0.00099033	3.4891	1.8679	1.4185e-07	7.0966e-05	0.5	0.010948	0	3.2702	0	-0.00083233	3.4905	1.8683	1.6894e-07	0.00014193	0.5	0.010972	0	3.2748	0	48.868
3	1080	0	0	0	-0.0010547	3.4505	1.8576	1.4095e-07	7.2586e-05	0.5	0.01074	0	3.2379	0	-0.00025344	3.4536	1.8584	1.4096e-07	7.2586e-05	0.5	0.010814	0	3.2464	0	-0.00065409	3.4521	1.858	1.682e-07	0.00014517	0.5	0.010825	0	3.2393	0	48.868
4	1080	0	0	0	0.00028391	3.4308	1.8522	1.3943e-07	7.4269e-05	0.5	0.010611	0	3.2218	0	-0.0018434	3.4368	1.8539	1.3943e-07	7.4269e-05	0.5	0.010692	0	3.2187	0	-0.00077974	3.4338	1.8531	1.7049e-07	0.00014854	0.5	0.010686	0	3.219	0	48.868
5	1080	0	0	0	-0.0018382	3.4262	1.851	1.4062e-07	7.4111e-05	0.5	0.010607	0	3.2157	0	-0.00010554	3.4273	1.8513	1.4062e-07	7.4111e-05	0.5	0.010617	0	3.2142	0	-0.00097185	3.4267	1.8511	1.6755e-07	0.00014822	0.5	0.010678	0	3.2187	0	48.868
6	1080	0	0	0	-0.0017485	3.426	1.851	1.4186e-07	7.0358e-05	0.5	0.010512	0	3.1963	0	-0.00070302	3.4261	1.851	1.4186e-07	7.0358e-05	0.5	0.010671	0	3.226	0	-0.0012258	3.4261	1.851	1.6973e-07	0.00014072	0.5	0.010632	0	3.2107	0	48.868
7	1080	0	0	0	-0.0011299	3.4249	1.8506	1.4123e-07	7.3448e-05	0.5	0.010651	0	3.2106	0	-1.9777e-05	3.4291	1.8518	1.4122e-07	7.3448e-05	0.5	0.010668	0	3.2304	0	-0.00057484	3.427	1.8512	1.6182e-07	0.0001469	0.5	0.010685	0	3.2005	0	48.868
8	1080	0	0	0	-0.0012295	3.4273	1.8513	1.4104e-07	7.1851e-05	0.5	0.01065	0	3.2183	0	-0.00014791	3.4239	1.8504	1.4103e-07	7.1851e-05	0.5	0.010655	0	3.2124	0	-0.0006887	3.4256	1.8508	1.6428e-07	0.0001437	0.5	0.010663	0	3.217	0	48.868
9	1080	0	0	0	-0.00033668	3.4248	1.8506	1.3906e-07	7.6208e-05	0.5	0.010656	0	3.2293	0	-0.00024518	3.4221	1.8499	1.3906e-07	7.6208e-05	0.5	0.010657	0	3.2146	0	-0.00029093	3.4235	1.8503	1.623e-07	0.00015242	0.5	0.010607	0	3.225	0	48.868
10	1080	0	0	0	-4.2753e-05	3.4203	1.8494	1.4181e-07	7.1427e-05	0.5	0.010664	0	3.2251	0	-0.00053273	3.4226	1.85	1.4181e-07	7.1427e-05	0.5	0.010606	0	3.2062	0	-0.00028774	3.4214	1.8497	1.7047e-07	0.00014285	0.5	0.010602	0	3.2139	0	48.868
0	1080	0	0	0	0.00066436	3.2752	1.8098	0.033644	0.047712	1	0.0099793	0	3.0969	0	-0.00057989	3.2764	1.8101	0.033645	0.047712	0	0.010025	0	3.0956	0	4.2234e-05	3.2758	1.8099	0.095325	0.095424	0.5	0.010065	0	3.0938	0	48.868
1	1080	0	0	0	-0.00014959	3.2738	1.8094	1.4075e-07	7.3526e-05	0.5	0.010103	0	3.0771	0	-0.00010704	3.2767	1.8102	1.4075e-07	7.3526e-05	0.5	0.01006	0	3.0911	0	-0.00012832	3.2752	1.8098	1.7266e-07	0.00014705	0.5	0.010042	0	3.1002	0	48.868
2	1080	0	0	0	-0.00021897	3.4865	1.8672	1.4245e-07	6.9907e-05	0.5	0.010966	0	3.2717	0	-0.0011447	3.4888	1.8678	1.4245e-07	6.9907e-05	0.5	0.010994	0	3.2692	0	-0.00068183	3.4877	1.8675	1.6747e-07	0.00013981	0.5	0.010873	0	3.266	0	48.868
3	1080	0	0	0	-0.0019261	3.4508	1.8576	1.4016e-07	7.4028e-05	0.5	0.010842	0	3.2309	0	-0.00018331	3.4494	1.8572	1.4016e-07	7.4028e-05	0.5	0.010718	0	3.2345	0	-0.0010547	3.4501	1.8574	1.733e-07	0.00014806	0.5	0.010743	0	3.2398	0	48.868
4	1080	0	0	0	-0.0008302	3.4359	1.8536	1.4026e-07	7.3023e-05	0.5	0.010694	0	3.2241	0	-0.0012494	3.4333	1.8529	1.4026e-07	7.3023e-05	0.5	0.010641	0	3.2087	0	-0.0010398	3.4346	1.8533	1.6186e-07	0.00014605	0.5	0.01067	0	3.2178	0	48.868
5	1080	0	0	0	-0.0017094	3.4278	1.8514	1.403e-07	7.293e-05	0.5	0.010798	0	3.2025	0	-0.00071986	3.4293	1.8518	1.4031e-07	7.293e-05	0.5	0.010628	0	3.2268	0	-0.0012146	3.4285	1.8516	1.6668e-07	0.00014586	0.5	0.01065	0	3.2172	0	48.868
6	1080	0	0	0	-0.0012258	3.4242	1.8505	1.4013e-07	7.4577e-05	0.5	0.010674	0	3.221	0	-3.1158e-05	3.422	1.8499	1.4013e-07	7.4577e-05	0.5	0.010745	0	3.2034	0	-0.0006285	3.4231	1.8502	1.648e-07	0.00014915	0.5	0.010671	0	3.2132	0	48.868
7	1080	0	0	0	-0.00058279	3.4208	1.8496	1.4228e-07	7.0143e-05	0.5	0.010583	0	3.2216	0	-0.001057	3.4213	1.8497	1.4228e-07	7.0143e-05	0.5	0.01058	0	3.2121	0	-0.00081988	3.4211	1.8496	1.6965e-07	0.00014029	0.5	0.010602	0	3.214	0	48.868
8	1080	0	0	0	-0.0018498	3.4186	1.8489	1.4026e-07	7.3426e-05	0.5	0.010601	0	3.2143	0	-0.0016548	3.4188	1.849	1.4026e-07	7.3426e-05	0.5	0.010651	0	3.2152	0	-0.0017523	3.4187	1.849	1.7328e-07	0.00014685	0.5	0.01057	0	3.2164	0	48.868
9	1080	0	0	0	-0.0014413	3.4216	1.8498	1.412e-07	7.1568e-05	0.5	0.010604	0	3.2199	0	-0.0032972	3.4201	1.8493	1.412e-07	7.1568e-05	0.5	0.010741	0	3.2108	0	-0.0023692	3.4208	1.8495	1.6638e-07	0.00014314	0.5	0.010635	0	3.2088	0	48.868
10	1080	0	0	0	-0.002057	3.4206	1.8495	1.4006e-07	7.2712e-05	0.5	0.0106	0	3.1991	0	-0.0032079	3.4239	1.8504	1.4006e-07	7.2712e-05	0.5	0.01064	0	3.2128	0	-0.0026324	3.4223	1.8499	1.7146e-07	0.00014542	0.5	0.010638	0	3.2071	0	48.868
0	1080	0	0	0	-2.538e-05	3.2694	1.8082	0.033644	0.047714	1	0.010003	0	3.0752	0	4.0688e-05	3.2731	1.8092	0.033644	0.047714	0	0.009958	0	3.094	0	7.6538e-06	3.2712	1.8087	0.095322	0.095428	0.5	0.010003	0	3.0828	0	48.868
1	1080	0	0	0	0.000182	3.2706	1.8085	1.4304e-07	6.9863e-05	0.5	0.0099887	0	3.0922	0	-0.0015893	3.2714	1.8087	1.4304e-07	6.9863e-05	0.5	0.0099069	0	3.0939	0	-0.00070364	3.271	1.8086	1.6845e-07	0.00013973	0.5	0.010017	0	3.0776	0	48.868
2	1080	0	0	0	0.00015799	3.4874	1.8675	1.4119e-07	7.2632e-05	0.5	0.010929	0	3.2632	0	-0.0016211	3.4876	1.8675	1.4119e-07	7.2632e-05	0.5	0.01098	0	3.266	0	-0.00073158	3.4875	1.8675	1.6689e-07	0.00014526	0.5	0.011021	0	3.2661	0	48.868
3	1080	0	0	0	-0.00058083	3.4542	1.8586	1.4149e-07	7.1112e-05	0.5	0.01078	0	3.2501	0	-0.0003306	3.4476	1.8568	1.4149e-07	7.1112e-05	0.5	0.010828	0	3.2366	0	-0.00045572	3.4509	1.8577	1.6609e-07	0.00014222	0.5	0.010786	0	3.237	0	48.868
4	1080	0	0	0	-0.00095472	3.4414	1.8551	1.3852e-07	7.624e-05	0.5	0.010743	0	3.217	0	0.0010081	3.4351	1.8534	1.3852e-07	7.624e-05	0.5	0.01069	0	3.227	0	2.6689e-05	3.4382	1.8543	1.6974e-07	0.00015248	0.5	0.010715	0	3.2319	0	48.868
5	1080	0	0	0	0.00015506	3.4272	1.8513	1.3949e-07	7.3259e-05	0.5	0.010768	0	3.2258	0	1.0266e-05	3.4284	1.8516	1.3949e-07	7.3259e-05	0.5	0.010709	0	3.2264	0	8.2661e-05	3.4278	1.8514	1.7485e-07	0.00014652	0.5	0.010695	0	3.2179	0	48.868
6	1080	0	0	0	0.00056866	3.4267	1.8511	1.4129e-07	7.1515e-05	0.5	0.010608	0	3.2178	0	0.0016805	3.428	1.8515	1.4129e-07	7.1515e-05	0.5	0.010754	0	3.2301	0	0.0011246	3.4274	1.8513	1.6787e-07	0.00014303	0.5	0.01065	0	3.2285	0	48.868
7	1080	0	0	0	0.00074432	3.4265	1.8511	1.4107e-07	7.1803e-05	0.5	0.010737	0	3.2225	0	0.00055391	3.4272	1.8513	1.4107e-07	7.1803e-05	0.5	0.010689	0	3.2256	0	0.00064912	3.4269	1.8512	1.6612e-07	0.00014361	0.5	0.010613	0	3.2216	0	48.868
8	1080	0	0	0	0.00024026	3.4266	1.8511	1.4072e-07	7.3508e-05	0.5	0.0107	0	3.2147	0	0.00030983	3.4218	1.8498	1.4072e-07	7.3508e-05	0.5	0.010711	0	3.2034	0	0.00027504	3.4242	1.8505	1.6804e-07	0.00014702	0.5	0.010648	0	3.216	0	48.868
9	1080	0	0	0	0.00075688	3.424	1.8504	1.4024e-07	7.2454e-05	0.5	0.010657	0	3.2204	0	0.00082139	3.4227	1.8501	1.4024e-07	7.2454e-05	0.5	0.010724	0	3.2142	0	0.00078914	3.4234	1.8502	1.6943e-07	0.00014491	0.5	0.010608	0	3.2219	0	48.868
10	1080	0	0	0	0.0018118	3.4176	1.8487	1.4188e-07	7.0267e-05	0.5	0.010667	0	3.2189	0	-0.00017711	3.4254	1.8508	1.4188e-07	7.0267e-05	0.5	0.010698	0	3.2098	0	0.00081732	3.4215	1.8497	1.697e-07	0.00014053	0.5	0.010624	0	3.2086	0	48.868
0	1080	0	0	0	-0.00084501	3.2765	1.8101	0.033645	0.047717	1	0.0099696	0	3.0943	0	0.00019924	3.2733	1.8092	0.033645	0.047717	0	0.010009	0	3.095	0	-0.00032289	3.2749	1.8097	0.095325	0.095433	0.5	0.010016	0	3.105	0	48.868
1	1080	0	0	0	0.00032428	3.2737	1.8093	1.4e-07	7.2789e-05	0.5	0.010026	0	3.0908	0	-0.00086601	3.2761	1.81	1.4001e-07	7.2789e-05	0.5	0.01002	0	3.1	0	-0.00027086	3.2749	1.8097	1.681e-07	0.00014558	0.5	0.0099752	0	3.097	0	48.868
2	1080	0	0	0	-0.00011163	3.4862	1.8671	1.4209e-07	7.0133e-05	0.5	0.010886	0	3.2504	0	-0.00036417	3.4853	1.8669	1.4209e-07	7.0133e-05	0.5	0.010909	0	3.2544	0	-0.0002379	3.4857	1.867	1.6907e-07	0.00014027	0.5	0.010875	0	3.2664	0	48.868
3	1080	0	0	0	-0.0012543	3.4486	1.857	1.404e-07	7.2533e-05	0.5	0.010726	0	3.2251	0	0.00020931	3.4485	1.857	1.404e-07	7.2533e-05	0.5	0.010797	0	3.224	0	-0.00052249	3.4485	1.857	1.7322e-07	0.00014507	0.5	0.01074	0	3.2284	0	48.868
4	1080	0	0	0	0.00042688	3.4364	1.8538	1.4048e-07	7.2495e-05	0.5	0.010739	0	3.2086	0	-0.0011986	3.4317	1.8525	1.4048e-07	7.2495e-05	0.5	0.010647	0	3.221	0	-0.00038586	3.4341	1.8531	1.6969e-07	0.00014499	0.5	0.010755	0	3.2248	0	48.868
5	1080	0	0	0	-0.00019989	3.4299	1.852	1.3889e-07	7.5476e-05	0.5	0.01063	0	3.2195	0	-0.00085362	3.4302	1.8521	1.3889e-07	7.5476e-05	0.5	0.010741	0	3.2172	0	-0.00052676	3.43	1.852	1.7163e-07	0.00015095	0.5	0.010704	0	3.2253	0	48.868
6	1080	0	0	0	-0.0022502	3.4242	1.8505	1.3893e-07	7.4653e-05	0.5	0.01068	0	3.2185	0	-0.00054249	3.4257	1.8509	1.3893e-07	7.4653e-05	0.5	0.01063	0	3.2084	0	-0.0013964	3.425	1.8507	1.6713e-07	0.00014931	0.5	0.010643	0	3.2151	0	48.868
7	1080	0	0	0	-0.0020536	3.4295	1.8519	1.3985e-07	7.518e-05	0.5	0.010702	0	3.2326	0	-0.0012214	3.4248	1.8506	1.3985e-07	7.518e-05	0.5	0.010663	0	3.2134	0	-0.0016375	3.4272	1.8513	1.6727e-07	0.00015036	0.5	0.010666	0	3.2147	0	48.868
8	1080	0	0	0	-0.0019136	3.4268	1.8512	1.4057e-07	7.3134e-05	0.5	0.010657	0	3.2132	0	-0.0016778	3.4246	1.8506	1.4057e-07	7.3134e-05	0.5	0.010672	0	3.2132	0	-0.0017957	3.4257	1.8509	1.7229e-07	0.00014627	0.5	0.010644	0	3.2166	0	48.868
9	1080	0	0	0	-0.0045284	3.4228	1.8501	1.4145e-07	7.1065e-05	0.5	0.01061	0	3.2217	0	-0.0039043	3.4273	1.8513	1.4145e-07	7.1065e-05	0.5	0.010622	0	3.2047	0	-0.0042163	3.425	1.8507	1.6495e-07	0.00014213	0.5	0.010654	0	3.2102	0	48.868
10	1080	0	0	0	-0.0025474	3.422	1.8499	1.392e-07	7.4374e-05	0.5	0.010608	0	3.2128	0	-0.005569	3.4236	1.8503	1.392e-07	7.4374e-05	0.5	0.01069	0	3.2026	0	-0.0040582	3.4228	1.8501	1.6687e-07	0.00014875	0.5	0.010559	0	3.2173	0	48.868
0	1080	0	0	0	-0.0010134	3.2749	1.8097	0.033645	0.047714	1	0.0099404	0	3.0731	0	-0.00038119	3.2766	1.8101	0.033644	0.047714	0	0.0099829	0	3.084	0	-0.00069731	3.2757	1.8099	0.095325	0.095428	0.5	0.010036	0	3.0886	0	48.868
1	1080	0	0	0	0.00084374	3.2749	1.8097	1.4249e-07	6.9492e-05	0.5	0.010012	0	3.0976	0	1.6644e-05	3.2764	1.8101	1.4249e-07	6.9492e-05	0.5	0.0099538	0	3.1002	0	0.00043019	3.2756	1.8099	1.6629e-07	0.00013898	0.5	0.010008	0	3.0995	0	48.868
2	1080	0	0	0	0.0012289	3.4899	1.8681	1.3882e-07	7.5285e-05	0.5	0.010992	0	3.2798	0	0.0010678	3.4925	1.8688	1.3883e-07	7.5285e-05	0.5	0.010976	0	3.2757	0	0.0011483	3.4912	1.8685	1.6664e-07	0.00015057	0.5	0.011008	0	3.2767	0	48.868
3	1080	0	0	0	0.00046524	3.4491	1.8572	1.3891e-07	7.3931e-05	0.5	0.010749	0	3.2394	0	0.0031816	3.455	1.8588	1.3891e-07	7.3931e-05	0.5	0.010836	0	3.2323	0	0.0018234	3.4521	1.858	1.6859e-07	0.00014786	0.5	0.010777	0	3.2381	0	48.868
4	1080	0	0	0	0.0014769	3.4344	1.8532	1.4137e-07	7.0868e-05	0.5	0.010624	0	3.2324	0	0.00048367	3.4351	1.8534	1.4137e-07	7.0868e-05	0.5	0.010752	0	3.2271	0	0.00098028	3.4348	1.8533	1.7142e-07	0.00014174	0.5	0.010709	0	3.2301	0	48.868
5	1080	0	0	0	0.0015884	3.4262	1.851	1.4081e-07	7.2049e-05	0.5	0.01071	0	3.2308	0	-0.00031266	3.4285	1.8516	1.4081e-07	7.2049e-05	0.5	0.010678	0	3.1998	0	0.00063785	3.4274	1.8513	1.7216e-07	0.0001441	0.5	0.010669	0	3.2188	0	48.868
6	1080	0	0	0	0.0004697	3.4226	1.85	1.4044e-07	7.2521e-05	0.5	0.01064	0	3.2182	0	-0.00055946	3.4253	1.8507	1.4045e-07	7.2521e-05	0.5	0.010713	0	3.2319	0	-4.4883e-05	3.4239	1.8504	1.659e-07	0.00014504	0.5	0.010674	0	3.2144	0	48.868
7	1080	0	0	0	-0.0013898	3.4242	1.8505	1.3955e-07	7.5183e-05	0.5	0.010685	0	3.2098	0	0.00030846	3.4242	1.8504	1.3956e-07	7.5183e-05	0.5	0.010649	0	3.2163	0	-0.00054067	3.4242	1.8505	1.6547e-07	0.00015037	0.5	0.010651	0	3.2125	0	48.868
8	1080	0	0	0	-0.0013273	3.4225	1.85	1.4138e-07	7.0558e-05	0.5	0.010645	0	3.2046	0	-0.0018941	3.4245	1.8505	1.4138e-07	7.0558e-05	0.5	0.010641	0	3.2232	0	-0.0016107	3.4235	1.8503	1.6869e-07	0.00014112	0.5	0.010654	0	3.2152	0	48.868
9	1080	0	0	0	-0.0024498	3.4212	1.8497	1.4142e-07	7.1166e-05	0.5	0.01063	0	3.2075	0	-0.0009714	3.419	1.8491	1.4142e-07	7.1166e-05	0.5	0.010653	0	3.2082	0	-0.0017106	3.4201	1.8494	1.717e-07	0.00014233	0.5	0.010617	0	3.2146	0	48.868
10	1080	0	0	0	-0.0013132	3.4195	1.8492	1.3914e-07	7.4321e-05	0.5	0.010615	0	3.2077	0	-0.0014109	3.4178	1.8487	1.3915e-07	7.4321e-05	0.5	0.010606	0	3.2195	0	-0.0013621	3.4186	1.849	1.6575e-07	0.00014864	0.5	0.010575	0	3.2126	0	48.868
0	1080	0	0	0	0.00048674	3.2755	1.8098	0.033645	0.047715	1	0.010043	0	3.1067	0	-1.6608e-08	3.2743	1.8095	0.033644	0.047715	0	0.010037	0	3.0939	0	0.00024336	3.2749	1.8097	0.095325	0.09543	0.5	0.01	0	3.0933	0	48.868
1	1080	0	0	0	-0.00069689	3.2739	1.8094	1.4206e-07	7.0453e-05	0.5	0.0099811	0	3.0901	0	-0.00023848	3.2717	1.8088	1.4206e-07	7.0453e-05	0.5	0.010025	0	3.0748	0	-0.00046769	3.2728	1.8091	1.6881e-07	0.00014091	0.5	0.0099749	0	3.0852	0	48.868
2	1080	0	0	0	0.00033844	3.4843	1.8666	1.4213e-07	6.9997e-05	0.5	0.010944	0	3.2616	0	-0.0017876	3.4823	1.8661	1.4212e-07	6.9997e-05	0.5	0.010914	0	3.2513	0	-0.00072455	3.4833	1.8664	1.7107e-07	0.00013999	0.5	0.010912	0	3.2614	0	48.868
3	1080	0	0	0	-0.00051318	3.447	1.8566	1.4167e-07	7.1381e-05	0.5	0.010814	0	3.2297	0	-0.0003969	3.4481	1.8569	1.4167e-07	7.1381e-05	0.5	0.010738	0	3.2463	0	-0.00045504	3.4475	1.8567	1.6581e-07	0.00014276	0.5	0.010749	0	3.2287	0	48.868
4	1080	0	0	0	-0.0014645	3.4344	1.8532	1.4013e-07	7.2454e-05	0.5	0.010747	0	3.2138	0	-0.00018154	3.4312	1.8524	1.4013e-07	7.2454e-05	0.5	0.010779	0	3.2266	0	-0.00082302	3.4328	1.8528	1.7189e-07	0.00014491	0.5	0.010701	0	3.2258	0	48.868
5	1080	0	0	0	-0.0017407	3.4294	1.8519	1.3899e-07	7.5044e-05	0.5	0.010681	0	3.227	0	-0.0018707	3.4295	1.8519	1.3899e-07	7.5044e-05	0.5	0.010793	0	3.2275	0	-0.0018057	3.4294	1.8519	1.6872e-07	0.00015009	0.5	0.010688	0	3.218	0	48.868
6	1080	0	0	0	-0.0028441	3.4271	1.8512	1.3887e-07	7.5367e-05	0.5	0.0107	0	3.2141	0	-0.0017719	3.4241	1.8504	1.3887e-07	7.5367e-05	0.5	0.010661	0	3.2215	0	-0.002308	3.4256	1.8508	1.6603e-07	0.00015073	0.5	0.010659	0	3.2125	0	48.868
7	1080	0	0	0	-0.0014114	3.4237	1.8503	1.3957e-07	7.4745e-05	0.5	0.010621	0	3.2328	0	-0.002687	3.4262	1.851	1.3957e-07	7.4745e-05	0.5	0.010681	0	3.2096	0	-0.0020492	3.425	1.8507	1.7118e-07	0.00014949	0.5	0.010658	0	3.2202	0	48.868
8	1080	0	0	0	-0.0015321	3.4276	1.8514	1.4175e-07	7.1784e-05	0.5	0.010654	0	3.2021	0	-0.0019699	3.4263	1.851	1.4176e-07	7.1784e-05	0.5	0.01072	0	3.2255	0	-0.001751	3.427	1.8512	1.6822e-07	0.00014357	0.5	0.010588	0	3.2146	0	48.868
9	1080	0	0	0	-0.0021318	3.4277	1.8514	1.4245e-07	6.9281e-05	0.5	0.010632	0	3.2208	0	-0.0015707	3.4246	1.8506	1.4245e-07	6.9281e-05	0.5	0.010683	0	3.2159	0	-0.0018512	3.4261	1.851	1.6977e-07	0.00013856	0.5	0.010648	0	3.227	0	48.868
10	1080	0	0	0	-0.0014694	3.4241	1.8504	1.4209e-07	7.1553e-05	0.5	0.010632	0	3.2106	0	-0.0011412	3.4215	1.8497	1.4209e-07	7.1553e-05	0.5	0.010624	0	3.2206	0	-0.0013053	3.4228	1.8501	1.7265e-07	0.00014311	0.5	0.010714	0	3.2215	0	48.868
0	1080	0	0	0	-0.0020311	3.2777	1.8104	0.033643	0.047714	1	0.01004	0	3.0837	0	0.00029606	3.2764	1.8101	0.033644	0.047714	0	0.010065	0	3.0874	0	-0.00086752	3.2771	1.8103	0.095321	0.095428	0.5	0.0099023	0	3.0898	0	48.868
1	1080	0	0	0	-0.00077481	3.2779	1.8105	1.4137e-07	7.1028e-05	0.5	0.0099838	0	3.0948	0	-0.00099407	3.2747	1.8096	1.4137e-07	7.1028e-05	0.5	0.0098918	0	3.0848	0	-0.00088444	3.2763	1.81	1.7028e-07	0.00014206	0.5	0.0099721	0	3.0903	0	48.868
2	1080	0	0	0	-0.00042652	3.4871	1.8674	1.3966e-07	7.486e-05	0.5	0.01096	0	3.2664	0	0.0005183	3.491	1.8684	1.3966e-07	7.486e-05	0.5	0.010917	0	3.2667	0	4.5887e-05	3.489	1.8679	1.7014e-07	0.00014972	0.5	0.010927	0	3.2703	0	48.868
3	1080	0	0	0	0.0019297	3.456	1.859	1.4044e-07	7.385e-05	0.5	0.010833	0	3.2403	0	0.00069302	3.4497	1.8573	1.4043e-07	7.385e-05	0.5	0.010684	0	3.2349	0	0.0013114	3.4529	1.8582	1.7015e-07	0.0001477	0.5	0.010758	0	3.2391	0	48.868
4	1080	0	0	0	0.0023203	3.4342	1.8532	1.3996e-07	7.2848e-05	0.5	0.010779	0	3.2258	0	0.0020849	3.4385	1.8543	1.3996e-07	7.2848e-05	0.5	0.010835	0	3.2296	0	0.0022026	3.4364	1.8537	1.667e-07	0.0001457	0.5	0.010719	0	3.2259	0	48.868
5	1080	0	0	0	0.001682	3.4297	1.8519	1.3956e-07	7.4388e-05	0.5	0.010721	0	3.2244	0	0.0026985	3.4296	1.8519	1.3956e-07	7.4388e-05	0.5	0.010715	0	3.2232	0	0.0021902	3.4296	1.8519	1.6572e-07	0.00014878	0.5	0.010645	0	3.2257	0	48.868
6	1080	0	0	0	0.00089449	3.4268	1.8512	1.4147e-07	7.141e-05	0.5	0.010738	0	3.222	0	0.002196	3.4262	1.851	1.4147e-07	7.141e-05	0.5	0.010697	0	3.2119	0	0.0015452	3.4265	1.8511	1.7424e-07	0.00014282	0.5	0.010692	0	3.2239	0	48.868
7	1080	0	0	0	0.0015765	3.4226	1.85	1.4136e-07	7.1431e-05	0.5	0.010651	0	3.2144	0	0.00081886	3.4238	1.8504	1.4136e-07	7.1431e-05	0.5	0.01068	0	3.2056	0	0.0011977	3.4232	1.8502	1.709e-07	0.00014286	0.5	0.010637	0	3.2206	0	48.868
8	1080	0	0	0	0.0011989	3.4191	1.8491	1.3871e-07	7.5913e-05	0.5	0.010628	0	3.2098	0	0.002069	3.4202	1.8494	1.3871e-07	7.5913e-05	0.5	0.010713	0	3.2078	0	0.001634	3.4197	1.8492	1.6928e-07	0.00015183	0.5	0.010638	0	3.2162	0	48.868
9	1080	0	0	0	0.0027629	3.4213	1.8497	1.4039e-07	7.2384e-05	0.5	0.010687	0	3.2028	0	0.0026624	3.4184	1.8489	1.404e-07	7.2384e-05	0.5	0.010632	0	3.2037	0	0.0027126	3.4199	1.8493	1.6903e-07	0.00014477	0.5	0.010657	0	3.2191	0	48.868
10	1080	0	0	0	0.0029188	3.4223	1.85	1.3898e-07	7.5645e-05	0.5	0.010732	0	3.215	0	0.0028638	3.4169	1.8485	1.3899e-07	7.5645e-05	0.5	0.01072	0	3.2204	0	0.0028913	3.4196	1.8492	1.6538e-07	0.00015129	0.5	0.010682	0	3.2295	0	48.868
0	1080	0	0	0	0.0001258	3.2749	1.8097	0.033644	0.047716	1	0.0099742	0	3.1	0	-0.0015438	3.2755	1.8098	0.033645	0.047716	0	0.010004	0	3.0906	0	-0.00070902	3.2752	1.8098	0.095324	0.095432	0.5	0.0099961	0	3.0928	0	48.868
1	1080	0	0	0	-0.00072471	3.2778	1.8105	1.4174e-07	7.1477e-05	0.5	0.010014	0	3.0911	0	-0.00096725	3.277	1.8102	1.4174e-07	7.1477e-05	0.5	0.010122	0	3.0792	0	-0.00084598	3.2774	1.8104	1.6613e-07	0.00014295	0.5	0.0099424	0	3.0956	0	48.868
2	1080	0	0	0	0.0004052	3.488	1.8676	1.4052e-07	7.2303e-05	0.5	0.010953	0	3.2725	0	-0.00022451	3.486	1.8671	1.4052e-07	7.2303e-05	0.5	0.010952	0	3.269	0	9.0347e-05	3.487	1.8673	1.6753e-07	0.00014461	0.5	0.01093	0	3.2666	0	48.868
3	1080	0	0	0	-0.00076392	3.4462	1.8564	1.397e-07	7.4054e-05	0.5	0.010818	0	3.2355	0	-0.00066256	3.4486	1.857	1.397e-07	7.4054e-05	0.5	0.010774	0	3.2214	0	-0.00071324	3.4474	1.8567	1.6366e-07	0.00014811	0.5	0.010729	0	3.2362	0	48.868
4	1080	0	0	0	-0.002241	3.4384	1.8543	1.3879e-07	7.5313e-05	0.5	0.010719	0	3.2189	0	-0.00016449	3.4325	1.8527	1.388e-07	7.5313e-05	0.5	0.010719	0	3.2227	0	-0.0012028	3.4355	1.8535	1.6716e-07	0.00015063	0.5	0.010662	0	3.2302	0	48.868
5	1080	0	0	0	0.00020612	3.4312	1.8524	1.4178e-07	7.0181e-05	0.5	0.010614	0	3.2277	0	-0.0016725	3.4303	1.8521	1.4178e-07	7.0181e-05	0.5	0.010702	0	3.2216	0	-0.00073318	3.4308	1.8522	1.6574e-07	0.00014036	0.5	0.010735	0	3.2208	0	48.868
6	1080	0	0	0	-0.0004022	3.424	1.8504	1.3942e-07	7.3448e-05	0.5	0.010699	0	3.215	0	-0.00061357	3.425	1.8507	1.3942e-07	7.3448e-05	0.5	0.010602	0	3.2126	0	-0.00050788	3.4245	1.8505	1.6728e-07	0.0001469	0.5	0.010595	0	3.219	0	48.868
7	1080	0	0	0	0.00023427	3.4206	1.8495	1.4121e-07	7.1899e-05	0.5	0.010696	0	3.1963	0	-0.0011279	3.425	1.8507	1.4121e-07	7.1899e-05	0.5	0.010614	0	3.2092	0	-0.00044682	3.4228	1.8501	1.6766e-07	0.0001438	0.5	0.010598	0	3.2178	0	48.868
8	1080	0	0	0	-0.00086732	3.4244	1.8505	1.4108e-07	7.1805e-05	0.5	0.010735	0	3.2148	0	-9.4728e-06	3.4221	1.8499	1.4108e-07	7.1805e-05	0.5	0.010674	0	3.2228	0	-0.00043839	3.4233	1.8502	1.7398e-07	0.00014361	0.5	0.010678	0	3.2189	0	48.868
9	1080	0	0	0	-0.0023932	3.4227	1.8501	1.3944e-07	7.3706e-05	0.5	0.01064	0	3.2098	0	-0.00035463	3.4199	1.8493	1.3944e-07	7.3706e-05	0.5	0.010676	0	3.2143	0	-0.0013739	3.4213	1.8497	1.658e-07	0.00014741	0.5	0.0107	0	3.2137	0	48.868
10	1080	0	0	0	-0.00052553	3.4227	1.8501	1.4153e-07	7.0625e-05	0.5	0.010643	0	3.2155	0	-0.0015857	3.4228	1.8501	1.4154e-07	7.0625e-05	0.5	0.010627	0	3.2106	0	-0.0010556	3.4227	1.8501	1.7357e-07	0.00014125	0.5	0.010678	0	3.2223	0	48.868
0	1080	0	0	0	-5.4537e-06	3.2766	1.8101	0.033646	0.047715	1	0.0099622	0	3.0998	0	-0.00051037	3.2735	1.8093	0.033646	0.047715	0	0.010007	0	3.099	0	-0.00025791	3.275	1.8097	0.095327	0.095431	0.5	0.009974	0	3.0949	0	48.868
1	1080	0	0	0	-0.0013345	3.2773	1.8103	1.4082e-07	7.3462e-05	0.5	0.01004	0	3.084	0	-0.00033644	3.2761	1.81	1.4083e-07	7.3462e-05	0.5	0.010009	0	3.0859	0	-0.00083545	3.2767	1.8102	1.6347e-07	0.00014692	0.5	0.0099804	0	3.096	0	48.868
2	1080	0	0	0	-0.00067454	3.489	1.8679	1.4035e-07	7.2925e-05	0.5	0.01099	0	3.2734	0	-0.0033043	3.4871	1.8674	1.4035e-07	7.2925e-05	0.5	0.010935	0	3.2629	0	-0.0019894	3.488	1.8676	1.6758e-07	0.00014585	0.5	0.010924	0	3.2588	0	48.868
3	1080	0	0	0	-0.0027725	3.4498	1.8574	1.4162e-07	7.1026e-05	0.5	0.010762	0	3.2332	0	-0.0023887	3.4494	1.8573	1.4161e-07	7.1026e-05	0.5	0.010742	0	3.2388	0	-0.0025806	3.4496	1.8573	1.7015e-07	0.00014205	0.5	0.010778	0	3.2308	0	48.868
4	1080	0	0	0	-0.0013436	3.434	1.8531	1.3856e-07	7.6208e-05	0.5	0.010684	0	3.2349	0	-0.0037656	3.4364	1.8538	1.3856e-07	7.6208e-05	0.5	0.010753	0	3.225	0	-0.0025546	3.4352	1.8534	1.6352e-07	0.00015242	0.5	0.010685	0	3.2191	0	48.868
5	1080	0	0	0	-0.0041775	3.4301	1.852	1.3973e-07	7.3873e-05	0.5	0.010599	0	3.2142	0	-0.0016487	3.4262	1.851	1.3973e-07	7.3873e-05	0.5	0.01063	0	3.207	0	-0.0029131	3.4281	1.8515	1.6581e-07	0.00014775	0.5	0.010631	0	3.206	0	48.868
6	1080	0	0	0	-0.0023975	3.4257	1.8509	1.4202e-07	7.0376e-05	0.5	0.010599	0	3.2204	0	-0.0028054	3.4276	1.8514	1.4202e-07	7.0376e-05	0.5	0.010701	0	3.2067	0	-0.0026015	3.4266	1.8511	1.7017e-07	0.00014075	0.5	0.010721	0	3.217	0	48.868
7	1080	0	0	0	-0.0029371	3.4247	1.8506	1.395e-07	7.3682e-05	0.5	0.010625	0	3.2115	0	-0.0020064	3.4239	1.8504	1.395e-07	7.3682e-05	0.5	0.010618	0	3.2103	0	-0.0024717	3.4243	1.8505	1.6963e-07	0.00014736	0.5	0.010635	0	3.2148	0	48.868
8	1080	0	0	0	-0.003002	3.4223	1.8499	1.412e-07	7.0967e-05	0.5	0.010635	0	3.1965	0	-0.003148	3.4258	1.8509	1.412e-07	7.0967e-05	0.5	0.010538	0	3.2146	0	-0.003075	3.4241	1.8504	1.6869e-07	0.00014193	0.5	0.010626	0	3.2113	0	48.868
9	1080	0	0	0	-0.0038125	3.425	1.8507	1.3989e-07	7.3437e-05	0.5	0.010621	0	3.214	0	-0.0011435	3.4276	1.8514	1.3989e-07	7.3437e-05	0.5	0.010675	0	3.2297	0	-0.002478	3.4263	1.851	1.6859e-07	0.00014687	0.5	0.010675	0	3.2093	0	48.868
10	1080	0	0	0	-0.003396	3.4227	1.85	1.39e-07	7.654e-05	0.5	0.010536	0	3.2028	0	-0.0022679	3.4231	1.8502	1.39e-07	7.654e-05	0.5	0.010672	0	3.2355	0	-0.002832	3.4229	1.8501	1.6685e-07	0.00015308	0.5	0.010556	0	3.2089	0	48.868
0	1080	0	0	0	0.00059203	3.2808	1.8113	0.033647	0.047719	1	0.010067	0	3.1103	0	0.00025436	3.2772	1.8103	0.033646	0.047719	0	0.0099771	0	3.1023	0	0.00042319	3.279	1.8108	0.095329	0.095438	0.5	0.010001	0	3.106	0	48.868
1	1080	0	0	0	0.0016412	3.2801	1.8111	1.4313e-07	6.9043e-05	0.5	0.010111	0	3.0911	0	0.00011811	3.2789	1.8108	1.4313e-07	6.9043e-05	0.5	0.0099958	0	3.0943	0	0.00087968	3.2795	1.8109	1.6516e-07	0.00013809	0.5	0.010048	0	3.1084	0	48.868
2	1080	0	0	0	0.00099557	3.4898	1.8681	1.3884e-07	7.6416e-05	0.5	0.010979	0	3.2654	0	0.00057037	3.4881	1.8676	1.3884e-07	7.6416e-05	0.5	0.010938	0	3.2613	0	0.00078297	3.4889	1.8679	1.7017e-07	0.00015283	0.5	0.01092	0	3.2687	0	48.868
3	1080	0	0	0	-0.0010856	3.4494	1.8572	1.4038e-07	7.3534e-05	0.5	0.010746	0	3.2265	0	0.00067767	3.4522	1.858	1.4038e-07	7.3534e-05	0.5	0.010911	0	3.2314	0	-0.00020398	3.4508	1.8576	1.7022e-07	0.00014707	0.5	0.010732	0	3.2287	0	48.868
4	1080	0	0	0	-0.00016371	3.4351	1.8534	1.4141e-07	7.0529e-05	0.5	0.010623	0	3.2252	0	0.00038218	3.4361	1.8537	1.4141e-07	7.0529e-05	0.5	0.010708	0	3.2247	0	0.00010923	3.4356	1.8535	1.6693e-07	0.00014106	0.5	0.010734	0	3.2282	0	48.868
5	1080	0	0	0	-0.00074199	3.4289	1.8517	1.4171e-07	7.1711e-05	0.5	0.010656	0	3.2206	0	-0.00035917	3.4242	1.8504	1.4171e-07	7.1711e-05	0.5	0.010676	0	3.2211	0	-0.00055058	3.4265	1.8511	1.6762e-07	0.00014342	0.5	0.010709	0	3.216	0	48.868
6	1080	0	0	0	-0.00091794	3.4235	1.8503	1.4104e-07	7.1832e-05	0.5	0.010584	0	3.2168	0	-0.0010494	3.4228	1.8501	1.4104e-07	7.1832e-05	0.5	0.010694	0	3.2108	0	-0.00098368	3.4232	1.8502	1.6458e-07	0.00014366	0.5	0.010637	0	3.2094	0	48.868
7	1080	0	0	0	-0.00057327	3.4238	1.8504	1.4002e-07	7.4431e-05	0.5	0.0107	0	3.2044	0	-0.0023922	3.4236	1.8503	1.4002e-07	7.4431e-05	0.5	0.010591	0	3.2105	0	-0.0014827	3.4237	1.8503	1.662e-07	0.00014886	0.5	0.010604	0	3.2121	0	48.868
8	1080	0	0	0	-0.0022048	3.4238	1.8504	1.4216e-07	7.0271e-05	0.5	0.010598	0	3.221	0	-0.0011897	3.4226	1.85	1.4216e-07	7.0271e-05	0.5	0.01066	0	3.2138	0	-0.0016972	3.4232	1.8502	1.7069e-07	0.00014054	0.5	0.010673	0	3.2158	0	48.868
9	1080	0	0	0	-0.0019499	3.4227	1.8501	1.4047e-07	7.1953e-05	0.5	0.010711	0	3.2045	0	-0.00083347	3.4231	1.8502	1.4047e-07	7.1953e-05	0.5	0.01065	0	3.2205	0	-0.0013917	3.4229	1.8501	1.6564e-07	0.00014391	0.5	0.010619	0	3.2175	0	48.868
10	1080	0	0	0	-0.0016594	3.427	1.8512	1.3955e-07	7.4847e-05	0.5	0.010647	0	3.212	0	-0.0026551	3.4213	1.8497	1.3956e-07	7.4847e-05	0.5	0.010569	0	3.2157	0	-0.0021573	3.4242	1.8504	1.7014e-07	0.00014969	0.5	0.010692	0	3.2175	0	48.868
