# Supplementary material for: Future Preventive Gene Therapy of Polygenic Diseases from a Population Genetics Perspective
Source: Int J Mol Sci. 2019 Oct 10;20(20):5013. doi: 10.3390/ijms20205013 (PMC6834143; doi:10.3390/ijms20205013)
Supplement: Supplementary file 1 [file ijms-20-05013-s001.zip › SuppFiles/Results/AdmixtureScenarios/Recomb1000Multirun/33/SimulationAllRuns.csv]

Generation	Variants	Editable	AveEditedSNPs	AveEditedEffect	Pop0Effect	Pop0Variance	Pop0SD	Pop0FST	Pop0AFD	Pop0RegFract	Pop0Prev	Pop0PrevSD	Pop0AffectedEffect	Multirun0SD	Pop1Effect	Pop1Variance	Pop1SD	Pop1FST	Pop1AFD	Pop1RegFract	Pop1Prev	Pop1PrevSD	Pop1AffectedEffect	Multirun1SD	CombinedEffect	CombinedVariance	CombinedSD	CombinedFST	CombinedAFD	CombinedRegFract	CombinedPrev	CombinedPrevSD	CombinedAffectedEffect	MultirunCombSD	Baseline Effect
0	1260	0	0	0	1.2291e-05	3.2746	1.8096	0.047783	0.066603	1	0.0099711	0	3.0949	0	8.0197e-05	3.273	1.8092	0.047783	0.066603	0	0.0099418	0	3.0968	0	4.6244e-05	3.2738	1.8094	0.13313	0.13321	0.5	0.0099498	0	3.0896	0	48.868
1	1260	0	0	0	-0.00076983	3.2716	1.8088	1.4172e-07	6.4443e-05	0.5	0.0099676	0	3.0917	0	-0.00024695	3.2766	1.8101	1.4172e-07	6.4443e-05	0.5	0.0099944	0	3.0949	0	-0.00050839	3.2741	1.8094	1.6863e-07	0.00012889	0.5	0.010033	0	3.0892	0	48.868
2	1260	0	0	0	-0.00048702	3.6108	1.9002	1.4145e-07	6.5772e-05	0.5	0.01151	0	3.3662	0	-0.00086862	3.6199	1.9026	1.4145e-07	6.5772e-05	0.5	0.01158	0	3.3681	0	-0.00067782	3.6154	1.9014	1.6654e-07	0.00013154	0.5	0.011489	0	3.3664	0	48.868
3	1260	0	0	0	-8.1056e-05	3.5878	1.8941	1.4067e-07	6.5735e-05	0.5	0.011413	0	3.3398	0	0.00054084	3.5871	1.894	1.4066e-07	6.5735e-05	0.5	0.01146	0	3.338	0	0.00022989	3.5874	1.894	1.7107e-07	0.00013147	0.5	0.011389	0	3.3386	0	48.868
4	1260	0	0	0	-0.00099787	3.5712	1.8898	1.414e-07	6.5336e-05	0.5	0.011288	0	3.3244	0	0.0015173	3.5712	1.8898	1.414e-07	6.5336e-05	0.5	0.011341	0	3.34	0	0.00025973	3.5712	1.8898	1.7107e-07	0.00013067	0.5	0.011378	0	3.3318	0	48.868
5	1260	0	0	0	0.00050445	3.5626	1.8875	1.4098e-07	6.7002e-05	0.5	0.011326	0	3.3106	0	0.0021036	3.5622	1.8874	1.4098e-07	6.7002e-05	0.5	0.011246	0	3.3142	0	0.001304	3.5624	1.8874	1.6605e-07	0.000134	0.5	0.011322	0	3.3278	0	48.868
6	1260	0	0	0	0.00074794	3.5635	1.8877	1.4101e-07	6.5157e-05	0.5	0.01128	0	3.3259	0	0.00090458	3.5628	1.8875	1.4101e-07	6.5157e-05	0.5	0.011277	0	3.3291	0	0.00082626	3.5631	1.8876	1.6978e-07	0.00013031	0.5	0.011314	0	3.3258	0	48.868
7	1260	0	0	0	0.00011247	3.5639	1.8878	1.4014e-07	6.7474e-05	0.5	0.011245	0	3.3346	0	0.00039465	3.5597	1.8867	1.4014e-07	6.7474e-05	0.5	0.011209	0	3.3149	0	0.00025356	3.5618	1.8873	1.7105e-07	0.00013495	0.5	0.011311	0	3.317	0	48.868
8	1260	0	0	0	0.00098573	3.5576	1.8862	1.4236e-07	6.441e-05	0.5	0.011392	0	3.3203	0	0.00068589	3.5622	1.8874	1.4236e-07	6.441e-05	0.5	0.011343	0	3.3038	0	0.00083581	3.5599	1.8868	1.6793e-07	0.00012882	0.5	0.011243	0	3.3199	0	48.868
9	1260	0	0	0	0.0018274	3.5608	1.887	1.4083e-07	6.6476e-05	0.5	0.011315	0	3.3268	0	0.0003775	3.5628	1.8875	1.4082e-07	6.6476e-05	0.5	0.011283	0	3.318	0	0.0011024	3.5618	1.8873	1.7016e-07	0.00013295	0.5	0.011287	0	3.3189	0	48.868
10	1260	0	0	0	0.0011391	3.5646	1.888	1.3889e-07	7.0137e-05	0.5	0.011233	0	3.3209	0	0.00088496	3.5648	1.8881	1.3889e-07	7.0137e-05	0.5	0.011338	0	3.3176	0	0.001012	3.5647	1.888	1.719e-07	0.00014027	0.5	0.011207	0	3.3252	0	48.868
0	1260	0	0	0	0.00010731	3.2773	1.8103	0.047784	0.066605	1	0.0099587	0	3.0931	0	-0.00083535	3.2748	1.8096	0.047785	0.066605	0	0.010011	0	3.103	0	-0.00036402	3.276	1.81	0.13313	0.13321	0.5	0.010018	0	3.0904	0	48.868
1	1260	0	0	0	-0.0011887	3.2772	1.8103	1.419e-07	6.4634e-05	0.5	0.010031	0	3.0923	0	-0.000565	3.2777	1.8104	1.4191e-07	6.4634e-05	0.5	0.0099858	0	3.1015	0	-0.00087683	3.2775	1.8104	1.6984e-07	0.00012927	0.5	0.0099716	0	3.0887	0	48.868
2	1260	0	0	0	2.359e-05	3.6215	1.903	1.4101e-07	6.5496e-05	0.5	0.011677	0	3.3639	0	-0.00047205	3.623	1.9034	1.4102e-07	6.5496e-05	0.5	0.011496	0	3.3578	0	-0.00022423	3.6223	1.9032	1.6769e-07	0.00013099	0.5	0.011541	0	3.369	0	48.868
3	1260	0	0	0	-0.00037894	3.5912	1.8951	1.3968e-07	6.8243e-05	0.5	0.01134	0	3.3419	0	-7.5144e-05	3.587	1.8939	1.3968e-07	6.8243e-05	0.5	0.011353	0	3.3253	0	-0.00022704	3.5891	1.8945	1.6225e-07	0.00013649	0.5	0.011402	0	3.3422	0	48.868
4	1260	0	0	0	-0.0016154	3.5775	1.8914	1.404e-07	6.6303e-05	0.5	0.011373	0	3.3313	0	0.00036136	3.5764	1.8911	1.404e-07	6.6303e-05	0.5	0.011363	0	3.3364	0	-0.00062703	3.5769	1.8913	1.7214e-07	0.00013261	0.5	0.011344	0	3.3322	0	48.868
5	1260	0	0	0	0.00016369	3.5693	1.8893	1.3915e-07	6.8053e-05	0.5	0.011244	0	3.3261	0	-0.0015322	3.5681	1.8889	1.3915e-07	6.8053e-05	0.5	0.011297	0	3.3218	0	-0.00068427	3.5687	1.8891	1.7318e-07	0.00013611	0.5	0.011254	0	3.3284	0	48.868
6	1260	0	0	0	-0.0011147	3.5626	1.8875	1.4025e-07	6.8109e-05	0.5	0.011311	0	3.3127	0	0.00073427	3.5659	1.8884	1.4025e-07	6.8109e-05	0.5	0.011269	0	3.3236	0	-0.00019021	3.5643	1.8879	1.673e-07	0.00013622	0.5	0.011308	0	3.3226	0	48.868
7	1260	0	0	0	-0.00085865	3.5612	1.8871	1.3952e-07	6.7678e-05	0.5	0.011212	0	3.3314	0	-0.00045235	3.5634	1.8877	1.3953e-07	6.7678e-05	0.5	0.011316	0	3.3265	0	-0.0006555	3.5623	1.8874	1.7133e-07	0.00013536	0.5	0.011287	0	3.3215	0	48.868
8	1260	0	0	0	-0.00061782	3.5643	1.8879	1.4085e-07	6.6792e-05	0.5	0.011257	0	3.3157	0	0.00063237	3.5684	1.889	1.4086e-07	6.6792e-05	0.5	0.011404	0	3.3339	0	7.274e-06	3.5663	1.8885	1.6883e-07	0.00013358	0.5	0.01127	0	3.3282	0	48.868
9	1260	0	0	0	-0.00014135	3.5621	1.8873	1.405e-07	6.6277e-05	0.5	0.011291	0	3.3211	0	0.00059861	3.5609	1.887	1.405e-07	6.6277e-05	0.5	0.011182	0	3.3391	0	0.00022863	3.5615	1.8872	1.6599e-07	0.00013255	0.5	0.011324	0	3.3177	0	48.868
10	1260	0	0	0	-0.0002767	3.5616	1.8872	1.3994e-07	6.7179e-05	0.5	0.011307	0	3.321	0	-0.00081299	3.5595	1.8867	1.3995e-07	6.7179e-05	0.5	0.011315	0	3.3119	0	-0.00054485	3.5606	1.8869	1.6783e-07	0.00013436	0.5	0.011276	0	3.3185	0	48.868
0	1260	0	0	0	0.0010613	3.2737	1.8093	0.047784	0.066606	1	0.010059	0	3.0864	0	3.5739e-06	3.2744	1.8095	0.047785	0.066606	0	0.010047	0	3.1079	0	0.00053246	3.2741	1.8094	0.13313	0.13321	0.5	0.0099587	0	3.0999	0	48.868
1	1260	0	0	0	0.00075548	3.2815	1.8115	1.432e-07	6.3249e-05	0.5	0.010082	0	3.0992	0	0.00065728	3.2746	1.8096	1.432e-07	6.3249e-05	0.5	0.010039	0	3.0898	0	0.00070638	3.278	1.8105	1.6674e-07	0.0001265	0.5	0.010063	0	3.0922	0	48.868
2	1260	0	0	0	0.0019224	3.6202	1.9027	1.4094e-07	6.6271e-05	0.5	0.011548	0	3.3664	0	-0.00043307	3.6164	1.9017	1.4093e-07	6.6271e-05	0.5	0.011517	0	3.3561	0	0.00074467	3.6183	1.9022	1.7328e-07	0.00013254	0.5	0.011568	0	3.3633	0	48.868
3	1260	0	0	0	0.0017934	3.5875	1.8941	1.4058e-07	6.6576e-05	0.5	0.011489	0	3.3461	0	0.00010721	3.5897	1.8947	1.4057e-07	6.6576e-05	0.5	0.011388	0	3.3463	0	0.00095032	3.5886	1.8944	1.7076e-07	0.00013315	0.5	0.011473	0	3.3386	0	48.868
4	1260	0	0	0	0.0024426	3.5763	1.8911	1.4045e-07	6.7683e-05	0.5	0.011404	0	3.3457	0	0.00083306	3.5758	1.891	1.4046e-07	6.7683e-05	0.5	0.011375	0	3.3285	0	0.0016378	3.576	1.891	1.6823e-07	0.00013537	0.5	0.011391	0	3.3258	0	48.868
5	1260	0	0	0	0.0014013	3.567	1.8886	1.4071e-07	6.611e-05	0.5	0.011358	0	3.3329	0	0.0015545	3.5651	1.8881	1.4071e-07	6.611e-05	0.5	0.011304	0	3.3187	0	0.0014779	3.566	1.8884	1.6511e-07	0.00013222	0.5	0.011296	0	3.3211	0	48.868
6	1260	0	0	0	0.0012484	3.5629	1.8876	1.4078e-07	6.6189e-05	0.5	0.011216	0	3.3142	0	0.001559	3.5631	1.8876	1.4078e-07	6.6189e-05	0.5	0.011315	0	3.3227	0	0.0014037	3.563	1.8876	1.6872e-07	0.00013238	0.5	0.011283	0	3.3224	0	48.868
7	1260	0	0	0	0.0011636	3.5605	1.8869	1.3991e-07	6.8951e-05	0.5	0.011348	0	3.3253	0	0.0019198	3.5599	1.8868	1.3991e-07	6.8951e-05	0.5	0.011322	0	3.3168	0	0.0015417	3.5602	1.8869	1.7062e-07	0.0001379	0.5	0.011249	0	3.3205	0	48.868
8	1260	0	0	0	0.0017405	3.5626	1.8875	1.4027e-07	6.7241e-05	0.5	0.011355	0	3.3275	0	0.0029558	3.5654	1.8882	1.4027e-07	6.7241e-05	0.5	0.011294	0	3.3315	0	0.0023481	3.564	1.8879	1.6841e-07	0.00013448	0.5	0.011324	0	3.3172	0	48.868
9	1260	0	0	0	0.0016761	3.5663	1.8885	1.4259e-07	6.4597e-05	0.5	0.011326	0	3.3359	0	0.0043815	3.5599	1.8868	1.4259e-07	6.4597e-05	0.5	0.011396	0	3.3255	0	0.0030288	3.5631	1.8876	1.6827e-07	0.00012919	0.5	0.011334	0	3.3207	0	48.868
10	1260	0	0	0	0.0033973	3.5612	1.8871	1.3976e-07	6.8424e-05	0.5	0.011333	0	3.3246	0	0.0022611	3.5624	1.8874	1.3976e-07	6.8424e-05	0.5	0.011306	0	3.3294	0	0.0028292	3.5618	1.8873	1.6583e-07	0.00013685	0.5	0.0113	0	3.324	0	48.868
0	1260	0	0	0	-0.00059891	3.2776	1.8104	0.047784	0.066605	1	0.0099836	0	3.0821	0	-0.00019838	3.2779	1.8105	0.047784	0.066605	0	0.00999	0	3.0934	0	-0.00039865	3.2778	1.8105	0.13313	0.13321	0.5	0.0099936	0	3.0959	0	48.868
1	1260	0	0	0	0.00044472	3.2778	1.8105	1.4201e-07	6.4439e-05	0.5	0.010062	0	3.1062	0	-0.00049239	3.2725	1.809	1.4201e-07	6.4439e-05	0.5	0.010018	0	3.0975	0	-2.3836e-05	3.2752	1.8097	1.6725e-07	0.00012888	0.5	0.0099799	0	3.0909	0	48.868
2	1260	0	0	0	-5.1191e-05	3.6176	1.902	1.4067e-07	6.8655e-05	0.5	0.011521	0	3.368	0	0.00046961	3.6132	1.9008	1.4067e-07	6.8655e-05	0.5	0.011438	0	3.3642	0	0.00020921	3.6154	1.9014	1.6578e-07	0.00013731	0.5	0.011514	0	3.3623	0	48.868
3	1260	0	0	0	0.002032	3.5877	1.8941	1.4057e-07	6.7189e-05	0.5	0.011443	0	3.341	0	-0.00022406	3.5852	1.8935	1.4057e-07	6.7189e-05	0.5	0.011397	0	3.3347	0	0.00090399	3.5865	1.8938	1.7274e-07	0.00013438	0.5	0.011424	0	3.3429	0	48.868
4	1260	0	0	0	0.0010155	3.5691	1.8892	1.4045e-07	6.7974e-05	0.5	0.011291	0	3.3176	0	0.00025465	3.574	1.8905	1.4045e-07	6.7974e-05	0.5	0.011343	0	3.3186	0	0.00063507	3.5716	1.8899	1.6449e-07	0.00013595	0.5	0.011279	0	3.3269	0	48.868
5	1260	0	0	0	0.00032379	3.5663	1.8885	1.3917e-07	6.9226e-05	0.5	0.011422	0	3.3288	0	-0.00018882	3.5674	1.8888	1.3917e-07	6.9226e-05	0.5	0.011284	0	3.3166	0	6.7484e-05	3.5669	1.8886	1.6482e-07	0.00013845	0.5	0.011291	0	3.3356	0	48.868
6	1260	0	0	0	0.0012444	3.5672	1.8887	1.3867e-07	6.9765e-05	0.5	0.011258	0	3.3239	0	0.00033546	3.5654	1.8882	1.3868e-07	6.9765e-05	0.5	0.01132	0	3.3191	0	0.00078991	3.5663	1.8885	1.6753e-07	0.00013953	0.5	0.011332	0	3.3233	0	48.868
7	1260	0	0	0	-0.00033756	3.5652	1.8882	1.3922e-07	6.8398e-05	0.5	0.011292	0	3.3204	0	0.001008	3.5669	1.8886	1.3922e-07	6.8398e-05	0.5	0.011258	0	3.3274	0	0.00033522	3.566	1.8884	1.6651e-07	0.0001368	0.5	0.011174	0	3.3248	0	48.868
8	1260	0	0	0	-0.0008768	3.5695	1.8893	1.418e-07	6.4303e-05	0.5	0.011294	0	3.3314	0	-0.00037838	3.5685	1.889	1.418e-07	6.4303e-05	0.5	0.011325	0	3.3343	0	-0.00062759	3.569	1.8892	1.7145e-07	0.00012861	0.5	0.011303	0	3.3214	0	48.868
9	1260	0	0	0	-0.0013771	3.5617	1.8872	1.3967e-07	6.7345e-05	0.5	0.011316	0	3.3167	0	-0.00082173	3.5685	1.8891	1.3967e-07	6.7345e-05	0.5	0.011243	0	3.3217	0	-0.0010994	3.5651	1.8881	1.6853e-07	0.00013469	0.5	0.011271	0	3.3246	0	48.868
10	1260	0	0	0	-0.0021652	3.5664	1.8885	1.384e-07	6.9161e-05	0.5	0.011262	0	3.3305	0	-0.0013385	3.5641	1.8879	1.384e-07	6.9161e-05	0.5	0.011244	0	3.3258	0	-0.0017518	3.5653	1.8882	1.679e-07	0.00013832	0.5	0.011291	0	3.3235	0	48.868
0	1260	0	0	0	0.00021809	3.2777	1.8104	0.047783	0.066604	1	0.010015	0	3.0865	0	9.7541e-05	3.2778	1.8105	0.047783	0.066604	0	0.010056	0	3.0949	0	0.00015782	3.2778	1.8105	0.13313	0.13321	0.5	0.010021	0	3.0919	0	48.868
1	1260	0	0	0	-0.00013785	3.2785	1.8107	1.4143e-07	6.5451e-05	0.5	0.0099218	0	3.0896	0	0.00053613	3.2745	1.8096	1.4143e-07	6.5451e-05	0.5	0.0099291	0	3.0939	0	0.00019914	3.2765	1.8101	1.7219e-07	0.0001309	0.5	0.0099733	0	3.0816	0	48.868
2	1260	0	0	0	0.00035632	3.616	1.9016	1.4006e-07	6.6827e-05	0.5	0.011496	0	3.3536	0	0.0011413	3.6156	1.9015	1.4006e-07	6.6827e-05	0.5	0.011612	0	3.3662	0	0.00074883	3.6158	1.9015	1.6819e-07	0.00013365	0.5	0.011521	0	3.3558	0	48.868
3	1260	0	0	0	0.00021715	3.5883	1.8943	1.3956e-07	6.8786e-05	0.5	0.011459	0	3.3344	0	0.0017247	3.5843	1.8932	1.3956e-07	6.8786e-05	0.5	0.011374	0	3.3392	0	0.00097095	3.5863	1.8938	1.6609e-07	0.00013757	0.5	0.011323	0	3.3421	0	48.868
4	1260	0	0	0	0.00058131	3.5747	1.8907	1.4194e-07	6.577e-05	0.5	0.011393	0	3.3219	0	0.00048155	3.573	1.8902	1.4195e-07	6.577e-05	0.5	0.01134	0	3.3213	0	0.00053143	3.5739	1.8905	1.6394e-07	0.00013154	0.5	0.011322	0	3.3314	0	48.868
5	1260	0	0	0	-9.8418e-05	3.5657	1.8883	1.4079e-07	6.6817e-05	0.5	0.011303	0	3.3298	0	-5.7476e-05	3.5678	1.8889	1.4079e-07	6.6817e-05	0.5	0.011301	0	3.3138	0	-7.7947e-05	3.5667	1.8886	1.6649e-07	0.00013363	0.5	0.011315	0	3.3283	0	48.868
6	1260	0	0	0	0.0020929	3.5658	1.8883	1.3889e-07	6.9171e-05	0.5	0.01122	0	3.3163	0	-0.0011703	3.5628	1.8875	1.389e-07	6.9171e-05	0.5	0.011224	0	3.3277	0	0.00046134	3.5643	1.8879	1.6966e-07	0.00013834	0.5	0.011288	0	3.3198	0	48.868
7	1260	0	0	0	-0.00022518	3.5649	1.8881	1.4138e-07	6.6529e-05	0.5	0.011284	0	3.3214	0	-0.0009057	3.5619	1.8873	1.4138e-07	6.6529e-05	0.5	0.011167	0	3.3189	0	-0.00056544	3.5634	1.8877	1.6702e-07	0.00013306	0.5	0.011308	0	3.3157	0	48.868
8	1260	0	0	0	0.0003247	3.5603	1.8869	1.4003e-07	6.6344e-05	0.5	0.011368	0	3.3111	0	-0.00049718	3.5612	1.8871	1.4003e-07	6.6344e-05	0.5	0.011273	0	3.3277	0	-8.6238e-05	3.5607	1.887	1.6608e-07	0.00013269	0.5	0.011322	0	3.3302	0	48.868
9	1260	0	0	0	-0.00052636	3.5635	1.8877	1.3925e-07	6.7275e-05	0.5	0.01133	0	3.3244	0	0.0017521	3.5617	1.8872	1.3925e-07	6.7275e-05	0.5	0.011319	0	3.3213	0	0.00061285	3.5626	1.8875	1.7057e-07	0.00013455	0.5	0.011297	0	3.3311	0	48.868
10	1260	0	0	0	0.0015722	3.5633	1.8877	1.4182e-07	6.565e-05	0.5	0.011269	0	3.3291	0	-0.00027534	3.5646	1.888	1.4182e-07	6.565e-05	0.5	0.011266	0	3.3348	0	0.00064845	3.564	1.8878	1.6488e-07	0.0001313	0.5	0.011284	0	3.3192	0	48.868
0	1260	0	0	0	0.0004702	3.2733	1.8092	0.047784	0.066606	1	0.0099884	0	3.0888	0	-0.00011329	3.28	1.8111	0.047784	0.066606	0	0.0099922	0	3.0985	0	0.00017845	3.2766	1.8102	0.13313	0.13321	0.5	0.01001	0	3.0975	0	48.868
1	1260	0	0	0	-0.0008406	3.274	1.8094	1.4261e-07	6.4373e-05	0.5	0.0098627	0	3.1064	0	0.00080378	3.2785	1.8107	1.4262e-07	6.4373e-05	0.5	0.010056	0	3.0945	0	-1.8409e-05	3.2763	1.81	1.6796e-07	0.00012875	0.5	0.0099896	0	3.0998	0	48.868
2	1260	0	0	0	-0.0010207	3.621	1.9029	1.4186e-07	6.5053e-05	0.5	0.011519	0	3.3623	0	-0.00055977	3.6202	1.9027	1.4186e-07	6.5053e-05	0.5	0.011608	0	3.382	0	-0.00079026	3.6206	1.9028	1.685e-07	0.00013011	0.5	0.011526	0	3.3719	0	48.868
3	1260	0	0	0	-0.00067898	3.5921	1.8953	1.4017e-07	6.8621e-05	0.5	0.011502	0	3.3487	0	-0.00052065	3.5886	1.8944	1.4017e-07	6.8621e-05	0.5	0.011479	0	3.3422	0	-0.00059982	3.5903	1.8948	1.6762e-07	0.00013724	0.5	0.011419	0	3.3421	0	48.868
4	1260	0	0	0	-0.0014817	3.5723	1.8901	1.3851e-07	6.8624e-05	0.5	0.01125	0	3.3227	0	0.0012869	3.5735	1.8904	1.3851e-07	6.8624e-05	0.5	0.011341	0	3.3239	0	-9.7385e-05	3.5729	1.8902	1.6685e-07	0.00013725	0.5	0.011399	0	3.3274	0	48.868
5	1260	0	0	0	-0.00069523	3.5652	1.8882	1.4215e-07	6.4473e-05	0.5	0.011281	0	3.3193	0	0.00013518	3.5686	1.8891	1.4215e-07	6.4473e-05	0.5	0.011341	0	3.3262	0	-0.00028002	3.5669	1.8886	1.7081e-07	0.00012895	0.5	0.01128	0	3.3147	0	48.868
6	1260	0	0	0	0.00076709	3.5672	1.8887	1.3916e-07	6.9035e-05	0.5	0.01128	0	3.3265	0	-0.0010354	3.5673	1.8887	1.3915e-07	6.9035e-05	0.5	0.011332	0	3.3367	0	-0.00013414	3.5672	1.8887	1.6639e-07	0.00013807	0.5	0.011314	0	3.3188	0	48.868
7	1260	0	0	0	-0.00056844	3.5651	1.8881	1.399e-07	6.7889e-05	0.5	0.011343	0	3.3177	0	0.0004303	3.565	1.8881	1.399e-07	6.7889e-05	0.5	0.011328	0	3.3328	0	-6.907e-05	3.5651	1.8881	1.696e-07	0.00013578	0.5	0.011246	0	3.3275	0	48.868
8	1260	0	0	0	-0.00074138	3.5614	1.8872	1.4102e-07	6.6145e-05	0.5	0.011295	0	3.3274	0	-0.00011956	3.5665	1.8885	1.4102e-07	6.6145e-05	0.5	0.01138	0	3.3355	0	-0.00043047	3.564	1.8878	1.6817e-07	0.00013229	0.5	0.011298	0	3.3212	0	48.868
9	1260	0	0	0	0.00069194	3.5697	1.8894	1.4066e-07	6.5742e-05	0.5	0.011342	0	3.3239	0	-0.00061079	3.5613	1.8871	1.4066e-07	6.5742e-05	0.5	0.011306	0	3.3232	0	4.0579e-05	3.5655	1.8883	1.7007e-07	0.00013148	0.5	0.011258	0	3.3224	0	48.868
10	1260	0	0	0	-8.5433e-05	3.5648	1.8881	1.4142e-07	6.659e-05	0.5	0.01123	0	3.3132	0	-0.00011705	3.564	1.8879	1.4142e-07	6.659e-05	0.5	0.011286	0	3.3357	0	-0.00010124	3.5644	1.888	1.6806e-07	0.00013318	0.5	0.011303	0	3.3229	0	48.868
0	1260	0	0	0	0.00026775	3.2801	1.8111	0.047783	0.066604	1	0.01005	0	3.1049	0	-0.0010755	3.2734	1.8093	0.047783	0.066604	0	0.010029	0	3.0888	0	-0.00040389	3.2768	1.8102	0.13313	0.13321	0.5	0.010016	0	3.0967	0	48.868
1	1260	0	0	0	-7.2194e-05	3.2727	1.8091	1.4222e-07	6.5217e-05	0.5	0.0099578	0	3.0941	0	0.00018753	3.2769	1.8102	1.4221e-07	6.5217e-05	0.5	0.0099956	0	3.0912	0	5.7667e-05	3.2748	1.8097	1.6578e-07	0.00013043	0.5	0.0099357	0	3.0984	0	48.868
2	1260	0	0	0	0.00070281	3.6176	1.902	1.4021e-07	6.6969e-05	0.5	0.011658	0	3.3607	0	0.00070496	3.6221	1.9032	1.4021e-07	6.6969e-05	0.5	0.011499	0	3.3715	0	0.00070388	3.6198	1.9026	1.7082e-07	0.00013394	0.5	0.011584	0	3.3668	0	48.868
3	1260	0	0	0	0.00040491	3.589	1.8945	1.4081e-07	6.694e-05	0.5	0.011383	0	3.3361	0	0.00085914	3.5851	1.8934	1.4081e-07	6.694e-05	0.5	0.011433	0	3.3416	0	0.00063203	3.5871	1.894	1.7343e-07	0.00013388	0.5	0.011444	0	3.3426	0	48.868
4	1260	0	0	0	0.0017245	3.5799	1.8921	1.394e-07	6.8347e-05	0.5	0.011359	0	3.3355	0	-9.2298e-05	3.577	1.8913	1.394e-07	6.8347e-05	0.5	0.011387	0	3.3336	0	0.00081611	3.5785	1.8917	1.6604e-07	0.00013669	0.5	0.011336	0	3.3353	0	48.868
5	1260	0	0	0	0.00038651	3.5715	1.8898	1.4068e-07	6.7928e-05	0.5	0.011331	0	3.3223	0	0.002615	3.5722	1.89	1.4067e-07	6.7928e-05	0.5	0.011376	0	3.3311	0	0.0015008	3.5718	1.8899	1.6724e-07	0.00013586	0.5	0.011372	0	3.3302	0	48.868
6	1260	0	0	0	0.0009873	3.5669	1.8886	1.392e-07	6.9069e-05	0.5	0.011332	0	3.3308	0	0.00043594	3.5667	1.8886	1.392e-07	6.9069e-05	0.5	0.011289	0	3.3171	0	0.00071162	3.5668	1.8886	1.6905e-07	0.00013814	0.5	0.01126	0	3.3265	0	48.868
7	1260	0	0	0	-0.00093941	3.5638	1.8878	1.3987e-07	6.8258e-05	0.5	0.011278	0	3.3266	0	-0.00079439	3.5618	1.8873	1.3987e-07	6.8258e-05	0.5	0.011254	0	3.3049	0	-0.0008669	3.5628	1.8875	1.6801e-07	0.00013652	0.5	0.01128	0	3.3242	0	48.868
8	1260	0	0	0	0.00011755	3.5656	1.8883	1.4106e-07	6.6752e-05	0.5	0.011382	0	3.3252	0	-0.00075232	3.5643	1.8879	1.4107e-07	6.6752e-05	0.5	0.011217	0	3.3302	0	-0.00031738	3.5649	1.8881	1.7765e-07	0.0001335	0.5	0.01128	0	3.3205	0	48.868
9	1260	0	0	0	0.0017109	3.5665	1.8885	1.4126e-07	6.6388e-05	0.5	0.011349	0	3.3294	0	-0.0010049	3.5638	1.8878	1.4126e-07	6.6388e-05	0.5	0.011348	0	3.3244	0	0.00035303	3.5651	1.8882	1.6912e-07	0.00013278	0.5	0.01131	0	3.3314	0	48.868
10	1260	0	0	0	0.00059933	3.5629	1.8876	1.3956e-07	6.8356e-05	0.5	0.011314	0	3.3124	0	0.00077799	3.5632	1.8876	1.3956e-07	6.8356e-05	0.5	0.011265	0	3.3309	0	0.00068866	3.563	1.8876	1.7011e-07	0.00013671	0.5	0.011328	0	3.3267	0	48.868
0	1260	0	0	0	-0.00024561	3.276	1.81	0.047785	0.066606	1	0.010022	0	3.0993	0	0.00070021	3.2764	1.8101	0.047784	0.066606	0	0.0099711	0	3.0863	0	0.0002273	3.2762	1.81	0.13313	0.13321	0.5	0.010011	0	3.0954	0	48.868
1	1260	0	0	0	0.00044791	3.2767	1.8102	1.4174e-07	6.4044e-05	0.5	0.0099038	0	3.1013	0	-8.8773e-05	3.2786	1.8107	1.4174e-07	6.4044e-05	0.5	0.01001	0	3.0959	0	0.00017957	3.2777	1.8104	1.6938e-07	0.00012809	0.5	0.0099839	0	3.0996	0	48.868
2	1260	0	0	0	0.00014165	3.6222	1.9032	1.407e-07	6.799e-05	0.5	0.011531	0	3.3639	0	0.00065792	3.6197	1.9026	1.407e-07	6.799e-05	0.5	0.011607	0	3.365	0	0.00039978	3.621	1.9029	1.6698e-07	0.00013598	0.5	0.011571	0	3.3603	0	48.868
3	1260	0	0	0	-0.00035075	3.5865	1.8938	1.3987e-07	6.8321e-05	0.5	0.011381	0	3.3438	0	-0.00033558	3.5902	1.8948	1.3987e-07	6.8321e-05	0.5	0.011557	0	3.3405	0	-0.00034317	3.5883	1.8943	1.708e-07	0.00013664	0.5	0.011363	0	3.3402	0	48.868
4	1260	0	0	0	-0.0014128	3.5719	1.8899	1.4045e-07	6.7557e-05	0.5	0.011313	0	3.3216	0	0.00024277	3.5762	1.8911	1.4045e-07	6.7557e-05	0.5	0.011313	0	3.3418	0	-0.00058503	3.5741	1.8905	1.6588e-07	0.00013511	0.5	0.011371	0	3.3326	0	48.868
5	1260	0	0	0	5.5768e-05	3.5678	1.8889	1.3937e-07	6.9371e-05	0.5	0.011301	0	3.3424	0	-0.00014211	3.5679	1.8889	1.3938e-07	6.9371e-05	0.5	0.011298	0	3.323	0	-4.3169e-05	3.5679	1.8889	1.7252e-07	0.00013874	0.5	0.011374	0	3.3266	0	48.868
6	1260	0	0	0	-0.001594	3.5644	1.888	1.4177e-07	6.5737e-05	0.5	0.011228	0	3.3197	0	-0.00032618	3.5701	1.8895	1.4177e-07	6.5737e-05	0.5	0.011331	0	3.3202	0	-0.00096009	3.5673	1.8887	1.6838e-07	0.00013147	0.5	0.011286	0	3.3322	0	48.868
7	1260	0	0	0	-0.00049977	3.5653	1.8882	1.4087e-07	6.7354e-05	0.5	0.0113	0	3.3291	0	0.000509	3.5684	1.889	1.4087e-07	6.7354e-05	0.5	0.011262	0	3.3333	0	4.6176e-06	3.5669	1.8886	1.6731e-07	0.00013471	0.5	0.011307	0	3.3252	0	48.868
8	1260	0	0	0	-0.0005333	3.5598	1.8867	1.4158e-07	6.522e-05	0.5	0.011278	0	3.323	0	-0.00037974	3.5622	1.8874	1.4158e-07	6.522e-05	0.5	0.011294	0	3.3288	0	-0.00045652	3.561	1.8871	1.687e-07	0.00013044	0.5	0.011348	0	3.3198	0	48.868
9	1260	0	0	0	0.00031003	3.5599	1.8868	1.4169e-07	6.6397e-05	0.5	0.011272	0	3.3268	0	-0.00031385	3.5598	1.8867	1.4169e-07	6.6397e-05	0.5	0.011355	0	3.3219	0	-1.9103e-06	3.5598	1.8867	1.6483e-07	0.00013279	0.5	0.0113	0	3.3215	0	48.868
10	1260	0	0	0	0.0004141	3.561	1.8871	1.4149e-07	6.5516e-05	0.5	0.011283	0	3.3112	0	0.00038657	3.564	1.8879	1.4149e-07	6.5516e-05	0.5	0.011348	0	3.3118	0	0.00040033	3.5625	1.8875	1.6316e-07	0.00013103	0.5	0.011219	0	3.3196	0	48.868
0	1260	0	0	0	0.0014025	3.2789	1.8108	0.047784	0.066605	1	0.0099722	0	3.0938	0	0.00099558	3.2774	1.8104	0.047785	0.066605	0	0.01007	0	3.101	0	0.001199	3.2781	1.8106	0.13313	0.13321	0.5	0.010039	0	3.1029	0	48.868
1	1260	0	0	0	0.002186	3.2776	1.8104	1.4232e-07	6.4538e-05	0.5	0.0099856	0	3.0944	0	0.00088798	3.2767	1.8102	1.4232e-07	6.4538e-05	0.5	0.010063	0	3.1066	0	0.001537	3.2771	1.8103	1.651e-07	0.00012908	0.5	0.010014	0	3.1058	0	48.868
2	1260	0	0	0	0.0021705	3.6151	1.9013	1.4127e-07	6.541e-05	0.5	0.011495	0	3.3648	0	0.0017793	3.6182	1.9022	1.4126e-07	6.541e-05	0.5	0.011484	0	3.3767	0	0.0019749	3.6166	1.9017	1.6669e-07	0.00013082	0.5	0.01158	0	3.362	0	48.868
3	1260	0	0	0	0.0013591	3.5877	1.8941	1.4012e-07	6.7633e-05	0.5	0.011422	0	3.3366	0	0.0031005	3.5867	1.8939	1.4012e-07	6.7633e-05	0.5	0.011468	0	3.3443	0	0.0022298	3.5872	1.894	1.6742e-07	0.00013527	0.5	0.011433	0	3.3416	0	48.868
4	1260	0	0	0	0.0019841	3.577	1.8913	1.3921e-07	6.9555e-05	0.5	0.011364	0	3.3375	0	0.0033248	3.5777	1.8915	1.3921e-07	6.9555e-05	0.5	0.011336	0	3.33	0	0.0026544	3.5774	1.8914	1.6913e-07	0.00013911	0.5	0.011318	0	3.3369	0	48.868
5	1260	0	0	0	0.0003892	3.5682	1.889	1.407e-07	6.5809e-05	0.5	0.011283	0	3.3329	0	0.0021615	3.5705	1.8896	1.407e-07	6.5809e-05	0.5	0.011331	0	3.322	0	0.0012754	3.5693	1.8893	1.7027e-07	0.00013162	0.5	0.011322	0	3.3299	0	48.868
6	1260	0	0	0	0.0011112	3.569	1.8892	1.4024e-07	6.768e-05	0.5	0.01134	0	3.3308	0	0.0010461	3.5715	1.8898	1.4024e-07	6.768e-05	0.5	0.01132	0	3.3253	0	0.0010787	3.5702	1.8895	1.6745e-07	0.00013536	0.5	0.011277	0	3.3284	0	48.868
7	1260	0	0	0	0.0010873	3.5689	1.8892	1.4037e-07	6.7992e-05	0.5	0.011344	0	3.3172	0	-8.6486e-06	3.5684	1.889	1.4037e-07	6.7992e-05	0.5	0.011294	0	3.3273	0	0.00053931	3.5687	1.8891	1.704e-07	0.00013598	0.5	0.011277	0	3.3227	0	48.868
8	1260	0	0	0	-7.2896e-05	3.5653	1.8882	1.3857e-07	6.9481e-05	0.5	0.011305	0	3.3279	0	0.0005375	3.565	1.8881	1.3858e-07	6.9481e-05	0.5	0.011336	0	3.3176	0	0.0002323	3.5652	1.8882	1.6669e-07	0.00013896	0.5	0.011332	0	3.3193	0	48.868
9	1260	0	0	0	0.0010538	3.5656	1.8883	1.3894e-07	6.9016e-05	0.5	0.011309	0	3.3157	0	-0.0014201	3.5625	1.8875	1.3894e-07	6.9016e-05	0.5	0.011282	0	3.3283	0	-0.00018317	3.5641	1.8879	1.6984e-07	0.00013803	0.5	0.011266	0	3.3339	0	48.868
10	1260	0	0	0	-0.0024191	3.5615	1.8872	1.3957e-07	6.8359e-05	0.5	0.011317	0	3.3345	0	-0.00040532	3.5647	1.8881	1.3957e-07	6.8359e-05	0.5	0.011317	0	3.3388	0	-0.0014122	3.5631	1.8876	1.7082e-07	0.00013672	0.5	0.011297	0	3.3213	0	48.868
0	1260	0	0	0	0.00067712	3.2775	1.8104	0.047783	0.066605	1	0.0099298	0	3.0887	0	0.00035522	3.2751	1.8097	0.047784	0.066605	0	0.010004	0	3.0893	0	0.00051617	3.2763	1.8101	0.13313	0.13321	0.5	0.0099906	0	3.094	0	48.868
1	1260	0	0	0	0.00036203	3.2774	1.8104	1.4215e-07	6.4695e-05	0.5	0.010118	0	3.0935	0	0.00043157	3.2764	1.8101	1.4215e-07	6.4695e-05	0.5	0.0099842	0	3.1026	0	0.0003968	3.2769	1.8102	1.6889e-07	0.00012939	0.5	0.0099593	0	3.1062	0	48.868
2	1260	0	0	0	0.0024066	3.6181	1.9021	1.3871e-07	6.8462e-05	0.5	0.011619	0	3.3812	0	0.00051896	3.6208	1.9028	1.3872e-07	6.8462e-05	0.5	0.01152	0	3.3636	0	0.0014628	3.6195	1.9025	1.6647e-07	0.00013692	0.5	0.011581	0	3.3636	0	48.868
3	1260	0	0	0	0.00065592	3.5875	1.8941	1.4089e-07	6.6743e-05	0.5	0.011349	0	3.3333	0	0.001964	3.5912	1.895	1.4089e-07	6.6743e-05	0.5	0.011467	0	3.3409	0	0.00131	3.5893	1.8945	1.6945e-07	0.00013349	0.5	0.011406	0	3.3368	0	48.868
4	1260	0	0	0	0.0014812	3.576	1.891	1.3945e-07	6.848e-05	0.5	0.01143	0	3.3246	0	0.00099815	3.5743	1.8906	1.3945e-07	6.848e-05	0.5	0.011352	0	3.3237	0	0.0012397	3.5752	1.8908	1.6819e-07	0.00013696	0.5	0.011398	0	3.3339	0	48.868
5	1260	0	0	0	0.00097584	3.5685	1.889	1.4096e-07	6.6277e-05	0.5	0.01138	0	3.3202	0	0.001621	3.5697	1.8894	1.4096e-07	6.6277e-05	0.5	0.011388	0	3.318	0	0.0012984	3.5691	1.8892	1.7043e-07	0.00013255	0.5	0.01137	0	3.3222	0	48.868
6	1260	0	0	0	0.00016786	3.5661	1.8884	1.4233e-07	6.471e-05	0.5	0.011259	0	3.3378	0	0.0011041	3.5672	1.8887	1.4233e-07	6.471e-05	0.5	0.011325	0	3.3257	0	0.00063598	3.5666	1.8886	1.6784e-07	0.00012942	0.5	0.011398	0	3.326	0	48.868
7	1260	0	0	0	0.00016701	3.5646	1.888	1.4145e-07	6.571e-05	0.5	0.011241	0	3.3216	0	0.00047815	3.5666	1.8886	1.4145e-07	6.571e-05	0.5	0.011344	0	3.3251	0	0.00032258	3.5656	1.8883	1.6501e-07	0.00013142	0.5	0.011284	0	3.3273	0	48.868
8	1260	0	0	0	0.00088952	3.5629	1.8876	1.4091e-07	6.5157e-05	0.5	0.0114	0	3.3216	0	0.00086978	3.564	1.8879	1.4091e-07	6.5157e-05	0.5	0.011224	0	3.3276	0	0.00087965	3.5635	1.8877	1.7011e-07	0.00013031	0.5	0.011281	0	3.33	0	48.868
9	1260	0	0	0	0.00034382	3.5636	1.8877	1.3986e-07	6.8319e-05	0.5	0.011298	0	3.3259	0	0.0020781	3.5655	1.8882	1.3986e-07	6.8319e-05	0.5	0.011309	0	3.3333	0	0.0012109	3.5645	1.888	1.7019e-07	0.00013664	0.5	0.011291	0	3.3374	0	48.868
10	1260	0	0	0	0.0001084	3.5645	1.888	1.404e-07	6.7012e-05	0.5	0.011354	0	3.3226	0	-0.00048213	3.5656	1.8883	1.404e-07	6.7012e-05	0.5	0.011394	0	3.3261	0	-0.00018687	3.565	1.8881	1.7062e-07	0.00013402	0.5	0.011332	0	3.3223	0	48.868
