# Supplementary material for: Future Preventive Gene Therapy of Polygenic Diseases from a Population Genetics Perspective
Source: Int J Mol Sci. 2019 Oct 10;20(20):5013. doi: 10.3390/ijms20205013 (PMC6834143; doi:10.3390/ijms20205013)
Supplement: Supplementary file 1 [file ijms-20-05013-s001.zip › SuppFiles/Results/AdmixtureScenarios/Recomb1000Multirun/65/SimulationAllRuns.csv]

Generation	Variants	Editable	AveEditedSNPs	AveEditedEffect	Pop0Effect	Pop0Variance	Pop0SD	Pop0FST	Pop0AFD	Pop0RegFract	Pop0Prev	Pop0PrevSD	Pop0AffectedEffect	Multirun0SD	Pop1Effect	Pop1Variance	Pop1SD	Pop1FST	Pop1AFD	Pop1RegFract	Pop1Prev	Pop1PrevSD	Pop1AffectedEffect	Multirun1SD	CombinedEffect	CombinedVariance	CombinedSD	CombinedFST	CombinedAFD	CombinedRegFract	CombinedPrev	CombinedPrevSD	CombinedAffectedEffect	MultirunCombSD	Baseline Effect
0	1620	0	0	0	-0.00030713	3.2742	1.8095	0.07338	0.10356	1	0.010042	0	3.0865	0	-0.00036856	3.2779	1.8105	0.07338	0.10356	0	0.010115	0	3.0963	0	-0.00033785	3.2761	1.81	0.20709	0.20712	0.5	0.010014	0	3.0856	0	48.869
1	1620	0	0	0	0.00022275	3.277	1.8102	1.4302e-07	5.7293e-05	0.5	0.010033	0	3.0924	0	0.0001501	3.2771	1.8103	1.4303e-07	5.7293e-05	0.5	0.0099669	0	3.0913	0	0.00018643	3.277	1.8103	1.6672e-07	0.00011459	0.5	0.0099467	0	3.1036	0	48.869
2	1620	0	0	0	0.00021308	3.7003	1.9236	1.4011e-07	6.2033e-05	0.5	0.011964	0	3.4258	0	-0.00065999	3.7001	1.9236	1.4011e-07	6.2033e-05	0.5	0.012009	0	3.4217	0	-0.00022346	3.7002	1.9236	1.7162e-07	0.00012407	0.5	0.011956	0	3.4201	0	48.869
3	1620	0	0	0	-0.00080658	3.7319	1.9318	1.4031e-07	6.1817e-05	0.5	0.012061	0	3.4636	0	0.00016969	3.7291	1.9311	1.4032e-07	6.1817e-05	0.5	0.012118	0	3.4503	0	-0.00031844	3.7305	1.9315	1.6421e-07	0.00012363	0.5	0.012122	0	3.4502	0	48.869
4	1620	0	0	0	-0.00092325	3.7442	1.935	1.4059e-07	6.0879e-05	0.5	0.012134	0	3.4617	0	-0.0020798	3.7459	1.9354	1.4059e-07	6.0879e-05	0.5	0.012205	0	3.4578	0	-0.0015015	3.745	1.9352	1.6925e-07	0.00012176	0.5	0.012165	0	3.4659	0	48.869
5	1620	0	0	0	-0.00086291	3.7596	1.939	1.3995e-07	6.196e-05	0.5	0.012164	0	3.4595	0	-0.0019098	3.7581	1.9386	1.3995e-07	6.196e-05	0.5	0.012209	0	3.4692	0	-0.0013863	3.7588	1.9388	1.6666e-07	0.00012392	0.5	0.012242	0	3.4667	0	48.869
6	1620	0	0	0	7.5493e-05	3.7644	1.9402	1.4038e-07	6.1571e-05	0.5	0.012207	0	3.4871	0	-0.0011445	3.7638	1.94	1.4038e-07	6.1571e-05	0.5	0.012244	0	3.4701	0	-0.0005345	3.7641	1.9401	1.7185e-07	0.00012314	0.5	0.012208	0	3.4793	0	48.869
7	1620	0	0	0	-0.00098128	3.7666	1.9408	1.4127e-07	6.0478e-05	0.5	0.012363	0	3.4707	0	-0.00017355	3.7732	1.9425	1.4127e-07	6.0478e-05	0.5	0.012373	0	3.4855	0	-0.00057741	3.7699	1.9416	1.6669e-07	0.00012096	0.5	0.012233	0	3.4773	0	48.869
8	1620	0	0	0	-0.000879	3.7683	1.9412	1.4125e-07	5.9709e-05	0.5	0.012256	0	3.488	0	0.0010721	3.7702	1.9417	1.4125e-07	5.9709e-05	0.5	0.012336	0	3.4909	0	9.6538e-05	3.7692	1.9415	1.6676e-07	0.00011942	0.5	0.012308	0	3.4707	0	48.869
9	1620	0	0	0	-0.00023479	3.7698	1.9416	1.3969e-07	6.2598e-05	0.5	0.01228	0	3.4693	0	0.0012448	3.7715	1.942	1.3969e-07	6.2598e-05	0.5	0.012283	0	3.4844	0	0.00050501	3.7706	1.9418	1.6765e-07	0.0001252	0.5	0.012292	0	3.4767	0	48.869
10	1620	0	0	0	-0.00015025	3.7699	1.9416	1.3944e-07	6.2785e-05	0.5	0.012335	0	3.4767	0	0.0020653	3.7689	1.9414	1.3944e-07	6.2785e-05	0.5	0.012345	0	3.4744	0	0.0009575	3.7694	1.9415	1.6707e-07	0.00012557	0.5	0.012275	0	3.4864	0	48.869
0	1620	0	0	0	-0.001577	3.2757	1.8099	0.073378	0.10356	1	0.010019	0	3.0992	0	-0.0014107	3.2782	1.8106	0.073378	0.10356	0	0.01004	0	3.0856	0	-0.0014939	3.277	1.8102	0.20708	0.20712	0.5	0.010027	0	3.0979	0	48.869
1	1620	0	0	0	-0.0018867	3.2735	1.8093	1.4399e-07	5.6457e-05	0.5	0.010034	0	3.0949	0	-0.00091044	3.2771	1.8103	1.4399e-07	5.6457e-05	0.5	0.010005	0	3.1041	0	-0.0013985	3.2753	1.8098	1.6741e-07	0.00011291	0.5	0.0099937	0	3.0948	0	48.869
2	1620	0	0	0	-0.00080345	3.6998	1.9235	1.3991e-07	6.2399e-05	0.5	0.0119	0	3.4328	0	-0.00035729	3.6999	1.9235	1.3992e-07	6.2399e-05	0.5	0.011925	0	3.4231	0	-0.00058037	3.6999	1.9235	1.6729e-07	0.0001248	0.5	0.012	0	3.4276	0	48.869
3	1620	0	0	0	-0.00069186	3.7319	1.9318	1.4063e-07	6.1633e-05	0.5	0.012036	0	3.4382	0	-0.00050126	3.7342	1.9324	1.4062e-07	6.1633e-05	0.5	0.012141	0	3.4417	0	-0.00059656	3.733	1.9321	1.6911e-07	0.00012327	0.5	0.012056	0	3.4434	0	48.869
4	1620	0	0	0	0.00019687	3.7507	1.9367	1.3959e-07	6.3259e-05	0.5	0.012231	0	3.4561	0	0.00077194	3.7502	1.9365	1.3958e-07	6.3259e-05	0.5	0.012327	0	3.4752	0	0.00048441	3.7504	1.9366	1.6921e-07	0.00012652	0.5	0.012235	0	3.462	0	48.869
5	1620	0	0	0	0.00086562	3.7634	1.9399	1.4002e-07	6.0871e-05	0.5	0.012268	0	3.4821	0	0.00041455	3.7567	1.9382	1.4001e-07	6.0871e-05	0.5	0.012242	0	3.4604	0	0.00064008	3.76	1.9391	1.6862e-07	0.00012174	0.5	0.012245	0	3.4781	0	48.869
6	1620	0	0	0	0.00048975	3.7623	1.9397	1.3928e-07	6.2709e-05	0.5	0.012284	0	3.4883	0	-0.0010876	3.7613	1.9394	1.3927e-07	6.2709e-05	0.5	0.012271	0	3.4556	0	-0.00029891	3.7618	1.9395	1.7067e-07	0.00012542	0.5	0.012275	0	3.4718	0	48.869
7	1620	0	0	0	-0.00036504	3.7712	1.942	1.4134e-07	6.0809e-05	0.5	0.012352	0	3.4673	0	-0.0020269	3.7672	1.9409	1.4134e-07	6.0809e-05	0.5	0.012264	0	3.4693	0	-0.0011959	3.7692	1.9414	1.6915e-07	0.00012162	0.5	0.012234	0	3.4718	0	48.869
8	1620	0	0	0	-0.0019345	3.7709	1.9419	1.4068e-07	6.2082e-05	0.5	0.012283	0	3.4747	0	-0.0005864	3.7703	1.9417	1.4068e-07	6.2082e-05	0.5	0.012285	0	3.4736	0	-0.0012604	3.7706	1.9418	1.6972e-07	0.00012416	0.5	0.012293	0	3.4769	0	48.869
9	1620	0	0	0	-0.0029374	3.7696	1.9416	1.4034e-07	6.145e-05	0.5	0.012326	0	3.4631	0	-0.002322	3.7675	1.941	1.4033e-07	6.145e-05	0.5	0.012273	0	3.4717	0	-0.0026297	3.7685	1.9413	1.6957e-07	0.0001229	0.5	0.012257	0	3.473	0	48.869
10	1620	0	0	0	-0.0011945	3.772	1.9422	1.4015e-07	6.1511e-05	0.5	0.012214	0	3.4743	0	-0.0039587	3.7696	1.9416	1.4015e-07	6.1511e-05	0.5	0.012306	0	3.4768	0	-0.0025766	3.7708	1.9419	1.6917e-07	0.00012302	0.5	0.012283	0	3.479	0	48.869
0	1620	0	0	0	-0.00040355	3.2746	1.8096	0.073378	0.10356	1	0.010013	0	3.0811	0	-0.0008486	3.274	1.8094	0.073378	0.10356	0	0.0099884	0	3.0921	0	-0.00062607	3.2743	1.8095	0.20708	0.20712	0.5	0.0099626	0	3.0919	0	48.869
1	1620	0	0	0	0.00013392	3.2733	1.8092	1.4296e-07	5.7901e-05	0.5	0.01005	0	3.0953	0	-0.0012654	3.276	1.81	1.4296e-07	5.7901e-05	0.5	0.0099442	0	3.0868	0	-0.00056572	3.2747	1.8096	1.6677e-07	0.0001158	0.5	0.010005	0	3.0877	0	48.869
2	1620	0	0	0	-0.0011027	3.7044	1.9247	1.4117e-07	6.0682e-05	0.5	0.011919	0	3.4268	0	-0.0020168	3.699	1.9233	1.4117e-07	6.0682e-05	0.5	0.011987	0	3.4284	0	-0.0015598	3.7017	1.924	1.6661e-07	0.00012136	0.5	0.011978	0	3.4223	0	48.869
3	1620	0	0	0	-0.0014416	3.7379	1.9334	1.3983e-07	6.1559e-05	0.5	0.01207	0	3.4537	0	-0.0011623	3.7354	1.9327	1.3983e-07	6.1559e-05	0.5	0.012048	0	3.4614	0	-0.001302	3.7366	1.933	1.7021e-07	0.00012312	0.5	0.012094	0	3.4552	0	48.869
4	1620	0	0	0	-0.0005774	3.749	1.9362	1.4169e-07	5.8779e-05	0.5	0.012194	0	3.4529	0	-0.0014896	3.7577	1.9385	1.4168e-07	5.8779e-05	0.5	0.012172	0	3.4732	0	-0.0010335	3.7533	1.9374	1.6908e-07	0.00011756	0.5	0.012216	0	3.4695	0	48.869
5	1620	0	0	0	-0.00086986	3.76	1.9391	1.4196e-07	5.9081e-05	0.5	0.012182	0	3.4642	0	-0.00036099	3.7606	1.9392	1.4196e-07	5.9081e-05	0.5	0.012241	0	3.4727	0	-0.00061542	3.7603	1.9391	1.6536e-07	0.00011816	0.5	0.012231	0	3.4694	0	48.869
6	1620	0	0	0	-0.0013818	3.766	1.9406	1.388e-07	6.3195e-05	0.5	0.01226	0	3.4755	0	-0.002089	3.7655	1.9405	1.388e-07	6.3195e-05	0.5	0.012322	0	3.4692	0	-0.0017354	3.7658	1.9406	1.683e-07	0.00012639	0.5	0.012253	0	3.4797	0	48.869
7	1620	0	0	0	-0.0012878	3.7678	1.9411	1.4126e-07	6.0771e-05	0.5	0.012252	0	3.4846	0	-0.0012403	3.765	1.9403	1.4126e-07	6.0771e-05	0.5	0.01225	0	3.4702	0	-0.0012641	3.7664	1.9407	1.6472e-07	0.00012154	0.5	0.01225	0	3.4801	0	48.869
8	1620	0	0	0	-0.0011189	3.7649	1.9403	1.387e-07	6.2661e-05	0.5	0.01225	0	3.4612	0	-0.00083461	3.7719	1.9421	1.387e-07	6.2661e-05	0.5	0.012282	0	3.4734	0	-0.00097677	3.7684	1.9412	1.7078e-07	0.00012532	0.5	0.012341	0	3.4704	0	48.869
9	1620	0	0	0	-0.0009781	3.7658	1.9406	1.4095e-07	6.0762e-05	0.5	0.012264	0	3.4573	0	-0.00043411	3.7689	1.9414	1.4096e-07	6.0762e-05	0.5	0.012326	0	3.4875	0	-0.00070611	3.7674	1.941	1.6636e-07	0.00012152	0.5	0.01229	0	3.4769	0	48.869
10	1620	0	0	0	-0.002729	3.7697	1.9416	1.4187e-07	5.938e-05	0.5	0.01223	0	3.476	0	-0.0014622	3.7673	1.9409	1.4187e-07	5.938e-05	0.5	0.012331	0	3.4763	0	-0.0020956	3.7685	1.9413	1.6602e-07	0.00011876	0.5	0.012259	0	3.4749	0	48.869
0	1620	0	0	0	0.0012191	3.2788	1.8107	0.073382	0.10356	1	0.0099616	0	3.098	0	0.00011606	3.2734	1.8093	0.073382	0.10356	0	0.0099244	0	3.0964	0	0.00066757	3.2761	1.81	0.20709	0.20713	0.5	0.010042	0	3.098	0	48.869
1	1620	0	0	0	0.00023315	3.2724	1.809	1.4331e-07	5.7119e-05	0.5	0.0099653	0	3.0886	0	0.00062845	3.277	1.8102	1.4331e-07	5.7119e-05	0.5	0.010033	0	3.0736	0	0.0004308	3.2747	1.8096	1.6491e-07	0.00011424	0.5	0.0099724	0	3.0919	0	48.869
2	1620	0	0	0	0.00020302	3.7017	1.924	1.3994e-07	6.2105e-05	0.5	0.012069	0	3.429	0	0.00065995	3.7053	1.9249	1.3994e-07	6.2105e-05	0.5	0.011976	0	3.4364	0	0.00043148	3.7035	1.9245	1.6779e-07	0.00012421	0.5	0.011957	0	3.4298	0	48.869
3	1620	0	0	0	0.00092276	3.7332	1.9321	1.4058e-07	6.0159e-05	0.5	0.012193	0	3.4546	0	-0.0014059	3.7298	1.9313	1.4058e-07	6.0159e-05	0.5	0.012053	0	3.4508	0	-0.00024158	3.7315	1.9317	1.7297e-07	0.00012032	0.5	0.012165	0	3.4445	0	48.869
4	1620	0	0	0	0.00021793	3.7496	1.9364	1.4139e-07	5.9527e-05	0.5	0.012192	0	3.4669	0	-0.00014991	3.7505	1.9366	1.414e-07	5.9527e-05	0.5	0.012205	0	3.4845	0	3.4009e-05	3.75	1.9365	1.7047e-07	0.00011905	0.5	0.012207	0	3.469	0	48.869
5	1620	0	0	0	0.0009318	3.7599	1.939	1.3966e-07	6.2694e-05	0.5	0.012285	0	3.4592	0	0.0015782	3.7616	1.9395	1.3966e-07	6.2694e-05	0.5	0.012271	0	3.4855	0	0.001255	3.7608	1.9393	1.6078e-07	0.00012539	0.5	0.012275	0	3.4638	0	48.869
6	1620	0	0	0	0.0028759	3.7643	1.9402	1.3992e-07	6.1806e-05	0.5	0.012189	0	3.4788	0	0.0013257	3.7658	1.9406	1.3993e-07	6.1806e-05	0.5	0.01232	0	3.4835	0	0.0021008	3.7651	1.9404	1.649e-07	0.00012361	0.5	0.012257	0	3.4796	0	48.869
7	1620	0	0	0	0.00031748	3.7664	1.9407	1.3984e-07	6.2291e-05	0.5	0.012338	0	3.4751	0	0.0022289	3.7649	1.9403	1.3984e-07	6.2291e-05	0.5	0.012331	0	3.4737	0	0.0012732	3.7657	1.9405	1.6412e-07	0.00012458	0.5	0.012281	0	3.4768	0	48.869
8	1620	0	0	0	0.001632	3.7677	1.9411	1.3944e-07	6.2835e-05	0.5	0.01228	0	3.4775	0	0.00022095	3.7731	1.9424	1.3943e-07	6.2835e-05	0.5	0.012374	0	3.4853	0	0.00092645	3.7704	1.9418	1.6625e-07	0.00012567	0.5	0.01226	0	3.4923	0	48.869
9	1620	0	0	0	0.00059127	3.7704	1.9418	1.4125e-07	6.0273e-05	0.5	0.012268	0	3.4778	0	0.0016889	3.7696	1.9415	1.4125e-07	6.0273e-05	0.5	0.012293	0	3.4786	0	0.0011401	3.77	1.9416	1.663e-07	0.00012055	0.5	0.012358	0	3.4814	0	48.869
10	1620	0	0	0	0.00088806	3.7675	1.941	1.4095e-07	6.0799e-05	0.5	0.012208	0	3.4753	0	0.00091653	3.7693	1.9415	1.4095e-07	6.0799e-05	0.5	0.012332	0	3.4739	0	0.00090229	3.7684	1.9412	1.681e-07	0.0001216	0.5	0.012291	0	3.4772	0	48.869
0	1620	0	0	0	0.00025515	3.2737	1.8093	0.07338	0.10356	1	0.0099411	0	3.0931	0	0.0010061	3.2726	1.809	0.07338	0.10356	0	0.010022	0	3.0841	0	0.00063064	3.2731	1.8092	0.20709	0.20712	0.5	0.0099876	0	3.0958	0	48.869
1	1620	0	0	0	8.7479e-05	3.2727	1.8091	1.4427e-07	5.5397e-05	0.5	0.0098967	0	3.1046	0	1.9706e-05	3.2729	1.8091	1.4426e-07	5.5397e-05	0.5	0.0099364	0	3.0875	0	5.3593e-05	3.2728	1.8091	1.6922e-07	0.00011079	0.5	0.0099778	0	3.0939	0	48.869
2	1620	0	0	0	-0.00092359	3.7035	1.9245	1.409e-07	6.1336e-05	0.5	0.011952	0	3.4269	0	-9.5286e-05	3.7025	1.9242	1.409e-07	6.1336e-05	0.5	0.011925	0	3.4178	0	-0.00050944	3.703	1.9243	1.6918e-07	0.00012267	0.5	0.011948	0	3.4285	0	48.869
3	1620	0	0	0	0.00052159	3.7307	1.9315	1.4016e-07	6.1286e-05	0.5	0.012134	0	3.4616	0	-0.00022678	3.7287	1.931	1.4016e-07	6.1286e-05	0.5	0.012116	0	3.4466	0	0.00014741	3.7297	1.9312	1.688e-07	0.00012257	0.5	0.012049	0	3.4562	0	48.869
4	1620	0	0	0	0.00076692	3.7499	1.9365	1.4109e-07	6.13e-05	0.5	0.012209	0	3.4718	0	0.00034398	3.7499	1.9365	1.4109e-07	6.13e-05	0.5	0.012194	0	3.4688	0	0.00055545	3.7499	1.9365	1.6917e-07	0.0001226	0.5	0.012244	0	3.4653	0	48.869
5	1620	0	0	0	0.00042441	3.758	1.9385	1.3945e-07	6.1562e-05	0.5	0.012242	0	3.4599	0	0.00035997	3.7564	1.9381	1.3945e-07	6.1562e-05	0.5	0.012238	0	3.4725	0	0.00039219	3.7572	1.9383	1.6995e-07	0.00012312	0.5	0.012278	0	3.47	0	48.869
6	1620	0	0	0	0.0012278	3.7624	1.9397	1.3989e-07	6.1567e-05	0.5	0.012291	0	3.4756	0	0.00020027	3.7641	1.9401	1.3989e-07	6.1567e-05	0.5	0.012339	0	3.4808	0	0.00071402	3.7632	1.9399	1.7053e-07	0.00012313	0.5	0.012276	0	3.4807	0	48.869
7	1620	0	0	0	0.0026104	3.7697	1.9416	1.4073e-07	6.0592e-05	0.5	0.012305	0	3.4744	0	-0.00096476	3.7612	1.9394	1.4073e-07	6.0592e-05	0.5	0.01222	0	3.4676	0	0.0008228	3.7654	1.9405	1.7048e-07	0.00012118	0.5	0.012233	0	3.4781	0	48.869
8	1620	0	0	0	2.5738e-06	3.7687	1.9413	1.4021e-07	6.1422e-05	0.5	0.012257	0	3.4845	0	-0.00081675	3.765	1.9404	1.402e-07	6.1422e-05	0.5	0.012271	0	3.4646	0	-0.00040709	3.7669	1.9408	1.6761e-07	0.00012284	0.5	0.012302	0	3.4633	0	48.869
9	1620	0	0	0	-0.00095867	3.7698	1.9416	1.3933e-07	6.2666e-05	0.5	0.012295	0	3.4691	0	0.00056968	3.7682	1.9412	1.3933e-07	6.2666e-05	0.5	0.012268	0	3.4729	0	-0.00019449	3.769	1.9414	1.7127e-07	0.00012533	0.5	0.012237	0	3.4815	0	48.869
10	1620	0	0	0	-0.0011261	3.7705	1.9418	1.3938e-07	6.1728e-05	0.5	0.012258	0	3.4817	0	-0.00065008	3.7685	1.9413	1.3938e-07	6.1728e-05	0.5	0.012264	0	3.4805	0	-0.00088808	3.7695	1.9415	1.6866e-07	0.00012346	0.5	0.012235	0	3.474	0	48.869
0	1620	0	0	0	-0.001068	3.2725	1.809	0.07338	0.10356	1	0.0099409	0	3.0849	0	-0.00096151	3.2745	1.8096	0.073381	0.10356	0	0.0099576	0	3.0834	0	-0.0010148	3.2735	1.8093	0.20709	0.20712	0.5	0.0099594	0	3.0892	0	48.869
1	1620	0	0	0	-0.0013217	3.2755	1.8098	1.4326e-07	5.7184e-05	0.5	0.0099247	0	3.089	0	0.00044889	3.2746	1.8096	1.4326e-07	5.7184e-05	0.5	0.010021	0	3.0948	0	-0.0004364	3.2751	1.8097	1.6932e-07	0.00011437	0.5	0.0099762	0	3.0985	0	48.869
2	1620	0	0	0	0.00073036	3.7078	1.9256	1.414e-07	6.015e-05	0.5	0.01198	0	3.4369	0	0.00063584	3.7047	1.9248	1.414e-07	6.015e-05	0.5	0.01199	0	3.4314	0	0.0006831	3.7062	1.9252	1.6757e-07	0.0001203	0.5	0.011995	0	3.434	0	48.869
3	1620	0	0	0	-0.0014227	3.7359	1.9329	1.4003e-07	6.2938e-05	0.5	0.012125	0	3.4497	0	0.000333	3.7364	1.933	1.4003e-07	6.2938e-05	0.5	0.012183	0	3.4495	0	-0.00054483	3.7361	1.9329	1.6682e-07	0.00012588	0.5	0.012129	0	3.458	0	48.869
4	1620	0	0	0	-0.00080372	3.7525	1.9371	1.4113e-07	6.1597e-05	0.5	0.012211	0	3.4621	0	-0.0022341	3.7517	1.9369	1.4113e-07	6.1597e-05	0.5	0.012142	0	3.4682	0	-0.0015189	3.7521	1.937	1.6735e-07	0.00012319	0.5	0.01213	0	3.4752	0	48.869
5	1620	0	0	0	-0.0015561	3.7645	1.9402	1.4037e-07	6.2126e-05	0.5	0.012333	0	3.4753	0	-0.0016235	3.7595	1.9389	1.4037e-07	6.2126e-05	0.5	0.012192	0	3.4789	0	-0.0015898	3.762	1.9396	1.7249e-07	0.00012425	0.5	0.012238	0	3.4642	0	48.869
6	1620	0	0	0	-0.0026108	3.7635	1.94	1.4078e-07	6.1153e-05	0.5	0.012222	0	3.4775	0	-0.0015867	3.7688	1.9413	1.4078e-07	6.1153e-05	0.5	0.012314	0	3.4886	0	-0.0020987	3.7661	1.9407	1.6902e-07	0.00012231	0.5	0.012236	0	3.483	0	48.869
7	1620	0	0	0	-0.0022383	3.7688	1.9413	1.3946e-07	6.1515e-05	0.5	0.012322	0	3.4775	0	-0.00092846	3.7687	1.9413	1.3946e-07	6.1515e-05	0.5	0.012265	0	3.4891	0	-0.0015834	3.7687	1.9413	1.7231e-07	0.00012303	0.5	0.012285	0	3.4855	0	48.869
8	1620	0	0	0	-0.00092618	3.7691	1.9414	1.3969e-07	6.2121e-05	0.5	0.012337	0	3.4836	0	-0.0016618	3.7655	1.9405	1.3969e-07	6.2121e-05	0.5	0.012238	0	3.469	0	-0.001294	3.7673	1.941	1.6679e-07	0.00012424	0.5	0.01228	0	3.4789	0	48.869
9	1620	0	0	0	-0.0011957	3.7698	1.9416	1.4134e-07	5.9589e-05	0.5	0.012208	0	3.4777	0	-0.0012834	3.7676	1.941	1.4134e-07	5.9589e-05	0.5	0.01227	0	3.4737	0	-0.0012395	3.7687	1.9413	1.7086e-07	0.00011918	0.5	0.012241	0	3.4705	0	48.869
10	1620	0	0	0	-0.001817	3.7701	1.9417	1.4016e-07	6.0893e-05	0.5	0.012183	0	3.4762	0	-0.00167	3.7663	1.9407	1.4016e-07	6.0893e-05	0.5	0.012308	0	3.4669	0	-0.0017435	3.7682	1.9412	1.6848e-07	0.00012179	0.5	0.012267	0	3.4793	0	48.869
0	1620	0	0	0	-0.0018327	3.2767	1.8102	0.07338	0.10356	1	0.0099542	0	3.078	0	0.00014909	3.2731	1.8092	0.073379	0.10356	0	0.0099571	0	3.0888	0	-0.00084182	3.2749	1.8097	0.20709	0.20712	0.5	0.0099666	0	3.0925	0	48.869
1	1620	0	0	0	-0.0011852	3.2749	1.8097	1.4342e-07	5.6697e-05	0.5	0.0099293	0	3.0905	0	-0.0011801	3.2764	1.8101	1.4341e-07	5.6697e-05	0.5	0.00997	0	3.0914	0	-0.0011827	3.2756	1.8099	1.6724e-07	0.00011339	0.5	0.0099613	0	3.097	0	48.869
2	1620	0	0	0	-0.00013981	3.7038	1.9245	1.399e-07	6.1569e-05	0.5	0.011919	0	3.4377	0	-0.0014344	3.7038	1.9245	1.399e-07	6.1569e-05	0.5	0.012046	0	3.424	0	-0.00078713	3.7038	1.9245	1.7063e-07	0.00012314	0.5	0.01191	0	3.4274	0	48.869
3	1620	0	0	0	0.00032159	3.736	1.9329	1.3923e-07	6.3426e-05	0.5	0.012181	0	3.4526	0	-0.0011037	3.7341	1.9324	1.3923e-07	6.3426e-05	0.5	0.012086	0	3.4544	0	-0.00039108	3.7351	1.9326	1.6898e-07	0.00012685	0.5	0.012097	0	3.4507	0	48.869
4	1620	0	0	0	7.0281e-05	3.7548	1.9377	1.3983e-07	6.2863e-05	0.5	0.012304	0	3.4502	0	-0.00096061	3.7503	1.9366	1.3983e-07	6.2863e-05	0.5	0.012158	0	3.4706	0	-0.00044516	3.7525	1.9371	1.6688e-07	0.00012573	0.5	0.012227	0	3.4578	0	48.869
5	1620	0	0	0	-0.0014982	3.759	1.9388	1.398e-07	6.2555e-05	0.5	0.012264	0	3.461	0	0.0019734	3.7624	1.9397	1.398e-07	6.2555e-05	0.5	0.012324	0	3.4841	0	0.00023756	3.7607	1.9393	1.6723e-07	0.00012511	0.5	0.012186	0	3.4739	0	48.869
6	1620	0	0	0	0.0020612	3.7643	1.9402	1.4116e-07	6.0987e-05	0.5	0.012367	0	3.4746	0	0.0015229	3.7657	1.9405	1.4116e-07	6.0987e-05	0.5	0.012181	0	3.4687	0	0.0017921	3.765	1.9404	1.7099e-07	0.00012197	0.5	0.012278	0	3.4856	0	48.869
7	1620	0	0	0	0.0016781	3.7655	1.9405	1.411e-07	6.0645e-05	0.5	0.012328	0	3.4717	0	0.0010725	3.7634	1.94	1.411e-07	6.0645e-05	0.5	0.012234	0	3.4764	0	0.0013753	3.7645	1.9402	1.6682e-07	0.00012129	0.5	0.012281	0	3.4719	0	48.869
8	1620	0	0	0	0.0019868	3.7684	1.9412	1.394e-07	6.2374e-05	0.5	0.012366	0	3.4725	0	0.0016728	3.7656	1.9405	1.394e-07	6.2374e-05	0.5	0.012317	0	3.475	0	0.0018298	3.767	1.9409	1.6889e-07	0.00012475	0.5	0.012311	0	3.4802	0	48.869
9	1620	0	0	0	0.0031605	3.7676	1.941	1.3987e-07	6.2491e-05	0.5	0.012398	0	3.4962	0	0.0019587	3.7692	1.9414	1.3987e-07	6.2491e-05	0.5	0.012251	0	3.4883	0	0.0025596	3.7684	1.9412	1.6611e-07	0.00012498	0.5	0.012331	0	3.4807	0	48.869
10	1620	0	0	0	0.0027552	3.7679	1.9411	1.4008e-07	6.1489e-05	0.5	0.01232	0	3.4813	0	0.0015103	3.7664	1.9407	1.4008e-07	6.1489e-05	0.5	0.012334	0	3.4905	0	0.0021328	3.7672	1.9409	1.67e-07	0.00012298	0.5	0.012325	0	3.4753	0	48.869
0	1620	0	0	0	-0.0010765	3.2818	1.8116	0.073378	0.10356	1	0.010069	0	3.1022	0	-0.00099012	3.2737	1.8093	0.073379	0.10356	0	0.0099516	0	3.093	0	-0.0010333	3.2777	1.8105	0.20708	0.20712	0.5	0.0099784	0	3.0975	0	48.869
1	1620	0	0	0	-0.0014475	3.2801	1.8111	1.4295e-07	5.7832e-05	0.5	0.01002	0	3.0953	0	-0.002799	3.2701	1.8083	1.4295e-07	5.7832e-05	0.5	0.009968	0	3.0961	0	-0.0021232	3.2751	1.8097	1.684e-07	0.00011566	0.5	0.0099289	0	3.0913	0	48.869
2	1620	0	0	0	-0.0013665	3.7043	1.9247	1.4135e-07	6.0485e-05	0.5	0.01188	0	3.4234	0	-0.00088729	3.7038	1.9245	1.4135e-07	6.0485e-05	0.5	0.012037	0	3.4274	0	-0.0011269	3.7041	1.9246	1.7012e-07	0.00012097	0.5	0.011994	0	3.4341	0	48.869
3	1620	0	0	0	-0.0017041	3.7349	1.9326	1.4023e-07	6.0802e-05	0.5	0.012034	0	3.4493	0	-0.0018379	3.734	1.9323	1.4023e-07	6.0802e-05	0.5	0.012082	0	3.45	0	-0.001771	3.7344	1.9325	1.6747e-07	0.0001216	0.5	0.012151	0	3.4482	0	48.869
4	1620	0	0	0	-0.0019277	3.746	1.9355	1.4009e-07	6.2077e-05	0.5	0.012082	0	3.4563	0	-0.0011893	3.7542	1.9376	1.401e-07	6.2077e-05	0.5	0.012196	0	3.4834	0	-0.0015585	3.7501	1.9365	1.674e-07	0.00012415	0.5	0.012157	0	3.4686	0	48.869
5	1620	0	0	0	-0.002673	3.7538	1.9375	1.3934e-07	6.2372e-05	0.5	0.012177	0	3.4675	0	-0.002007	3.7589	1.9388	1.3934e-07	6.2372e-05	0.5	0.012168	0	3.479	0	-0.00234	3.7563	1.9381	1.6308e-07	0.00012474	0.5	0.012229	0	3.4765	0	48.869
6	1620	0	0	0	-0.0014939	3.7599	1.9391	1.415e-07	6.036e-05	0.5	0.012192	0	3.4527	0	-0.0020241	3.7649	1.9403	1.415e-07	6.036e-05	0.5	0.012139	0	3.4759	0	-0.001759	3.7624	1.9397	1.6644e-07	0.00012072	0.5	0.012277	0	3.4634	0	48.869
7	1620	0	0	0	-0.0056098	3.7624	1.9397	1.3993e-07	6.2098e-05	0.5	0.012157	0	3.4681	0	-0.0011855	3.7641	1.9401	1.3993e-07	6.2098e-05	0.5	0.012253	0	3.4754	0	-0.0033976	3.7633	1.9399	1.6892e-07	0.0001242	0.5	0.012203	0	3.4686	0	48.869
8	1620	0	0	0	-0.0022093	3.764	1.9401	1.4123e-07	6.0737e-05	0.5	0.012202	0	3.4642	0	-0.0042508	3.7698	1.9416	1.4123e-07	6.0737e-05	0.5	0.012238	0	3.4686	0	-0.00323	3.7669	1.9409	1.6481e-07	0.00012147	0.5	0.012257	0	3.4758	0	48.869
9	1620	0	0	0	-0.0037217	3.7714	1.942	1.4005e-07	6.2864e-05	0.5	0.012278	0	3.4872	0	-0.0029355	3.7674	1.941	1.4005e-07	6.2864e-05	0.5	0.012255	0	3.4688	0	-0.0033286	3.7694	1.9415	1.7038e-07	0.00012573	0.5	0.012221	0	3.483	0	48.869
10	1620	0	0	0	-0.0035153	3.7704	1.9417	1.4095e-07	6.0196e-05	0.5	0.012283	0	3.4728	0	-0.0038383	3.7649	1.9403	1.4095e-07	6.0196e-05	0.5	0.012252	0	3.4663	0	-0.0036768	3.7676	1.941	1.7116e-07	0.00012039	0.5	0.012305	0	3.4716	0	48.869
0	1620	0	0	0	7.7031e-05	3.2763	1.8101	0.07338	0.10356	1	0.010066	0	3.0881	0	0.0012644	3.2764	1.8101	0.07338	0.10356	0	0.0099909	0	3.0792	0	0.00067069	3.2763	1.8101	0.20709	0.20713	0.5	0.010049	0	3.095	0	48.869
1	1620	0	0	0	0.00066155	3.2769	1.8102	1.4363e-07	5.7052e-05	0.5	0.0099873	0	3.097	0	0.00017616	3.2763	1.8101	1.4363e-07	5.7052e-05	0.5	0.010004	0	3.0862	0	0.00041886	3.2766	1.8101	1.7054e-07	0.0001141	0.5	0.010005	0	3.0912	0	48.869
2	1620	0	0	0	0.0020122	3.7019	1.924	1.4005e-07	6.1589e-05	0.5	0.011988	0	3.4267	0	0.00079778	3.7019	1.924	1.4005e-07	6.1589e-05	0.5	0.012015	0	3.4375	0	0.001405	3.7019	1.924	1.7192e-07	0.00012318	0.5	0.011934	0	3.437	0	48.869
3	1620	0	0	0	0.0017364	3.7336	1.9323	1.4175e-07	5.8791e-05	0.5	0.012109	0	3.4547	0	0.0011997	3.7299	1.9313	1.4175e-07	5.8791e-05	0.5	0.012108	0	3.4565	0	0.0014681	3.7318	1.9318	1.686e-07	0.00011758	0.5	0.012134	0	3.44	0	48.869
4	1620	0	0	0	0.00099623	3.7536	1.9374	1.4079e-07	6.0811e-05	0.5	0.012256	0	3.4697	0	0.0019817	3.7522	1.9371	1.4079e-07	6.0811e-05	0.5	0.012213	0	3.4643	0	0.0014889	3.7529	1.9372	1.6952e-07	0.00012162	0.5	0.012219	0	3.4726	0	48.869
5	1620	0	0	0	0.0023562	3.7599	1.939	1.404e-07	6.2268e-05	0.5	0.012237	0	3.4842	0	0.003317	3.7602	1.9391	1.404e-07	6.2268e-05	0.5	0.012258	0	3.4802	0	0.0028366	3.7601	1.9391	1.6638e-07	0.00012454	0.5	0.012247	0	3.4818	0	48.869
6	1620	0	0	0	0.0038615	3.7623	1.9397	1.3988e-07	6.1234e-05	0.5	0.012287	0	3.4804	0	0.0038102	3.761	1.9393	1.3988e-07	6.1234e-05	0.5	0.01219	0	3.464	0	0.0038358	3.7617	1.9395	1.6811e-07	0.00012247	0.5	0.012285	0	3.4698	0	48.869
7	1620	0	0	0	0.0037476	3.7626	1.9398	1.4129e-07	6.0875e-05	0.5	0.01225	0	3.4742	0	0.0046216	3.768	1.9411	1.4129e-07	6.0875e-05	0.5	0.0122	0	3.4794	0	0.0041846	3.7653	1.9404	1.6459e-07	0.00012175	0.5	0.012354	0	3.4801	0	48.869
8	1620	0	0	0	0.0042484	3.7659	1.9406	1.3902e-07	6.3294e-05	0.5	0.012246	0	3.4918	0	0.0060983	3.7657	1.9405	1.3902e-07	6.3294e-05	0.5	0.012276	0	3.4803	0	0.0051734	3.7658	1.9406	1.6985e-07	0.00012659	0.5	0.012284	0	3.4747	0	48.869
9	1620	0	0	0	0.005286	3.768	1.9411	1.4062e-07	6.1196e-05	0.5	0.012311	0	3.4691	0	0.0035389	3.7702	1.9417	1.4062e-07	6.1196e-05	0.5	0.012386	0	3.4738	0	0.0044125	3.7691	1.9414	1.6973e-07	0.00012239	0.5	0.012262	0	3.4762	0	48.869
10	1620	0	0	0	0.0055062	3.7689	1.9414	1.3939e-07	6.1846e-05	0.5	0.012336	0	3.4793	0	0.0041199	3.7723	1.9422	1.3939e-07	6.1846e-05	0.5	0.012326	0	3.4774	0	0.004813	3.7706	1.9418	1.6873e-07	0.00012369	0.5	0.012394	0	3.475	0	48.869
0	1620	0	0	0	-0.00062567	3.275	1.8097	0.07338	0.10356	1	0.0099393	0	3.1057	0	0.0009886	3.2733	1.8092	0.073378	0.10356	0	0.0099896	0	3.1015	0	0.00018147	3.2742	1.8095	0.20709	0.20712	0.5	0.010016	0	3.0896	0	48.869
1	1620	0	0	0	-0.00052299	3.2712	1.8086	1.4342e-07	5.6474e-05	0.5	0.010006	0	3.0844	0	0.00016946	3.2724	1.809	1.4342e-07	5.6474e-05	0.5	0.010015	0	3.0895	0	-0.00017676	3.2718	1.8088	1.6686e-07	0.00011295	0.5	0.009936	0	3.097	0	48.869
2	1620	0	0	0	0.0014173	3.7013	1.9239	1.3969e-07	6.1502e-05	0.5	0.011962	0	3.4359	0	0.00097496	3.7042	1.9246	1.3968e-07	6.1502e-05	0.5	0.011946	0	3.4228	0	0.0011961	3.7027	1.9242	1.6954e-07	0.000123	0.5	0.011972	0	3.4273	0	48.869
3	1620	0	0	0	-2.5973e-06	3.737	1.9331	1.3992e-07	6.2172e-05	0.5	0.012195	0	3.465	0	0.00080736	3.7303	1.9314	1.3992e-07	6.2172e-05	0.5	0.012124	0	3.454	0	0.00040238	3.7337	1.9323	1.7107e-07	0.00012434	0.5	0.012123	0	3.4511	0	48.869
4	1620	0	0	0	0.001623	3.7485	1.9361	1.4091e-07	6.0134e-05	0.5	0.012302	0	3.4674	0	0.0003883	3.7475	1.9358	1.4091e-07	6.0134e-05	0.5	0.012273	0	3.4679	0	0.0010057	3.748	1.936	1.678e-07	0.00012027	0.5	0.012172	0	3.4753	0	48.869
5	1620	0	0	0	0.00338	3.7649	1.9403	1.3974e-07	6.1823e-05	0.5	0.012426	0	3.468	0	0.0013118	3.7574	1.9384	1.3974e-07	6.1823e-05	0.5	0.012254	0	3.4682	0	0.0023459	3.7612	1.9394	1.6707e-07	0.00012365	0.5	0.012259	0	3.478	0	48.869
6	1620	0	0	0	0.0026283	3.7638	1.9401	1.4014e-07	6.1878e-05	0.5	0.01225	0	3.4737	0	0.0020407	3.7696	1.9415	1.4014e-07	6.1878e-05	0.5	0.012278	0	3.4863	0	0.0023345	3.7667	1.9408	1.6973e-07	0.00012376	0.5	0.012289	0	3.4868	0	48.869
7	1620	0	0	0	0.0028965	3.7674	1.941	1.3989e-07	6.1458e-05	0.5	0.012323	0	3.4817	0	0.0013216	3.7649	1.9403	1.3989e-07	6.1458e-05	0.5	0.01226	0	3.484	0	0.002109	3.7661	1.9407	1.7112e-07	0.00012292	0.5	0.012283	0	3.4758	0	48.869
8	1620	0	0	0	0.0031214	3.7686	1.9413	1.4108e-07	6.0181e-05	0.5	0.012297	0	3.4703	0	0.0015209	3.7678	1.9411	1.4108e-07	6.0181e-05	0.5	0.01229	0	3.479	0	0.0023212	3.7682	1.9412	1.6898e-07	0.00012036	0.5	0.012302	0	3.476	0	48.869
9	1620	0	0	0	0.0036603	3.7689	1.9414	1.4142e-07	5.9036e-05	0.5	0.012352	0	3.4679	0	0.0036338	3.7656	1.9405	1.4142e-07	5.9036e-05	0.5	0.012262	0	3.4846	0	0.0036471	3.7673	1.9409	1.7152e-07	0.00011807	0.5	0.012303	0	3.4738	0	48.869
10	1620	0	0	0	0.003235	3.7662	1.9407	1.4118e-07	6.0498e-05	0.5	0.01239	0	3.4809	0	0.002537	3.7694	1.9415	1.4117e-07	6.0498e-05	0.5	0.012362	0	3.4868	0	0.002886	3.7678	1.9411	1.6516e-07	0.000121	0.5	0.012309	0	3.4891	0	48.869
