# Supplementary material for: Future Preventive Gene Therapy of Polygenic Diseases from a Population Genetics Perspective
Source: Int J Mol Sci. 2019 Oct 10;20(20):5013. doi: 10.3390/ijms20205013 (PMC6834143; doi:10.3390/ijms20205013)
Supplement: Supplementary file 1 [file ijms-20-05013-s001.zip › SuppFiles/Results/AdmixtureScenarios/Recomb36MultiRun/100/SimulationAllRuns.csv]

Generation	Variants	Editable	AveEditedSNPs	AveEditedEffect	Pop0Effect	Pop0Variance	Pop0SD	Pop0FST	Pop0AFD	Pop0RegFract	Pop0Prev	Pop0PrevSD	Pop0AffectedEffect	Multirun0SD	Pop1Effect	Pop1Variance	Pop1SD	Pop1FST	Pop1AFD	Pop1RegFract	Pop1Prev	Pop1PrevSD	Pop1AffectedEffect	Multirun1SD	CombinedEffect	CombinedVariance	CombinedSD	CombinedFST	CombinedAFD	CombinedRegFract	CombinedPrev	CombinedPrevSD	CombinedAffectedEffect	MultirunCombSD	Baseline Effect
0	1800	0	0	0	-3.3108e-05	3.2759	1.8099	0.10354	0.1432	1	0.010044	0	3.0924	0	0.00025049	3.2737	1.8093	0.10354	0.1432	0	0.0099831	0	3.1018	0	0.00010869	3.2748	1.8096	0.28638	0.28639	0.5	0.010055	0	3.081	0	48.869
1	1800	0	0	0	-0.001051	3.2765	1.8101	1.4436e-07	5.5544e-05	0.5	0.0099642	0	3.0819	0	-0.00021542	3.2732	1.8092	1.4436e-07	5.5544e-05	0.5	0.0099791	0	3.093	0	-0.00063321	3.2749	1.8097	1.6873e-07	0.00011109	0.5	0.0099899	0	3.0882	0	48.869
2	1800	0	0	0	-0.00016671	3.3015	1.817	1.4036e-07	6.2155e-05	0.5	0.010068	0	3.1178	0	-0.00098349	3.2985	1.8162	1.4036e-07	6.2155e-05	0.5	0.010119	0	3.114	0	-0.0005751	3.3	1.8166	1.7217e-07	0.00012431	0.5	0.010134	0	3.114	0	48.869
3	1800	0	0	0	-0.0011414	3.3091	1.8191	1.4e-07	6.2134e-05	0.5	0.01019	0	3.1239	0	-0.00036819	3.3131	1.8202	1.4e-07	6.2134e-05	0.5	0.010088	0	3.1289	0	-0.00075481	3.3111	1.8196	1.68e-07	0.00012427	0.5	0.010184	0	3.1132	0	48.869
4	1800	0	0	0	-0.0019055	3.3229	1.8229	1.39e-07	6.3951e-05	0.5	0.010261	0	3.1345	0	-0.0015273	3.3222	1.8227	1.39e-07	6.3951e-05	0.5	0.010248	0	3.1255	0	-0.0017164	3.3226	1.8228	1.7168e-07	0.0001279	0.5	0.01014	0	3.1238	0	48.869
5	1800	0	0	0	-0.0011567	3.3374	1.8269	1.4006e-07	6.2416e-05	0.5	0.01024	0	3.1507	0	-0.0018934	3.338	1.827	1.4006e-07	6.2416e-05	0.5	0.01025	0	3.1354	0	-0.0015251	3.3377	1.8269	1.6885e-07	0.00012483	0.5	0.01025	0	3.1471	0	48.869
6	1800	0	0	0	-0.0019255	3.3495	1.8302	1.3846e-07	6.4642e-05	0.5	0.010307	0	3.1539	0	-0.0021098	3.3488	1.83	1.3846e-07	6.4642e-05	0.5	0.010261	0	3.1539	0	-0.0020176	3.3492	1.8301	1.6804e-07	0.00012928	0.5	0.010317	0	3.1525	0	48.869
7	1800	0	0	0	-0.0022211	3.3627	1.8338	1.3957e-07	6.3844e-05	0.5	0.010305	0	3.1625	0	-0.0022578	3.3576	1.8324	1.3957e-07	6.3844e-05	0.5	0.010265	0	3.157	0	-0.0022395	3.3602	1.8331	1.6391e-07	0.00012769	0.5	0.010363	0	3.1615	0	48.869
8	1800	0	0	0	-0.0022383	3.3677	1.8351	1.3979e-07	6.2805e-05	0.5	0.010416	0	3.1636	0	-0.0012105	3.3743	1.8369	1.3979e-07	6.2805e-05	0.5	0.010496	0	3.1858	0	-0.0017244	3.371	1.836	1.6717e-07	0.00012561	0.5	0.010384	0	3.1671	0	48.869
9	1800	0	0	0	-0.00091589	3.3809	1.8387	1.4132e-07	5.9769e-05	0.5	0.010376	0	3.1845	0	-0.0014399	3.3783	1.838	1.4132e-07	5.9769e-05	0.5	0.01049	0	3.1681	0	-0.0011779	3.3796	1.8384	1.6742e-07	0.00011954	0.5	0.010486	0	3.1781	0	48.869
10	1800	0	0	0	-0.001495	3.3908	1.8414	1.3987e-07	6.297e-05	0.5	0.010547	0	3.1962	0	-0.00019899	3.3924	1.8418	1.3987e-07	6.297e-05	0.5	0.010514	0	3.2034	0	-0.00084698	3.3916	1.8416	1.6784e-07	0.00012594	0.5	0.010534	0	3.1947	0	48.869
11	1800	0	0	0	-0.00038573	3.4056	1.8454	1.4009e-07	6.2643e-05	0.5	0.010585	0	3.1963	0	-0.00020224	3.4006	1.8441	1.4009e-07	6.2643e-05	0.5	0.010591	0	3.205	0	-0.00029398	3.4031	1.8448	1.6826e-07	0.00012529	0.5	0.010525	0	3.1993	0	48.869
12	1800	0	0	0	-0.00043038	3.415	1.848	1.4149e-07	6.0532e-05	0.5	0.01053	0	3.2084	0	-0.00071488	3.4136	1.8476	1.4149e-07	6.0532e-05	0.5	0.01064	0	3.2045	0	-0.00057263	3.4143	1.8478	1.7412e-07	0.00012106	0.5	0.010628	0	3.2031	0	48.869
13	1800	0	0	0	-0.0017771	3.4257	1.8509	1.4066e-07	6.182e-05	0.5	0.010607	0	3.207	0	-0.0004483	3.4227	1.85	1.4066e-07	6.182e-05	0.5	0.010784	0	3.2147	0	-0.0011127	3.4242	1.8505	1.7108e-07	0.00012364	0.5	0.010651	0	3.2167	0	48.869
14	1800	0	0	0	-0.00093998	3.4313	1.8524	1.4128e-07	6.0577e-05	0.5	0.010665	0	3.2287	0	-0.00043115	3.4374	1.854	1.4128e-07	6.0578e-05	0.5	0.010745	0	3.2281	0	-0.00068557	3.4343	1.8532	1.693e-07	0.00012116	0.5	0.010743	0	3.2331	0	48.869
15	1800	0	0	0	-0.00061855	3.4439	1.8558	1.3885e-07	6.3722e-05	0.5	0.010701	0	3.2311	0	-0.0010244	3.443	1.8555	1.3886e-07	6.3722e-05	0.5	0.010675	0	3.238	0	-0.00082148	3.4434	1.8556	1.6807e-07	0.00012744	0.5	0.010728	0	3.2343	0	48.869
16	1800	0	0	0	-0.00080391	3.4567	1.8592	1.4051e-07	6.1738e-05	0.5	0.010827	0	3.2496	0	-0.0012323	3.4535	1.8584	1.4051e-07	6.1738e-05	0.5	0.010718	0	3.2401	0	-0.0010181	3.4551	1.8588	1.6851e-07	0.00012348	0.5	0.010765	0	3.2398	0	48.869
17	1800	0	0	0	0.0002935	3.4671	1.862	1.3894e-07	6.3811e-05	0.5	0.010868	0	3.2642	0	-0.00065712	3.4613	1.8605	1.3894e-07	6.3811e-05	0.5	0.010911	0	3.2282	0	-0.00018181	3.4642	1.8612	1.6981e-07	0.00012762	0.5	0.010853	0	3.2536	0	48.869
18	1800	0	0	0	-0.00011242	3.4754	1.8642	1.4035e-07	6.2619e-05	0.5	0.010934	0	3.25	0	0.0015217	3.4708	1.863	1.4035e-07	6.2619e-05	0.5	0.010869	0	3.258	0	0.00070463	3.4731	1.8636	1.6728e-07	0.00012524	0.5	0.010886	0	3.2516	0	48.869
19	1800	0	0	0	0.0013639	3.4817	1.8659	1.3986e-07	6.3073e-05	0.5	0.010956	0	3.2551	0	0.0012304	3.4836	1.8665	1.3986e-07	6.3073e-05	0.5	0.01095	0	3.259	0	0.0012971	3.4827	1.8662	1.6892e-07	0.00012615	0.5	0.010936	0	3.2657	0	48.869
20	1800	0	0	0	0.0018548	3.4902	1.8682	1.4125e-07	6.1004e-05	0.5	0.010927	0	3.2672	0	0.00068705	3.4918	1.8686	1.4125e-07	6.1004e-05	0.5	0.010995	0	3.2564	0	0.0012709	3.491	1.8684	1.6952e-07	0.00012201	0.5	0.010995	0	3.2639	0	48.869
21	1800	0	0	0	-0.00041244	3.4997	1.8707	1.4149e-07	6.0119e-05	0.5	0.011049	0	3.2718	0	0.0017283	3.4991	1.8706	1.4149e-07	6.0119e-05	0.5	0.010977	0	3.2754	0	0.00065793	3.4994	1.8707	1.7026e-07	0.00012024	0.5	0.010986	0	3.2741	0	48.869
22	1800	0	0	0	0.00064466	3.5101	1.8735	1.4071e-07	6.2197e-05	0.5	0.01101	0	3.2742	0	-0.00025073	3.508	1.873	1.4071e-07	6.2197e-05	0.5	0.011024	0	3.2816	0	0.00019697	3.509	1.8732	1.6565e-07	0.00012439	0.5	0.011039	0	3.2866	0	48.869
23	1800	0	0	0	0.00099927	3.5192	1.876	1.4027e-07	6.3067e-05	0.5	0.011183	0	3.281	0	0.00091818	3.5211	1.8765	1.4027e-07	6.3067e-05	0.5	0.011105	0	3.2826	0	0.00095873	3.5201	1.8762	1.6681e-07	0.00012613	0.5	0.011115	0	3.2925	0	48.869
24	1800	0	0	0	0.0012143	3.5263	1.8778	1.408e-07	6.1127e-05	0.5	0.011197	0	3.283	0	0.0014263	3.523	1.877	1.408e-07	6.1127e-05	0.5	0.011074	0	3.2952	0	0.0013203	3.5246	1.8774	1.7079e-07	0.00012225	0.5	0.011131	0	3.2903	0	48.869
25	1800	0	0	0	-0.00030866	3.5372	1.8807	1.394e-07	6.3732e-05	0.5	0.011112	0	3.2866	0	0.002693	3.5342	1.8799	1.394e-07	6.3732e-05	0.5	0.011196	0	3.3158	0	0.0011922	3.5357	1.8803	1.678e-07	0.00012746	0.5	0.011131	0	3.2973	0	48.869
0	1800	0	0	0	0.00037618	3.278	1.8105	0.10354	0.14319	1	0.0099898	0	3.0911	0	-0.00094743	3.2735	1.8093	0.10354	0.14319	0	0.0099564	0	3.0909	0	-0.00028563	3.2757	1.8099	0.28637	0.28639	0.5	0.0099506	0	3.0968	0	48.869
1	1800	0	0	0	-0.00039384	3.2729	1.8091	1.4341e-07	5.6453e-05	0.5	0.0099336	0	3.0969	0	-0.00053285	3.2746	1.8096	1.4341e-07	5.6453e-05	0.5	0.0098891	0	3.106	0	-0.00046334	3.2737	1.8093	1.6765e-07	0.00011291	0.5	0.0099854	0	3.1019	0	48.869
2	1800	0	0	0	-0.00073537	3.3011	1.8169	1.3988e-07	6.3158e-05	0.5	0.010044	0	3.1135	0	-0.0010755	3.2965	1.8156	1.3988e-07	6.3158e-05	0.5	0.010094	0	3.107	0	-0.00090542	3.2988	1.8163	1.6574e-07	0.00012632	0.5	0.01014	0	3.1051	0	48.869
3	1800	0	0	0	-0.0030015	3.3119	1.8199	1.3986e-07	6.3027e-05	0.5	0.010164	0	3.1146	0	-0.0027338	3.3128	1.8201	1.3986e-07	6.3027e-05	0.5	0.010143	0	3.1334	0	-0.0028676	3.3123	1.82	1.669e-07	0.00012605	0.5	0.010153	0	3.1245	0	48.869
4	1800	0	0	0	-0.0024352	3.3251	1.8235	1.4e-07	6.3178e-05	0.5	0.01013	0	3.1429	0	-0.0031225	3.3248	1.8234	1.4e-07	6.3178e-05	0.5	0.010191	0	3.1259	0	-0.0027788	3.325	1.8234	1.6832e-07	0.00012636	0.5	0.010185	0	3.1232	0	48.869
5	1800	0	0	0	-0.0032264	3.3338	1.8259	1.4147e-07	6.1158e-05	0.5	0.010164	0	3.1467	0	-0.0023818	3.332	1.8254	1.4147e-07	6.1158e-05	0.5	0.010212	0	3.1527	0	-0.0028041	3.3329	1.8256	1.7019e-07	0.00012232	0.5	0.010231	0	3.1375	0	48.869
6	1800	0	0	0	-0.0031547	3.3431	1.8284	1.4264e-07	5.9961e-05	0.5	0.010311	0	3.1437	0	-0.0029031	3.3402	1.8276	1.4264e-07	5.9961e-05	0.5	0.01018	0	3.1376	0	-0.0030289	3.3416	1.828	1.6921e-07	0.00011992	0.5	0.010272	0	3.1373	0	48.869
7	1800	0	0	0	-0.0033765	3.3553	1.8317	1.4095e-07	6.1673e-05	0.5	0.010302	0	3.1629	0	-0.0026683	3.3592	1.8328	1.4095e-07	6.1673e-05	0.5	0.010306	0	3.1701	0	-0.0030224	3.3572	1.8323	1.6312e-07	0.00012335	0.5	0.010296	0	3.154	0	48.869
8	1800	0	0	0	-0.0025565	3.3683	1.8353	1.4043e-07	6.1985e-05	0.5	0.010404	0	3.1675	0	-0.0031894	3.369	1.8355	1.4043e-07	6.1985e-05	0.5	0.010295	0	3.1586	0	-0.002873	3.3686	1.8354	1.6507e-07	0.00012397	0.5	0.010321	0	3.1642	0	48.869
9	1800	0	0	0	-0.0021859	3.3804	1.8386	1.3994e-07	6.3242e-05	0.5	0.010324	0	3.1825	0	-0.0034531	3.378	1.8379	1.3994e-07	6.3242e-05	0.5	0.010442	0	3.1712	0	-0.0028195	3.3792	1.8383	1.6814e-07	0.00012648	0.5	0.010382	0	3.1733	0	48.869
10	1800	0	0	0	-0.0019338	3.3881	1.8407	1.4057e-07	6.2842e-05	0.5	0.010473	0	3.1996	0	-0.00068335	3.3937	1.8422	1.4057e-07	6.2842e-05	0.5	0.010519	0	3.1957	0	-0.0013086	3.3909	1.8414	1.6867e-07	0.00012568	0.5	0.010481	0	3.1827	0	48.869
11	1800	0	0	0	-0.0025726	3.4024	1.8445	1.412e-07	6.0902e-05	0.5	0.010584	0	3.1939	0	-0.00074926	3.402	1.8445	1.412e-07	6.0902e-05	0.5	0.010523	0	3.2037	0	-0.0016609	3.4022	1.8445	1.6824e-07	0.0001218	0.5	0.010523	0	3.2047	0	48.869
12	1800	0	0	0	-0.0010641	3.4164	1.8483	1.4139e-07	6.0896e-05	0.5	0.010607	0	3.2097	0	-0.0021647	3.4161	1.8483	1.414e-07	6.0896e-05	0.5	0.01051	0	3.2131	0	-0.0016144	3.4163	1.8483	1.7223e-07	0.00012179	0.5	0.010637	0	3.2126	0	48.869
13	1800	0	0	0	-0.0024304	3.425	1.8507	1.4033e-07	6.2931e-05	0.5	0.010667	0	3.2044	0	-0.0014729	3.4256	1.8508	1.4033e-07	6.2931e-05	0.5	0.010634	0	3.209	0	-0.0019516	3.4253	1.8508	1.6901e-07	0.00012586	0.5	0.01065	0	3.2191	0	48.869
14	1800	0	0	0	-0.001682	3.4344	1.8532	1.3878e-07	6.3146e-05	0.5	0.010669	0	3.2268	0	-0.0020714	3.4385	1.8543	1.3878e-07	6.3146e-05	0.5	0.01069	0	3.2139	0	-0.0018767	3.4364	1.8538	1.6684e-07	0.00012629	0.5	0.010694	0	3.2233	0	48.869
15	1800	0	0	0	-0.0042895	3.445	1.8561	1.397e-07	6.2764e-05	0.5	0.010726	0	3.2279	0	-0.0010472	3.4441	1.8558	1.3971e-07	6.2764e-05	0.5	0.010758	0	3.2392	0	-0.0026684	3.4445	1.8559	1.6612e-07	0.00012553	0.5	0.010789	0	3.227	0	48.869
16	1800	0	0	0	-0.0035992	3.4538	1.8584	1.4156e-07	5.9648e-05	0.5	0.010735	0	3.2503	0	-0.0032949	3.454	1.8585	1.4156e-07	5.9648e-05	0.5	0.010776	0	3.2418	0	-0.003447	3.4539	1.8585	1.6919e-07	0.0001193	0.5	0.010788	0	3.2393	0	48.869
17	1800	0	0	0	-0.0026418	3.4623	1.8607	1.4006e-07	6.2713e-05	0.5	0.010842	0	3.2329	0	-0.0027465	3.461	1.8604	1.4006e-07	6.2713e-05	0.5	0.010807	0	3.2536	0	-0.0026941	3.4616	1.8605	1.6687e-07	0.00012543	0.5	0.010825	0	3.2504	0	48.869
18	1800	0	0	0	-0.0029426	3.4738	1.8638	1.401e-07	6.3078e-05	0.5	0.010813	0	3.2436	0	-0.0034114	3.4682	1.8623	1.401e-07	6.3078e-05	0.5	0.010835	0	3.2457	0	-0.003177	3.471	1.8631	1.6727e-07	0.00012616	0.5	0.010844	0	3.2453	0	48.869
19	1800	0	0	0	-0.0040472	3.4824	1.8661	1.4039e-07	6.2059e-05	0.5	0.010911	0	3.2726	0	-0.0029569	3.4864	1.8672	1.4039e-07	6.2059e-05	0.5	0.010925	0	3.2633	0	-0.0035021	3.4844	1.8667	1.681e-07	0.00012412	0.5	0.010902	0	3.2651	0	48.869
20	1800	0	0	0	-0.0043529	3.4929	1.8689	1.4058e-07	6.2283e-05	0.5	0.010931	0	3.2551	0	-0.0017326	3.4904	1.8683	1.4058e-07	6.2283e-05	0.5	0.011001	0	3.2689	0	-0.0030428	3.4917	1.8686	1.6817e-07	0.00012457	0.5	0.010901	0	3.2689	0	48.869
21	1800	0	0	0	-0.0052266	3.4998	1.8708	1.4137e-07	6.0181e-05	0.5	0.010983	0	3.2634	0	-0.0026749	3.5023	1.8715	1.4138e-07	6.0181e-05	0.5	0.01097	0	3.26	0	-0.0039507	3.5011	1.8711	1.7216e-07	0.00012036	0.5	0.010998	0	3.2684	0	48.869
22	1800	0	0	0	-0.0038819	3.5155	1.875	1.397e-07	6.2824e-05	0.5	0.010953	0	3.2777	0	-0.005559	3.5098	1.8735	1.397e-07	6.2824e-05	0.5	0.011	0	3.2728	0	-0.0047205	3.5127	1.8742	1.6602e-07	0.00012565	0.5	0.011005	0	3.2785	0	48.869
23	1800	0	0	0	-0.003139	3.5206	1.8763	1.4038e-07	6.2037e-05	0.5	0.011097	0	3.2791	0	-0.0047369	3.52	1.8762	1.4039e-07	6.2037e-05	0.5	0.010978	0	3.2849	0	-0.003938	3.5203	1.8762	1.6797e-07	0.00012407	0.5	0.011008	0	3.285	0	48.869
24	1800	0	0	0	-0.0039808	3.5292	1.8786	1.3903e-07	6.3245e-05	0.5	0.011176	0	3.2873	0	-0.0049707	3.529	1.8786	1.3903e-07	6.3245e-05	0.5	0.011004	0	3.2849	0	-0.0044758	3.5291	1.8786	1.6943e-07	0.00012649	0.5	0.011083	0	3.2882	0	48.869
25	1800	0	0	0	-0.0042772	3.5456	1.883	1.4075e-07	6.1543e-05	0.5	0.011138	0	3.3079	0	-0.0053007	3.5367	1.8806	1.4075e-07	6.1543e-05	0.5	0.011103	0	3.3028	0	-0.0047889	3.5412	1.8818	1.6822e-07	0.00012309	0.5	0.011131	0	3.3143	0	48.869
0	1800	0	0	0	0.00083657	3.2804	1.8112	0.10354	0.1432	1	0.0099667	0	3.0909	0	0.0010304	3.2744	1.8095	0.10354	0.1432	0	0.010008	0	3.0882	0	0.00093351	3.2774	1.8104	0.28638	0.28639	0.5	0.0099678	0	3.1043	0	48.869
1	1800	0	0	0	-0.00043935	3.2742	1.8095	1.4356e-07	5.5957e-05	0.5	0.010025	0	3.1008	0	0.00084455	3.2787	1.8107	1.4356e-07	5.5957e-05	0.5	0.0099807	0	3.1004	0	0.0002026	3.2764	1.8101	1.6607e-07	0.00011191	0.5	0.010037	0	3.0907	0	48.869
2	1800	0	0	0	0.00082343	3.3003	1.8167	1.408e-07	6.1507e-05	0.5	0.010103	0	3.1161	0	0.0013514	3.2996	1.8165	1.408e-07	6.1507e-05	0.5	0.010172	0	3.1153	0	0.0010874	3.2999	1.8166	1.6726e-07	0.00012301	0.5	0.010107	0	3.1055	0	48.869
3	1800	0	0	0	0.00077925	3.3153	1.8208	1.3856e-07	6.5299e-05	0.5	0.010202	0	3.1107	0	0.0012246	3.3155	1.8209	1.3856e-07	6.5299e-05	0.5	0.010206	0	3.1434	0	0.0010019	3.3154	1.8208	1.698e-07	0.0001306	0.5	0.01019	0	3.1218	0	48.869
4	1800	0	0	0	0.00080438	3.3282	1.8243	1.3994e-07	6.2262e-05	0.5	0.010204	0	3.1383	0	0.0013219	3.326	1.8237	1.3994e-07	6.2262e-05	0.5	0.010192	0	3.1287	0	0.0010632	3.3271	1.824	1.6721e-07	0.00012452	0.5	0.010304	0	3.1458	0	48.869
5	1800	0	0	0	0.00048894	3.3378	1.827	1.4082e-07	6.131e-05	0.5	0.010345	0	3.141	0	0.00034084	3.3377	1.8269	1.4083e-07	6.131e-05	0.5	0.010207	0	3.155	0	0.00041489	3.3378	1.827	1.699e-07	0.00012262	0.5	0.010257	0	3.1506	0	48.869
6	1800	0	0	0	0.0017241	3.3477	1.8297	1.4071e-07	6.1095e-05	0.5	0.010367	0	3.1448	0	0.0010865	3.3491	1.8301	1.4071e-07	6.1095e-05	0.5	0.010322	0	3.1559	0	0.0014053	3.3484	1.8299	1.7377e-07	0.00012219	0.5	0.010289	0	3.1506	0	48.869
7	1800	0	0	0	0.0013973	3.357	1.8322	1.4015e-07	6.2298e-05	0.5	0.01029	0	3.1597	0	0.000189	3.359	1.8328	1.4015e-07	6.2298e-05	0.5	0.010416	0	3.1657	0	0.00079313	3.358	1.8325	1.6913e-07	0.0001246	0.5	0.010378	0	3.1725	0	48.869
8	1800	0	0	0	0.0013524	3.3728	1.8365	1.3999e-07	6.1852e-05	0.5	0.010516	0	3.1683	0	0.0013782	3.3726	1.8365	1.3999e-07	6.1852e-05	0.5	0.010437	0	3.1666	0	0.0013653	3.3727	1.8365	1.6834e-07	0.0001237	0.5	0.010389	0	3.1741	0	48.869
9	1800	0	0	0	0.0010045	3.3818	1.839	1.3912e-07	6.4377e-05	0.5	0.010428	0	3.1949	0	0.0023741	3.3796	1.8384	1.3912e-07	6.4377e-05	0.5	0.010558	0	3.1809	0	0.0016893	3.3807	1.8387	1.6879e-07	0.00012875	0.5	0.01048	0	3.1855	0	48.869
10	1800	0	0	0	0.0012608	3.392	1.8417	1.4024e-07	6.1599e-05	0.5	0.010574	0	3.1962	0	-2.9916e-05	3.392	1.8417	1.4024e-07	6.1599e-05	0.5	0.010454	0	3.1963	0	0.00061544	3.392	1.8417	1.7018e-07	0.0001232	0.5	0.01051	0	3.1931	0	48.869
11	1800	0	0	0	0.002257	3.4072	1.8459	1.3869e-07	6.4337e-05	0.5	0.01058	0	3.207	0	-0.00064241	3.4032	1.8448	1.3869e-07	6.4337e-05	0.5	0.01054	0	3.2106	0	0.00080731	3.4052	1.8453	1.7151e-07	0.00012867	0.5	0.010587	0	3.1987	0	48.869
12	1800	0	0	0	0.00079419	3.4155	1.8481	1.3965e-07	6.2439e-05	0.5	0.010619	0	3.2068	0	0.00048205	3.4154	1.8481	1.3965e-07	6.2439e-05	0.5	0.010626	0	3.2054	0	0.00063812	3.4155	1.8481	1.6968e-07	0.00012488	0.5	0.010604	0	3.2097	0	48.869
13	1800	0	0	0	-0.00077523	3.4208	1.8495	1.3946e-07	6.3394e-05	0.5	0.010571	0	3.2025	0	0.00017663	3.4224	1.85	1.3946e-07	6.3394e-05	0.5	0.0107	0	3.2042	0	-0.0002993	3.4216	1.8498	1.6585e-07	0.00012679	0.5	0.010625	0	3.2065	0	48.869
14	1800	0	0	0	0.00063604	3.4319	1.8525	1.3991e-07	6.26e-05	0.5	0.010684	0	3.2151	0	-0.00066619	3.4325	1.8527	1.3991e-07	6.26e-05	0.5	0.010735	0	3.2251	0	-1.5075e-05	3.4322	1.8526	1.7025e-07	0.0001252	0.5	0.010694	0	3.224	0	48.869
15	1800	0	0	0	-0.00058744	3.4427	1.8554	1.4094e-07	6.166e-05	0.5	0.010682	0	3.2401	0	0.00031221	3.4397	1.8546	1.4094e-07	6.166e-05	0.5	0.010795	0	3.234	0	-0.00013762	3.4412	1.855	1.6495e-07	0.00012332	0.5	0.010738	0	3.2316	0	48.869
16	1800	0	0	0	-0.0007219	3.4536	1.8584	1.4083e-07	6.1414e-05	0.5	0.010717	0	3.2448	0	0.0006353	3.4545	1.8586	1.4083e-07	6.1414e-05	0.5	0.010779	0	3.2403	0	-4.3304e-05	3.454	1.8585	1.689e-07	0.00012283	0.5	0.010801	0	3.2384	0	48.869
17	1800	0	0	0	-0.00064565	3.4643	1.8613	1.395e-07	6.3647e-05	0.5	0.010908	0	3.242	0	0.00072463	3.464	1.8612	1.395e-07	6.3647e-05	0.5	0.010831	0	3.2502	0	3.9491e-05	3.4641	1.8612	1.7019e-07	0.00012729	0.5	0.010825	0	3.2436	0	48.869
18	1800	0	0	0	0.00070614	3.4743	1.8639	1.4183e-07	6.1191e-05	0.5	0.010878	0	3.2702	0	-0.00043248	3.4745	1.864	1.4183e-07	6.1191e-05	0.5	0.010956	0	3.2437	0	0.00013683	3.4744	1.864	1.6706e-07	0.00012238	0.5	0.010897	0	3.2537	0	48.869
19	1800	0	0	0	0.00049302	3.4855	1.867	1.3995e-07	6.2652e-05	0.5	0.010951	0	3.2644	0	0.001833	3.4804	1.8656	1.3995e-07	6.2652e-05	0.5	0.010841	0	3.254	0	0.001163	3.483	1.8663	1.6954e-07	0.0001253	0.5	0.010819	0	3.2575	0	48.869
20	1800	0	0	0	-0.00058234	3.4904	1.8683	1.3979e-07	6.2487e-05	0.5	0.010962	0	3.2626	0	0.0018811	3.493	1.869	1.3979e-07	6.2487e-05	0.5	0.011055	0	3.2606	0	0.0006494	3.4917	1.8686	1.6953e-07	0.00012497	0.5	0.010988	0	3.2598	0	48.869
21	1800	0	0	0	0.0018572	3.4978	1.8702	1.4057e-07	6.2571e-05	0.5	0.011046	0	3.2858	0	-0.00058843	3.4984	1.8704	1.4057e-07	6.2571e-05	0.5	0.011	0	3.2644	0	0.00063439	3.4981	1.8703	1.6617e-07	0.00012514	0.5	0.010969	0	3.2685	0	48.869
22	1800	0	0	0	0.0001316	3.5076	1.8729	1.4072e-07	6.1939e-05	0.5	0.010986	0	3.2858	0	0.002561	3.5063	1.8725	1.4072e-07	6.1939e-05	0.5	0.011098	0	3.2899	0	0.0013463	3.507	1.8727	1.6698e-07	0.00012388	0.5	0.011065	0	3.2778	0	48.869
23	1800	0	0	0	0.0012981	3.5171	1.8754	1.3968e-07	6.3485e-05	0.5	0.011134	0	3.2664	0	0.0010016	3.5205	1.8763	1.3968e-07	6.3485e-05	0.5	0.011136	0	3.2869	0	0.0011498	3.5188	1.8758	1.6782e-07	0.00012697	0.5	0.011096	0	3.2818	0	48.869
24	1800	0	0	0	0.0014113	3.5282	1.8784	1.3982e-07	6.2375e-05	0.5	0.011186	0	3.2968	0	0.0005961	3.531	1.8791	1.3981e-07	6.2375e-05	0.5	0.011158	0	3.2867	0	0.0010037	3.5296	1.8787	1.6778e-07	0.00012475	0.5	0.011145	0	3.2933	0	48.869
25	1800	0	0	0	0.0012481	3.5389	1.8812	1.4055e-07	6.2806e-05	0.5	0.011122	0	3.3016	0	0.0016613	3.5385	1.8811	1.4055e-07	6.2806e-05	0.5	0.011098	0	3.3023	0	0.0014547	3.5387	1.8811	1.6501e-07	0.00012561	0.5	0.011135	0	3.2948	0	48.869
0	1800	0	0	0	0.00053846	3.2764	1.8101	0.10354	0.1432	1	0.0099122	0	3.0987	0	-0.00069743	3.2738	1.8094	0.10354	0.1432	0	0.010012	0	3.1028	0	-7.9482e-05	3.2751	1.8097	0.28638	0.28639	0.5	0.0099546	0	3.0914	0	48.869
1	1800	0	0	0	-0.00030603	3.2734	1.8092	1.4357e-07	5.6785e-05	0.5	0.010042	0	3.0868	0	0.0009048	3.2745	1.8096	1.4356e-07	5.6785e-05	0.5	0.0099324	0	3.0876	0	0.00029938	3.2739	1.8094	1.671e-07	0.00011357	0.5	0.010004	0	3.0915	0	48.869
2	1800	0	0	0	0.00041155	3.3007	1.8168	1.3813e-07	6.4635e-05	0.5	0.01014	0	3.1062	0	-0.00054293	3.2979	1.816	1.3813e-07	6.4635e-05	0.5	0.010052	0	3.1032	0	-6.5694e-05	3.2993	1.8164	1.6804e-07	0.00012927	0.5	0.01009	0	3.1202	0	48.869
3	1800	0	0	0	0.00047677	3.3148	1.8207	1.4143e-07	6.0731e-05	0.5	0.010176	0	3.1218	0	-0.00017822	3.3142	1.8205	1.4143e-07	6.0731e-05	0.5	0.010117	0	3.1151	0	0.00014928	3.3145	1.8206	1.6697e-07	0.00012146	0.5	0.010118	0	3.1181	0	48.869
4	1800	0	0	0	0.001151	3.3272	1.824	1.4081e-07	6.0606e-05	0.5	0.010181	0	3.1319	0	0.00077129	3.3274	1.8241	1.4081e-07	6.0606e-05	0.5	0.010254	0	3.1385	0	0.00096117	3.3273	1.8241	1.6975e-07	0.00012121	0.5	0.010242	0	3.1278	0	48.869
5	1800	0	0	0	0.00025221	3.34	1.8276	1.3944e-07	6.3968e-05	0.5	0.010264	0	3.1601	0	0.00048116	3.3409	1.8278	1.3945e-07	6.3968e-05	0.5	0.010232	0	3.1436	0	0.00036668	3.3404	1.8277	1.7243e-07	0.00012794	0.5	0.010298	0	3.1379	0	48.869
6	1800	0	0	0	0.00040838	3.3492	1.8301	1.4163e-07	5.9909e-05	0.5	0.0103	0	3.1642	0	0.0003282	3.35	1.8303	1.4163e-07	5.9909e-05	0.5	0.010312	0	3.1523	0	0.00036829	3.3496	1.8302	1.6908e-07	0.00011982	0.5	0.010299	0	3.1695	0	48.869
7	1800	0	0	0	-0.0015101	3.3609	1.8333	1.4001e-07	6.32e-05	0.5	0.010311	0	3.1688	0	0.00013482	3.3584	1.8326	1.4001e-07	6.32e-05	0.5	0.010368	0	3.1573	0	-0.00068766	3.3596	1.8329	1.6876e-07	0.0001264	0.5	0.01038	0	3.1625	0	48.869
8	1800	0	0	0	-0.00064228	3.367	1.8349	1.4036e-07	6.1875e-05	0.5	0.010436	0	3.1647	0	-0.0018688	3.3725	1.8364	1.4036e-07	6.1875e-05	0.5	0.010441	0	3.1672	0	-0.0012555	3.3698	1.8357	1.6901e-07	0.00012375	0.5	0.010356	0	3.176	0	48.869
9	1800	0	0	0	-0.00046757	3.381	1.8388	1.4049e-07	6.1615e-05	0.5	0.010384	0	3.1856	0	-0.001617	3.3801	1.8385	1.4049e-07	6.1615e-05	0.5	0.010501	0	3.1919	0	-0.0010423	3.3806	1.8386	1.7282e-07	0.00012323	0.5	0.010441	0	3.1795	0	48.869
10	1800	0	0	0	-0.0012482	3.393	1.842	1.38e-07	6.5311e-05	0.5	0.010333	0	3.1885	0	4.2098e-05	3.3896	1.8411	1.38e-07	6.5311e-05	0.5	0.010516	0	3.1867	0	-0.00060307	3.3913	1.8415	1.6867e-07	0.00013062	0.5	0.010547	0	3.184	0	48.869
11	1800	0	0	0	-0.0021014	3.4009	1.8442	1.404e-07	6.1858e-05	0.5	0.010516	0	3.1884	0	-0.00039167	3.4031	1.8448	1.404e-07	6.1858e-05	0.5	0.010472	0	3.1986	0	-0.0012465	3.402	1.8445	1.6852e-07	0.00012372	0.5	0.010545	0	3.1947	0	48.869
12	1800	0	0	0	-0.0022522	3.4137	1.8476	1.3939e-07	6.2911e-05	0.5	0.010621	0	3.1956	0	-0.00012726	3.4119	1.8471	1.3939e-07	6.2911e-05	0.5	0.010572	0	3.2081	0	-0.0011897	3.4128	1.8474	1.6635e-07	0.00012582	0.5	0.01066	0	3.2046	0	48.869
13	1800	0	0	0	-0.0023172	3.4222	1.8499	1.3986e-07	6.3126e-05	0.5	0.010634	0	3.2126	0	6.017e-05	3.4213	1.8497	1.3987e-07	6.3126e-05	0.5	0.010686	0	3.2204	0	-0.0011285	3.4217	1.8498	1.6802e-07	0.00012625	0.5	0.01066	0	3.2079	0	48.869
14	1800	0	0	0	-0.0013679	3.4326	1.8527	1.3937e-07	6.3758e-05	0.5	0.010679	0	3.2212	0	0.00011571	3.4312	1.8524	1.3937e-07	6.3758e-05	0.5	0.010669	0	3.2185	0	-0.0006261	3.4319	1.8525	1.6915e-07	0.00012752	0.5	0.010672	0	3.2182	0	48.869
15	1800	0	0	0	-0.00022478	3.4415	1.8551	1.4091e-07	6.1047e-05	0.5	0.01067	0	3.2176	0	-0.0027665	3.4418	1.8552	1.4091e-07	6.1047e-05	0.5	0.010697	0	3.2267	0	-0.0014956	3.4416	1.8552	1.6592e-07	0.00012209	0.5	0.010695	0	3.2299	0	48.869
16	1800	0	0	0	-0.0030532	3.4521	1.858	1.3981e-07	6.3324e-05	0.5	0.010736	0	3.2406	0	-0.0012288	3.4519	1.8579	1.3981e-07	6.3324e-05	0.5	0.010758	0	3.2457	0	-0.002141	3.452	1.858	1.6879e-07	0.00012665	0.5	0.010763	0	3.2388	0	48.869
17	1800	0	0	0	-0.0018891	3.4621	1.8607	1.4004e-07	6.2499e-05	0.5	0.010858	0	3.2318	0	-0.0025816	3.4639	1.8612	1.4004e-07	6.2499e-05	0.5	0.010876	0	3.2299	0	-0.0022353	3.463	1.8609	1.7036e-07	0.000125	0.5	0.010816	0	3.2444	0	48.869
18	1800	0	0	0	-0.0031878	3.4749	1.8641	1.3995e-07	6.3085e-05	0.5	0.010925	0	3.2341	0	-0.0042958	3.4741	1.8639	1.3996e-07	6.3085e-05	0.5	0.010834	0	3.2524	0	-0.0037418	3.4745	1.864	1.7043e-07	0.00012617	0.5	0.010846	0	3.2482	0	48.869
19	1800	0	0	0	-0.0048144	3.4842	1.8666	1.4119e-07	6.0208e-05	0.5	0.010839	0	3.2538	0	-0.0032471	3.4856	1.867	1.4119e-07	6.0208e-05	0.5	0.010911	0	3.2748	0	-0.0040308	3.4849	1.8668	1.7201e-07	0.00012042	0.5	0.010931	0	3.2549	0	48.869
20	1800	0	0	0	-0.0034168	3.4973	1.8701	1.3896e-07	6.3875e-05	0.5	0.010923	0	3.2589	0	-0.0039099	3.4959	1.8697	1.3896e-07	6.3875e-05	0.5	0.010891	0	3.2746	0	-0.0036633	3.4966	1.8699	1.7061e-07	0.00012775	0.5	0.010905	0	3.2784	0	48.869
21	1800	0	0	0	-0.0028361	3.5053	1.8722	1.399e-07	6.2395e-05	0.5	0.010933	0	3.2827	0	-0.003623	3.4989	1.8705	1.3991e-07	6.2395e-05	0.5	0.010935	0	3.271	0	-0.0032296	3.5021	1.8714	1.6936e-07	0.00012479	0.5	0.010932	0	3.2694	0	48.869
22	1800	0	0	0	-0.0043706	3.5114	1.8739	1.413e-07	6.16e-05	0.5	0.011021	0	3.2827	0	-0.0029883	3.5067	1.8726	1.413e-07	6.16e-05	0.5	0.011061	0	3.2572	0	-0.0036795	3.5091	1.8732	1.6911e-07	0.0001232	0.5	0.011019	0	3.2744	0	48.869
23	1800	0	0	0	-0.0040548	3.517	1.8754	1.412e-07	6.061e-05	0.5	0.011113	0	3.2828	0	-0.0025309	3.522	1.8767	1.412e-07	6.061e-05	0.5	0.01111	0	3.2884	0	-0.0032928	3.5195	1.876	1.6893e-07	0.00012122	0.5	0.011094	0	3.2958	0	48.869
24	1800	0	0	0	-0.0029321	3.5275	1.8782	1.3969e-07	6.3311e-05	0.5	0.011055	0	3.299	0	-0.0025422	3.529	1.8786	1.3969e-07	6.3311e-05	0.5	0.011066	0	3.2973	0	-0.0027372	3.5282	1.8784	1.6533e-07	0.00012662	0.5	0.011114	0	3.3001	0	48.869
25	1800	0	0	0	-0.0021862	3.5355	1.8803	1.4036e-07	6.1346e-05	0.5	0.011126	0	3.3109	0	-0.001323	3.5355	1.8803	1.4036e-07	6.1346e-05	0.5	0.011167	0	3.307	0	-0.0017546	3.5355	1.8803	1.6431e-07	0.00012269	0.5	0.011134	0	3.3001	0	48.869
0	1800	0	0	0	-0.00061732	3.2807	1.8113	0.10354	0.1432	1	0.010017	0	3.1051	0	0.00039438	3.2761	1.81	0.10354	0.1432	0	0.010006	0	3.0957	0	-0.00011147	3.2784	1.8106	0.28638	0.28639	0.5	0.0099949	0	3.0993	0	48.869
1	1800	0	0	0	-0.00059621	3.2771	1.8103	1.4513e-07	5.4684e-05	0.5	0.0099807	0	3.0954	0	0.00033246	3.2799	1.811	1.4513e-07	5.4684e-05	0.5	0.010061	0	3.1052	0	-0.00013187	3.2785	1.8107	1.6922e-07	0.00010937	0.5	0.0099763	0	3.1032	0	48.869
2	1800	0	0	0	-0.00035485	3.306	1.8182	1.3895e-07	6.4418e-05	0.5	0.010183	0	3.1164	0	0.00029637	3.305	1.818	1.3895e-07	6.4418e-05	0.5	0.010096	0	3.1177	0	-2.9241e-05	3.3055	1.8181	1.6921e-07	0.00012884	0.5	0.010043	0	3.1164	0	48.869
3	1800	0	0	0	0.0010048	3.3107	1.8195	1.3963e-07	6.311e-05	0.5	0.010126	0	3.1291	0	0.00060036	3.3192	1.8219	1.3963e-07	6.311e-05	0.5	0.010144	0	3.1416	0	0.00080255	3.3149	1.8207	1.6959e-07	0.00012622	0.5	0.010147	0	3.1214	0	48.869
4	1800	0	0	0	0.0014526	3.3231	1.8229	1.4061e-07	6.2175e-05	0.5	0.010217	0	3.1325	0	-0.00073864	3.3231	1.8229	1.406e-07	6.2175e-05	0.5	0.010084	0	3.1396	0	0.00035697	3.3231	1.8229	1.6733e-07	0.00012435	0.5	0.010171	0	3.1338	0	48.869
5	1800	0	0	0	0.0011137	3.3363	1.8266	1.3932e-07	6.3991e-05	0.5	0.010208	0	3.1359	0	0.0009992	3.3376	1.8269	1.3932e-07	6.3991e-05	0.5	0.010338	0	3.1504	0	0.0010564	3.337	1.8267	1.6993e-07	0.00012798	0.5	0.010294	0	3.1465	0	48.869
6	1800	0	0	0	0.0023829	3.3418	1.8281	1.4078e-07	6.1584e-05	0.5	0.010208	0	3.1496	0	0.00019804	3.348	1.8298	1.4078e-07	6.1584e-05	0.5	0.010352	0	3.1535	0	0.0012904	3.3449	1.8289	1.6941e-07	0.00012317	0.5	0.010309	0	3.1382	0	48.869
7	1800	0	0	0	-6.6894e-05	3.358	1.8325	1.3998e-07	6.3402e-05	0.5	0.010418	0	3.1589	0	0.0017288	3.3593	1.8328	1.3999e-07	6.3402e-05	0.5	0.010366	0	3.1568	0	0.00083095	3.3587	1.8327	1.6592e-07	0.0001268	0.5	0.010336	0	3.1593	0	48.869
8	1800	0	0	0	0.002133	3.3748	1.8371	1.4093e-07	6.2104e-05	0.5	0.010504	0	3.1767	0	0.0027211	3.3708	1.836	1.4093e-07	6.2104e-05	0.5	0.010468	0	3.1792	0	0.0024271	3.3728	1.8365	1.6977e-07	0.00012421	0.5	0.01043	0	3.1798	0	48.869
9	1800	0	0	0	0.0031104	3.3846	1.8397	1.4063e-07	6.1629e-05	0.5	0.010488	0	3.1854	0	0.0002413	3.383	1.8393	1.4062e-07	6.1629e-05	0.5	0.01057	0	3.1632	0	0.0016758	3.3838	1.8395	1.6883e-07	0.00012326	0.5	0.010492	0	3.1849	0	48.869
10	1800	0	0	0	0.0026143	3.3954	1.8426	1.399e-07	6.2163e-05	0.5	0.010652	0	3.1911	0	0.0036219	3.3931	1.842	1.3989e-07	6.2163e-05	0.5	0.010513	0	3.1817	0	0.0031181	3.3942	1.8423	1.6651e-07	0.00012433	0.5	0.01056	0	3.1941	0	48.869
11	1800	0	0	0	0.0029621	3.4063	1.8456	1.3959e-07	6.2653e-05	0.5	0.010637	0	3.186	0	0.0030559	3.4009	1.8442	1.3959e-07	6.2653e-05	0.5	0.010688	0	3.1801	0	0.003009	3.4036	1.8449	1.6731e-07	0.00012531	0.5	0.010662	0	3.1923	0	48.869
12	1800	0	0	0	0.0038584	3.4121	1.8472	1.4089e-07	6.1911e-05	0.5	0.010679	0	3.2168	0	0.00077895	3.4153	1.848	1.4089e-07	6.1911e-05	0.5	0.010686	0	3.1944	0	0.0023187	3.4137	1.8476	1.6898e-07	0.00012382	0.5	0.010673	0	3.2049	0	48.869
13	1800	0	0	0	0.00072089	3.4219	1.8498	1.3992e-07	6.2731e-05	0.5	0.010613	0	3.2161	0	0.0018163	3.4202	1.8494	1.3992e-07	6.2731e-05	0.5	0.010661	0	3.21	0	0.0012686	3.4211	1.8496	1.6824e-07	0.00012546	0.5	0.010668	0	3.2061	0	48.869
14	1800	0	0	0	0.0015574	3.4338	1.8531	1.4001e-07	6.3418e-05	0.5	0.010758	0	3.2351	0	0.00022905	3.4341	1.8531	1.4001e-07	6.3418e-05	0.5	0.010645	0	3.2323	0	0.00089321	3.434	1.8531	1.6492e-07	0.00012684	0.5	0.010665	0	3.2229	0	48.869
15	1800	0	0	0	0.0010316	3.4441	1.8558	1.3926e-07	6.3381e-05	0.5	0.010726	0	3.2463	0	-7.8926e-07	3.4418	1.8552	1.3926e-07	6.3381e-05	0.5	0.01075	0	3.2308	0	0.00051539	3.4429	1.8555	1.6893e-07	0.00012676	0.5	0.010727	0	3.2286	0	48.869
16	1800	0	0	0	-0.0014867	3.4515	1.8578	1.4086e-07	6.082e-05	0.5	0.01079	0	3.2357	0	0.00061503	3.4532	1.8583	1.4086e-07	6.082e-05	0.5	0.010824	0	3.2324	0	-0.00043586	3.4524	1.8581	1.6923e-07	0.00012164	0.5	0.010781	0	3.235	0	48.869
17	1800	0	0	0	0.00068406	3.4625	1.8608	1.4028e-07	6.1809e-05	0.5	0.0109	0	3.2537	0	0.00078833	3.4616	1.8605	1.4028e-07	6.1809e-05	0.5	0.010808	0	3.2413	0	0.00073619	3.4621	1.8607	1.7313e-07	0.00012362	0.5	0.010795	0	3.25	0	48.869
18	1800	0	0	0	0.0016505	3.467	1.862	1.3951e-07	6.3203e-05	0.5	0.010872	0	3.2492	0	0.00081078	3.4722	1.8634	1.3952e-07	6.3203e-05	0.5	0.0108	0	3.2503	0	0.0012306	3.4696	1.8627	1.6735e-07	0.00012641	0.5	0.0108	0	3.2508	0	48.869
19	1800	0	0	0	0.00096267	3.4811	1.8658	1.4086e-07	6.1256e-05	0.5	0.010865	0	3.2638	0	0.00029752	3.486	1.8671	1.4086e-07	6.1256e-05	0.5	0.010865	0	3.2617	0	0.00063009	3.4836	1.8664	1.6587e-07	0.00012251	0.5	0.010928	0	3.2565	0	48.869
20	1800	0	0	0	5.0543e-05	3.4923	1.8688	1.4069e-07	6.112e-05	0.5	0.010942	0	3.2687	0	0.001502	3.4908	1.8684	1.4069e-07	6.112e-05	0.5	0.010944	0	3.2746	0	0.00077629	3.4915	1.8686	1.6856e-07	0.00012224	0.5	0.010938	0	3.2699	0	48.869
21	1800	0	0	0	0.00021574	3.4995	1.8707	1.3931e-07	6.3298e-05	0.5	0.010982	0	3.2695	0	-0.00020246	3.4978	1.8702	1.393e-07	6.3298e-05	0.5	0.010997	0	3.255	0	6.6418e-06	3.4986	1.8705	1.6554e-07	0.0001266	0.5	0.011007	0	3.2675	0	48.869
22	1800	0	0	0	-0.00029332	3.5092	1.8733	1.418e-07	5.9803e-05	0.5	0.011064	0	3.2861	0	-0.00018342	3.5066	1.8726	1.418e-07	5.9803e-05	0.5	0.011026	0	3.2738	0	-0.00023837	3.5079	1.8729	1.7104e-07	0.00011961	0.5	0.011053	0	3.2755	0	48.869
23	1800	0	0	0	-0.0019027	3.5177	1.8756	1.3917e-07	6.3955e-05	0.5	0.011072	0	3.289	0	-0.0012073	3.5183	1.8757	1.3917e-07	6.3955e-05	0.5	0.011114	0	3.2847	0	-0.001555	3.518	1.8756	1.6803e-07	0.00012791	0.5	0.011058	0	3.2951	0	48.869
24	1800	0	0	0	-0.0019889	3.528	1.8783	1.3858e-07	6.412e-05	0.5	0.011113	0	3.3005	0	-0.0021718	3.5262	1.8778	1.3858e-07	6.412e-05	0.5	0.011094	0	3.3016	0	-0.0020803	3.5271	1.8781	1.6675e-07	0.00012824	0.5	0.011133	0	3.2976	0	48.869
25	1800	0	0	0	-0.0019334	3.5345	1.88	1.4105e-07	6.1424e-05	0.5	0.011182	0	3.3018	0	-0.0010382	3.5362	1.8805	1.4105e-07	6.1424e-05	0.5	0.011217	0	3.2957	0	-0.0014858	3.5353	1.8803	1.7335e-07	0.00012285	0.5	0.011133	0	3.3114	0	48.869
0	1800	0	0	0	0.00097462	3.2739	1.8094	0.10354	0.1432	1	0.0099513	0	3.0882	0	0.00052576	3.2762	1.81	0.10354	0.1432	0	0.0099724	0	3.0854	0	0.00075019	3.275	1.8097	0.28638	0.28639	0.5	0.0099702	0	3.0959	0	48.869
1	1800	0	0	0	0.0012624	3.2793	1.8109	1.4455e-07	5.5927e-05	0.5	0.0099691	0	3.099	0	0.0013497	3.2768	1.8102	1.4455e-07	5.5927e-05	0.5	0.0099633	0	3.105	0	0.0013061	3.2781	1.8105	1.6817e-07	0.00011185	0.5	0.010001	0	3.0932	0	48.869
2	1800	0	0	0	0.0027166	3.3042	1.8178	1.3924e-07	6.261e-05	0.5	0.010132	0	3.1234	0	0.0006256	3.3046	1.8179	1.3924e-07	6.261e-05	0.5	0.010152	0	3.1241	0	0.0016711	3.3044	1.8178	1.7014e-07	0.00012522	0.5	0.010125	0	3.1199	0	48.869
3	1800	0	0	0	0.00083782	3.3135	1.8203	1.3974e-07	6.3587e-05	0.5	0.010174	0	3.1169	0	0.0015458	3.3152	1.8208	1.3974e-07	6.3587e-05	0.5	0.010189	0	3.1439	0	0.0011918	3.3144	1.8205	1.6788e-07	0.00012717	0.5	0.010182	0	3.1349	0	48.869
4	1800	0	0	0	0.0027595	3.3242	1.8232	1.4015e-07	6.2703e-05	0.5	0.010266	0	3.1301	0	0.0025466	3.3239	1.8232	1.4015e-07	6.2703e-05	0.5	0.010247	0	3.1392	0	0.002653	3.324	1.8232	1.6851e-07	0.00012541	0.5	0.010263	0	3.1367	0	48.869
5	1800	0	0	0	0.0035418	3.3363	1.8266	1.4213e-07	5.995e-05	0.5	0.010341	0	3.1442	0	0.0039017	3.3341	1.8259	1.4213e-07	5.995e-05	0.5	0.010344	0	3.1415	0	0.0037217	3.3352	1.8263	1.6784e-07	0.0001199	0.5	0.010304	0	3.1554	0	48.869
6	1800	0	0	0	0.004606	3.3479	1.8297	1.4143e-07	6.1185e-05	0.5	0.010415	0	3.1579	0	0.0033974	3.3473	1.8296	1.4143e-07	6.1185e-05	0.5	0.010405	0	3.1552	0	0.0040017	3.3476	1.8296	1.7125e-07	0.00012237	0.5	0.010325	0	3.1565	0	48.869
7	1800	0	0	0	0.0034078	3.359	1.8328	1.4073e-07	6.1336e-05	0.5	0.010367	0	3.1684	0	0.0053273	3.3604	1.8331	1.4073e-07	6.1336e-05	0.5	0.010456	0	3.1693	0	0.0043675	3.3597	1.8329	1.6912e-07	0.00012267	0.5	0.010446	0	3.1671	0	48.869
8	1800	0	0	0	0.0035055	3.3695	1.8356	1.4081e-07	6.0435e-05	0.5	0.010323	0	3.182	0	0.0040119	3.3664	1.8348	1.4081e-07	6.0435e-05	0.5	0.010404	0	3.166	0	0.0037587	3.368	1.8352	1.6828e-07	0.00012087	0.5	0.010446	0	3.1763	0	48.869
9	1800	0	0	0	0.0039723	3.3794	1.8383	1.4072e-07	6.1815e-05	0.5	0.010515	0	3.1883	0	0.0053233	3.3794	1.8383	1.4073e-07	6.1815e-05	0.5	0.010598	0	3.1863	0	0.0046478	3.3794	1.8383	1.6672e-07	0.00012363	0.5	0.010503	0	3.1865	0	48.869
10	1800	0	0	0	0.0036234	3.3893	1.841	1.4066e-07	6.1796e-05	0.5	0.010473	0	3.1863	0	0.0055219	3.3899	1.8412	1.4065e-07	6.1796e-05	0.5	0.01056	0	3.1949	0	0.0045726	3.3896	1.8411	1.6688e-07	0.00012359	0.5	0.010608	0	3.191	0	48.869
11	1800	0	0	0	0.0046492	3.4007	1.8441	1.4007e-07	6.2909e-05	0.5	0.010553	0	3.1989	0	0.0048436	3.4041	1.845	1.4007e-07	6.2909e-05	0.5	0.010673	0	3.1914	0	0.0047464	3.4024	1.8446	1.6279e-07	0.00012582	0.5	0.010616	0	3.2096	0	48.869
12	1800	0	0	0	0.0061589	3.4154	1.8481	1.3971e-07	6.2476e-05	0.5	0.010639	0	3.2131	0	0.0044402	3.4118	1.8471	1.3971e-07	6.2476e-05	0.5	0.010643	0	3.2162	0	0.0052995	3.4136	1.8476	1.713e-07	0.00012495	0.5	0.01071	0	3.2115	0	48.869
13	1800	0	0	0	0.0047604	3.4263	1.851	1.4156e-07	6.0117e-05	0.5	0.01074	0	3.2196	0	0.0035122	3.4287	1.8517	1.4156e-07	6.0117e-05	0.5	0.01069	0	3.2038	0	0.0041363	3.4275	1.8514	1.6706e-07	0.00012023	0.5	0.010709	0	3.2171	0	48.869
14	1800	0	0	0	0.0047271	3.4346	1.8533	1.4014e-07	6.2432e-05	0.5	0.010723	0	3.2341	0	0.0034561	3.4386	1.8543	1.4015e-07	6.2432e-05	0.5	0.010789	0	3.2363	0	0.0040916	3.4366	1.8538	1.7054e-07	0.00012486	0.5	0.010729	0	3.2257	0	48.869
15	1800	0	0	0	0.0029336	3.4433	1.8556	1.4053e-07	6.1694e-05	0.5	0.010836	0	3.2349	0	0.0053774	3.4443	1.8559	1.4053e-07	6.1694e-05	0.5	0.010793	0	3.2514	0	0.0041555	3.4438	1.8558	1.6485e-07	0.00012339	0.5	0.010858	0	3.2367	0	48.869
16	1800	0	0	0	0.0036675	3.4533	1.8583	1.4086e-07	6.2445e-05	0.5	0.010837	0	3.2398	0	0.0049722	3.4558	1.859	1.4086e-07	6.2445e-05	0.5	0.010813	0	3.2449	0	0.0043199	3.4546	1.8586	1.6819e-07	0.00012489	0.5	0.01089	0	3.244	0	48.869
17	1800	0	0	0	0.0042946	3.4637	1.8611	1.4023e-07	6.2309e-05	0.5	0.010934	0	3.249	0	0.002547	3.4649	1.8614	1.4023e-07	6.2309e-05	0.5	0.010914	0	3.2366	0	0.0034208	3.4643	1.8613	1.6996e-07	0.00012462	0.5	0.010925	0	3.2435	0	48.869
18	1800	0	0	0	0.0035424	3.4732	1.8637	1.3974e-07	6.2797e-05	0.5	0.010928	0	3.266	0	0.0030743	3.4718	1.8633	1.3974e-07	6.2797e-05	0.5	0.010911	0	3.2548	0	0.0033083	3.4725	1.8635	1.6875e-07	0.00012559	0.5	0.01093	0	3.2558	0	48.869
19	1800	0	0	0	0.0034394	3.4804	1.8656	1.4085e-07	6.1921e-05	0.5	0.010906	0	3.2627	0	0.0032923	3.4798	1.8654	1.4085e-07	6.1921e-05	0.5	0.010948	0	3.2666	0	0.0033659	3.4801	1.8655	1.7171e-07	0.00012384	0.5	0.010969	0	3.2575	0	48.869
20	1800	0	0	0	0.003354	3.492	1.8687	1.416e-07	6.0008e-05	0.5	0.011048	0	3.2635	0	0.0033913	3.491	1.8684	1.416e-07	6.0008e-05	0.5	0.010969	0	3.2736	0	0.0033726	3.4915	1.8686	1.6696e-07	0.00012002	0.5	0.011028	0	3.2692	0	48.869
21	1800	0	0	0	0.0029654	3.5003	1.8709	1.4012e-07	6.2578e-05	0.5	0.011052	0	3.2885	0	0.0059542	3.5005	1.871	1.4012e-07	6.2578e-05	0.5	0.010986	0	3.2794	0	0.0044598	3.5004	1.8709	1.6574e-07	0.00012516	0.5	0.011068	0	3.2722	0	48.869
22	1800	0	0	0	0.0037892	3.5128	1.8742	1.4028e-07	6.2386e-05	0.5	0.011055	0	3.2917	0	0.0040635	3.5085	1.8731	1.4028e-07	6.2386e-05	0.5	0.01112	0	3.2752	0	0.0039263	3.5106	1.8737	1.6794e-07	0.00012477	0.5	0.011061	0	3.2785	0	48.869
23	1800	0	0	0	0.0018853	3.5208	1.8764	1.4051e-07	6.3244e-05	0.5	0.011217	0	3.2915	0	0.0033771	3.5227	1.8769	1.4051e-07	6.3244e-05	0.5	0.011058	0	3.2941	0	0.0026312	3.5218	1.8766	1.6551e-07	0.00012649	0.5	0.011149	0	3.2947	0	48.869
24	1800	0	0	0	0.0028684	3.5298	1.8788	1.4171e-07	5.9708e-05	0.5	0.011117	0	3.2968	0	0.0020575	3.5311	1.8791	1.4172e-07	5.9708e-05	0.5	0.011135	0	3.2932	0	0.002463	3.5304	1.8789	1.6928e-07	0.00011942	0.5	0.011202	0	3.2957	0	48.869
25	1800	0	0	0	0.0025408	3.5437	1.8825	1.4093e-07	6.1242e-05	0.5	0.011304	0	3.3113	0	0.00054011	3.5394	1.8813	1.4092e-07	6.1242e-05	0.5	0.011116	0	3.296	0	0.0015405	3.5415	1.8819	1.6785e-07	0.00012248	0.5	0.011196	0	3.3023	0	48.869
0	1800	0	0	0	0.00013204	3.2779	1.8105	0.10354	0.1432	1	0.010035	0	3.0967	0	0.0007003	3.2742	1.8095	0.10354	0.1432	0	0.010011	0	3.0932	0	0.00041617	3.276	1.81	0.28638	0.28639	0.5	0.01004	0	3.1041	0	48.869
1	1800	0	0	0	8.2853e-05	3.2763	1.8101	1.4388e-07	5.6822e-05	0.5	0.0099662	0	3.0999	0	-0.00046074	3.2751	1.8097	1.4388e-07	5.6822e-05	0.5	0.0098749	0	3.1035	0	-0.00018894	3.2757	1.8099	1.684e-07	0.00011364	0.5	0.0099872	0	3.1094	0	48.869
2	1800	0	0	0	0.0015758	3.2976	1.8159	1.3969e-07	6.2631e-05	0.5	0.010107	0	3.1149	0	0.00019032	3.3029	1.8174	1.3969e-07	6.2631e-05	0.5	0.010202	0	3.1252	0	0.00088304	3.3003	1.8167	1.6508e-07	0.00012526	0.5	0.01013	0	3.1208	0	48.869
3	1800	0	0	0	0.0022265	3.3094	1.8192	1.409e-07	6.1537e-05	0.5	0.010173	0	3.1223	0	0.00068815	3.3119	1.8199	1.4089e-07	6.1537e-05	0.5	0.010148	0	3.1207	0	0.0014573	3.3107	1.8195	1.6662e-07	0.00012307	0.5	0.010152	0	3.1244	0	48.869
4	1800	0	0	0	0.0003699	3.3224	1.8227	1.4011e-07	6.2575e-05	0.5	0.010213	0	3.1322	0	0.0011212	3.3255	1.8236	1.4011e-07	6.2575e-05	0.5	0.010245	0	3.1343	0	0.00074556	3.3239	1.8232	1.7017e-07	0.00012515	0.5	0.010199	0	3.1405	0	48.869
5	1800	0	0	0	0.0017232	3.3348	1.8262	1.4032e-07	6.1665e-05	0.5	0.010291	0	3.1445	0	0.00051641	3.3352	1.8263	1.4032e-07	6.1665e-05	0.5	0.010285	0	3.1535	0	0.0011198	3.335	1.8262	1.6851e-07	0.00012333	0.5	0.010316	0	3.1407	0	48.869
6	1800	0	0	0	0.00018767	3.3516	1.8308	1.4021e-07	6.2953e-05	0.5	0.010334	0	3.1446	0	0.0013873	3.3512	1.8306	1.402e-07	6.2953e-05	0.5	0.010348	0	3.1607	0	0.00078748	3.3514	1.8307	1.687e-07	0.00012591	0.5	0.010363	0	3.1524	0	48.869
7	1800	0	0	0	-0.00020764	3.3571	1.8322	1.4054e-07	6.2301e-05	0.5	0.010387	0	3.1573	0	0.0004054	3.358	1.8325	1.4054e-07	6.2301e-05	0.5	0.010365	0	3.164	0	9.888e-05	3.3576	1.8324	1.7302e-07	0.0001246	0.5	0.010327	0	3.1524	0	48.869
8	1800	0	0	0	-0.00020967	3.3751	1.8372	1.3968e-07	6.2376e-05	0.5	0.010384	0	3.1765	0	0.00031841	3.3696	1.8356	1.3968e-07	6.2376e-05	0.5	0.010363	0	3.1642	0	5.4369e-05	3.3724	1.8364	1.7051e-07	0.00012475	0.5	0.010381	0	3.1702	0	48.869
9	1800	0	0	0	-0.0010568	3.3803	1.8386	1.4015e-07	6.2412e-05	0.5	0.010448	0	3.1776	0	0.00055925	3.3834	1.8394	1.4015e-07	6.2412e-05	0.5	0.010461	0	3.1809	0	-0.00024878	3.3818	1.839	1.6882e-07	0.00012482	0.5	0.010495	0	3.1788	0	48.869
10	1800	0	0	0	-0.0001676	3.3884	1.8408	1.4116e-07	6.0917e-05	0.5	0.010436	0	3.1864	0	0.00039748	3.391	1.8415	1.4116e-07	6.0917e-05	0.5	0.010594	0	3.1878	0	0.00011494	3.3897	1.8411	1.7369e-07	0.00012183	0.5	0.010499	0	3.1927	0	48.869
11	1800	0	0	0	0.001364	3.3997	1.8438	1.4019e-07	6.2733e-05	0.5	0.010539	0	3.2004	0	0.00082606	3.3986	1.8435	1.4019e-07	6.2733e-05	0.5	0.010456	0	3.1996	0	0.001095	3.3991	1.8437	1.6719e-07	0.00012547	0.5	0.010543	0	3.1949	0	48.869
12	1800	0	0	0	0.0011707	3.4166	1.8484	1.4012e-07	6.1939e-05	0.5	0.010632	0	3.2079	0	0.0021452	3.4127	1.8474	1.4013e-07	6.1939e-05	0.5	0.010631	0	3.2093	0	0.0016579	3.4147	1.8479	1.6652e-07	0.00012388	0.5	0.010666	0	3.203	0	48.869
13	1800	0	0	0	0.0028263	3.4263	1.851	1.402e-07	6.3515e-05	0.5	0.010744	0	3.2201	0	0.0012126	3.4216	1.8498	1.402e-07	6.3515e-05	0.5	0.010685	0	3.212	0	0.0020195	3.424	1.8504	1.6718e-07	0.00012703	0.5	0.010689	0	3.2161	0	48.869
14	1800	0	0	0	0.0015155	3.4356	1.8535	1.3962e-07	6.2719e-05	0.5	0.010748	0	3.2243	0	0.0020329	3.433	1.8528	1.3962e-07	6.2719e-05	0.5	0.010712	0	3.2352	0	0.0017742	3.4343	1.8532	1.6513e-07	0.00012544	0.5	0.010749	0	3.217	0	48.869
15	1800	0	0	0	0.00051297	3.442	1.8553	1.3948e-07	6.1745e-05	0.5	0.010732	0	3.233	0	0.0032395	3.4441	1.8558	1.3949e-07	6.1745e-05	0.5	0.010749	0	3.2212	0	0.0018762	3.4431	1.8556	1.7308e-07	0.00012349	0.5	0.01075	0	3.2336	0	48.869
16	1800	0	0	0	0.0018075	3.4536	1.8584	1.3987e-07	6.2626e-05	0.5	0.010765	0	3.2344	0	0.00014877	3.4537	1.8584	1.3987e-07	6.2626e-05	0.5	0.010819	0	3.2514	0	0.00097812	3.4537	1.8584	1.6746e-07	0.00012525	0.5	0.010832	0	3.2492	0	48.869
17	1800	0	0	0	0.0010398	3.4679	1.8622	1.394e-07	6.3486e-05	0.5	0.01099	0	3.2414	0	0.001996	3.4614	1.8605	1.394e-07	6.3486e-05	0.5	0.010883	0	3.2541	0	0.0015179	3.4646	1.8614	1.6598e-07	0.00012697	0.5	0.010843	0	3.2578	0	48.869
18	1800	0	0	0	5.916e-05	3.4747	1.864	1.3949e-07	6.2966e-05	0.5	0.01091	0	3.2396	0	0.0013707	3.4737	1.8638	1.3949e-07	6.2966e-05	0.5	0.010941	0	3.2564	0	0.00071495	3.4742	1.8639	1.686e-07	0.00012593	0.5	0.010901	0	3.2512	0	48.869
19	1800	0	0	0	-0.00015699	3.4832	1.8663	1.4147e-07	5.9961e-05	0.5	0.010985	0	3.2694	0	0.001023	3.4811	1.8658	1.4147e-07	5.9961e-05	0.5	0.010988	0	3.27	0	0.00043302	3.4821	1.8661	1.6777e-07	0.00011992	0.5	0.010938	0	3.2414	0	48.869
20	1800	0	0	0	0.0016534	3.494	1.8692	1.4055e-07	6.1785e-05	0.5	0.010977	0	3.2731	0	-0.00016216	3.4951	1.8695	1.4054e-07	6.1785e-05	0.5	0.01099	0	3.2759	0	0.00074561	3.4945	1.8694	1.684e-07	0.00012357	0.5	0.010976	0	3.2714	0	48.869
21	1800	0	0	0	-0.00016873	3.5053	1.8722	1.4058e-07	6.2052e-05	0.5	0.011008	0	3.2795	0	0.0013675	3.5023	1.8715	1.4058e-07	6.2052e-05	0.5	0.011072	0	3.2882	0	0.00059941	3.5038	1.8718	1.6832e-07	0.0001241	0.5	0.011047	0	3.2779	0	48.869
22	1800	0	0	0	0.0010019	3.5084	1.8731	1.3909e-07	6.3885e-05	0.5	0.011066	0	3.2798	0	0.00021201	3.5113	1.8739	1.3909e-07	6.3885e-05	0.5	0.011104	0	3.2853	0	0.00060697	3.5099	1.8735	1.6686e-07	0.00012777	0.5	0.01104	0	3.2904	0	48.869
23	1800	0	0	0	0.0018058	3.5208	1.8764	1.4065e-07	6.1807e-05	0.5	0.011106	0	3.3045	0	-0.00029014	3.5196	1.8761	1.4065e-07	6.1807e-05	0.5	0.011115	0	3.2961	0	0.00075784	3.5202	1.8762	1.6613e-07	0.00012361	0.5	0.01108	0	3.2938	0	48.869
24	1800	0	0	0	0.00053935	3.532	1.8794	1.4087e-07	6.1229e-05	0.5	0.011163	0	3.3082	0	0.00048196	3.5268	1.878	1.4087e-07	6.1229e-05	0.5	0.01114	0	3.2874	0	0.00051066	3.5294	1.8787	1.6827e-07	0.00012246	0.5	0.011102	0	3.2896	0	48.869
25	1800	0	0	0	0.0010594	3.5409	1.8817	1.3946e-07	6.2749e-05	0.5	0.011288	0	3.308	0	0.00046132	3.5425	1.8822	1.3946e-07	6.2749e-05	0.5	0.011163	0	3.3047	0	0.00076036	3.5417	1.8819	1.6652e-07	0.0001255	0.5	0.011148	0	3.3047	0	48.869
0	1800	0	0	0	-0.00075491	3.2731	1.8092	0.10354	0.1432	1	0.010004	0	3.091	0	0.00066839	3.2766	1.8101	0.10354	0.1432	0	0.01007	0	3.0906	0	-4.3258e-05	3.2749	1.8097	0.28638	0.28639	0.5	0.0099977	0	3.1022	0	48.869
1	1800	0	0	0	-0.0012768	3.2762	1.81	1.4416e-07	5.5751e-05	0.5	0.0099271	0	3.0979	0	0.00090756	3.2776	1.8104	1.4416e-07	5.5751e-05	0.5	0.010002	0	3.0993	0	-0.0001846	3.2769	1.8102	1.6604e-07	0.0001115	0.5	0.0099889	0	3.0983	0	48.869
2	1800	0	0	0	-0.00034641	3.3035	1.8176	1.396e-07	6.3737e-05	0.5	0.010114	0	3.1102	0	0.0014805	3.303	1.8174	1.396e-07	6.3737e-05	0.5	0.010115	0	3.1154	0	0.00056706	3.3032	1.8175	1.6738e-07	0.00012747	0.5	0.010087	0	3.1196	0	48.869
3	1800	0	0	0	0.00056816	3.314	1.8204	1.4153e-07	6.0341e-05	0.5	0.010212	0	3.1443	0	0.00027542	3.3128	1.8201	1.4153e-07	6.0341e-05	0.5	0.010202	0	3.1279	0	0.00042179	3.3134	1.8203	1.6805e-07	0.00012068	0.5	0.010135	0	3.1346	0	48.869
4	1800	0	0	0	-0.00061864	3.3252	1.8235	1.4027e-07	6.1413e-05	0.5	0.010247	0	3.1352	0	0.0011077	3.3254	1.8236	1.4027e-07	6.1413e-05	0.5	0.010224	0	3.1463	0	0.00024454	3.3253	1.8235	1.6644e-07	0.00012283	0.5	0.010257	0	3.1464	0	48.869
5	1800	0	0	0	0.00027657	3.3386	1.8272	1.417e-07	6.0606e-05	0.5	0.010255	0	3.1478	0	0.0002842	3.3371	1.8268	1.417e-07	6.0606e-05	0.5	0.010265	0	3.1427	0	0.00028038	3.3378	1.827	1.6961e-07	0.00012121	0.5	0.010222	0	3.1433	0	48.869
6	1800	0	0	0	0.00017767	3.3493	1.8301	1.4145e-07	6.1279e-05	0.5	0.010281	0	3.1624	0	-0.00028328	3.3507	1.8305	1.4145e-07	6.1279e-05	0.5	0.010339	0	3.1534	0	-5.2803e-05	3.35	1.8303	1.6824e-07	0.00012256	0.5	0.010326	0	3.1653	0	48.869
7	1800	0	0	0	0.00011325	3.359	1.8328	1.3958e-07	6.3605e-05	0.5	0.010408	0	3.1741	0	0.00052347	3.3592	1.8328	1.3958e-07	6.3605e-05	0.5	0.010412	0	3.1538	0	0.00031836	3.3591	1.8328	1.697e-07	0.00012721	0.5	0.010311	0	3.1646	0	48.869
8	1800	0	0	0	0.000422	3.3708	1.836	1.4154e-07	6.1463e-05	0.5	0.010377	0	3.1686	0	0.00060233	3.3693	1.8356	1.4154e-07	6.1463e-05	0.5	0.010432	0	3.1541	0	0.00051217	3.37	1.8358	1.6542e-07	0.00012293	0.5	0.010405	0	3.1656	0	48.869
9	1800	0	0	0	-0.00067753	3.3836	1.8395	1.3992e-07	6.3118e-05	0.5	0.010464	0	3.174	0	-0.00054854	3.3803	1.8385	1.3992e-07	6.3118e-05	0.5	0.010438	0	3.1754	0	-0.00061303	3.3819	1.839	1.6936e-07	0.00012624	0.5	0.010483	0	3.1771	0	48.869
10	1800	0	0	0	-0.0012655	3.39	1.8412	1.3956e-07	6.2719e-05	0.5	0.010451	0	3.1806	0	-0.00067416	3.3923	1.8418	1.3956e-07	6.2719e-05	0.5	0.010506	0	3.1895	0	-0.0009698	3.3911	1.8415	1.7359e-07	0.00012544	0.5	0.010485	0	3.1805	0	48.869
11	1800	0	0	0	-0.00036163	3.4057	1.8455	1.3888e-07	6.4242e-05	0.5	0.010516	0	3.2021	0	0.0007486	3.4008	1.8441	1.3888e-07	6.4242e-05	0.5	0.010597	0	3.1958	0	0.00019349	3.4033	1.8448	1.6578e-07	0.00012848	0.5	0.010578	0	3.1959	0	48.869
12	1800	0	0	0	-2.1592e-05	3.4153	1.848	1.3945e-07	6.3238e-05	0.5	0.010602	0	3.2178	0	-0.00099934	3.4132	1.8475	1.3945e-07	6.3238e-05	0.5	0.010477	0	3.2047	0	-0.00051047	3.4142	1.8478	1.7039e-07	0.00012648	0.5	0.010655	0	3.2026	0	48.869
13	1800	0	0	0	-0.0011217	3.4258	1.8509	1.4115e-07	6.1399e-05	0.5	0.01071	0	3.2037	0	-0.0019366	3.4271	1.8513	1.4114e-07	6.1399e-05	0.5	0.010588	0	3.2167	0	-0.0015291	3.4265	1.8511	1.6696e-07	0.0001228	0.5	0.010663	0	3.2084	0	48.869
14	1800	0	0	0	-0.0018787	3.4345	1.8532	1.3851e-07	6.3789e-05	0.5	0.010728	0	3.2345	0	-0.0011505	3.4358	1.8536	1.3852e-07	6.3789e-05	0.5	0.010683	0	3.2204	0	-0.0015146	3.4352	1.8534	1.6982e-07	0.00012758	0.5	0.010696	0	3.23	0	48.869
15	1800	0	0	0	-0.00062483	3.4474	1.8567	1.4112e-07	6.1022e-05	0.5	0.010785	0	3.236	0	-0.0023505	3.4423	1.8554	1.4112e-07	6.1022e-05	0.5	0.010683	0	3.2329	0	-0.0014876	3.4449	1.856	1.7002e-07	0.00012204	0.5	0.010754	0	3.2254	0	48.869
16	1800	0	0	0	-0.0020186	3.4515	1.8578	1.4096e-07	6.1721e-05	0.5	0.010781	0	3.2388	0	-0.002272	3.459	1.8598	1.4096e-07	6.1721e-05	0.5	0.010792	0	3.2323	0	-0.0021453	3.4553	1.8588	1.7294e-07	0.00012344	0.5	0.010716	0	3.2377	0	48.869
17	1800	0	0	0	-0.0022329	3.4609	1.8603	1.4011e-07	6.2542e-05	0.5	0.010712	0	3.2438	0	-0.0020923	3.4639	1.8612	1.4011e-07	6.2542e-05	0.5	0.010842	0	3.2489	0	-0.0021626	3.4624	1.8608	1.6667e-07	0.00012508	0.5	0.010826	0	3.2394	0	48.869
18	1800	0	0	0	-0.0024856	3.4718	1.8633	1.3859e-07	6.3944e-05	0.5	0.010814	0	3.2567	0	-0.0026145	3.4746	1.864	1.3859e-07	6.3944e-05	0.5	0.01082	0	3.2455	0	-0.0025501	3.4732	1.8637	1.6418e-07	0.00012789	0.5	0.010889	0	3.2524	0	48.869
19	1800	0	0	0	-0.0029888	3.4828	1.8662	1.4041e-07	6.192e-05	0.5	0.010915	0	3.2445	0	-0.0027074	3.4843	1.8666	1.4041e-07	6.192e-05	0.5	0.010938	0	3.2529	0	-0.0028481	3.4835	1.8664	1.6716e-07	0.00012384	0.5	0.010881	0	3.2604	0	48.869
20	1800	0	0	0	-0.0049699	3.4903	1.8682	1.3992e-07	6.2799e-05	0.5	0.010944	0	3.2606	0	-0.0032004	3.4936	1.8691	1.3991e-07	6.2799e-05	0.5	0.010951	0	3.2624	0	-0.0040852	3.4919	1.8687	1.6723e-07	0.0001256	0.5	0.010923	0	3.2648	0	48.869
21	1800	0	0	0	-0.0032231	3.5039	1.8719	1.4073e-07	6.1792e-05	0.5	0.010976	0	3.2719	0	-0.0043318	3.5001	1.8709	1.4073e-07	6.1792e-05	0.5	0.010965	0	3.2668	0	-0.0037775	3.502	1.8714	1.6482e-07	0.00012358	0.5	0.010984	0	3.2695	0	48.869
22	1800	0	0	0	-0.0039199	3.5143	1.8747	1.415e-07	6.1215e-05	0.5	0.011078	0	3.2911	0	-0.0021786	3.5119	1.874	1.415e-07	6.1215e-05	0.5	0.011023	0	3.2914	0	-0.0030492	3.5131	1.8743	1.6327e-07	0.00012243	0.5	0.011049	0	3.2906	0	48.869
23	1800	0	0	0	-0.0012887	3.5221	1.8767	1.4051e-07	6.1359e-05	0.5	0.011119	0	3.2993	0	-0.0019435	3.5201	1.8762	1.4051e-07	6.1359e-05	0.5	0.011104	0	3.2972	0	-0.0016161	3.5211	1.8765	1.6836e-07	0.00012272	0.5	0.011093	0	3.2901	0	48.869
24	1800	0	0	0	-0.0014542	3.5301	1.8789	1.4105e-07	6.0891e-05	0.5	0.011169	0	3.307	0	-0.00023573	3.53	1.8788	1.4105e-07	6.0891e-05	0.5	0.01104	0	3.2956	0	-0.00084495	3.53	1.8788	1.679e-07	0.00012178	0.5	0.011146	0	3.2867	0	48.869
25	1800	0	0	0	-0.0019654	3.537	1.8807	1.4034e-07	6.2421e-05	0.5	0.011194	0	3.2998	0	-0.00028088	3.5372	1.8807	1.4034e-07	6.2421e-05	0.5	0.011137	0	3.3083	0	-0.0011231	3.5371	1.8807	1.6781e-07	0.00012484	0.5	0.011131	0	3.2991	0	48.869
0	1800	0	0	0	-0.00070443	3.2751	1.8097	0.10354	0.1432	1	0.0099453	0	3.0871	0	0.0022667	3.274	1.8094	0.10354	0.1432	0	0.010015	0	3.099	0	0.00078115	3.2746	1.8096	0.28638	0.28639	0.5	0.00996	0	3.0961	0	48.869
1	1800	0	0	0	0.0014988	3.2776	1.8104	1.4499e-07	5.4469e-05	0.5	0.0099587	0	3.0974	0	0.0011646	3.276	1.81	1.4499e-07	5.4469e-05	0.5	0.0099602	0	3.088	0	0.0013317	3.2768	1.8102	1.6887e-07	0.00010894	0.5	0.010027	0	3.0978	0	48.869
2	1800	0	0	0	-0.00015008	3.3013	1.8169	1.3929e-07	6.3578e-05	0.5	0.010155	0	3.1142	0	-0.00079449	3.3034	1.8175	1.393e-07	6.3578e-05	0.5	0.010094	0	3.1089	0	-0.00047228	3.3023	1.8172	1.6662e-07	0.00012716	0.5	0.010164	0	3.1094	0	48.869
3	1800	0	0	0	0.00021543	3.3128	1.8201	1.408e-07	6.1839e-05	0.5	0.010216	0	3.1254	0	-0.00027481	3.3164	1.8211	1.408e-07	6.1839e-05	0.5	0.010103	0	3.1296	0	-2.9688e-05	3.3146	1.8206	1.6837e-07	0.00012368	0.5	0.010173	0	3.1242	0	48.869
4	1800	0	0	0	0.0012885	3.3279	1.8243	1.3933e-07	6.3278e-05	0.5	0.010266	0	3.1556	0	-0.00040012	3.3295	1.8247	1.3933e-07	6.3278e-05	0.5	0.010228	0	3.1435	0	0.00044418	3.3287	1.8245	1.7129e-07	0.00012656	0.5	0.010237	0	3.1409	0	48.869
5	1800	0	0	0	0.0015087	3.343	1.8284	1.4209e-07	6.0017e-05	0.5	0.010348	0	3.166	0	0.00083561	3.34	1.8276	1.4209e-07	6.0017e-05	0.5	0.010298	0	3.1468	0	0.0011721	3.3415	1.828	1.6846e-07	0.00012003	0.5	0.010262	0	3.1448	0	48.869
6	1800	0	0	0	0.0020873	3.3471	1.8295	1.3997e-07	6.2202e-05	0.5	0.010297	0	3.1595	0	0.0017202	3.3502	1.8304	1.3996e-07	6.2202e-05	0.5	0.010321	0	3.1543	0	0.0019038	3.3487	1.8299	1.7067e-07	0.0001244	0.5	0.010362	0	3.1562	0	48.869
7	1800	0	0	0	0.00061562	3.3631	1.8339	1.4047e-07	6.2336e-05	0.5	0.010343	0	3.1724	0	0.0028941	3.3601	1.8331	1.4047e-07	6.2336e-05	0.5	0.010366	0	3.1595	0	0.0017549	3.3616	1.8335	1.6587e-07	0.00012467	0.5	0.010397	0	3.1654	0	48.869
8	1800	0	0	0	0.002098	3.3738	1.8368	1.4078e-07	6.1662e-05	0.5	0.010475	0	3.1686	0	0.0013191	3.3727	1.8365	1.4078e-07	6.1662e-05	0.5	0.010395	0	3.1846	0	0.0017086	3.3733	1.8366	1.6909e-07	0.00012332	0.5	0.010405	0	3.1712	0	48.869
9	1800	0	0	0	0.0017999	3.3795	1.8383	1.4144e-07	6.0747e-05	0.5	0.010456	0	3.1728	0	0.0035422	3.3821	1.839	1.4144e-07	6.0747e-05	0.5	0.010488	0	3.1885	0	0.0026711	3.3808	1.8387	1.7183e-07	0.00012149	0.5	0.010478	0	3.1886	0	48.869
10	1800	0	0	0	0.0022938	3.3934	1.8421	1.3859e-07	6.3755e-05	0.5	0.010589	0	3.2057	0	0.0023745	3.3919	1.8417	1.3859e-07	6.3755e-05	0.5	0.010502	0	3.1857	0	0.0023341	3.3927	1.8419	1.6366e-07	0.00012751	0.5	0.010553	0	3.1817	0	48.869
11	1800	0	0	0	0.0027088	3.3988	1.8436	1.4006e-07	6.276e-05	0.5	0.010535	0	3.1909	0	0.0021595	3.4	1.8439	1.4006e-07	6.276e-05	0.5	0.010594	0	3.1944	0	0.0024342	3.3994	1.8437	1.6871e-07	0.00012552	0.5	0.010602	0	3.1879	0	48.869
12	1800	0	0	0	0.00064589	3.4109	1.8469	1.4041e-07	6.2234e-05	0.5	0.010548	0	3.1951	0	0.0026291	3.4108	1.8468	1.4042e-07	6.2234e-05	0.5	0.010673	0	3.2105	0	0.0016375	3.4108	1.8468	1.6636e-07	0.00012447	0.5	0.010607	0	3.2085	0	48.869
13	1800	0	0	0	0.0015804	3.4237	1.8503	1.4121e-07	6.1648e-05	0.5	0.010634	0	3.2099	0	0.0026618	3.4216	1.8497	1.4121e-07	6.1648e-05	0.5	0.010629	0	3.2087	0	0.0021211	3.4226	1.85	1.7037e-07	0.0001233	0.5	0.010684	0	3.2101	0	48.869
14	1800	0	0	0	0.0020467	3.4332	1.8529	1.4088e-07	6.1831e-05	0.5	0.010651	0	3.2141	0	0.0018854	3.4351	1.8534	1.4089e-07	6.1831e-05	0.5	0.010696	0	3.2174	0	0.001966	3.4342	1.8532	1.6996e-07	0.00012366	0.5	0.010685	0	3.2116	0	48.869
15	1800	0	0	0	0.00056808	3.4435	1.8557	1.405e-07	6.184e-05	0.5	0.010712	0	3.2301	0	0.0013778	3.4431	1.8556	1.4051e-07	6.184e-05	0.5	0.010752	0	3.22	0	0.00097295	3.4433	1.8556	1.6628e-07	0.00012368	0.5	0.01077	0	3.2303	0	48.869
16	1800	0	0	0	0.0016036	3.4525	1.8581	1.3962e-07	6.2401e-05	0.5	0.010781	0	3.2345	0	0.0012203	3.4527	1.8582	1.3962e-07	6.2401e-05	0.5	0.010793	0	3.234	0	0.0014119	3.4526	1.8581	1.7085e-07	0.0001248	0.5	0.010768	0	3.2392	0	48.869
17	1800	0	0	0	0.0003326	3.4617	1.8606	1.3993e-07	6.2304e-05	0.5	0.010859	0	3.2429	0	0.0016455	3.4669	1.862	1.3993e-07	6.2304e-05	0.5	0.01078	0	3.2459	0	0.00098903	3.4643	1.8613	1.715e-07	0.00012461	0.5	0.010857	0	3.2436	0	48.869
18	1800	0	0	0	0.00043432	3.4758	1.8643	1.4008e-07	6.2206e-05	0.5	0.010892	0	3.2582	0	0.0030016	3.4755	1.8643	1.4009e-07	6.2206e-05	0.5	0.010912	0	3.2459	0	0.001718	3.4757	1.8643	1.7284e-07	0.00012441	0.5	0.010834	0	3.2568	0	48.869
19	1800	0	0	0	-2.3037e-05	3.486	1.8671	1.419e-07	5.927e-05	0.5	0.010879	0	3.2566	0	0.0021405	3.482	1.866	1.419e-07	5.927e-05	0.5	0.010921	0	3.2572	0	0.0010587	3.484	1.8666	1.6668e-07	0.00011854	0.5	0.010948	0	3.2482	0	48.869
20	1800	0	0	0	0.00036905	3.4919	1.8687	1.403e-07	6.2499e-05	0.5	0.010964	0	3.2743	0	0.0018972	3.494	1.8692	1.4031e-07	6.2499e-05	0.5	0.010951	0	3.2627	0	0.0011331	3.493	1.8689	1.6831e-07	0.000125	0.5	0.010989	0	3.2605	0	48.869
21	1800	0	0	0	0.0014301	3.5018	1.8713	1.4096e-07	6.1115e-05	0.5	0.011063	0	3.2728	0	0.0004725	3.5024	1.8715	1.4096e-07	6.1115e-05	0.5	0.011111	0	3.2742	0	0.0009513	3.5021	1.8714	1.6753e-07	0.00012223	0.5	0.010996	0	3.2794	0	48.869
22	1800	0	0	0	0.0006716	3.5075	1.8728	1.4023e-07	6.0875e-05	0.5	0.011109	0	3.2758	0	0.00037838	3.5106	1.8737	1.4023e-07	6.0875e-05	0.5	0.011127	0	3.2742	0	0.00052499	3.5091	1.8732	1.6611e-07	0.00012175	0.5	0.011019	0	3.283	0	48.869
23	1800	0	0	0	-0.00081669	3.5164	1.8752	1.3938e-07	6.3253e-05	0.5	0.011102	0	3.2811	0	-0.00052519	3.5222	1.8767	1.3938e-07	6.3253e-05	0.5	0.011047	0	3.2952	0	-0.00067094	3.5193	1.876	1.7379e-07	0.00012651	0.5	0.01106	0	3.2867	0	48.869
24	1800	0	0	0	-0.00071326	3.5296	1.8787	1.4e-07	6.2651e-05	0.5	0.011163	0	3.3029	0	-0.00081491	3.5299	1.8788	1.4e-07	6.2651e-05	0.5	0.011127	0	3.3023	0	-0.00076408	3.5297	1.8788	1.695e-07	0.0001253	0.5	0.01114	0	3.3042	0	48.869
25	1800	0	0	0	-0.00068582	3.5359	1.8804	1.4059e-07	6.1885e-05	0.5	0.011157	0	3.2976	0	0.00024095	3.5355	1.8803	1.4058e-07	6.1885e-05	0.5	0.011085	0	3.3039	0	-0.00022243	3.5357	1.8803	1.6705e-07	0.00012377	0.5	0.01115	0	3.3025	0	48.869
0	1800	0	0	0	0.00058685	3.2742	1.8095	0.10354	0.1432	1	0.010001	0	3.0906	0	-0.00027264	3.2806	1.8112	0.10354	0.1432	0	0.010061	0	3.1008	0	0.0001571	3.2774	1.8104	0.28638	0.28639	0.5	0.010016	0	3.097	0	48.869
1	1800	0	0	0	-0.00021413	3.2769	1.8102	1.4359e-07	5.6073e-05	0.5	0.010024	0	3.1035	0	0.00067595	3.2774	1.8104	1.4359e-07	5.6073e-05	0.5	0.010001	0	3.1055	0	0.00023091	3.2772	1.8103	1.6971e-07	0.00011215	0.5	0.010048	0	3.0909	0	48.869
2	1800	0	0	0	0.00024661	3.3049	1.8179	1.3827e-07	6.4705e-05	0.5	0.010151	0	3.1019	0	3.8466e-06	3.3038	1.8176	1.3827e-07	6.4705e-05	0.5	0.010194	0	3.1199	0	0.00012523	3.3043	1.8178	1.6857e-07	0.00012941	0.5	0.010148	0	3.1225	0	48.869
3	1800	0	0	0	-0.00052162	3.3113	1.8197	1.3904e-07	6.367e-05	0.5	0.010102	0	3.124	0	0.00032203	3.3176	1.8214	1.3905e-07	6.367e-05	0.5	0.010233	0	3.1199	0	-9.9792e-05	3.3145	1.8206	1.6882e-07	0.00012734	0.5	0.010172	0	3.1287	0	48.869
4	1800	0	0	0	0.0011628	3.3258	1.8237	1.4126e-07	6.0959e-05	0.5	0.010232	0	3.1394	0	-0.00092477	3.326	1.8237	1.4126e-07	6.0959e-05	0.5	0.010189	0	3.1414	0	0.00011904	3.3259	1.8237	1.6676e-07	0.00012192	0.5	0.010238	0	3.1462	0	48.869
5	1800	0	0	0	0.00037152	3.338	1.827	1.3937e-07	6.2584e-05	0.5	0.010293	0	3.1567	0	0.00034551	3.3383	1.8271	1.3937e-07	6.2584e-05	0.5	0.010281	0	3.1498	0	0.00035852	3.3382	1.8271	1.698e-07	0.00012517	0.5	0.010324	0	3.1431	0	48.869
6	1800	0	0	0	-0.00040879	3.3511	1.8306	1.3871e-07	6.4322e-05	0.5	0.010309	0	3.1504	0	0.0011767	3.3446	1.8288	1.3871e-07	6.4322e-05	0.5	0.010362	0	3.1605	0	0.00038397	3.3479	1.8297	1.6606e-07	0.00012864	0.5	0.010318	0	3.1597	0	48.869
7	1800	0	0	0	0.00028551	3.3606	1.8332	1.4146e-07	5.9903e-05	0.5	0.010389	0	3.151	0	9.9595e-05	3.3573	1.8323	1.4146e-07	5.9903e-05	0.5	0.010312	0	3.1584	0	0.00019255	3.3589	1.8327	1.7007e-07	0.00011981	0.5	0.010359	0	3.1623	0	48.869
8	1800	0	0	0	0.00014988	3.369	1.8355	1.3959e-07	6.3205e-05	0.5	0.01038	0	3.1774	0	0.00024516	3.3682	1.8353	1.3959e-07	6.3205e-05	0.5	0.01049	0	3.1715	0	0.00019752	3.3686	1.8354	1.689e-07	0.00012641	0.5	0.010378	0	3.1823	0	48.869
9	1800	0	0	0	0.00011442	3.38	1.8385	1.3887e-07	6.4206e-05	0.5	0.010416	0	3.1771	0	0.0017843	3.3817	1.8389	1.3888e-07	6.4206e-05	0.5	0.010522	0	3.1799	0	0.00094937	3.3809	1.8387	1.6566e-07	0.00012841	0.5	0.010514	0	3.1848	0	48.869
10	1800	0	0	0	0.00034643	3.3952	1.8426	1.3976e-07	6.3063e-05	0.5	0.01047	0	3.1779	0	0.0022575	3.3889	1.8409	1.3976e-07	6.3063e-05	0.5	0.010478	0	3.1943	0	0.0013019	3.3921	1.8418	1.6858e-07	0.00012613	0.5	0.010546	0	3.1965	0	48.869
11	1800	0	0	0	0.002102	3.4027	1.8446	1.4087e-07	6.2097e-05	0.5	0.010601	0	3.1941	0	0.002259	3.4041	1.845	1.4087e-07	6.2097e-05	0.5	0.010572	0	3.2055	0	0.0021805	3.4034	1.8448	1.7297e-07	0.00012419	0.5	0.01058	0	3.2048	0	48.869
12	1800	0	0	0	0.002918	3.4144	1.8478	1.4051e-07	6.1744e-05	0.5	0.010647	0	3.2254	0	0.0021562	3.4132	1.8475	1.4051e-07	6.1744e-05	0.5	0.010624	0	3.2093	0	0.0025371	3.4138	1.8477	1.6828e-07	0.00012349	0.5	0.010619	0	3.2161	0	48.869
13	1800	0	0	0	0.002402	3.4238	1.8503	1.3909e-07	6.3435e-05	0.5	0.010703	0	3.2248	0	0.0031372	3.4267	1.8511	1.3909e-07	6.3435e-05	0.5	0.010766	0	3.2227	0	0.0027696	3.4252	1.8507	1.6831e-07	0.00012687	0.5	0.010701	0	3.224	0	48.869
14	1800	0	0	0	0.0035051	3.4325	1.8527	1.4062e-07	6.2351e-05	0.5	0.010725	0	3.2243	0	0.0022048	3.4343	1.8532	1.4062e-07	6.2351e-05	0.5	0.010621	0	3.2165	0	0.0028549	3.4334	1.853	1.6879e-07	0.0001247	0.5	0.010677	0	3.222	0	48.869
15	1800	0	0	0	0.0014996	3.4437	1.8557	1.4084e-07	6.158e-05	0.5	0.010896	0	3.232	0	0.0046337	3.4469	1.8566	1.4084e-07	6.158e-05	0.5	0.010771	0	3.2327	0	0.0030667	3.4453	1.8561	1.6979e-07	0.00012316	0.5	0.010811	0	3.2372	0	48.869
16	1800	0	0	0	0.0026919	3.4499	1.8574	1.4101e-07	6.2042e-05	0.5	0.010771	0	3.2409	0	0.0032828	3.4575	1.8594	1.4102e-07	6.2042e-05	0.5	0.010799	0	3.2523	0	0.0029874	3.4537	1.8584	1.677e-07	0.00012408	0.5	0.010825	0	3.2411	0	48.869
17	1800	0	0	0	0.0037981	3.4625	1.8608	1.3988e-07	6.3101e-05	0.5	0.010926	0	3.2424	0	0.0022508	3.469	1.8625	1.3988e-07	6.3101e-05	0.5	0.010868	0	3.241	0	0.0030244	3.4658	1.8617	1.6922e-07	0.0001262	0.5	0.01088	0	3.242	0	48.869
18	1800	0	0	0	0.0012809	3.473	1.8636	1.401e-07	6.1599e-05	0.5	0.010855	0	3.2557	0	0.0043091	3.4742	1.8639	1.401e-07	6.1599e-05	0.5	0.010926	0	3.2599	0	0.002795	3.4736	1.8638	1.6577e-07	0.0001232	0.5	0.010834	0	3.2578	0	48.869
19	1800	0	0	0	0.0038697	3.4819	1.866	1.4031e-07	6.1779e-05	0.5	0.010983	0	3.269	0	0.0023922	3.484	1.8665	1.4031e-07	6.1779e-05	0.5	0.010942	0	3.2649	0	0.003131	3.4829	1.8663	1.7209e-07	0.00012356	0.5	0.010958	0	3.2704	0	48.869
20	1800	0	0	0	0.0027253	3.4932	1.869	1.4146e-07	6.0332e-05	0.5	0.010978	0	3.2779	0	0.0028035	3.4917	1.8686	1.4146e-07	6.0332e-05	0.5	0.011017	0	3.27	0	0.0027644	3.4924	1.8688	1.6764e-07	0.00012066	0.5	0.010949	0	3.2674	0	48.869
21	1800	0	0	0	0.003318	3.496	1.8698	1.3969e-07	6.282e-05	0.5	0.011099	0	3.2667	0	0.0040023	3.4983	1.8704	1.3969e-07	6.282e-05	0.5	0.010994	0	3.2742	0	0.0036602	3.4972	1.8701	1.6797e-07	0.00012564	0.5	0.010974	0	3.2737	0	48.869
22	1800	0	0	0	0.0039263	3.5057	1.8723	1.3828e-07	6.551e-05	0.5	0.011046	0	3.2792	0	0.0030733	3.5096	1.8734	1.3828e-07	6.551e-05	0.5	0.011105	0	3.2729	0	0.0034998	3.5076	1.8729	1.7031e-07	0.00013102	0.5	0.010995	0	3.2831	0	48.869
23	1800	0	0	0	0.0037091	3.516	1.8751	1.405e-07	6.1586e-05	0.5	0.011118	0	3.2806	0	0.0043672	3.5211	1.8765	1.405e-07	6.1586e-05	0.5	0.011101	0	3.3021	0	0.0040382	3.5186	1.8758	1.6672e-07	0.00012317	0.5	0.011137	0	3.291	0	48.869
24	1800	0	0	0	0.0033457	3.5283	1.8784	1.3896e-07	6.2923e-05	0.5	0.011181	0	3.3111	0	0.0048428	3.5261	1.8778	1.3896e-07	6.2923e-05	0.5	0.011242	0	3.2952	0	0.0040943	3.5272	1.8781	1.6731e-07	0.00012585	0.5	0.011167	0	3.29	0	48.869
25	1800	0	0	0	0.0030931	3.5332	1.8797	1.4222e-07	5.9646e-05	0.5	0.011208	0	3.2988	0	0.0024997	3.5365	1.8806	1.4222e-07	5.9646e-05	0.5	0.01108	0	3.295	0	0.0027964	3.5348	1.8801	1.6876e-07	0.00011929	0.5	0.011227	0	3.3004	0	48.869
0	1800	0	0	0	-0.00046993	3.2726	1.809	0.10354	0.1432	1	0.0099436	0	3.0967	0	0.00064244	3.2756	1.8099	0.10354	0.1432	0	0.010024	0	3.1037	0	8.6258e-05	3.2741	1.8094	0.28638	0.28639	0.5	0.0099396	0	3.0979	0	48.869
1	1800	0	0	0	-0.0011434	3.2757	1.8099	1.4389e-07	5.634e-05	0.5	0.0099776	0	3.0987	0	0.00099037	3.2745	1.8096	1.439e-07	5.634e-05	0.5	0.010049	0	3.0915	0	-7.6524e-05	3.2751	1.8097	1.7056e-07	0.00011268	0.5	0.010029	0	3.0999	0	48.869
2	1800	0	0	0	0.00051532	3.3026	1.8173	1.417e-07	5.9936e-05	0.5	0.01014	0	3.1282	0	-0.00025689	3.2973	1.8159	1.417e-07	5.9936e-05	0.5	0.01005	0	3.1102	0	0.00012922	3.3	1.8166	1.6437e-07	0.00011987	0.5	0.010073	0	3.1239	0	48.869
3	1800	0	0	0	0.00076113	3.3139	1.8204	1.3972e-07	6.3075e-05	0.5	0.01013	0	3.116	0	0.0011514	3.3153	1.8208	1.3972e-07	6.3075e-05	0.5	0.010228	0	3.1373	0	0.00095627	3.3146	1.8206	1.6538e-07	0.00012615	0.5	0.010184	0	3.1307	0	48.869
4	1800	0	0	0	0.00040952	3.3262	1.8238	1.3983e-07	6.3417e-05	0.5	0.010221	0	3.1307	0	-0.00049187	3.3244	1.8233	1.3983e-07	6.3417e-05	0.5	0.010166	0	3.1237	0	-4.1172e-05	3.3253	1.8235	1.704e-07	0.00012683	0.5	0.010164	0	3.1292	0	48.869
5	1800	0	0	0	-0.00085822	3.336	1.8265	1.4126e-07	6.1292e-05	0.5	0.010275	0	3.1404	0	-0.00039565	3.3354	1.8263	1.4126e-07	6.1292e-05	0.5	0.010208	0	3.1573	0	-0.00062693	3.3357	1.8264	1.6744e-07	0.00012258	0.5	0.010255	0	3.1445	0	48.869
6	1800	0	0	0	-0.0019919	3.3488	1.83	1.4044e-07	6.2086e-05	0.5	0.01039	0	3.1482	0	-0.00043838	3.3463	1.8293	1.4045e-07	6.2086e-05	0.5	0.010276	0	3.1587	0	-0.0012151	3.3476	1.8296	1.7189e-07	0.00012417	0.5	0.010305	0	3.1474	0	48.869
7	1800	0	0	0	0.00036133	3.3567	1.8321	1.4156e-07	6.0549e-05	0.5	0.010335	0	3.1573	0	-0.0016108	3.3595	1.8329	1.4156e-07	6.0549e-05	0.5	0.010394	0	3.168	0	-0.00062471	3.3581	1.8325	1.6625e-07	0.0001211	0.5	0.010356	0	3.1588	0	48.869
8	1800	0	0	0	-0.00018246	3.3691	1.8355	1.4218e-07	6.0239e-05	0.5	0.010442	0	3.1839	0	0.00032373	3.3709	1.836	1.4219e-07	6.0239e-05	0.5	0.010433	0	3.1798	0	7.0633e-05	3.37	1.8358	1.6882e-07	0.00012048	0.5	0.010407	0	3.1845	0	48.869
9	1800	0	0	0	0.00075113	3.3838	1.8395	1.4063e-07	6.1721e-05	0.5	0.010534	0	3.1818	0	-0.00012402	3.3851	1.8399	1.4063e-07	6.1721e-05	0.5	0.010465	0	3.1913	0	0.00031356	3.3844	1.8397	1.6859e-07	0.00012344	0.5	0.010501	0	3.182	0	48.869
10	1800	0	0	0	0.0016376	3.3947	1.8425	1.4109e-07	6.0527e-05	0.5	0.010552	0	3.1911	0	0.00065659	3.3939	1.8423	1.4109e-07	6.0527e-05	0.5	0.010506	0	3.1852	0	0.0011471	3.3943	1.8424	1.681e-07	0.00012105	0.5	0.01048	0	3.1983	0	48.869
11	1800	0	0	0	0.00086857	3.4058	1.8455	1.3985e-07	6.2673e-05	0.5	0.010559	0	3.2054	0	-0.0002076	3.4013	1.8443	1.3985e-07	6.2673e-05	0.5	0.010585	0	3.1855	0	0.00033049	3.4036	1.8449	1.666e-07	0.00012535	0.5	0.010545	0	3.1939	0	48.869
12	1800	0	0	0	0.0038317	3.412	1.8471	1.4028e-07	6.2479e-05	0.5	0.010628	0	3.2024	0	0.00087279	3.4157	1.8482	1.4028e-07	6.2479e-05	0.5	0.010694	0	3.2049	0	0.0023522	3.4138	1.8477	1.6756e-07	0.00012496	0.5	0.010658	0	3.2111	0	48.869
13	1800	0	0	0	0.0030082	3.4273	1.8513	1.405e-07	6.2344e-05	0.5	0.010735	0	3.2155	0	0.0021099	3.4234	1.8502	1.405e-07	6.2344e-05	0.5	0.010714	0	3.2127	0	0.002559	3.4253	1.8508	1.6827e-07	0.00012469	0.5	0.010733	0	3.2232	0	48.869
14	1800	0	0	0	0.0028515	3.4353	1.8535	1.4022e-07	6.2876e-05	0.5	0.010695	0	3.2044	0	0.0014693	3.4345	1.8532	1.4021e-07	6.2876e-05	0.5	0.010726	0	3.2174	0	0.0021604	3.4349	1.8533	1.707e-07	0.00012575	0.5	0.010717	0	3.2147	0	48.869
15	1800	0	0	0	0.0016493	3.444	1.8558	1.407e-07	6.1954e-05	0.5	0.010749	0	3.2391	0	0.0026948	3.4515	1.8578	1.4069e-07	6.1954e-05	0.5	0.010802	0	3.2399	0	0.0021721	3.4478	1.8568	1.729e-07	0.00012391	0.5	0.010791	0	3.2252	0	48.869
16	1800	0	0	0	0.0019438	3.4577	1.8595	1.3853e-07	6.4301e-05	0.5	0.010837	0	3.2425	0	0.0022867	3.4614	1.8605	1.3852e-07	6.4301e-05	0.5	0.010812	0	3.2444	0	0.0021152	3.4596	1.86	1.7149e-07	0.0001286	0.5	0.010897	0	3.2377	0	48.869
17	1800	0	0	0	0.0016917	3.4677	1.8622	1.3988e-07	6.2539e-05	0.5	0.010834	0	3.2531	0	0.0030271	3.4666	1.8619	1.3988e-07	6.2539e-05	0.5	0.010998	0	3.2547	0	0.0023594	3.4672	1.862	1.6842e-07	0.00012508	0.5	0.010869	0	3.2501	0	48.869
18	1800	0	0	0	0.0038024	3.4751	1.8642	1.3962e-07	6.3536e-05	0.5	0.01091	0	3.2521	0	0.0019256	3.4757	1.8643	1.3962e-07	6.3536e-05	0.5	0.010885	0	3.252	0	0.002864	3.4754	1.8642	1.6811e-07	0.00012707	0.5	0.010941	0	3.2608	0	48.869
19	1800	0	0	0	0.0036312	3.4866	1.8672	1.3891e-07	6.4808e-05	0.5	0.010955	0	3.2645	0	0.0032837	3.4872	1.8674	1.3891e-07	6.4808e-05	0.5	0.011017	0	3.2601	0	0.0034574	3.4869	1.8673	1.6768e-07	0.00012962	0.5	0.010972	0	3.2663	0	48.869
20	1800	0	0	0	0.0052318	3.4918	1.8686	1.403e-07	6.2399e-05	0.5	0.011008	0	3.2778	0	0.0040008	3.4898	1.8681	1.403e-07	6.2399e-05	0.5	0.010967	0	3.264	0	0.0046163	3.4908	1.8684	1.6853e-07	0.0001248	0.5	0.01101	0	3.2677	0	48.869
21	1800	0	0	0	0.0048165	3.5015	1.8712	1.4097e-07	6.1827e-05	0.5	0.011066	0	3.2718	0	0.0041859	3.5052	1.8722	1.4097e-07	6.1827e-05	0.5	0.011033	0	3.2856	0	0.0045012	3.5034	1.8717	1.7114e-07	0.00012365	0.5	0.011082	0	3.2852	0	48.869
22	1800	0	0	0	0.0040663	3.5102	1.8735	1.395e-07	6.3343e-05	0.5	0.010972	0	3.2865	0	0.0056297	3.514	1.8746	1.395e-07	6.3343e-05	0.5	0.011066	0	3.2892	0	0.004848	3.5121	1.8741	1.6699e-07	0.00012669	0.5	0.011083	0	3.2903	0	48.869
23	1800	0	0	0	0.0048059	3.5218	1.8767	1.3858e-07	6.453e-05	0.5	0.011141	0	3.2931	0	0.0032385	3.5178	1.8756	1.3857e-07	6.453e-05	0.5	0.011128	0	3.2812	0	0.0040222	3.5198	1.8761	1.6652e-07	0.00012906	0.5	0.011142	0	3.2904	0	48.869
24	1800	0	0	0	0.0048028	3.5288	1.8785	1.3972e-07	6.3661e-05	0.5	0.011185	0	3.2957	0	0.0047188	3.5273	1.8781	1.3972e-07	6.3661e-05	0.5	0.011206	0	3.2863	0	0.0047608	3.528	1.8783	1.7317e-07	0.00012732	0.5	0.011153	0	3.2968	0	48.869
25	1800	0	0	0	0.0050709	3.5419	1.882	1.4065e-07	6.1251e-05	0.5	0.011203	0	3.3074	0	0.004513	3.5373	1.8808	1.4065e-07	6.1251e-05	0.5	0.011258	0	3.3066	0	0.004792	3.5396	1.8814	1.7279e-07	0.0001225	0.5	0.011241	0	3.3095	0	48.869
0	1800	0	0	0	0.00052416	3.2741	1.8094	0.10354	0.1432	1	0.009978	0	3.0955	0	0.00085062	3.2757	1.8099	0.10354	0.1432	0	0.010005	0	3.096	0	0.00068739	3.2749	1.8097	0.28638	0.28639	0.5	0.010007	0	3.0982	0	48.869
1	1800	0	0	0	0.0015599	3.2769	1.8102	1.4538e-07	5.4103e-05	0.5	0.010039	0	3.1098	0	-0.00091603	3.2711	1.8086	1.4538e-07	5.4103e-05	0.5	0.010051	0	3.0783	0	0.00032194	3.274	1.8094	1.6962e-07	0.00010821	0.5	0.010009	0	3.0978	0	48.869
2	1800	0	0	0	0.00082309	3.2986	1.8162	1.4085e-07	6.2019e-05	0.5	0.010039	0	3.1021	0	0.0011384	3.3014	1.817	1.4085e-07	6.2019e-05	0.5	0.010046	0	3.1338	0	0.00098072	3.3	1.8166	1.6977e-07	0.00012404	0.5	0.010124	0	3.1069	0	48.869
3	1800	0	0	0	0.0017784	3.3123	1.82	1.4209e-07	5.9451e-05	0.5	0.010177	0	3.1389	0	0.00055342	3.3155	1.8209	1.4208e-07	5.9451e-05	0.5	0.010158	0	3.1273	0	0.0011659	3.3139	1.8204	1.6752e-07	0.0001189	0.5	0.010187	0	3.1391	0	48.869
4	1800	0	0	0	0.0023051	3.3269	1.824	1.3959e-07	6.3466e-05	0.5	0.010272	0	3.1353	0	0.0012023	3.3239	1.8232	1.3959e-07	6.3466e-05	0.5	0.010207	0	3.1368	0	0.0017537	3.3254	1.8236	1.7094e-07	0.00012693	0.5	0.010212	0	3.1325	0	48.869
5	1800	0	0	0	0.0021368	3.3374	1.8268	1.4081e-07	6.0878e-05	0.5	0.010255	0	3.1471	0	0.00036193	3.3314	1.8252	1.4081e-07	6.0878e-05	0.5	0.010207	0	3.1411	0	0.0012494	3.3344	1.826	1.6737e-07	0.00012176	0.5	0.010279	0	3.1486	0	48.869
6	1800	0	0	0	0.0026851	3.3479	1.8297	1.4076e-07	6.1795e-05	0.5	0.010328	0	3.144	0	0.00058271	3.3453	1.829	1.4076e-07	6.1795e-05	0.5	0.010324	0	3.1671	0	0.0016339	3.3466	1.8294	1.7335e-07	0.00012359	0.5	0.010315	0	3.156	0	48.869
7	1800	0	0	0	0.0019952	3.3577	1.8324	1.3971e-07	6.4196e-05	0.5	0.010311	0	3.1632	0	0.002425	3.3583	1.8326	1.3971e-07	6.4196e-05	0.5	0.010351	0	3.1482	0	0.0022101	3.358	1.8325	1.6822e-07	0.00012839	0.5	0.010376	0	3.1628	0	48.869
8	1800	0	0	0	0.0027487	3.3669	1.8349	1.3997e-07	6.2794e-05	0.5	0.010455	0	3.1643	0	0.0032707	3.3709	1.836	1.3998e-07	6.2794e-05	0.5	0.010386	0	3.1784	0	0.0030097	3.3689	1.8355	1.6832e-07	0.00012559	0.5	0.010447	0	3.1691	0	48.869
9	1800	0	0	0	0.0026547	3.3814	1.8389	1.3979e-07	6.3209e-05	0.5	0.010568	0	3.1923	0	0.0030103	3.3809	1.8387	1.3979e-07	6.3209e-05	0.5	0.010479	0	3.1919	0	0.0028325	3.3812	1.8388	1.6903e-07	0.00012642	0.5	0.010559	0	3.1789	0	48.869
10	1800	0	0	0	0.0034858	3.3944	1.8424	1.399e-07	6.2587e-05	0.5	0.010517	0	3.1838	0	0.0020265	3.3909	1.8414	1.399e-07	6.2587e-05	0.5	0.010629	0	3.1808	0	0.0027561	3.3927	1.8419	1.6558e-07	0.00012517	0.5	0.010552	0	3.1998	0	48.869
11	1800	0	0	0	0.0015712	3.403	1.8447	1.4117e-07	6.0284e-05	0.5	0.010501	0	3.1947	0	0.004039	3.4015	1.8443	1.4117e-07	6.0284e-05	0.5	0.010569	0	3.2044	0	0.0028051	3.4023	1.8445	1.6708e-07	0.00012057	0.5	0.010569	0	3.2019	0	48.869
12	1800	0	0	0	0.0038602	3.4191	1.8491	1.391e-07	6.3672e-05	0.5	0.010674	0	3.2019	0	0.0017481	3.4167	1.8484	1.391e-07	6.3672e-05	0.5	0.010636	0	3.21	0	0.0028041	3.4179	1.8488	1.6912e-07	0.00012734	0.5	0.010636	0	3.2169	0	48.869
13	1800	0	0	0	0.004055	3.4232	1.8502	1.4162e-07	6.1468e-05	0.5	0.010739	0	3.2109	0	0.00078424	3.4219	1.8498	1.4162e-07	6.1468e-05	0.5	0.010599	0	3.2073	0	0.0024196	3.4225	1.85	1.7322e-07	0.00012294	0.5	0.010661	0	3.2123	0	48.869
14	1800	0	0	0	0.0019988	3.4378	1.8541	1.4081e-07	6.1325e-05	0.5	0.010809	0	3.2195	0	0.0049577	3.4335	1.853	1.4081e-07	6.1325e-05	0.5	0.010746	0	3.2275	0	0.0034783	3.4357	1.8536	1.6581e-07	0.00012265	0.5	0.010763	0	3.2211	0	48.869
15	1800	0	0	0	0.003502	3.4449	1.856	1.4011e-07	6.2457e-05	0.5	0.01083	0	3.2267	0	0.0042496	3.4444	1.8559	1.4011e-07	6.2457e-05	0.5	0.010791	0	3.2341	0	0.0038758	3.4446	1.856	1.6589e-07	0.00012491	0.5	0.010752	0	3.2308	0	48.869
16	1800	0	0	0	0.0051551	3.4548	1.8587	1.4135e-07	6.0615e-05	0.5	0.010805	0	3.2364	0	0.003245	3.4509	1.8577	1.4135e-07	6.0615e-05	0.5	0.010772	0	3.2433	0	0.0042	3.4529	1.8582	1.6938e-07	0.00012123	0.5	0.01083	0	3.2381	0	48.869
17	1800	0	0	0	0.004244	3.46	1.8601	1.405e-07	6.2195e-05	0.5	0.01093	0	3.2394	0	0.0039503	3.4604	1.8602	1.405e-07	6.2195e-05	0.5	0.010855	0	3.2552	0	0.0040972	3.4602	1.8602	1.6658e-07	0.00012439	0.5	0.010876	0	3.2489	0	48.869
18	1800	0	0	0	0.0024991	3.473	1.8636	1.3903e-07	6.4595e-05	0.5	0.010865	0	3.2368	0	0.0023812	3.4684	1.8624	1.3903e-07	6.4595e-05	0.5	0.010889	0	3.2597	0	0.0024401	3.4707	1.863	1.7042e-07	0.00012919	0.5	0.010864	0	3.2508	0	48.869
19	1800	0	0	0	0.0044366	3.4819	1.866	1.405e-07	6.1982e-05	0.5	0.010989	0	3.2477	0	0.0032838	3.4779	1.8649	1.405e-07	6.1982e-05	0.5	0.010919	0	3.2694	0	0.0038602	3.4799	1.8654	1.6449e-07	0.00012396	0.5	0.010973	0	3.2615	0	48.869
20	1800	0	0	0	0.0041776	3.4887	1.8678	1.4043e-07	6.2368e-05	0.5	0.010991	0	3.2593	0	0.0036994	3.4884	1.8677	1.4043e-07	6.2368e-05	0.5	0.011009	0	3.2636	0	0.0039385	3.4885	1.8678	1.6737e-07	0.00012474	0.5	0.010907	0	3.2711	0	48.869
21	1800	0	0	0	0.0040085	3.4987	1.8705	1.4096e-07	6.0961e-05	0.5	0.011152	0	3.2739	0	0.0046636	3.5008	1.871	1.4096e-07	6.0961e-05	0.5	0.011101	0	3.2809	0	0.004336	3.4997	1.8708	1.6832e-07	0.00012192	0.5	0.011035	0	3.2831	0	48.869
22	1800	0	0	0	0.0034938	3.512	1.874	1.4093e-07	6.1538e-05	0.5	0.011083	0	3.2963	0	0.0036719	3.5107	1.8737	1.4093e-07	6.1538e-05	0.5	0.011066	0	3.3064	0	0.0035828	3.5113	1.8739	1.6553e-07	0.00012308	0.5	0.011053	0	3.2964	0	48.869
23	1800	0	0	0	0.0032856	3.5224	1.8768	1.3984e-07	6.3003e-05	0.5	0.011124	0	3.2951	0	0.0026109	3.5202	1.8762	1.3984e-07	6.3003e-05	0.5	0.011049	0	3.2935	0	0.0029483	3.5213	1.8765	1.6973e-07	0.00012601	0.5	0.011167	0	3.288	0	48.869
24	1800	0	0	0	0.0024452	3.532	1.8794	1.4186e-07	5.9718e-05	0.5	0.011195	0	3.2924	0	0.0023935	3.5328	1.8796	1.4186e-07	5.9718e-05	0.5	0.011211	0	3.3035	0	0.0024193	3.5324	1.8795	1.6543e-07	0.00011944	0.5	0.011175	0	3.3049	0	48.869
25	1800	0	0	0	0.0024106	3.5408	1.8817	1.4024e-07	6.2611e-05	0.5	0.011203	0	3.3	0	0.0028206	3.5369	1.8807	1.4024e-07	6.2611e-05	0.5	0.011152	0	3.3019	0	0.0026156	3.5388	1.8812	1.6937e-07	0.00012522	0.5	0.011169	0	3.3075	0	48.869
