# Supplementary material for: Future Preventive Gene Therapy of Polygenic Diseases from a Population Genetics Perspective
Source: Int J Mol Sci. 2019 Oct 10;20(20):5013. doi: 10.3390/ijms20205013 (PMC6834143; doi:10.3390/ijms20205013)
Supplement: Supplementary file 1 [file ijms-20-05013-s001.zip › SuppFiles/Results/AdmixtureScenarios/Recomb36MultiRun/100/SimulationSummed.csv]

Generation	Variants	Editable	AveEditedSNPs	AveEditedEffect	Pop0Effect	Pop0Variance	Pop0SD	Pop0FST	Pop0AFD	Pop0RegFract	Pop0Prev	Pop0PrevSD	Pop0AffectedEffect	Multirun0SD	Pop1Effect	Pop1Variance	Pop1SD	Pop1FST	Pop1AFD	Pop1RegFract	Pop1Prev	Pop1PrevSD	Pop1AffectedEffect	Multirun1SD	CombinedEffect	CombinedVariance	CombinedSD	CombinedFST	CombinedAFD	CombinedRegFract	CombinedPrev	CombinedPrevSD	CombinedAffectedEffect	MultirunCombSD	Baseline Effect
0	1800	0	0	0	0.00011577	3.276	1.81	0.10354	0.1432	1	0.0099823	3.8388e-05	3.0937	0.00059344	0.000451	3.2754	1.8098	0.10354	0.1432	0	0.01001	3.1006e-05	3.0957	0.00080548	0.00028338	3.2757	1.8099	0.28638	0.28639	0.5	0.0099878	3.5257e-05	3.097	0.00039503	48.869
1	1800	0	0	0	-8.4727e-05	3.2761	1.81	1.4421e-07	5.5742e-05	0.5	0.009984	3.7768e-05	3.0973	0.00096088	0.00042041	3.2758	1.8099	1.4421e-07	5.5742e-05	0.5	0.0099787	5.7437e-05	3.0969	0.00072701	0.00016784	3.2759	1.81	1.6834e-07	0.00011148	0.5	0.010007	2.2159e-05	3.0969	0.00058719	48.869
2	1800	0	0	0	0.00044658	3.3019	1.8171	1.3973e-07	6.2924e-05	0.5	0.010115	4.3214e-05	3.1137	0.00092006	0.00011943	3.3011	1.8169	1.3973e-07	6.2924e-05	0.5	0.010115	5.2235e-05	3.1162	0.00085509	0.000283	3.3015	1.817	1.6786e-07	0.00012585	0.5	0.010114	3.3237e-05	3.1154	0.00073531	48.869
3	1800	0	0	0	0.00033198	3.3124	1.82	1.4028e-07	6.2317e-05	0.5	0.01017	3.3656e-05	3.124	0.001319	0.00023385	3.315	1.8207	1.4028e-07	6.2317e-05	0.5	0.010163	4.6141e-05	3.1308	0.0010644	0.00028292	3.3137	1.8204	1.6782e-07	0.00012463	0.5	0.010165	2.2204e-05	3.1263	0.0011369	48.869
4	1800	0	0	0	0.000562	3.3254	1.8236	1.4008e-07	6.2499e-05	0.5	0.010226	3.9737e-05	3.1366	0.0014855	7.2153e-05	3.3252	1.8235	1.4007e-07	6.2499e-05	0.5	0.010206	4.5947e-05	3.1353	0.0014883	0.00031707	3.3253	1.8235	1.6907e-07	0.000125	0.5	0.010218	4.5644e-05	3.1356	0.0013719	48.869
5	1800	0	0	0	0.00051434	3.3375	1.8269	1.4074e-07	6.1653e-05	0.5	0.010273	5.3268e-05	3.1484	0.0016689	0.00028298	3.3365	1.8266	1.4073e-07	6.1653e-05	0.5	0.010261	4.7512e-05	3.1475	0.001481	0.00039866	3.337	1.8267	1.6919e-07	0.00012331	0.5	0.010274	3.1792e-05	3.145	0.0015369	48.869
6	1800	0	0	0	0.00056485	3.3479	1.8297	1.406e-07	6.1918e-05	0.5	0.010321	5.1511e-05	3.1519	0.0021531	0.00034521	3.3477	1.8297	1.406e-07	6.1918e-05	0.5	0.010317	5.4777e-05	3.1553	0.0016124	0.00045503	3.3478	1.8297	1.6997e-07	0.00012384	0.5	0.010317	2.5279e-05	3.1535	0.0018049	48.869
7	1800	0	0	0	6.6138e-05	3.3589	1.8327	1.4039e-07	6.2387e-05	0.5	0.010347	4.32e-05	3.163	0.0017502	0.00059922	3.3589	1.8327	1.4039e-07	6.2387e-05	0.5	0.010365	5.0397e-05	3.1607	0.0021724	0.00033268	3.3589	1.8327	1.6776e-07	0.00012477	0.5	0.01036	3.867e-05	3.1619	0.0018751	48.869
8	1800	0	0	0	0.00054836	3.3704	1.8359	1.405e-07	6.19e-05	0.5	0.010426	5.4135e-05	3.1718	0.0018086	0.00066015	3.3706	1.8359	1.4051e-07	6.19e-05	0.5	0.01042	5.3991e-05	3.1713	0.0020076	0.00060426	3.3705	1.8359	1.6822e-07	0.0001238	0.5	0.010396	3.4829e-05	3.1734	0.001884	48.869
9	1800	0	0	0	0.00067531	3.3814	1.8389	1.4025e-07	6.2322e-05	0.5	0.01045	6.7142e-05	3.1831	0.0018089	0.00080436	3.381	1.8387	1.4025e-07	6.2322e-05	0.5	0.010501	4.9069e-05	3.1808	0.0023858	0.00073983	3.3812	1.8388	1.6883e-07	0.00012464	0.5	0.010484	4.0533e-05	3.1815	0.001994	48.869
10	1800	0	0	0	0.00076267	3.3921	1.8418	1.3994e-07	6.2521e-05	0.5	0.010506	8.0748e-05	3.1903	0.0019137	0.001276	3.3916	1.8416	1.3994e-07	6.2521e-05	0.5	0.010524	4.6283e-05	3.1902	0.0018363	0.0010193	3.3919	1.8417	1.6849e-07	0.00012504	0.5	0.01053	3.7387e-05	3.1908	0.0017876	48.869
11	1800	0	0	0	0.0010885	3.4032	1.8448	1.4009e-07	6.2508e-05	0.5	0.010559	3.8384e-05	3.1965	0.0020294	0.0013115	3.4017	1.8444	1.4009e-07	6.2508e-05	0.5	0.010572	6.6088e-05	3.1979	0.0018415	0.0012	3.4025	1.8446	1.6791e-07	0.00012502	0.5	0.010573	3.8882e-05	3.1982	0.0018085	48.869
12	1800	0	0	0	0.0016225	3.4147	1.8479	1.402e-07	6.2206e-05	0.5	0.010619	4.2217e-05	3.2084	0.0023829	0.00093719	3.4139	1.8477	1.402e-07	6.2206e-05	0.5	0.010618	6.3592e-05	3.2075	0.001737	0.0012798	3.4143	1.8478	1.6924e-07	0.00012441	0.5	0.010646	2.9072e-05	3.2087	0.0019167	48.869
13	1800	0	0	0	0.00091097	3.4243	1.8505	1.4046e-07	6.2327e-05	0.5	0.010675	5.8807e-05	3.2123	0.0024369	0.00096777	3.4236	1.8503	1.4046e-07	6.2327e-05	0.5	0.010678	5.7743e-05	3.2119	0.0016836	0.00093937	3.424	1.8504	1.6863e-07	0.00012465	0.5	0.010674	2.8459e-05	3.214	0.0019478	48.869
14	1800	0	0	0	0.0010808	3.434	1.8531	1.4001e-07	6.2569e-05	0.5	0.010711	4.4113e-05	3.2235	0.002065	0.0010026	3.4349	1.8533	1.4001e-07	6.2569e-05	0.5	0.010705	4.5247e-05	3.2241	0.0019467	0.0010417	3.4344	1.8532	1.6843e-07	0.00012514	0.5	0.010707	3.127e-05	3.222	0.0018957	48.869
15	1800	0	0	0	0.00044601	3.4438	1.8558	1.4025e-07	6.2072e-05	0.5	0.010754	6.6227e-05	3.2329	0.0019294	0.0012246	3.4439	1.8558	1.4025e-07	6.2072e-05	0.5	0.010751	4.249e-05	3.2334	0.0026697	0.00083532	3.4439	1.8558	1.6807e-07	0.00012414	0.5	0.010764	4.182e-05	3.2309	0.0021416	48.869
16	1800	0	0	0	0.00043216	3.4534	1.8583	1.4048e-07	6.1925e-05	0.5	0.010782	3.8174e-05	3.2407	0.0026517	0.00069817	3.4548	1.8587	1.4048e-07	6.1925e-05	0.5	0.010788	2.8568e-05	3.2419	0.0023585	0.00056516	3.4541	1.8585	1.6939e-07	0.00012385	0.5	0.010805	5.0818e-05	3.2398	0.0024344	48.869
17	1800	0	0	0	0.00074741	3.4636	1.8611	1.399e-07	6.2746e-05	0.5	0.01088	6.6954e-05	3.2447	0.0023226	0.00073769	3.4637	1.8611	1.399e-07	6.2746e-05	0.5	0.010865	5.6493e-05	3.245	0.0021727	0.00074255	3.4636	1.8611	1.6906e-07	0.00012549	0.5	0.010849	3.3597e-05	3.2473	0.0021866	48.869
18	1800	0	0	0	0.0004372	3.4735	1.8637	1.3987e-07	6.2902e-05	0.5	0.010883	3.9553e-05	3.251	0.0022551	0.00063673	3.4728	1.8635	1.3987e-07	6.2902e-05	0.5	0.010881	4.8155e-05	3.252	0.002638	0.00053696	3.4731	1.8636	1.6817e-07	0.0001258	0.5	0.010872	4.0638e-05	3.2529	0.0023371	48.869
19	1800	0	0	0	0.00051383	3.4831	1.8663	1.4055e-07	6.1741e-05	0.5	0.010928	4.7577e-05	3.2603	0.0030007	0.00082208	3.4832	1.8663	1.4055e-07	6.1741e-05	0.5	0.01093	4.5254e-05	3.2628	0.0023669	0.00066796	3.4832	1.8663	1.685e-07	0.00012348	0.5	0.01093	4.2721e-05	3.2588	0.0026457	48.869
20	1800	0	0	0	0.00050787	3.4921	1.8687	1.4049e-07	6.1913e-05	0.5	0.010966	3.554e-05	3.2666	0.0031935	0.00090477	3.4921	1.8687	1.4049e-07	6.1913e-05	0.5	0.010978	4.0478e-05	3.2673	0.0025438	0.00070632	3.4921	1.8687	1.684e-07	0.00012383	0.5	0.010959	4.2268e-05	3.2678	0.0027943	48.869
21	1800	0	0	0	0.00056205	3.5008	1.871	1.4055e-07	6.1809e-05	0.5	0.011034	5.7906e-05	3.2748	0.0029828	0.00091281	3.5005	1.871	1.4055e-07	6.1809e-05	0.5	0.011012	5.3481e-05	3.2729	0.0032308	0.00073743	3.5007	1.871	1.6811e-07	0.00012362	0.5	0.011007	4.2004e-05	3.2741	0.0030032	48.869
22	1800	0	0	0	0.00043829	3.5104	1.8736	1.4034e-07	6.2259e-05	0.5	0.011037	4.6504e-05	3.2839	0.0029961	0.00070248	3.5095	1.8734	1.4034e-07	6.2259e-05	0.5	0.011068	4.101e-05	3.2808	0.0031176	0.00057039	3.51	1.8735	1.6715e-07	0.00012452	0.5	0.01104	2.4851e-05	3.2838	0.0029968	48.869
23	1800	0	0	0	0.00054894	3.5193	1.876	1.4005e-07	6.2661e-05	0.5	0.011127	3.7498e-05	3.2869	0.0026736	0.00035663	3.5205	1.8763	1.4005e-07	6.2661e-05	0.5	0.011087	4.3583e-05	3.2906	0.0026227	0.00045279	3.5199	1.8761	1.6803e-07	0.00012532	0.5	0.0111	4.3383e-05	3.2904	0.0025866	48.869
24	1800	0	0	0	0.00046316	3.5291	1.8786	1.4017e-07	6.208e-05	0.5	0.011158	4.0508e-05	3.2984	0.0025928	0.0004818	3.5285	1.8784	1.4018e-07	6.208e-05	0.5	0.011125	6.945e-05	3.2941	0.0027708	0.00047248	3.5288	1.8785	1.6841e-07	0.00012416	0.5	0.011141	3.0982e-05	3.2948	0.0026588	48.869
25	1800	0	0	0	0.00033886	3.5387	1.8812	1.4054e-07	6.1888e-05	0.5	0.011186	5.8966e-05	3.3026	0.0025834	0.00062393	3.5372	1.8807	1.4054e-07	6.1888e-05	0.5	0.011148	5.313e-05	3.3033	0.0024406	0.00048139	3.538	1.8809	1.6824e-07	0.00012378	0.5	0.01116	3.7848e-05	3.3036	0.0024301	48.869
