# Supplementary material for: Future Preventive Gene Therapy of Polygenic Diseases from a Population Genetics Perspective
Source: Int J Mol Sci. 2019 Oct 10;20(20):5013. doi: 10.3390/ijms20205013 (PMC6834143; doi:10.3390/ijms20205013)
Supplement: Supplementary file 1 [file ijms-20-05013-s001.zip › SuppFiles/Results/AdmixtureScenarios/Recomb36MultiRun/20/SimulationAllRuns.csv]

Generation	Variants	Editable	AveEditedSNPs	AveEditedEffect	Pop0Effect	Pop0Variance	Pop0SD	Pop0FST	Pop0AFD	Pop0RegFract	Pop0Prev	Pop0PrevSD	Pop0AffectedEffect	Multirun0SD	Pop1Effect	Pop1Variance	Pop1SD	Pop1FST	Pop1AFD	Pop1RegFract	Pop1Prev	Pop1PrevSD	Pop1AffectedEffect	Multirun1SD	CombinedEffect	CombinedVariance	CombinedSD	CombinedFST	CombinedAFD	CombinedRegFract	CombinedPrev	CombinedPrevSD	CombinedAffectedEffect	MultirunCombSD	Baseline Effect
0	1080	0	0	0	0.00064781	3.2749	1.8097	0.033644	0.047707	1	0.0099763	0	3.096	0	-0.00029609	3.2764	1.8101	0.033644	0.047707	0	0.010013	0	3.0895	0	0.00017586	3.2756	1.8099	0.095323	0.095414	0.5	0.010003	0	3.0995	0	48.868
1	1080	0	0	0	0.00088821	3.2759	1.8099	9.3821e-08	5.9533e-05	0.5	0.0099348	0	3.1052	0	8.524e-05	3.2737	1.8093	9.3822e-08	5.9533e-05	0.5	0.0099458	0	3.0875	0	0.00048672	3.2748	1.8096	1.1438e-07	0.00011907	0.5	0.0099986	0	3.089	0	48.868
2	1080	0	0	0	0.00029919	3.2816	1.8115	9.3314e-08	6.053e-05	0.5	0.010033	0	3.0974	0	0.00033568	3.2835	1.8121	9.3312e-08	6.053e-05	0.5	0.010038	0	3.1073	0	0.00031743	3.2826	1.8118	1.154e-07	0.00012106	0.5	0.010029	0	3.1042	0	48.868
3	1080	0	0	0	-0.00041689	3.2891	1.8136	9.433e-08	5.8761e-05	0.5	0.010056	0	3.1022	0	-0.00081245	3.2894	1.8137	9.4328e-08	5.8761e-05	0.5	0.010007	0	3.103	0	-0.00061467	3.2892	1.8136	1.1016e-07	0.00011752	0.5	0.010022	0	3.1046	0	48.868
4	1080	0	0	0	0.0001381	3.2941	1.815	9.3771e-08	5.9638e-05	0.5	0.01004	0	3.1178	0	0.0002011	3.2905	1.814	9.3772e-08	5.9638e-05	0.5	0.010091	0	3.0988	0	0.0001696	3.2923	1.8145	1.1186e-07	0.00011928	0.5	0.010056	0	3.1089	0	48.868
5	1080	0	0	0	0.00023286	3.2938	1.8149	9.3466e-08	6.0004e-05	0.5	0.010058	0	3.102	0	-5.7126e-05	3.2926	1.8145	9.3465e-08	6.0004e-05	0.5	0.010033	0	3.1072	0	8.7865e-05	3.2932	1.8147	1.1214e-07	0.00012001	0.5	0.010003	0	3.1079	0	48.868
6	1080	0	0	0	-0.00028228	3.2946	1.8151	9.3104e-08	6.039e-05	0.5	0.01014	0	3.1077	0	-0.00021284	3.2974	1.8159	9.3106e-08	6.039e-05	0.5	0.010074	0	3.1108	0	-0.00024756	3.296	1.8155	1.1503e-07	0.00012078	0.5	0.01006	0	3.1124	0	48.868
7	1080	0	0	0	-0.0008869	3.296	1.8155	9.4504e-08	5.7538e-05	0.5	0.010073	0	3.1172	0	0.00012643	3.3029	1.8174	9.4504e-08	5.7538e-05	0.5	0.010149	0	3.1214	0	-0.00038024	3.2995	1.8164	1.1388e-07	0.00011508	0.5	0.010095	0	3.1211	0	48.868
8	1080	0	0	0	-0.0011108	3.2991	1.8163	9.3453e-08	6.1177e-05	0.5	0.01009	0	3.1096	0	0.00095383	3.3031	1.8174	9.3454e-08	6.1177e-05	0.5	0.01012	0	3.1286	0	-7.8493e-05	3.3011	1.8169	1.1124e-07	0.00012235	0.5	0.010118	0	3.1204	0	48.868
9	1080	0	0	0	0.00052512	3.3027	1.8173	9.4544e-08	5.7535e-05	0.5	0.010141	0	3.1198	0	0.00011464	3.3019	1.8171	9.4543e-08	5.7535e-05	0.5	0.010123	0	3.1135	0	0.00031988	3.3023	1.8172	1.1273e-07	0.00011507	0.5	0.010112	0	3.1122	0	48.868
10	1080	0	0	0	0.00040761	3.3068	1.8185	9.3478e-08	5.8397e-05	0.5	0.010081	0	3.1189	0	-0.0002103	3.3079	1.8188	9.3477e-08	5.8397e-05	0.5	0.010124	0	3.1299	0	9.8654e-05	3.3074	1.8186	1.1401e-07	0.00011679	0.5	0.01011	0	3.1249	0	48.868
11	1080	0	0	0	0.0012046	3.3104	1.8195	9.2849e-08	6.0919e-05	0.5	0.010189	0	3.1379	0	-0.00051996	3.3123	1.82	9.2847e-08	6.0919e-05	0.5	0.010133	0	3.1207	0	0.00034234	3.3113	1.8197	1.1355e-07	0.00012184	0.5	0.010169	0	3.119	0	48.868
12	1080	0	0	0	0.001067	3.314	1.8204	9.274e-08	6.111e-05	0.5	0.010165	0	3.1248	0	0.00017404	3.3132	1.8202	9.274e-08	6.111e-05	0.5	0.010227	0	3.1252	0	0.00062054	3.3136	1.8203	1.1041e-07	0.00012222	0.5	0.010159	0	3.1276	0	48.868
13	1080	0	0	0	0.00036411	3.3143	1.8205	9.3322e-08	5.9893e-05	0.5	0.010143	0	3.1228	0	0.00082184	3.318	1.8215	9.3321e-08	5.9893e-05	0.5	0.0102	0	3.1393	0	0.00059298	3.3161	1.821	1.1445e-07	0.00011979	0.5	0.010189	0	3.1266	0	48.868
14	1080	0	0	0	0.00075815	3.3194	1.8219	9.3004e-08	6.1255e-05	0.5	0.010149	0	3.1217	0	-3.0774e-05	3.32	1.8221	9.3003e-08	6.1255e-05	0.5	0.01021	0	3.1291	0	0.00036369	3.3197	1.822	1.1157e-07	0.00012251	0.5	0.010248	0	3.127	0	48.868
15	1080	0	0	0	-1.6303e-05	3.3195	1.8219	9.4491e-08	5.8461e-05	0.5	0.010214	0	3.1335	0	-0.0010544	3.321	1.8224	9.4491e-08	5.8461e-05	0.5	0.010236	0	3.1337	0	-0.00053534	3.3203	1.8222	1.1165e-07	0.00011692	0.5	0.010166	0	3.1267	0	48.868
16	1080	0	0	0	-0.00098807	3.3213	1.8224	9.2416e-08	6.1565e-05	0.5	0.010216	0	3.1207	0	-0.00011535	3.3222	1.8227	9.2417e-08	6.1565e-05	0.5	0.010198	0	3.131	0	-0.00055171	3.3217	1.8226	1.1181e-07	0.00012313	0.5	0.010183	0	3.1334	0	48.868
17	1080	0	0	0	0.0002316	3.3252	1.8235	9.3377e-08	5.9993e-05	0.5	0.010193	0	3.1228	0	0.00088212	3.326	1.8237	9.3377e-08	5.9993e-05	0.5	0.010221	0	3.1385	0	0.00055686	3.3256	1.8236	1.1442e-07	0.00011999	0.5	0.010271	0	3.1343	0	48.868
18	1080	0	0	0	0.00043894	3.3291	1.8246	9.4288e-08	6.0169e-05	0.5	0.010271	0	3.1251	0	0.0013267	3.3277	1.8242	9.4289e-08	6.0169e-05	0.5	0.010285	0	3.1454	0	0.00088281	3.3284	1.8244	1.1272e-07	0.00012034	0.5	0.010234	0	3.1334	0	48.868
19	1080	0	0	0	0.0005267	3.3287	1.8245	9.3823e-08	5.8557e-05	0.5	0.010136	0	3.1331	0	0.00099503	3.3309	1.8251	9.3823e-08	5.8557e-05	0.5	0.01028	0	3.1563	0	0.00076086	3.3298	1.8248	1.1091e-07	0.00011711	0.5	0.010262	0	3.1451	0	48.868
20	1080	0	0	0	0.00074674	3.3336	1.8258	9.4366e-08	5.8431e-05	0.5	0.010308	0	3.1511	0	0.0012182	3.3336	1.8258	9.4366e-08	5.8431e-05	0.5	0.010295	0	3.1469	0	0.00098248	3.3336	1.8258	1.1458e-07	0.00011686	0.5	0.010262	0	3.1476	0	48.868
21	1080	0	0	0	0.001677	3.3353	1.8263	9.4112e-08	5.9227e-05	0.5	0.010304	0	3.1505	0	0.00075042	3.3346	1.8261	9.4111e-08	5.9227e-05	0.5	0.010269	0	3.1386	0	0.0012137	3.3349	1.8262	1.1214e-07	0.00011845	0.5	0.010286	0	3.144	0	48.868
22	1080	0	0	0	0.00078482	3.3391	1.8273	9.3144e-08	6.0512e-05	0.5	0.010242	0	3.1559	0	0.001289	3.3358	1.8264	9.3146e-08	6.0512e-05	0.5	0.010284	0	3.1382	0	0.0010369	3.3374	1.8269	1.1386e-07	0.00012102	0.5	0.010305	0	3.1458	0	48.868
23	1080	0	0	0	0.001241	3.3391	1.8273	9.3243e-08	5.9311e-05	0.5	0.010281	0	3.1513	0	0.0022162	3.3386	1.8272	9.3244e-08	5.9311e-05	0.5	0.01029	0	3.1518	0	0.0017286	3.3388	1.8272	1.1301e-07	0.00011862	0.5	0.010251	0	3.1464	0	48.868
24	1080	0	0	0	0.00019393	3.3373	1.8268	9.3748e-08	5.9161e-05	0.5	0.010245	0	3.1568	0	0.002144	3.3379	1.827	9.3748e-08	5.9161e-05	0.5	0.010336	0	3.1282	0	0.001169	3.3376	1.8269	1.1072e-07	0.00011832	0.5	0.01025	0	3.1419	0	48.868
25	1080	0	0	0	0.00098891	3.3381	1.827	9.3135e-08	6.0676e-05	0.5	0.010267	0	3.1552	0	0.0020967	3.3403	1.8276	9.3136e-08	6.0676e-05	0.5	0.010284	0	3.1524	0	0.0015428	3.3392	1.8273	1.1348e-07	0.00012135	0.5	0.010315	0	3.1551	0	48.868
0	1080	0	0	0	0.0012401	3.274	1.8094	0.033645	0.047707	1	0.010016	0	3.0945	0	0.001006	3.2762	1.81	0.033646	0.047707	0	0.01006	0	3.086	0	0.0011231	3.2751	1.8097	0.095327	0.095415	0.5	0.010038	0	3.0926	0	48.868
1	1080	0	0	0	0.0017932	3.2771	1.8103	9.5531e-08	5.6479e-05	0.5	0.010008	0	3.0963	0	0.001111	3.2749	1.8097	9.553e-08	5.6479e-05	0.5	0.010026	0	3.1065	0	0.0014521	3.276	1.81	1.1147e-07	0.00011296	0.5	0.010071	0	3.0967	0	48.868
2	1080	0	0	0	0.0012497	3.283	1.8119	9.4106e-08	5.8259e-05	0.5	0.01005	0	3.0981	0	0.00012348	3.287	1.813	9.4106e-08	5.8259e-05	0.5	0.010039	0	3.1093	0	0.00068661	3.285	1.8125	1.0955e-07	0.00011652	0.5	0.010117	0	3.1072	0	48.868
3	1080	0	0	0	0.00037339	3.2922	1.8144	9.3377e-08	6.0559e-05	0.5	0.010074	0	3.1172	0	-0.00037884	3.2877	1.8132	9.3376e-08	6.0559e-05	0.5	0.010076	0	3.1235	0	-2.7264e-06	3.2899	1.8138	1.1253e-07	0.00012112	0.5	0.010066	0	3.1112	0	48.868
4	1080	0	0	0	-0.0010068	3.2924	1.8145	9.4005e-08	5.9219e-05	0.5	0.010069	0	3.1159	0	-0.00059691	3.2926	1.8146	9.4004e-08	5.9219e-05	0.5	0.01007	0	3.1001	0	-0.00080187	3.2925	1.8145	1.0952e-07	0.00011844	0.5	0.01008	0	3.1192	0	48.868
5	1080	0	0	0	0.0011319	3.2938	1.8149	9.4069e-08	5.7823e-05	0.5	0.010087	0	3.1104	0	0.00014273	3.2972	1.8158	9.4068e-08	5.7823e-05	0.5	0.01017	0	3.0991	0	0.00063732	3.2955	1.8153	1.1123e-07	0.00011565	0.5	0.010091	0	3.1109	0	48.868
6	1080	0	0	0	0.00092646	3.3	1.8166	9.4003e-08	5.8578e-05	0.5	0.010157	0	3.1141	0	0.0006591	3.2993	1.8164	9.4001e-08	5.8578e-05	0.5	0.010096	0	3.1119	0	0.00079278	3.2996	1.8165	1.1186e-07	0.00011716	0.5	0.010102	0	3.1094	0	48.868
7	1080	0	0	0	0.0006823	3.2994	1.8164	9.3669e-08	6.0398e-05	0.5	0.010076	0	3.1155	0	0.0011413	3.3006	1.8167	9.3668e-08	6.0398e-05	0.5	0.010148	0	3.1259	0	0.00091179	3.3	1.8166	1.1292e-07	0.0001208	0.5	0.010117	0	3.1137	0	48.868
8	1080	0	0	0	0.001217	3.2996	1.8165	9.3683e-08	5.8645e-05	0.5	0.010121	0	3.1212	0	0.0013149	3.3038	1.8176	9.3682e-08	5.8645e-05	0.5	0.010181	0	3.1193	0	0.0012659	3.3017	1.8171	1.1077e-07	0.00011729	0.5	0.010126	0	3.1214	0	48.868
9	1080	0	0	0	0.00012344	3.3054	1.8181	9.2564e-08	6.1172e-05	0.5	0.010163	0	3.1139	0	0.0018583	3.3063	1.8183	9.2562e-08	6.1172e-05	0.5	0.01017	0	3.1265	0	0.00099085	3.3058	1.8182	1.1223e-07	0.00012234	0.5	0.010121	0	3.1262	0	48.868
10	1080	0	0	0	0.00080201	3.3092	1.8191	9.3423e-08	6.0735e-05	0.5	0.01016	0	3.1192	0	0.00020845	3.3101	1.8194	9.3423e-08	6.0735e-05	0.5	0.010148	0	3.118	0	0.00050523	3.3096	1.8192	1.1219e-07	0.00012147	0.5	0.010136	0	3.119	0	48.868
11	1080	0	0	0	-0.00019188	3.3092	1.8191	9.4119e-08	5.9249e-05	0.5	0.010121	0	3.1194	0	-0.00044978	3.3097	1.8192	9.4121e-08	5.9249e-05	0.5	0.01012	0	3.1265	0	-0.00032083	3.3094	1.8192	1.1292e-07	0.0001185	0.5	0.010141	0	3.1199	0	48.868
12	1080	0	0	0	0.00017553	3.3117	1.8198	9.3518e-08	5.9917e-05	0.5	0.010149	0	3.1396	0	0.00027176	3.3116	1.8198	9.3516e-08	5.9917e-05	0.5	0.010176	0	3.1255	0	0.00022365	3.3116	1.8198	1.0964e-07	0.00011983	0.5	0.010199	0	3.1277	0	48.868
13	1080	0	0	0	-0.00072009	3.3157	1.8209	9.4405e-08	5.8666e-05	0.5	0.01023	0	3.1283	0	5.9555e-05	3.3136	1.8203	9.4404e-08	5.8666e-05	0.5	0.010159	0	3.1371	0	-0.00033026	3.3146	1.8206	1.1113e-07	0.00011733	0.5	0.010155	0	3.126	0	48.868
14	1080	0	0	0	-0.00044325	3.3167	1.8212	9.38e-08	5.9924e-05	0.5	0.010129	0	3.1308	0	-0.00021414	3.315	1.8207	9.3801e-08	5.9924e-05	0.5	0.010225	0	3.1202	0	-0.00032869	3.3158	1.8209	1.1112e-07	0.00011985	0.5	0.010192	0	3.1277	0	48.868
15	1080	0	0	0	0.00045677	3.3189	1.8218	9.3418e-08	5.9369e-05	0.5	0.010178	0	3.1276	0	-0.00078162	3.3151	1.8207	9.3418e-08	5.9369e-05	0.5	0.010186	0	3.1228	0	-0.00016242	3.317	1.8213	1.1422e-07	0.00011874	0.5	0.010162	0	3.1321	0	48.868
16	1080	0	0	0	-0.000506	3.3188	1.8217	9.4212e-08	5.8478e-05	0.5	0.010193	0	3.1244	0	-0.00069737	3.3248	1.8234	9.4212e-08	5.8478e-05	0.5	0.010148	0	3.1335	0	-0.00060169	3.3218	1.8226	1.1177e-07	0.00011696	0.5	0.010199	0	3.1325	0	48.868
17	1080	0	0	0	-0.00076271	3.3305	1.825	9.3498e-08	5.9662e-05	0.5	0.010176	0	3.1447	0	-0.0016057	3.3239	1.8232	9.3498e-08	5.9662e-05	0.5	0.010136	0	3.1347	0	-0.0011842	3.3272	1.8241	1.1173e-07	0.00011932	0.5	0.010216	0	3.1415	0	48.868
18	1080	0	0	0	-0.00040703	3.3275	1.8241	9.3343e-08	6.0206e-05	0.5	0.01024	0	3.131	0	-0.001437	3.3269	1.824	9.3344e-08	6.0206e-05	0.5	0.010208	0	3.127	0	-0.000922	3.3272	1.8241	1.1421e-07	0.00012041	0.5	0.010243	0	3.1308	0	48.868
19	1080	0	0	0	-1.0757e-05	3.3299	1.8248	9.4295e-08	5.8646e-05	0.5	0.010241	0	3.1374	0	-0.00096493	3.3287	1.8245	9.4294e-08	5.8646e-05	0.5	0.01029	0	3.1434	0	-0.00048784	3.3293	1.8246	1.1122e-07	0.00011729	0.5	0.010221	0	3.1414	0	48.868
20	1080	0	0	0	0.0010485	3.3311	1.8251	9.3614e-08	6.0316e-05	0.5	0.010238	0	3.1483	0	0.00040509	3.3309	1.8251	9.3613e-08	6.0316e-05	0.5	0.010262	0	3.1381	0	0.00072681	3.331	1.8251	1.1526e-07	0.00012063	0.5	0.010243	0	3.1366	0	48.868
21	1080	0	0	0	0.0010219	3.3389	1.8273	9.4077e-08	5.9677e-05	0.5	0.010241	0	3.1592	0	0.0011333	3.3352	1.8263	9.4077e-08	5.9677e-05	0.5	0.010286	0	3.1482	0	0.0010776	3.3371	1.8268	1.1359e-07	0.00011935	0.5	0.010295	0	3.1504	0	48.868
22	1080	0	0	0	0.0017308	3.3369	1.8267	9.3483e-08	5.9983e-05	0.5	0.010245	0	3.1405	0	0.0010118	3.3389	1.8273	9.3481e-08	5.9983e-05	0.5	0.010285	0	3.1514	0	0.0013713	3.3379	1.827	1.1303e-07	0.00011997	0.5	0.010291	0	3.1478	0	48.868
23	1080	0	0	0	0.00096323	3.34	1.8276	9.4865e-08	5.7886e-05	0.5	0.010323	0	3.1485	0	0.001425	3.3397	1.8275	9.4867e-08	5.7886e-05	0.5	0.01031	0	3.1352	0	0.0011941	3.3398	1.8275	1.1108e-07	0.00011577	0.5	0.010241	0	3.1452	0	48.868
24	1080	0	0	0	0.0023252	3.3399	1.8275	9.3015e-08	6.0044e-05	0.5	0.010275	0	3.1449	0	0.00124	3.343	1.8284	9.3014e-08	6.0044e-05	0.5	0.01024	0	3.1376	0	0.0017826	3.3414	1.828	1.1175e-07	0.00012009	0.5	0.010306	0	3.1557	0	48.868
25	1080	0	0	0	0.0027536	3.3432	1.8284	9.3394e-08	6.0078e-05	0.5	0.010323	0	3.1525	0	0.0017189	3.3424	1.8282	9.3394e-08	6.0078e-05	0.5	0.010349	0	3.1482	0	0.0022362	3.3428	1.8283	1.125e-07	0.00012016	0.5	0.010302	0	3.1421	0	48.868
0	1080	0	0	0	-0.00011379	3.2769	1.8102	0.033644	0.047703	1	0.0099948	0	3.097	0	0.00070631	3.2749	1.8097	0.033643	0.047703	0	0.0101	0	3.0882	0	0.00029626	3.2759	1.81	0.095321	0.095406	0.5	0.010002	0	3.0971	0	48.868
1	1080	0	0	0	-2.6191e-05	3.2757	1.8099	9.3364e-08	5.9668e-05	0.5	0.0099797	0	3.0906	0	0.00033584	3.275	1.8097	9.3363e-08	5.9668e-05	0.5	0.010037	0	3.1048	0	0.00015482	3.2753	1.8098	1.0744e-07	0.00011934	0.5	0.0099854	0	3.0983	0	48.868
2	1080	0	0	0	0.00080869	3.2857	1.8126	9.4251e-08	5.8071e-05	0.5	0.010006	0	3.1045	0	0.00061478	3.2816	1.8115	9.4251e-08	5.8071e-05	0.5	0.010012	0	3.1041	0	0.00071174	3.2836	1.8121	1.0953e-07	0.00011614	0.5	0.010025	0	3.1062	0	48.868
3	1080	0	0	0	0.0015909	3.2889	1.8135	9.4362e-08	5.8345e-05	0.5	0.010104	0	3.1003	0	0.0022964	3.2889	1.8135	9.4363e-08	5.8345e-05	0.5	0.010003	0	3.1085	0	0.0019437	3.2889	1.8135	1.1023e-07	0.00011669	0.5	0.010124	0	3.1057	0	48.868
4	1080	0	0	0	0.0018502	3.2915	1.8143	9.3324e-08	6.067e-05	0.5	0.010096	0	3.1012	0	0.00088573	3.289	1.8136	9.3323e-08	6.067e-05	0.5	0.010052	0	3.1097	0	0.001368	3.2903	1.8139	1.0971e-07	0.00012134	0.5	0.010049	0	3.1128	0	48.868
5	1080	0	0	0	0.0013578	3.2944	1.815	9.2406e-08	6.1388e-05	0.5	0.010048	0	3.1083	0	0.0022829	3.2926	1.8146	9.2407e-08	6.1388e-05	0.5	0.01009	0	3.106	0	0.0018203	3.2935	1.8148	1.12e-07	0.00012278	0.5	0.010086	0	3.1053	0	48.868
6	1080	0	0	0	0.0013513	3.2954	1.8153	9.4353e-08	5.7881e-05	0.5	0.010052	0	3.12	0	0.0026789	3.2959	1.8155	9.4353e-08	5.7881e-05	0.5	0.01008	0	3.1215	0	0.0020151	3.2956	1.8154	1.1544e-07	0.00011576	0.5	0.010141	0	3.1068	0	48.868
7	1080	0	0	0	0.0013784	3.3018	1.8171	9.4093e-08	5.8522e-05	0.5	0.010035	0	3.1217	0	0.0025405	3.2987	1.8162	9.4093e-08	5.8522e-05	0.5	0.010118	0	3.1231	0	0.0019595	3.3003	1.8167	1.1334e-07	0.00011704	0.5	0.010122	0	3.1177	0	48.868
8	1080	0	0	0	0.0026303	3.3039	1.8177	9.2598e-08	6.1558e-05	0.5	0.010125	0	3.1245	0	0.0018704	3.3016	1.817	9.2597e-08	6.1558e-05	0.5	0.01016	0	3.1152	0	0.0022504	3.3028	1.8174	1.1097e-07	0.00012312	0.5	0.010179	0	3.1167	0	48.868
9	1080	0	0	0	0.001232	3.3107	1.8195	9.3501e-08	5.8049e-05	0.5	0.010192	0	3.1219	0	0.0020462	3.3056	1.8181	9.3501e-08	5.8049e-05	0.5	0.010154	0	3.1274	0	0.0016391	3.3082	1.8188	1.1516e-07	0.0001161	0.5	0.010178	0	3.1224	0	48.868
10	1080	0	0	0	0.001555	3.3088	1.819	9.2928e-08	6.0556e-05	0.5	0.010152	0	3.1268	0	0.0023048	3.3088	1.819	9.2928e-08	6.0556e-05	0.5	0.010257	0	3.1101	0	0.0019299	3.3088	1.819	1.1123e-07	0.00012111	0.5	0.010169	0	3.1246	0	48.868
11	1080	0	0	0	0.0022294	3.3109	1.8196	9.2964e-08	6.1405e-05	0.5	0.010177	0	3.1206	0	0.0024515	3.312	1.8199	9.2965e-08	6.1405e-05	0.5	0.01017	0	3.121	0	0.0023404	3.3115	1.8197	1.1212e-07	0.00012281	0.5	0.010203	0	3.1292	0	48.868
12	1080	0	0	0	0.0012355	3.3142	1.8205	9.3345e-08	6.0124e-05	0.5	0.010188	0	3.1211	0	0.0038466	3.3149	1.8207	9.3346e-08	6.0124e-05	0.5	0.010236	0	3.1323	0	0.0025411	3.3145	1.8206	1.1321e-07	0.00012025	0.5	0.010158	0	3.1266	0	48.868
13	1080	0	0	0	0.0023773	3.3146	1.8206	9.2348e-08	6.1719e-05	0.5	0.01016	0	3.1287	0	0.0021216	3.3139	1.8204	9.2349e-08	6.1719e-05	0.5	0.010177	0	3.121	0	0.0022494	3.3143	1.8205	1.1372e-07	0.00012344	0.5	0.01016	0	3.1316	0	48.868
14	1080	0	0	0	0.0019863	3.3178	1.8215	9.3958e-08	5.8638e-05	0.5	0.010196	0	3.1314	0	0.0021776	3.3171	1.8213	9.3957e-08	5.8638e-05	0.5	0.010228	0	3.1322	0	0.002082	3.3174	1.8214	1.1061e-07	0.00011728	0.5	0.010164	0	3.1327	0	48.868
15	1080	0	0	0	0.0031789	3.3206	1.8222	9.2118e-08	6.2941e-05	0.5	0.01022	0	3.1241	0	0.0025741	3.3209	1.8223	9.2117e-08	6.2941e-05	0.5	0.010176	0	3.128	0	0.0028765	3.3207	1.8223	1.1291e-07	0.00012588	0.5	0.01025	0	3.1322	0	48.868
16	1080	0	0	0	0.0027983	3.3226	1.8228	9.2698e-08	6.108e-05	0.5	0.010218	0	3.1392	0	0.0029385	3.3238	1.8231	9.27e-08	6.108e-05	0.5	0.010207	0	3.1264	0	0.0028684	3.3232	1.823	1.1121e-07	0.00012216	0.5	0.010233	0	3.1325	0	48.868
17	1080	0	0	0	0.004847	3.3276	1.8242	9.3233e-08	6.0056e-05	0.5	0.010228	0	3.1424	0	0.0023926	3.3285	1.8244	9.3231e-08	6.0056e-05	0.5	0.010205	0	3.1442	0	0.0036198	3.3281	1.8243	1.1036e-07	0.00012011	0.5	0.010285	0	3.1458	0	48.868
18	1080	0	0	0	0.0038964	3.3279	1.8243	9.4255e-08	5.8446e-05	0.5	0.010338	0	3.1379	0	0.002276	3.3291	1.8246	9.4256e-08	5.8446e-05	0.5	0.010271	0	3.1355	0	0.0030862	3.3285	1.8244	1.108e-07	0.00011689	0.5	0.010254	0	3.1463	0	48.868
19	1080	0	0	0	0.0034258	3.3293	1.8246	9.3935e-08	5.8954e-05	0.5	0.010275	0	3.1414	0	0.0027554	3.3318	1.8253	9.3936e-08	5.8954e-05	0.5	0.010346	0	3.139	0	0.0030906	3.3306	1.825	1.1272e-07	0.00011791	0.5	0.010278	0	3.1481	0	48.868
20	1080	0	0	0	0.0032936	3.3305	1.825	9.3997e-08	5.9369e-05	0.5	0.010303	0	3.1452	0	0.0028997	3.3313	1.8252	9.3997e-08	5.9369e-05	0.5	0.010282	0	3.1432	0	0.0030967	3.3309	1.8251	1.088e-07	0.00011874	0.5	0.010268	0	3.1378	0	48.868
21	1080	0	0	0	0.0030015	3.3366	1.8266	9.3621e-08	5.8712e-05	0.5	0.010276	0	3.1487	0	0.0025508	3.3318	1.8253	9.3621e-08	5.8712e-05	0.5	0.010297	0	3.1492	0	0.0027762	3.3342	1.826	1.1086e-07	0.00011742	0.5	0.010263	0	3.144	0	48.868
22	1080	0	0	0	0.0032756	3.3389	1.8273	9.2954e-08	6.1582e-05	0.5	0.010294	0	3.1476	0	0.0030788	3.3374	1.8268	9.2953e-08	6.1582e-05	0.5	0.010279	0	3.1496	0	0.0031772	3.3381	1.8271	1.1564e-07	0.00012316	0.5	0.01026	0	3.1426	0	48.868
23	1080	0	0	0	0.0034093	3.3382	1.8271	9.3326e-08	6.0439e-05	0.5	0.010255	0	3.1548	0	0.0021982	3.3375	1.8269	9.3325e-08	6.0439e-05	0.5	0.010278	0	3.1602	0	0.0028038	3.3379	1.827	1.1093e-07	0.00012088	0.5	0.010321	0	3.158	0	48.868
24	1080	0	0	0	0.0019456	3.3385	1.8272	9.397e-08	5.9882e-05	0.5	0.010313	0	3.1415	0	0.0027508	3.3392	1.8274	9.3968e-08	5.9882e-05	0.5	0.010325	0	3.1549	0	0.0023482	3.3389	1.8273	1.1112e-07	0.00011976	0.5	0.010292	0	3.1541	0	48.868
25	1080	0	0	0	0.001187	3.3395	1.8274	9.3244e-08	5.9178e-05	0.5	0.010314	0	3.1499	0	0.0028696	3.34	1.8276	9.3246e-08	5.9178e-05	0.5	0.010309	0	3.1547	0	0.0020283	3.3397	1.8275	1.1361e-07	0.00011836	0.5	0.010276	0	3.1515	0	48.868
0	1080	0	0	0	0.0004387	3.2748	1.8096	0.033645	0.047707	1	0.010005	0	3.0924	0	0.00015339	3.2732	1.8092	0.033645	0.047707	0	0.0099311	0	3.1026	0	0.00029604	3.274	1.8094	0.095326	0.095414	0.5	0.0099925	0	3.0966	0	48.868
1	1080	0	0	0	0.0012067	3.2773	1.8103	9.4859e-08	5.6761e-05	0.5	0.010055	0	3.0945	0	-0.00069267	3.2745	1.8096	9.4859e-08	5.6761e-05	0.5	0.0099941	0	3.0854	0	0.00025703	3.2759	1.8099	1.1313e-07	0.00011352	0.5	0.0098994	0	3.1024	0	48.868
2	1080	0	0	0	-0.00041079	3.2814	1.8115	9.3208e-08	6.1025e-05	0.5	0.010026	0	3.0955	0	0.00044026	3.2842	1.8122	9.3209e-08	6.1025e-05	0.5	0.010056	0	3.1024	0	1.4735e-05	3.2828	1.8119	1.1287e-07	0.00012205	0.5	0.010007	0	3.1023	0	48.868
3	1080	0	0	0	-0.0006228	3.2866	1.8129	9.3253e-08	6.0709e-05	0.5	0.0099631	0	3.106	0	0.00012731	3.2888	1.8135	9.3254e-08	6.0709e-05	0.5	0.010025	0	3.098	0	-0.00024774	3.2877	1.8132	1.1157e-07	0.00012142	0.5	0.0099913	0	3.1038	0	48.868
4	1080	0	0	0	0.00049873	3.2929	1.8146	9.3197e-08	6.0227e-05	0.5	0.010121	0	3.1067	0	0.00018244	3.2948	1.8151	9.3197e-08	6.0227e-05	0.5	0.01004	0	3.112	0	0.00034059	3.2938	1.8149	1.1154e-07	0.00012045	0.5	0.010127	0	3.1081	0	48.868
5	1080	0	0	0	0.00095703	3.2965	1.8156	9.2455e-08	6.2016e-05	0.5	0.010085	0	3.1035	0	8.6128e-05	3.294	1.8149	9.2455e-08	6.2016e-05	0.5	0.010087	0	3.1171	0	0.00052158	3.2952	1.8153	1.1378e-07	0.00012403	0.5	0.010112	0	3.105	0	48.868
6	1080	0	0	0	-0.00053276	3.2974	1.8159	9.4073e-08	6.0214e-05	0.5	0.01004	0	3.1047	0	0.00064661	3.3004	1.8167	9.4073e-08	6.0214e-05	0.5	0.010059	0	3.1142	0	5.6923e-05	3.2989	1.8163	1.1349e-07	0.00012043	0.5	0.010095	0	3.1043	0	48.868
7	1080	0	0	0	0.00095955	3.3029	1.8174	9.1899e-08	6.2699e-05	0.5	0.010173	0	3.1187	0	0.000379	3.3008	1.8168	9.1901e-08	6.2699e-05	0.5	0.01006	0	3.1248	0	0.00066928	3.3018	1.8171	1.1329e-07	0.0001254	0.5	0.010096	0	3.1124	0	48.868
8	1080	0	0	0	0.0021464	3.3028	1.8173	9.398e-08	5.9089e-05	0.5	0.010094	0	3.1149	0	3.5543e-05	3.3039	1.8177	9.3978e-08	5.9089e-05	0.5	0.01017	0	3.118	0	0.0010909	3.3033	1.8175	1.1425e-07	0.00011818	0.5	0.010147	0	3.1189	0	48.868
9	1080	0	0	0	0.0014535	3.3039	1.8177	9.3514e-08	5.965e-05	0.5	0.010083	0	3.116	0	0.00095922	3.3072	1.8186	9.3515e-08	5.965e-05	0.5	0.01022	0	3.1237	0	0.0012064	3.3055	1.8181	1.1198e-07	0.0001193	0.5	0.010121	0	3.1142	0	48.868
10	1080	0	0	0	9.1116e-05	3.3066	1.8184	9.3206e-08	6.0639e-05	0.5	0.010173	0	3.1241	0	0.00080714	3.3066	1.8184	9.3205e-08	6.0639e-05	0.5	0.010176	0	3.1271	0	0.00044913	3.3066	1.8184	1.1005e-07	0.00012128	0.5	0.010171	0	3.1218	0	48.868
11	1080	0	0	0	-7.8536e-05	3.3079	1.8188	9.3475e-08	5.9984e-05	0.5	0.010139	0	3.1262	0	0.00039132	3.3087	1.819	9.3473e-08	5.9984e-05	0.5	0.010126	0	3.1266	0	0.00015639	3.3083	1.8189	1.123e-07	0.00011997	0.5	0.010149	0	3.1294	0	48.868
12	1080	0	0	0	-0.00063308	3.3132	1.8202	9.497e-08	5.7409e-05	0.5	0.010107	0	3.1308	0	-0.0010718	3.3119	1.8199	9.4971e-08	5.7409e-05	0.5	0.010116	0	3.11	0	-0.00085244	3.3126	1.82	1.1112e-07	0.00011482	0.5	0.010166	0	3.1217	0	48.868
13	1080	0	0	0	-0.0015365	3.3146	1.8206	9.2967e-08	6.1281e-05	0.5	0.010153	0	3.127	0	-0.001171	3.3145	1.8206	9.297e-08	6.1281e-05	0.5	0.010148	0	3.118	0	-0.0013538	3.3146	1.8206	1.1132e-07	0.00012256	0.5	0.010116	0	3.1292	0	48.868
14	1080	0	0	0	-0.00092947	3.3146	1.8206	9.357e-08	5.9886e-05	0.5	0.010114	0	3.1345	0	-0.00066147	3.3182	1.8216	9.3571e-08	5.9886e-05	0.5	0.010128	0	3.1261	0	-0.00079547	3.3164	1.8211	1.1006e-07	0.00011977	0.5	0.010195	0	3.1236	0	48.868
15	1080	0	0	0	7.8338e-05	3.3195	1.822	9.3882e-08	5.9969e-05	0.5	0.010163	0	3.1392	0	-0.00055823	3.3213	1.8224	9.3883e-08	5.9969e-05	0.5	0.010243	0	3.1327	0	-0.00023995	3.3204	1.8222	1.0862e-07	0.00011994	0.5	0.010223	0	3.1348	0	48.868
16	1080	0	0	0	-0.0008763	3.3219	1.8226	9.3803e-08	5.9318e-05	0.5	0.010167	0	3.1328	0	-0.00017398	3.3236	1.8231	9.3803e-08	5.9318e-05	0.5	0.010203	0	3.135	0	-0.00052514	3.3228	1.8229	1.1247e-07	0.00011864	0.5	0.010229	0	3.1307	0	48.868
17	1080	0	0	0	-0.0010509	3.3263	1.8238	9.3385e-08	6.0052e-05	0.5	0.010223	0	3.1322	0	-0.0014594	3.3242	1.8232	9.3384e-08	6.0052e-05	0.5	0.010253	0	3.1399	0	-0.0012551	3.3252	1.8235	1.1152e-07	0.0001201	0.5	0.010212	0	3.1371	0	48.868
18	1080	0	0	0	-0.0015573	3.3268	1.824	9.3194e-08	5.98e-05	0.5	0.010205	0	3.1338	0	-0.0014441	3.3233	1.823	9.3193e-08	5.98e-05	0.5	0.010234	0	3.1362	0	-0.0015007	3.3251	1.8235	1.1054e-07	0.0001196	0.5	0.01018	0	3.1407	0	48.868
19	1080	0	0	0	-0.0009647	3.3255	1.8236	9.4149e-08	5.8748e-05	0.5	0.010191	0	3.13	0	-0.0014837	3.3297	1.8248	9.4148e-08	5.8748e-05	0.5	0.010215	0	3.125	0	-0.0012242	3.3276	1.8242	1.0941e-07	0.0001175	0.5	0.010186	0	3.1353	0	48.868
20	1080	0	0	0	-0.0014717	3.3317	1.8253	9.3033e-08	6.1268e-05	0.5	0.010245	0	3.1343	0	-0.00090128	3.3282	1.8243	9.3031e-08	6.1268e-05	0.5	0.010269	0	3.1462	0	-0.0011865	3.3299	1.8248	1.145e-07	0.00012254	0.5	0.010248	0	3.1485	0	48.868
21	1080	0	0	0	-0.0015707	3.3303	1.8249	9.2735e-08	6.0845e-05	0.5	0.010217	0	3.1229	0	-0.00042621	3.3325	1.8255	9.2736e-08	6.0845e-05	0.5	0.010194	0	3.1486	0	-0.00099846	3.3314	1.8252	1.1011e-07	0.00012169	0.5	0.010263	0	3.1379	0	48.868
22	1080	0	0	0	-0.0012622	3.3335	1.8258	9.2051e-08	6.2637e-05	0.5	0.010289	0	3.1454	0	-0.00065636	3.3336	1.8258	9.2051e-08	6.2637e-05	0.5	0.010252	0	3.1351	0	-0.00095929	3.3335	1.8258	1.0986e-07	0.00012527	0.5	0.01024	0	3.1471	0	48.868
23	1080	0	0	0	-0.00059719	3.338	1.827	9.3384e-08	5.95e-05	0.5	0.010269	0	3.1325	0	-0.00083576	3.3382	1.8271	9.3386e-08	5.95e-05	0.5	0.010216	0	3.1624	0	-0.00071648	3.3381	1.827	1.1371e-07	0.000119	0.5	0.010242	0	3.1494	0	48.868
24	1080	0	0	0	0.00042425	3.3409	1.8278	9.4257e-08	5.8146e-05	0.5	0.010249	0	3.1549	0	-0.00091587	3.3398	1.8275	9.4255e-08	5.8146e-05	0.5	0.010139	0	3.1552	0	-0.00024581	3.3403	1.8277	1.1439e-07	0.00011629	0.5	0.010268	0	3.1525	0	48.868
25	1080	0	0	0	0.001277	3.3417	1.828	9.3447e-08	5.9541e-05	0.5	0.010319	0	3.1558	0	-0.00039685	3.3424	1.8282	9.3447e-08	5.9541e-05	0.5	0.010382	0	3.1494	0	0.00044006	3.3421	1.8281	1.149e-07	0.00011908	0.5	0.010305	0	3.1476	0	48.868
0	1080	0	0	0	0.00059866	3.2752	1.8098	0.033646	0.047709	1	0.0099976	0	3.0964	0	-0.00058279	3.2772	1.8103	0.033645	0.047709	0	0.010019	0	3.0992	0	7.9348e-06	3.2762	1.81	0.095326	0.095417	0.5	0.01001	0	3.0938	0	48.868
1	1080	0	0	0	0.00069439	3.274	1.8094	9.4502e-08	5.816e-05	0.5	0.010031	0	3.1095	0	-0.00059526	3.276	1.81	9.4502e-08	5.816e-05	0.5	0.009988	0	3.096	0	4.9567e-05	3.275	1.8097	1.138e-07	0.00011632	0.5	0.0099776	0	3.0983	0	48.868
2	1080	0	0	0	-0.0014099	3.2844	1.8123	9.3582e-08	5.9413e-05	0.5	0.01002	0	3.0967	0	-0.00019804	3.2849	1.8124	9.3583e-08	5.9413e-05	0.5	0.010077	0	3.1017	0	-0.00080399	3.2846	1.8124	1.0975e-07	0.00011883	0.5	0.01004	0	3.1027	0	48.868
3	1080	0	0	0	-0.00032782	3.2877	1.8132	9.2947e-08	5.921e-05	0.5	0.010044	0	3.1009	0	-0.0015094	3.2867	1.8129	9.2944e-08	5.921e-05	0.5	0.010053	0	3.1063	0	-0.00091861	3.2872	1.8131	1.1247e-07	0.00011842	0.5	0.0099887	0	3.1066	0	48.868
4	1080	0	0	0	-0.0008083	3.2909	1.8141	9.3198e-08	5.9644e-05	0.5	0.010013	0	3.1116	0	-0.00013461	3.2924	1.8145	9.3198e-08	5.9644e-05	0.5	0.010121	0	3.1157	0	-0.00047145	3.2916	1.8143	1.0993e-07	0.00011929	0.5	0.010082	0	3.1173	0	48.868
5	1080	0	0	0	-0.0008535	3.2976	1.8159	9.389e-08	5.7931e-05	0.5	0.010162	0	3.1065	0	0.00015658	3.2954	1.8153	9.3889e-08	5.7931e-05	0.5	0.010115	0	3.107	0	-0.00034846	3.2965	1.8156	1.1293e-07	0.00011586	0.5	0.010048	0	3.1167	0	48.868
6	1080	0	0	0	-9.4617e-05	3.3015	1.817	9.273e-08	6.1484e-05	0.5	0.010105	0	3.1125	0	-0.0005936	3.3	1.8166	9.2731e-08	6.1484e-05	0.5	0.010099	0	3.1175	0	-0.00034411	3.3008	1.8168	1.1463e-07	0.00012297	0.5	0.01005	0	3.1166	0	48.868
7	1080	0	0	0	-0.00083567	3.3032	1.8175	9.4356e-08	5.767e-05	0.5	0.010053	0	3.1327	0	-0.00037119	3.3029	1.8174	9.4358e-08	5.767e-05	0.5	0.010114	0	3.1138	0	-0.00060343	3.3031	1.8174	1.1382e-07	0.00011534	0.5	0.0101	0	3.128	0	48.868
8	1080	0	0	0	-0.0002759	3.3033	1.8175	9.3827e-08	5.8523e-05	0.5	0.010116	0	3.1274	0	-4.2942e-05	3.304	1.8177	9.3826e-08	5.8523e-05	0.5	0.010081	0	3.1157	0	-0.00015942	3.3037	1.8176	1.1145e-07	0.00011705	0.5	0.010139	0	3.1154	0	48.868
9	1080	0	0	0	0.000117	3.3081	1.8188	9.3744e-08	5.9444e-05	0.5	0.01025	0	3.1175	0	-0.0013013	3.3066	1.8184	9.3745e-08	5.9444e-05	0.5	0.010128	0	3.1129	0	-0.00059216	3.3073	1.8186	1.1089e-07	0.00011889	0.5	0.010093	0	3.1263	0	48.868
10	1080	0	0	0	-0.00080154	3.3082	1.8189	9.3332e-08	6.077e-05	0.5	0.010054	0	3.1109	0	-0.0012382	3.3098	1.8193	9.3332e-08	6.077e-05	0.5	0.010121	0	3.1268	0	-0.0010199	3.309	1.8191	1.128e-07	0.00012154	0.5	0.010079	0	3.1189	0	48.868
11	1080	0	0	0	-0.00033397	3.3093	1.8192	9.3416e-08	6.0068e-05	0.5	0.010147	0	3.1269	0	-0.00071026	3.3142	1.8205	9.3415e-08	6.0068e-05	0.5	0.010134	0	3.1278	0	-0.00052212	3.3118	1.8198	1.1183e-07	0.00012014	0.5	0.010152	0	3.1217	0	48.868
12	1080	0	0	0	-7.0327e-05	3.3136	1.8203	9.3439e-08	5.8513e-05	0.5	0.010177	0	3.1284	0	0.00062345	3.3099	1.8193	9.3439e-08	5.8513e-05	0.5	0.010128	0	3.1256	0	0.00027656	3.3118	1.8198	1.1175e-07	0.00011703	0.5	0.010137	0	3.1256	0	48.868
13	1080	0	0	0	0.00074232	3.3121	1.8199	9.4321e-08	5.832e-05	0.5	0.010104	0	3.1311	0	-1.772e-05	3.3158	1.8209	9.4319e-08	5.832e-05	0.5	0.010203	0	3.1395	0	0.0003623	3.3139	1.8204	1.1162e-07	0.00011664	0.5	0.010186	0	3.1219	0	48.868
14	1080	0	0	0	0.0010145	3.3172	1.8213	9.3287e-08	5.9869e-05	0.5	0.010221	0	3.1169	0	0.00024663	3.318	1.8215	9.3287e-08	5.9869e-05	0.5	0.010149	0	3.1249	0	0.00063055	3.3176	1.8214	1.1007e-07	0.00011974	0.5	0.01016	0	3.1283	0	48.868
15	1080	0	0	0	0.00082776	3.3208	1.8223	9.3631e-08	5.9628e-05	0.5	0.01022	0	3.138	0	0.00025602	3.3206	1.8223	9.363e-08	5.9628e-05	0.5	0.010154	0	3.1307	0	0.00054189	3.3207	1.8223	1.1254e-07	0.00011926	0.5	0.010229	0	3.1399	0	48.868
16	1080	0	0	0	0.0005042	3.3192	1.8219	9.362e-08	5.9815e-05	0.5	0.010191	0	3.1311	0	0.000225	3.3244	1.8233	9.3618e-08	5.9815e-05	0.5	0.010246	0	3.1387	0	0.0003646	3.3218	1.8226	1.1111e-07	0.00011963	0.5	0.010206	0	3.1364	0	48.868
17	1080	0	0	0	-5.5178e-05	3.3252	1.8235	9.3249e-08	6.0562e-05	0.5	0.010262	0	3.1351	0	0.0012453	3.3229	1.8229	9.325e-08	6.0562e-05	0.5	0.010258	0	3.1398	0	0.00059507	3.3241	1.8232	1.0998e-07	0.00012112	0.5	0.010234	0	3.136	0	48.868
18	1080	0	0	0	0.0011436	3.3261	1.8237	9.3949e-08	5.9876e-05	0.5	0.010263	0	3.1421	0	-0.00011906	3.3283	1.8244	9.3948e-08	5.9876e-05	0.5	0.010229	0	3.1412	0	0.00051228	3.3272	1.8241	1.1232e-07	0.00011975	0.5	0.010277	0	3.1336	0	48.868
19	1080	0	0	0	-0.0012043	3.3301	1.8248	9.3467e-08	5.9854e-05	0.5	0.010278	0	3.1449	0	0.00092156	3.3288	1.8245	9.3466e-08	5.9854e-05	0.5	0.010233	0	3.1544	0	-0.00014137	3.3294	1.8247	1.1053e-07	0.00011971	0.5	0.010205	0	3.1415	0	48.868
20	1080	0	0	0	0.00084667	3.3316	1.8253	9.4399e-08	5.8706e-05	0.5	0.010228	0	3.142	0	7.1461e-05	3.33	1.8248	9.4398e-08	5.8706e-05	0.5	0.010214	0	3.149	0	0.00045906	3.3308	1.8251	1.117e-07	0.00011741	0.5	0.010252	0	3.1378	0	48.868
21	1080	0	0	0	0.0012691	3.3331	1.8257	9.3882e-08	6.0209e-05	0.5	0.010198	0	3.1463	0	0.00080331	3.3349	1.8262	9.388e-08	6.0209e-05	0.5	0.010283	0	3.1445	0	0.0010362	3.334	1.8259	1.1366e-07	0.00012042	0.5	0.010245	0	3.1431	0	48.868
22	1080	0	0	0	0.0010788	3.3346	1.8261	9.3759e-08	5.9297e-05	0.5	0.010302	0	3.148	0	0.00097028	3.3386	1.8272	9.3758e-08	5.9297e-05	0.5	0.010208	0	3.1426	0	0.0010245	3.3366	1.8266	1.1061e-07	0.00011859	0.5	0.010254	0	3.1537	0	48.868
23	1080	0	0	0	0.00097547	3.3364	1.8266	9.4134e-08	5.7879e-05	0.5	0.010269	0	3.1497	0	0.00023182	3.3356	1.8264	9.4135e-08	5.7879e-05	0.5	0.010292	0	3.1487	0	0.00060365	3.336	1.8265	1.1238e-07	0.00011576	0.5	0.01028	0	3.1459	0	48.868
24	1080	0	0	0	0.0016332	3.3397	1.8275	9.3308e-08	6.0451e-05	0.5	0.0103	0	3.1464	0	0.0011726	3.3404	1.8277	9.3308e-08	6.0451e-05	0.5	0.010266	0	3.151	0	0.0014029	3.3401	1.8276	1.1287e-07	0.0001209	0.5	0.010291	0	3.1586	0	48.868
25	1080	0	0	0	0.0014848	3.3386	1.8272	9.2901e-08	6.1253e-05	0.5	0.010286	0	3.1588	0	0.0013458	3.3414	1.828	9.2902e-08	6.1253e-05	0.5	0.010314	0	3.1516	0	0.0014153	3.34	1.8276	1.1236e-07	0.00012251	0.5	0.010367	0	3.155	0	48.868
0	1080	0	0	0	-0.0015821	3.2743	1.8095	0.033643	0.047704	1	0.0099917	0	3.0968	0	-0.00060965	3.2747	1.8096	0.033644	0.047704	0	0.010005	0	3.0872	0	-0.0010959	3.2745	1.8095	0.095321	0.095408	0.5	0.0099441	0	3.0833	0	48.868
1	1080	0	0	0	5.5759e-05	3.2749	1.8097	9.5249e-08	5.611e-05	0.5	0.010019	0	3.0915	0	-0.0022962	3.2747	1.8096	9.5247e-08	5.611e-05	0.5	0.0099751	0	3.0815	0	-0.0011202	3.2748	1.8096	1.1095e-07	0.00011222	0.5	0.0099882	0	3.0912	0	48.868
2	1080	0	0	0	-0.0020789	3.285	1.8124	9.3003e-08	5.9956e-05	0.5	0.0099566	0	3.1064	0	0.00020997	3.2827	1.8118	9.3003e-08	5.9956e-05	0.5	0.010004	0	3.1125	0	-0.00093446	3.2838	1.8121	1.1453e-07	0.00011991	0.5	0.010042	0	3.1095	0	48.868
3	1080	0	0	0	-0.00098681	3.2855	1.8126	9.3098e-08	6.0045e-05	0.5	0.010002	0	3.1032	0	-0.0015205	3.2876	1.8132	9.3098e-08	6.0045e-05	0.5	0.010003	0	3.0927	0	-0.0012536	3.2865	1.8129	1.1026e-07	0.00012009	0.5	0.010052	0	3.106	0	48.868
4	1080	0	0	0	-0.0013852	3.2913	1.8142	9.4253e-08	5.8723e-05	0.5	0.010037	0	3.1106	0	-0.0020816	3.2929	1.8146	9.4255e-08	5.8723e-05	0.5	0.010067	0	3.1222	0	-0.0017334	3.2921	1.8144	1.1236e-07	0.00011745	0.5	0.010072	0	3.1121	0	48.868
5	1080	0	0	0	-0.0025985	3.2929	1.8146	9.3059e-08	5.9788e-05	0.5	0.010098	0	3.1186	0	-0.0024908	3.2966	1.8157	9.3059e-08	5.9788e-05	0.5	0.01016	0	3.1086	0	-0.0025446	3.2948	1.8152	1.1471e-07	0.00011958	0.5	0.010076	0	3.1059	0	48.868
6	1080	0	0	0	-0.0031946	3.3001	1.8166	9.3624e-08	5.7901e-05	0.5	0.010142	0	3.1111	0	-0.0029095	3.2973	1.8158	9.3625e-08	5.7901e-05	0.5	0.010074	0	3.1189	0	-0.003052	3.2987	1.8162	1.156e-07	0.0001158	0.5	0.010035	0	3.1138	0	48.868
7	1080	0	0	0	-0.0030217	3.3043	1.8178	9.4354e-08	5.799e-05	0.5	0.010162	0	3.1144	0	-0.0027966	3.2987	1.8162	9.4356e-08	5.799e-05	0.5	0.010064	0	3.107	0	-0.0029092	3.3015	1.817	1.1368e-07	0.00011598	0.5	0.010112	0	3.1179	0	48.868
8	1080	0	0	0	-0.0031447	3.3005	1.8167	9.3496e-08	6.0246e-05	0.5	0.010088	0	3.1107	0	-0.0039105	3.3058	1.8182	9.3497e-08	6.0246e-05	0.5	0.010123	0	3.1091	0	-0.0035276	3.3031	1.8175	1.1321e-07	0.00012049	0.5	0.010145	0	3.1216	0	48.868
9	1080	0	0	0	-0.0035891	3.304	1.8177	9.2166e-08	6.2693e-05	0.5	0.010166	0	3.1111	0	-0.0029169	3.306	1.8183	9.2166e-08	6.2693e-05	0.5	0.010014	0	3.1173	0	-0.003253	3.305	1.818	1.1325e-07	0.00012539	0.5	0.010099	0	3.1147	0	48.868
10	1080	0	0	0	-0.0023641	3.3092	1.8191	9.3452e-08	6.0706e-05	0.5	0.010099	0	3.1171	0	-0.0030621	3.3069	1.8185	9.3452e-08	6.0706e-05	0.5	0.010128	0	3.1083	0	-0.0027131	3.308	1.8188	1.1232e-07	0.00012141	0.5	0.010167	0	3.1225	0	48.868
11	1080	0	0	0	-0.0029227	3.3127	1.8201	9.3985e-08	5.9859e-05	0.5	0.010162	0	3.1303	0	-0.0031028	3.3106	1.8195	9.3987e-08	5.9859e-05	0.5	0.010154	0	3.1005	0	-0.0030127	3.3116	1.8198	1.106e-07	0.00011972	0.5	0.010093	0	3.1169	0	48.868
12	1080	0	0	0	-0.0030302	3.3136	1.8203	9.4065e-08	5.8592e-05	0.5	0.010104	0	3.1135	0	-0.0032079	3.3111	1.8197	9.4065e-08	5.8592e-05	0.5	0.010138	0	3.131	0	-0.003119	3.3124	1.82	1.1371e-07	0.00011718	0.5	0.010154	0	3.1234	0	48.868
13	1080	0	0	0	-0.0031371	3.3164	1.8211	9.2644e-08	6.125e-05	0.5	0.010125	0	3.1233	0	-0.0039757	3.3175	1.8214	9.2644e-08	6.125e-05	0.5	0.010181	0	3.1181	0	-0.0035564	3.317	1.8213	1.1579e-07	0.0001225	0.5	0.010153	0	3.1199	0	48.868
14	1080	0	0	0	-0.0030594	3.3159	1.821	9.5595e-08	5.5983e-05	0.5	0.010119	0	3.1275	0	-0.0042673	3.322	1.8226	9.5594e-08	5.5983e-05	0.5	0.010166	0	3.1271	0	-0.0036633	3.3189	1.8218	1.1165e-07	0.00011197	0.5	0.010168	0	3.1274	0	48.868
15	1080	0	0	0	-0.0025142	3.3197	1.822	9.3052e-08	6.169e-05	0.5	0.010166	0	3.1269	0	-0.0034901	3.3211	1.8224	9.305e-08	6.169e-05	0.5	0.010197	0	3.126	0	-0.0030022	3.3204	1.8222	1.1592e-07	0.00012338	0.5	0.01014	0	3.1286	0	48.868
16	1080	0	0	0	-0.0025691	3.3231	1.8229	9.2674e-08	6.0394e-05	0.5	0.010152	0	3.1317	0	-0.0026215	3.3223	1.8227	9.2674e-08	6.0394e-05	0.5	0.010169	0	3.1301	0	-0.0025953	3.3227	1.8228	1.0999e-07	0.00012079	0.5	0.01021	0	3.1282	0	48.868
17	1080	0	0	0	-0.0032985	3.3297	1.8248	9.3617e-08	5.9804e-05	0.5	0.010135	0	3.1383	0	-0.0029561	3.3279	1.8243	9.3619e-08	5.9804e-05	0.5	0.010223	0	3.1365	0	-0.0031273	3.3288	1.8245	1.12e-07	0.00011961	0.5	0.01021	0	3.1429	0	48.868
18	1080	0	0	0	-0.0020962	3.3278	1.8242	9.2215e-08	6.2392e-05	0.5	0.010243	0	3.1377	0	-0.0042331	3.3302	1.8249	9.2214e-08	6.2392e-05	0.5	0.010227	0	3.1407	0	-0.0031647	3.329	1.8246	1.099e-07	0.00012478	0.5	0.01019	0	3.1269	0	48.868
19	1080	0	0	0	-0.0039315	3.3284	1.8244	9.4958e-08	5.7157e-05	0.5	0.010148	0	3.1451	0	-0.0040647	3.3288	1.8245	9.4956e-08	5.7157e-05	0.5	0.010187	0	3.1435	0	-0.0039981	3.3286	1.8244	1.1188e-07	0.00011431	0.5	0.010209	0	3.1364	0	48.868
20	1080	0	0	0	-0.0030039	3.3326	1.8255	9.4784e-08	5.7699e-05	0.5	0.010205	0	3.1341	0	-0.0041428	3.3318	1.8253	9.4785e-08	5.7699e-05	0.5	0.010235	0	3.1455	0	-0.0035733	3.3322	1.8254	1.114e-07	0.0001154	0.5	0.01024	0	3.1436	0	48.868
21	1080	0	0	0	-0.0033792	3.3337	1.8258	9.3421e-08	5.9243e-05	0.5	0.010236	0	3.1331	0	-0.0039339	3.336	1.8265	9.3421e-08	5.9243e-05	0.5	0.010236	0	3.1326	0	-0.0036566	3.3349	1.8262	1.1212e-07	0.00011849	0.5	0.010182	0	3.1331	0	48.868
22	1080	0	0	0	-0.0034367	3.3336	1.8258	9.277e-08	6.0167e-05	0.5	0.010164	0	3.1449	0	-0.0040182	3.335	1.8262	9.277e-08	6.0167e-05	0.5	0.010187	0	3.1424	0	-0.0037274	3.3343	1.826	1.136e-07	0.00012033	0.5	0.010257	0	3.1434	0	48.868
23	1080	0	0	0	-0.0049972	3.3342	1.826	9.2515e-08	6.0812e-05	0.5	0.010293	0	3.1425	0	-0.0038617	3.3394	1.8274	9.2516e-08	6.0812e-05	0.5	0.010243	0	3.1347	0	-0.0044295	3.3368	1.8267	1.1118e-07	0.00012162	0.5	0.010143	0	3.1439	0	48.868
24	1080	0	0	0	-0.0043951	3.3432	1.8284	9.4445e-08	5.7624e-05	0.5	0.010306	0	3.1435	0	-0.0039971	3.3383	1.8271	9.4445e-08	5.7624e-05	0.5	0.010202	0	3.1477	0	-0.0041961	3.3408	1.8278	1.121e-07	0.00011525	0.5	0.010216	0	3.1503	0	48.868
25	1080	0	0	0	-0.0034665	3.3387	1.8272	9.3429e-08	5.883e-05	0.5	0.010269	0	3.1499	0	-0.0041744	3.3426	1.8283	9.343e-08	5.883e-05	0.5	0.010304	0	3.1459	0	-0.0038205	3.3406	1.8277	1.1287e-07	0.00011766	0.5	0.010241	0	3.1504	0	48.868
0	1080	0	0	0	-0.00064354	3.2767	1.8102	0.033645	0.047708	1	0.0099902	0	3.0947	0	0.00056913	3.2772	1.8103	0.033645	0.047708	0	0.0099806	0	3.0863	0	-3.7204e-05	3.2769	1.8102	0.095326	0.095416	0.5	0.010003	0	3.0912	0	48.868
1	1080	0	0	0	-0.00061299	3.2749	1.8097	9.4378e-08	5.8016e-05	0.5	0.01003	0	3.0955	0	-0.0012131	3.2776	1.8104	9.4376e-08	5.8016e-05	0.5	0.010033	0	3.0989	0	-0.00091305	3.2762	1.81	1.1056e-07	0.00011603	0.5	0.0099644	0	3.0908	0	48.868
2	1080	0	0	0	-0.0027489	3.2855	1.8126	9.3699e-08	5.937e-05	0.5	0.010034	0	3.1095	0	-0.0016079	3.2838	1.8121	9.3699e-08	5.937e-05	0.5	0.010031	0	3.1016	0	-0.0021784	3.2847	1.8124	1.109e-07	0.00011874	0.5	0.0099987	0	3.0946	0	48.868
3	1080	0	0	0	-0.0011049	3.2885	1.8134	9.3149e-08	6.0089e-05	0.5	0.0099748	0	3.102	0	-0.0024729	3.2896	1.8137	9.3149e-08	6.0089e-05	0.5	0.010028	0	3.0866	0	-0.0017889	3.2891	1.8136	1.1575e-07	0.00012018	0.5	0.010039	0	3.1015	0	48.868
4	1080	0	0	0	-0.0013823	3.2918	1.8143	9.2792e-08	6.069e-05	0.5	0.010032	0	3.1116	0	-0.0018428	3.2928	1.8146	9.2791e-08	6.069e-05	0.5	0.010009	0	3.1148	0	-0.0016126	3.2923	1.8145	1.1161e-07	0.00012138	0.5	0.010057	0	3.1083	0	48.868
5	1080	0	0	0	-0.0018901	3.2946	1.8151	9.2404e-08	6.1742e-05	0.5	0.010036	0	3.1054	0	-0.0015104	3.2927	1.8146	9.2405e-08	6.1742e-05	0.5	0.010066	0	3.1073	0	-0.0017002	3.2937	1.8148	1.1164e-07	0.00012348	0.5	0.010071	0	3.112	0	48.868
6	1080	0	0	0	-0.0014237	3.2964	1.8156	9.4104e-08	5.8773e-05	0.5	0.010113	0	3.0976	0	-0.0012538	3.2958	1.8154	9.4105e-08	5.8773e-05	0.5	0.010123	0	3.1146	0	-0.0013388	3.2961	1.8155	1.1324e-07	0.00011755	0.5	0.010052	0	3.107	0	48.868
7	1080	0	0	0	-0.0017201	3.2993	1.8164	9.3447e-08	5.9838e-05	0.5	0.010086	0	3.11	0	-0.0017443	3.3015	1.817	9.3447e-08	5.9838e-05	0.5	0.010137	0	3.1123	0	-0.0017322	3.3004	1.8167	1.1206e-07	0.00011968	0.5	0.010081	0	3.1185	0	48.868
8	1080	0	0	0	-0.0030676	3.3024	1.8173	9.4661e-08	5.7051e-05	0.5	0.010122	0	3.1121	0	-0.0018312	3.3028	1.8174	9.4659e-08	5.7051e-05	0.5	0.010126	0	3.105	0	-0.0024494	3.3026	1.8173	1.149e-07	0.0001141	0.5	0.010119	0	3.1214	0	48.868
9	1080	0	0	0	-0.0025699	3.3029	1.8174	9.3003e-08	6.1691e-05	0.5	0.010059	0	3.1266	0	-0.0024033	3.3043	1.8178	9.3003e-08	6.1691e-05	0.5	0.010097	0	3.1119	0	-0.0024866	3.3036	1.8176	1.1247e-07	0.00012338	0.5	0.010111	0	3.112	0	48.868
10	1080	0	0	0	-0.0013303	3.3089	1.819	9.2191e-08	6.2853e-05	0.5	0.010171	0	3.124	0	-0.002788	3.3086	1.819	9.2193e-08	6.2853e-05	0.5	0.010173	0	3.1202	0	-0.0020592	3.3087	1.819	1.1081e-07	0.00012571	0.5	0.010169	0	3.1266	0	48.868
11	1080	0	0	0	-0.0018697	3.3143	1.8205	9.4724e-08	5.7803e-05	0.5	0.010112	0	3.1195	0	-0.0022974	3.3106	1.8195	9.4722e-08	5.7803e-05	0.5	0.010088	0	3.1215	0	-0.0020836	3.3124	1.82	1.1225e-07	0.00011561	0.5	0.010126	0	3.1327	0	48.868
12	1080	0	0	0	-0.0013339	3.3136	1.8203	9.3233e-08	5.9937e-05	0.5	0.010102	0	3.1125	0	-0.0018052	3.3129	1.8201	9.3233e-08	5.9937e-05	0.5	0.01013	0	3.1167	0	-0.0015696	3.3132	1.8202	1.1283e-07	0.00011987	0.5	0.010094	0	3.1221	0	48.868
13	1080	0	0	0	-0.0017553	3.3179	1.8215	9.4558e-08	5.8119e-05	0.5	0.010171	0	3.1238	0	-0.0023652	3.3129	1.8201	9.456e-08	5.8119e-05	0.5	0.010152	0	3.1175	0	-0.0020603	3.3154	1.8208	1.1394e-07	0.00011624	0.5	0.010157	0	3.1208	0	48.868
14	1080	0	0	0	-0.0016345	3.3157	1.8209	9.4579e-08	5.7759e-05	0.5	0.010113	0	3.1239	0	-0.0025801	3.3139	1.8204	9.4578e-08	5.7759e-05	0.5	0.010137	0	3.1348	0	-0.0021073	3.3148	1.8207	1.1017e-07	0.00011552	0.5	0.010109	0	3.1322	0	48.868
15	1080	0	0	0	-0.0017047	3.3204	1.8222	9.3774e-08	6.1598e-05	0.5	0.010104	0	3.1187	0	-0.00084317	3.3201	1.8221	9.3774e-08	6.1598e-05	0.5	0.010168	0	3.1326	0	-0.0012739	3.3202	1.8222	1.1315e-07	0.0001232	0.5	0.010177	0	3.1301	0	48.868
16	1080	0	0	0	-0.0015666	3.3218	1.8226	9.4219e-08	5.8459e-05	0.5	0.010163	0	3.1356	0	-0.0015918	3.3237	1.8231	9.4218e-08	5.8459e-05	0.5	0.010246	0	3.1398	0	-0.0015792	3.3227	1.8228	1.1393e-07	0.00011692	0.5	0.010205	0	3.1317	0	48.868
17	1080	0	0	0	-0.0026376	3.3234	1.823	9.3186e-08	6.0897e-05	0.5	0.010157	0	3.1245	0	-0.00074049	3.3289	1.8245	9.3187e-08	6.0897e-05	0.5	0.010218	0	3.142	0	-0.001689	3.3262	1.8238	1.1291e-07	0.00012179	0.5	0.01021	0	3.1344	0	48.868
18	1080	0	0	0	-0.00080102	3.3253	1.8236	9.3588e-08	5.8851e-05	0.5	0.010219	0	3.1302	0	-0.0016795	3.3273	1.8241	9.3589e-08	5.8851e-05	0.5	0.010219	0	3.1363	0	-0.0012403	3.3263	1.8238	1.1446e-07	0.0001177	0.5	0.010227	0	3.1423	0	48.868
19	1080	0	0	0	-0.00060111	3.3289	1.8245	9.3539e-08	5.8796e-05	0.5	0.010262	0	3.138	0	-0.00021316	3.3307	1.825	9.354e-08	5.8796e-05	0.5	0.010314	0	3.1397	0	-0.00040713	3.3298	1.8248	1.1069e-07	0.00011759	0.5	0.010255	0	3.1357	0	48.868
20	1080	0	0	0	-0.00036046	3.3306	1.825	9.3583e-08	5.9764e-05	0.5	0.010286	0	3.1348	0	-0.00021896	3.3315	1.8252	9.3585e-08	5.9764e-05	0.5	0.01018	0	3.1458	0	-0.00028971	3.3311	1.8251	1.1351e-07	0.00011953	0.5	0.010209	0	3.144	0	48.868
21	1080	0	0	0	-0.0013714	3.3338	1.8259	9.3805e-08	5.8675e-05	0.5	0.010247	0	3.1473	0	0.0012634	3.3325	1.8255	9.3806e-08	5.8675e-05	0.5	0.010289	0	3.1557	0	-5.4018e-05	3.3332	1.8257	1.1288e-07	0.00011735	0.5	0.010231	0	3.1388	0	48.868
22	1080	0	0	0	0.00019056	3.3372	1.8268	9.3917e-08	5.9522e-05	0.5	0.010238	0	3.1519	0	0.0010164	3.3345	1.8261	9.3918e-08	5.9522e-05	0.5	0.01033	0	3.1411	0	0.00060351	3.3358	1.8264	1.1248e-07	0.00011904	0.5	0.010269	0	3.139	0	48.868
23	1080	0	0	0	0.000889	3.3388	1.8272	9.2589e-08	6.1751e-05	0.5	0.010301	0	3.1455	0	0.001303	3.3351	1.8262	9.2588e-08	6.1751e-05	0.5	0.010267	0	3.1425	0	0.001096	3.3369	1.8267	1.1078e-07	0.0001235	0.5	0.010283	0	3.1448	0	48.868
24	1080	0	0	0	0.0013014	3.3399	1.8275	9.397e-08	5.9317e-05	0.5	0.010315	0	3.1517	0	0.0012016	3.3381	1.8271	9.3967e-08	5.9317e-05	0.5	0.010365	0	3.1534	0	0.0012515	3.339	1.8273	1.1333e-07	0.00011863	0.5	0.010279	0	3.1505	0	48.868
25	1080	0	0	0	0.0010803	3.3413	1.8279	9.3306e-08	5.91e-05	0.5	0.010317	0	3.1459	0	0.00033793	3.3429	1.8284	9.3308e-08	5.91e-05	0.5	0.01036	0	3.1561	0	0.0007091	3.3421	1.8281	1.1545e-07	0.0001182	0.5	0.010317	0	3.1539	0	48.868
0	1080	0	0	0	-0.00067631	3.2748	1.8096	0.033645	0.047706	1	0.009995	0	3.0909	0	-3.7442e-05	3.2715	1.8087	0.033644	0.047706	0	0.0099736	0	3.094	0	-0.00035688	3.2732	1.8092	0.095324	0.095412	0.5	0.0099512	0	3.0888	0	48.868
1	1080	0	0	0	-0.002255	3.2708	1.8085	9.5099e-08	5.6814e-05	0.5	0.0099862	0	3.0985	0	0.0010856	3.2735	1.8093	9.5101e-08	5.6814e-05	0.5	0.0099797	0	3.0909	0	-0.00058471	3.2721	1.8089	1.1359e-07	0.00011363	0.5	0.010018	0	3.0911	0	48.868
2	1080	0	0	0	-0.00054295	3.2827	1.8118	9.2909e-08	6.0837e-05	0.5	0.010028	0	3.0976	0	-0.0010015	3.2812	1.8114	9.2908e-08	6.0837e-05	0.5	0.0099661	0	3.0925	0	-0.00077224	3.2819	1.8116	1.0823e-07	0.00012167	0.5	0.010011	0	3.0962	0	48.868
3	1080	0	0	0	-0.0013182	3.281	1.8114	9.3685e-08	5.8558e-05	0.5	0.0099618	0	3.1191	0	8.5192e-05	3.2877	1.8132	9.3686e-08	5.8558e-05	0.5	0.010038	0	3.103	0	-0.00061651	3.2843	1.8123	1.1331e-07	0.00011712	0.5	0.010053	0	3.0988	0	48.868
4	1080	0	0	0	-0.0012551	3.2876	1.8132	9.3333e-08	6.1031e-05	0.5	0.010006	0	3.1036	0	-0.00053287	3.2911	1.8141	9.3334e-08	6.1031e-05	0.5	0.010035	0	3.111	0	-0.00089399	3.2893	1.8137	1.0803e-07	0.00012206	0.5	0.010043	0	3.0963	0	48.868
5	1080	0	0	0	-0.0010903	3.2948	1.8152	9.3833e-08	5.9008e-05	0.5	0.010147	0	3.1053	0	-0.00046469	3.2927	1.8146	9.3833e-08	5.9008e-05	0.5	0.010116	0	3.1025	0	-0.0007775	3.2938	1.8149	1.1405e-07	0.00011802	0.5	0.010019	0	3.1087	0	48.868
6	1080	0	0	0	-0.0014687	3.2977	1.816	9.4219e-08	5.887e-05	0.5	0.010081	0	3.0946	0	-4.4371e-05	3.2971	1.8158	9.422e-08	5.887e-05	0.5	0.010032	0	3.116	0	-0.00075653	3.2974	1.8159	1.0959e-07	0.00011774	0.5	0.010109	0	3.1092	0	48.868
7	1080	0	0	0	-0.001329	3.3007	1.8168	9.4249e-08	5.864e-05	0.5	0.010041	0	3.1159	0	-0.0007912	3.2993	1.8164	9.4249e-08	5.864e-05	0.5	0.010062	0	3.1097	0	-0.0010601	3.3	1.8166	1.1456e-07	0.00011728	0.5	0.010077	0	3.1112	0	48.868
8	1080	0	0	0	-0.0018667	3.3031	1.8175	9.4026e-08	5.8237e-05	0.5	0.010076	0	3.1196	0	0.00019364	3.3029	1.8174	9.4027e-08	5.8237e-05	0.5	0.010085	0	3.1261	0	-0.00083651	3.303	1.8174	1.0959e-07	0.00011647	0.5	0.010097	0	3.1246	0	48.868
9	1080	0	0	0	-0.0011123	3.3047	1.8179	9.3077e-08	5.9652e-05	0.5	0.010096	0	3.1122	0	-0.0012337	3.3053	1.818	9.3078e-08	5.9652e-05	0.5	0.01012	0	3.1186	0	-0.001173	3.305	1.818	1.1426e-07	0.0001193	0.5	0.010156	0	3.1146	0	48.868
10	1080	0	0	0	-4.7626e-05	3.3093	1.8191	9.3253e-08	6.0149e-05	0.5	0.01012	0	3.1283	0	-0.0019631	3.3054	1.8181	9.325e-08	6.0149e-05	0.5	0.010092	0	3.1089	0	-0.0010054	3.3074	1.8186	1.1274e-07	0.0001203	0.5	0.010081	0	3.111	0	48.868
11	1080	0	0	0	-0.0011849	3.3113	1.8197	9.3162e-08	6.0606e-05	0.5	0.010172	0	3.123	0	-0.00067514	3.3102	1.8194	9.3164e-08	6.0606e-05	0.5	0.010095	0	3.1249	0	-0.00093003	3.3107	1.8195	1.1219e-07	0.00012121	0.5	0.010167	0	3.1282	0	48.868
12	1080	0	0	0	-0.00024122	3.3144	1.8205	9.3898e-08	5.8719e-05	0.5	0.010136	0	3.1301	0	-0.0014834	3.3108	1.8196	9.3898e-08	5.8719e-05	0.5	0.010153	0	3.1155	0	-0.00086231	3.3126	1.8201	1.1364e-07	0.00011744	0.5	0.010154	0	3.1259	0	48.868
13	1080	0	0	0	-0.0001887	3.3159	1.821	9.2731e-08	6.0608e-05	0.5	0.010204	0	3.1424	0	-0.00066351	3.3154	1.8208	9.273e-08	6.0608e-05	0.5	0.010187	0	3.1292	0	-0.00042611	3.3156	1.8209	1.1315e-07	0.00012122	0.5	0.010112	0	3.1286	0	48.868
14	1080	0	0	0	-0.0025135	3.3151	1.8207	9.3768e-08	5.9726e-05	0.5	0.010166	0	3.1313	0	0.00020908	3.3189	1.8218	9.3767e-08	5.9726e-05	0.5	0.010187	0	3.1308	0	-0.0011522	3.317	1.8213	1.1045e-07	0.00011945	0.5	0.0102	0	3.1239	0	48.868
15	1080	0	0	0	-0.0022825	3.3187	1.8217	9.3568e-08	5.8495e-05	0.5	0.010176	0	3.1356	0	-0.0024538	3.319	1.8218	9.357e-08	5.8495e-05	0.5	0.010171	0	3.1252	0	-0.0023682	3.3189	1.8218	1.1132e-07	0.00011699	0.5	0.010199	0	3.1296	0	48.868
16	1080	0	0	0	-0.0021662	3.3242	1.8232	9.3244e-08	6.1344e-05	0.5	0.010117	0	3.1365	0	-0.0029638	3.3217	1.8226	9.3244e-08	6.1344e-05	0.5	0.01016	0	3.1208	0	-0.002565	3.323	1.8229	1.1088e-07	0.00012269	0.5	0.010185	0	3.1337	0	48.868
17	1080	0	0	0	-0.0030717	3.3247	1.8234	9.2918e-08	6.102e-05	0.5	0.01016	0	3.1316	0	-0.0014054	3.3241	1.8232	9.292e-08	6.102e-05	0.5	0.010192	0	3.1376	0	-0.0022385	3.3244	1.8233	1.1281e-07	0.00012204	0.5	0.010195	0	3.1346	0	48.868
18	1080	0	0	0	-0.0026032	3.3273	1.8241	9.4776e-08	5.6994e-05	0.5	0.0102	0	3.1402	0	-0.0022971	3.3263	1.8238	9.4775e-08	5.6994e-05	0.5	0.010184	0	3.1416	0	-0.0024502	3.3268	1.8239	1.1413e-07	0.00011399	0.5	0.010191	0	3.1286	0	48.868
19	1080	0	0	0	-0.0035453	3.3267	1.8239	9.3314e-08	6.0516e-05	0.5	0.010179	0	3.1399	0	-0.0034467	3.3304	1.8249	9.3315e-08	6.0516e-05	0.5	0.010209	0	3.1302	0	-0.003496	3.3285	1.8244	1.0946e-07	0.00012103	0.5	0.010208	0	3.1343	0	48.868
20	1080	0	0	0	-0.0031345	3.3323	1.8255	9.3275e-08	6.0726e-05	0.5	0.010176	0	3.1345	0	-0.0034354	3.3288	1.8245	9.3274e-08	6.0726e-05	0.5	0.010224	0	3.1312	0	-0.003285	3.3306	1.825	1.0819e-07	0.00012145	0.5	0.010213	0	3.1365	0	48.868
21	1080	0	0	0	-0.0042292	3.3306	1.825	9.3255e-08	6.0309e-05	0.5	0.010207	0	3.1389	0	-0.0028371	3.3313	1.8252	9.3256e-08	6.0309e-05	0.5	0.01018	0	3.135	0	-0.0035331	3.3309	1.8251	1.1196e-07	0.00012062	0.5	0.01022	0	3.1399	0	48.868
22	1080	0	0	0	-0.0050008	3.3326	1.8256	9.3317e-08	6.0481e-05	0.5	0.010145	0	3.1306	0	-0.0050149	3.3337	1.8258	9.3316e-08	6.0481e-05	0.5	0.010132	0	3.1368	0	-0.0050078	3.3332	1.8257	1.1257e-07	0.00012096	0.5	0.010172	0	3.132	0	48.868
23	1080	0	0	0	-0.0055773	3.3375	1.8269	9.4061e-08	5.8319e-05	0.5	0.010225	0	3.1411	0	-0.0056484	3.3359	1.8264	9.4061e-08	5.8319e-05	0.5	0.010156	0	3.1469	0	-0.0056128	3.3367	1.8267	1.1393e-07	0.00011664	0.5	0.01024	0	3.1416	0	48.868
24	1080	0	0	0	-0.0065405	3.339	1.8273	9.439e-08	5.7826e-05	0.5	0.010218	0	3.1407	0	-0.005819	3.3393	1.8274	9.4391e-08	5.7826e-05	0.5	0.010242	0	3.1401	0	-0.0061797	3.3392	1.8273	1.1152e-07	0.00011565	0.5	0.010266	0	3.1428	0	48.868
25	1080	0	0	0	-0.0059613	3.3412	1.8279	9.407e-08	5.8959e-05	0.5	0.010256	0	3.1371	0	-0.0068931	3.3434	1.8285	9.407e-08	5.8959e-05	0.5	0.010212	0	3.1467	0	-0.0064272	3.3423	1.8282	1.1363e-07	0.00011792	0.5	0.010203	0	3.1454	0	48.868
0	1080	0	0	0	-0.00029632	3.2772	1.8103	0.033645	0.047706	1	0.0099376	0	3.1041	0	0.00067409	3.2747	1.8096	0.033644	0.047706	0	0.0099782	0	3.0977	0	0.00018889	3.276	1.81	0.095325	0.095413	0.5	0.0099918	0	3.1019	0	48.868
1	1080	0	0	0	0.0021434	3.2774	1.8104	9.3791e-08	5.9375e-05	0.5	0.010055	0	3.1066	0	-0.00082861	3.2745	1.8095	9.3791e-08	5.9375e-05	0.5	0.009967	0	3.0909	0	0.00065741	3.2759	1.81	1.1137e-07	0.00011875	0.5	0.010019	0	3.0986	0	48.868
2	1080	0	0	0	0.00019517	3.2863	1.8128	9.4005e-08	5.8942e-05	0.5	0.010023	0	3.1053	0	0.00039157	3.2874	1.8131	9.4005e-08	5.8942e-05	0.5	0.010103	0	3.1004	0	0.00029337	3.2868	1.813	1.1286e-07	0.00011788	0.5	0.010041	0	3.1023	0	48.868
3	1080	0	0	0	0.00026603	3.2919	1.8143	9.2838e-08	6.2169e-05	0.5	0.010072	0	3.1116	0	8.5407e-05	3.2898	1.8138	9.2838e-08	6.2169e-05	0.5	0.0099961	0	3.1022	0	0.00017572	3.2908	1.8141	1.1262e-07	0.00012434	0.5	0.010086	0	3.1012	0	48.868
4	1080	0	0	0	-0.00091404	3.2938	1.8149	9.3597e-08	5.8394e-05	0.5	0.010035	0	3.1143	0	0.0010779	3.2928	1.8146	9.3599e-08	5.8394e-05	0.5	0.010175	0	3.1175	0	8.1907e-05	3.2933	1.8148	1.1215e-07	0.00011679	0.5	0.010095	0	3.1082	0	48.868
5	1080	0	0	0	-0.00042428	3.2959	1.8155	9.2915e-08	6.0743e-05	0.5	0.010101	0	3.1195	0	0.0010846	3.2949	1.8152	9.2916e-08	6.0743e-05	0.5	0.0101	0	3.1075	0	0.00033015	3.2954	1.8153	1.1496e-07	0.00012149	0.5	0.010078	0	3.1103	0	48.868
6	1080	0	0	0	0.0017955	3.2968	1.8157	9.2821e-08	6.1107e-05	0.5	0.010138	0	3.1131	0	1.556e-05	3.2978	1.816	9.2821e-08	6.1107e-05	0.5	0.010015	0	3.1243	0	0.00090552	3.2973	1.8158	1.1399e-07	0.00012221	0.5	0.010094	0	3.1215	0	48.868
7	1080	0	0	0	0.0016484	3.3009	1.8168	9.2939e-08	6.1124e-05	0.5	0.010127	0	3.1172	0	0.00020356	3.2985	1.8162	9.2937e-08	6.1124e-05	0.5	0.010114	0	3.1022	0	0.00092596	3.2997	1.8165	1.0791e-07	0.00012225	0.5	0.010149	0	3.1123	0	48.868
8	1080	0	0	0	0.0016549	3.3026	1.8173	9.3089e-08	6.0864e-05	0.5	0.01011	0	3.1326	0	-4.6897e-05	3.3037	1.8176	9.3089e-08	6.0864e-05	0.5	0.010142	0	3.1074	0	0.000804	3.3031	1.8174	1.0995e-07	0.00012173	0.5	0.010138	0	3.1145	0	48.868
9	1080	0	0	0	0.00085917	3.3056	1.8181	9.26e-08	6.2063e-05	0.5	0.010105	0	3.1145	0	-0.00053629	3.3041	1.8177	9.2599e-08	6.2063e-05	0.5	0.010114	0	3.1149	0	0.00016144	3.3048	1.8179	1.1582e-07	0.00012413	0.5	0.010159	0	3.1219	0	48.868
10	1080	0	0	0	0.0011849	3.3064	1.8184	9.4959e-08	5.7225e-05	0.5	0.010189	0	3.1205	0	-0.00095254	3.3069	1.8185	9.4958e-08	5.7225e-05	0.5	0.010118	0	3.1164	0	0.00011618	3.3067	1.8184	1.1221e-07	0.00011445	0.5	0.010132	0	3.1172	0	48.868
11	1080	0	0	0	0.00057079	3.3097	1.8193	9.2881e-08	6.0934e-05	0.5	0.010125	0	3.1227	0	0.00060245	3.3116	1.8198	9.2881e-08	6.0934e-05	0.5	0.010192	0	3.1304	0	0.00058662	3.3107	1.8195	1.1146e-07	0.00012187	0.5	0.010168	0	3.1262	0	48.868
12	1080	0	0	0	0.00093845	3.3114	1.8197	9.2976e-08	6.0665e-05	0.5	0.010146	0	3.1315	0	0.00035992	3.3132	1.8202	9.2977e-08	6.0665e-05	0.5	0.010164	0	3.127	0	0.00064919	3.3123	1.82	1.135e-07	0.00012133	0.5	0.010168	0	3.1287	0	48.868
13	1080	0	0	0	0.00092343	3.3119	1.8199	9.3792e-08	5.948e-05	0.5	0.010227	0	3.131	0	0.0014967	3.3134	1.8203	9.3791e-08	5.948e-05	0.5	0.010176	0	3.1333	0	0.0012101	3.3126	1.8201	1.1481e-07	0.00011896	0.5	0.01017	0	3.132	0	48.868
14	1080	0	0	0	0.0019096	3.3148	1.8207	9.3212e-08	6.0088e-05	0.5	0.010157	0	3.1297	0	0.00056011	3.3183	1.8216	9.3212e-08	6.0088e-05	0.5	0.010201	0	3.1338	0	0.0012349	3.3165	1.8211	1.1161e-07	0.00012018	0.5	0.010161	0	3.1318	0	48.868
15	1080	0	0	0	0.0018909	3.3194	1.8219	9.3163e-08	6.0011e-05	0.5	0.010189	0	3.1289	0	0.0015742	3.3209	1.8223	9.3162e-08	6.0011e-05	0.5	0.010299	0	3.136	0	0.0017326	3.3202	1.8221	1.1037e-07	0.00012002	0.5	0.010225	0	3.1317	0	48.868
16	1080	0	0	0	0.0014979	3.3216	1.8225	9.2892e-08	6.1263e-05	0.5	0.010186	0	3.1332	0	0.0022422	3.3227	1.8228	9.2891e-08	6.1263e-05	0.5	0.010131	0	3.1358	0	0.00187	3.3222	1.8227	1.0971e-07	0.00012253	0.5	0.01022	0	3.1313	0	48.868
17	1080	0	0	0	0.00037381	3.3264	1.8238	9.3346e-08	5.9475e-05	0.5	0.010218	0	3.1337	0	0.0013695	3.3246	1.8233	9.3345e-08	5.9475e-05	0.5	0.010199	0	3.1432	0	0.00087163	3.3255	1.8236	1.1099e-07	0.00011895	0.5	0.010235	0	3.1323	0	48.868
18	1080	0	0	0	0.00055694	3.3286	1.8245	9.3102e-08	6.0188e-05	0.5	0.010248	0	3.1462	0	0.00062349	3.3293	1.8246	9.3103e-08	6.0188e-05	0.5	0.010309	0	3.134	0	0.00059022	3.329	1.8245	1.1153e-07	0.00012038	0.5	0.010211	0	3.1374	0	48.868
19	1080	0	0	0	0.00055086	3.3315	1.8252	9.3853e-08	5.9017e-05	0.5	0.010301	0	3.1372	0	0.00092875	3.3313	1.8252	9.3852e-08	5.9017e-05	0.5	0.010224	0	3.1351	0	0.00073981	3.3314	1.8252	1.1011e-07	0.00011803	0.5	0.010234	0	3.1409	0	48.868
20	1080	0	0	0	0.00053057	3.334	1.8259	9.253e-08	6.1387e-05	0.5	0.010246	0	3.1508	0	0.00010792	3.3343	1.826	9.2528e-08	6.1387e-05	0.5	0.010328	0	3.1437	0	0.00031924	3.3342	1.826	1.1024e-07	0.00012277	0.5	0.010251	0	3.143	0	48.868
21	1080	0	0	0	-0.00089814	3.3379	1.827	9.4489e-08	5.8517e-05	0.5	0.010273	0	3.1446	0	0.00039443	3.3332	1.8257	9.449e-08	5.8517e-05	0.5	0.010256	0	3.1373	0	-0.00025186	3.3356	1.8264	1.1442e-07	0.00011703	0.5	0.010286	0	3.1462	0	48.868
22	1080	0	0	0	-0.00068768	3.3375	1.8269	9.2862e-08	6.1116e-05	0.5	0.010322	0	3.1414	0	-0.00087609	3.3369	1.8267	9.2863e-08	6.1116e-05	0.5	0.010254	0	3.1482	0	-0.00078189	3.3372	1.8268	1.1048e-07	0.00012223	0.5	0.01028	0	3.1431	0	48.868
23	1080	0	0	0	-0.0017949	3.339	1.8273	9.2583e-08	6.1443e-05	0.5	0.01024	0	3.146	0	-0.0011125	3.3401	1.8276	9.2583e-08	6.1443e-05	0.5	0.010247	0	3.1461	0	-0.0014537	3.3395	1.8274	1.1378e-07	0.00012289	0.5	0.010274	0	3.1487	0	48.868
24	1080	0	0	0	-0.0024342	3.3388	1.8272	9.2904e-08	6.127e-05	0.5	0.010287	0	3.14	0	-0.0021881	3.3424	1.8282	9.2904e-08	6.127e-05	0.5	0.010243	0	3.1523	0	-0.0023111	3.3406	1.8277	1.1056e-07	0.00012254	0.5	0.01027	0	3.1455	0	48.868
25	1080	0	0	0	-0.0037218	3.3391	1.8273	9.4156e-08	5.7973e-05	0.5	0.010232	0	3.142	0	-0.0011076	3.343	1.8284	9.4156e-08	5.7973e-05	0.5	0.010278	0	3.1592	0	-0.0024147	3.3411	1.8279	1.1252e-07	0.00011595	0.5	0.010243	0	3.1464	0	48.868
0	1080	0	0	0	0.0021241	3.2752	1.8098	0.033645	0.047706	1	0.0099721	0	3.0958	0	-0.00021471	3.2743	1.8095	0.033645	0.047706	0	0.010027	0	3.0875	0	0.00095471	3.2748	1.8096	0.095326	0.095413	0.5	0.0099847	0	3.1022	0	48.868
1	1080	0	0	0	0.0018771	3.2768	1.8102	9.4488e-08	5.8977e-05	0.5	0.010055	0	3.0933	0	0.00045053	3.2703	1.8084	9.4488e-08	5.8977e-05	0.5	0.0099754	0	3.0903	0	0.0011638	3.2735	1.8093	1.0959e-07	0.00011795	0.5	0.010018	0	3.0896	0	48.868
2	1080	0	0	0	0.0010294	3.281	1.8114	9.3033e-08	6.0881e-05	0.5	0.0099724	0	3.0993	0	0.0011888	3.2815	1.8115	9.3033e-08	6.0881e-05	0.5	0.010089	0	3.1073	0	0.0011091	3.2813	1.8114	1.1329e-07	0.00012176	0.5	0.010065	0	3.106	0	48.868
3	1080	0	0	0	0.0007696	3.2888	1.8135	9.2792e-08	6.0868e-05	0.5	0.010059	0	3.1043	0	0.0012617	3.2845	1.8123	9.2792e-08	6.0868e-05	0.5	0.010088	0	3.0946	0	0.0010157	3.2867	1.8129	1.1395e-07	0.00012174	0.5	0.010034	0	3.1074	0	48.868
4	1080	0	0	0	0.0023602	3.2897	1.8138	9.3509e-08	5.9545e-05	0.5	0.010081	0	3.1057	0	0.00098183	3.2893	1.8136	9.3508e-08	5.9545e-05	0.5	0.010001	0	3.113	0	0.001671	3.2895	1.8137	1.1225e-07	0.00011909	0.5	0.010107	0	3.106	0	48.868
5	1080	0	0	0	0.00062126	3.2904	1.814	9.3459e-08	6.0659e-05	0.5	0.01011	0	3.1118	0	3.7767e-05	3.2971	1.8158	9.3458e-08	6.0659e-05	0.5	0.010105	0	3.11	0	0.00032951	3.2938	1.8149	1.105e-07	0.00012132	0.5	0.010065	0	3.1105	0	48.868
6	1080	0	0	0	-0.00058268	3.2985	1.8162	9.394e-08	5.9455e-05	0.5	0.010134	0	3.1162	0	0.00035746	3.2974	1.8159	9.394e-08	5.9455e-05	0.5	0.010115	0	3.1122	0	-0.00011261	3.2979	1.816	1.0812e-07	0.00011891	0.5	0.010093	0	3.1046	0	48.868
7	1080	0	0	0	-0.00083128	3.3005	1.8167	9.353e-08	5.9529e-05	0.5	0.010029	0	3.1185	0	-0.00091953	3.3022	1.8172	9.353e-08	5.9529e-05	0.5	0.010066	0	3.1233	0	-0.0008754	3.3014	1.817	1.1194e-07	0.00011906	0.5	0.010103	0	3.1187	0	48.868
8	1080	0	0	0	-0.00081223	3.3061	1.8183	9.3874e-08	5.8329e-05	0.5	0.010115	0	3.1159	0	-0.00098715	3.3018	1.8171	9.3873e-08	5.8329e-05	0.5	0.010129	0	3.1001	0	-0.00089969	3.3039	1.8177	1.1407e-07	0.00011666	0.5	0.010135	0	3.1191	0	48.868
9	1080	0	0	0	-0.0023448	3.3062	1.8183	9.2539e-08	6.1697e-05	0.5	0.010096	0	3.1151	0	-0.00032618	3.3052	1.818	9.2538e-08	6.1697e-05	0.5	0.010161	0	3.1239	0	-0.0013355	3.3057	1.8182	1.1291e-07	0.00012339	0.5	0.010089	0	3.1273	0	48.868
10	1080	0	0	0	-0.0018039	3.3084	1.8189	9.1867e-08	6.3672e-05	0.5	0.010077	0	3.1259	0	-0.00046133	3.3083	1.8189	9.1869e-08	6.3672e-05	0.5	0.010147	0	3.1181	0	-0.0011326	3.3084	1.8189	1.1651e-07	0.00012734	0.5	0.010102	0	3.1196	0	48.868
11	1080	0	0	0	-0.0016793	3.3103	1.8194	9.3108e-08	5.924e-05	0.5	0.010132	0	3.128	0	-0.0011531	3.3094	1.8192	9.3106e-08	5.924e-05	0.5	0.010161	0	3.1201	0	-0.0014162	3.3098	1.8193	1.15e-07	0.00011848	0.5	0.010137	0	3.1196	0	48.868
12	1080	0	0	0	-0.0026005	3.3077	1.8187	9.3908e-08	5.9241e-05	0.5	0.010144	0	3.1219	0	-0.00035083	3.3157	1.8209	9.3909e-08	5.9241e-05	0.5	0.010148	0	3.1125	0	-0.0014757	3.3117	1.8198	1.1094e-07	0.00011848	0.5	0.010157	0	3.1214	0	48.868
13	1080	0	0	0	-0.0017588	3.3161	1.821	9.3333e-08	5.924e-05	0.5	0.010106	0	3.122	0	0.00049521	3.3155	1.8209	9.3334e-08	5.924e-05	0.5	0.010134	0	3.1288	0	-0.00063182	3.3158	1.8209	1.1224e-07	0.00011848	0.5	0.010156	0	3.1215	0	48.868
14	1080	0	0	0	-0.0015309	3.3149	1.8207	9.2763e-08	6.1818e-05	0.5	0.010188	0	3.1219	0	-0.0010308	3.3166	1.8212	9.2765e-08	6.1818e-05	0.5	0.010165	0	3.1308	0	-0.0012808	3.3157	1.8209	1.1246e-07	0.00012364	0.5	0.010159	0	3.1264	0	48.868
15	1080	0	0	0	-0.0010644	3.3167	1.8212	9.3233e-08	6.003e-05	0.5	0.010082	0	3.1318	0	-0.0011284	3.3159	1.821	9.3232e-08	6.003e-05	0.5	0.010171	0	3.1325	0	-0.0010964	3.3163	1.8211	1.1045e-07	0.00012006	0.5	0.010161	0	3.1162	0	48.868
16	1080	0	0	0	-0.00032382	3.3225	1.8228	9.4358e-08	5.9559e-05	0.5	0.010131	0	3.1285	0	-0.00030398	3.3205	1.8222	9.4358e-08	5.9559e-05	0.5	0.01026	0	3.136	0	-0.0003139	3.3215	1.8225	1.0695e-07	0.00011912	0.5	0.010214	0	3.1298	0	48.868
17	1080	0	0	0	-0.00080306	3.3224	1.8227	9.465e-08	5.687e-05	0.5	0.010165	0	3.1347	0	-0.0014798	3.323	1.8229	9.4649e-08	5.687e-05	0.5	0.010276	0	3.1325	0	-0.0011414	3.3227	1.8228	1.1203e-07	0.00011374	0.5	0.010179	0	3.1359	0	48.868
18	1080	0	0	0	-0.00067597	3.3277	1.8242	9.2953e-08	6.129e-05	0.5	0.010114	0	3.1465	0	-0.00035725	3.3258	1.8237	9.2954e-08	6.129e-05	0.5	0.010205	0	3.133	0	-0.00051661	3.3267	1.8239	1.1256e-07	0.00012258	0.5	0.010207	0	3.1376	0	48.868
19	1080	0	0	0	0.00020921	3.331	1.8251	9.3153e-08	6.0236e-05	0.5	0.01028	0	3.1272	0	-0.00033601	3.3293	1.8246	9.3155e-08	6.0236e-05	0.5	0.010243	0	3.1274	0	-6.34e-05	3.3301	1.8249	1.1277e-07	0.00012047	0.5	0.010203	0	3.1329	0	48.868
20	1080	0	0	0	0.0006802	3.3304	1.8249	9.4463e-08	5.7552e-05	0.5	0.010245	0	3.1386	0	-0.00084913	3.333	1.8256	9.4463e-08	5.7552e-05	0.5	0.010262	0	3.154	0	-8.4464e-05	3.3317	1.8253	1.0997e-07	0.0001151	0.5	0.010231	0	3.1362	0	48.868
21	1080	0	0	0	0.0001716	3.3349	1.8262	9.4037e-08	5.8858e-05	0.5	0.010209	0	3.1514	0	0.00064373	3.3328	1.8256	9.4037e-08	5.8858e-05	0.5	0.010309	0	3.138	0	0.00040767	3.3339	1.8259	1.1459e-07	0.00011772	0.5	0.010236	0	3.143	0	48.868
22	1080	0	0	0	0.00018869	3.3382	1.8271	9.4305e-08	5.9407e-05	0.5	0.010253	0	3.1433	0	0.00066897	3.3368	1.8267	9.4305e-08	5.9407e-05	0.5	0.010247	0	3.1404	0	0.00042883	3.3375	1.8269	1.1225e-07	0.00011881	0.5	0.010258	0	3.1448	0	48.868
23	1080	0	0	0	-0.00071746	3.3413	1.8279	9.3698e-08	5.9983e-05	0.5	0.010319	0	3.1555	0	0.00094282	3.3379	1.827	9.3699e-08	5.9983e-05	0.5	0.01026	0	3.1522	0	0.00011268	3.3396	1.8275	1.1068e-07	0.00011997	0.5	0.010302	0	3.1503	0	48.868
24	1080	0	0	0	0.00032112	3.3405	1.8277	9.3221e-08	6.0666e-05	0.5	0.010339	0	3.1364	0	-0.00036499	3.3382	1.8271	9.322e-08	6.0666e-05	0.5	0.010314	0	3.1374	0	-2.1931e-05	3.3394	1.8274	1.1287e-07	0.00012133	0.5	0.010273	0	3.1509	0	48.868
25	1080	0	0	0	0.00062874	3.3455	1.8291	9.3792e-08	5.8482e-05	0.5	0.010353	0	3.1513	0	0.00072452	3.3409	1.8278	9.3792e-08	5.8482e-05	0.5	0.010341	0	3.1529	0	0.00067663	3.3432	1.8284	1.0939e-07	0.00011696	0.5	0.010307	0	3.1517	0	48.868
0	1080	0	0	0	0.00078287	3.277	1.8102	0.033646	0.047706	1	0.010016	0	3.1046	0	-0.00022031	3.274	1.8094	0.033645	0.047706	0	0.0099914	0	3.0951	0	0.00028128	3.2755	1.8098	0.095327	0.095412	0.5	0.010012	0	3.0954	0	48.868
1	1080	0	0	0	-0.00058352	3.2774	1.8103	9.3244e-08	6.0811e-05	0.5	0.010058	0	3.1023	0	0.00010927	3.2742	1.8095	9.3246e-08	6.0811e-05	0.5	0.010013	0	3.1032	0	-0.00023713	3.2758	1.8099	1.108e-07	0.00012162	0.5	0.010028	0	3.1015	0	48.868
2	1080	0	0	0	0.0016214	3.2812	1.8114	9.3233e-08	6.0744e-05	0.5	0.010011	0	3.0983	0	0.00079022	3.2824	1.8117	9.3232e-08	6.0744e-05	0.5	0.01001	0	3.1135	0	0.0012058	3.2818	1.8116	1.1292e-07	0.00012149	0.5	0.010014	0	3.0989	0	48.868
3	1080	0	0	0	0.00011882	3.2867	1.8129	9.3192e-08	6.0244e-05	0.5	0.0099979	0	3.1025	0	0.00077446	3.2869	1.813	9.3191e-08	6.0244e-05	0.5	0.01008	0	3.1048	0	0.00044664	3.2868	1.813	1.1344e-07	0.00012049	0.5	0.010093	0	3.0994	0	48.868
4	1080	0	0	0	0.00066536	3.2925	1.8145	9.4747e-08	5.8338e-05	0.5	0.01014	0	3.1121	0	-0.00050834	3.2896	1.8137	9.4747e-08	5.8338e-05	0.5	0.010125	0	3.1036	0	7.8511e-05	3.2911	1.8141	1.0982e-07	0.00011668	0.5	0.010028	0	3.1085	0	48.868
5	1080	0	0	0	0.0012981	3.2923	1.8145	9.263e-08	6.1625e-05	0.5	0.010134	0	3.1063	0	0.00025053	3.297	1.8158	9.2631e-08	6.1625e-05	0.5	0.010119	0	3.109	0	0.00077434	3.2947	1.8151	1.1474e-07	0.00012325	0.5	0.010083	0	3.1156	0	48.868
6	1080	0	0	0	0.00064245	3.2974	1.8159	9.329e-08	6.0543e-05	0.5	0.01014	0	3.1042	0	0.0011537	3.2935	1.8148	9.329e-08	6.0543e-05	0.5	0.010095	0	3.1066	0	0.0008981	3.2954	1.8153	1.142e-07	0.00012109	0.5	0.010112	0	3.1116	0	48.868
7	1080	0	0	0	0.00096203	3.2988	1.8163	9.3314e-08	5.9263e-05	0.5	0.010154	0	3.1122	0	0.0012836	3.298	1.816	9.3315e-08	5.9263e-05	0.5	0.010106	0	3.1165	0	0.0011228	3.2984	1.8161	1.1103e-07	0.00011853	0.5	0.010088	0	3.1111	0	48.868
8	1080	0	0	0	0.0022514	3.3011	1.8169	9.3168e-08	6.0754e-05	0.5	0.010194	0	3.1205	0	0.0018452	3.3016	1.817	9.3167e-08	6.0754e-05	0.5	0.010077	0	3.1184	0	0.0020483	3.3013	1.817	1.1143e-07	0.00012151	0.5	0.010113	0	3.1167	0	48.868
9	1080	0	0	0	0.00074506	3.302	1.8171	9.3154e-08	5.9677e-05	0.5	0.010184	0	3.1184	0	0.0025651	3.304	1.8177	9.3157e-08	5.9677e-05	0.5	0.010159	0	3.1155	0	0.0016551	3.303	1.8174	1.1174e-07	0.00011935	0.5	0.01012	0	3.1198	0	48.868
10	1080	0	0	0	0.0020786	3.3082	1.8189	9.3784e-08	5.9074e-05	0.5	0.01019	0	3.1134	0	0.0013859	3.3073	1.8186	9.3785e-08	5.9074e-05	0.5	0.01018	0	3.1316	0	0.0017323	3.3077	1.8187	1.0836e-07	0.00011815	0.5	0.010181	0	3.1163	0	48.868
11	1080	0	0	0	0.0012944	3.3093	1.8191	9.3715e-08	5.9079e-05	0.5	0.010148	0	3.1242	0	0.0017097	3.3105	1.8195	9.3714e-08	5.9079e-05	0.5	0.010198	0	3.1293	0	0.001502	3.3099	1.8193	1.1184e-07	0.00011816	0.5	0.010148	0	3.1266	0	48.868
12	1080	0	0	0	0.00065653	3.3123	1.82	9.3294e-08	5.9766e-05	0.5	0.010183	0	3.124	0	0.0021766	3.3098	1.8193	9.3295e-08	5.9766e-05	0.5	0.010151	0	3.1268	0	0.0014166	3.311	1.8196	1.1028e-07	0.00011953	0.5	0.010157	0	3.1306	0	48.868
13	1080	0	0	0	0.002662	3.314	1.8204	9.3609e-08	5.8381e-05	0.5	0.010249	0	3.1345	0	-0.00037732	3.3127	1.8201	9.3608e-08	5.8381e-05	0.5	0.010111	0	3.1367	0	0.0011424	3.3133	1.8203	1.1666e-07	0.00011676	0.5	0.010198	0	3.126	0	48.868
14	1080	0	0	0	0.0017723	3.3154	1.8208	9.3815e-08	5.9942e-05	0.5	0.010223	0	3.1296	0	0.0010565	3.3165	1.8211	9.3813e-08	5.9942e-05	0.5	0.010202	0	3.1235	0	0.0014144	3.316	1.821	1.0934e-07	0.00011988	0.5	0.010204	0	3.1288	0	48.868
15	1080	0	0	0	0.0025088	3.3179	1.8215	9.3268e-08	6.0675e-05	0.5	0.010183	0	3.1271	0	0.0010195	3.3177	1.8215	9.3267e-08	6.0675e-05	0.5	0.010197	0	3.131	0	0.0017641	3.3178	1.8215	1.1163e-07	0.00012135	0.5	0.010216	0	3.1418	0	48.868
16	1080	0	0	0	0.0027841	3.3217	1.8225	9.4309e-08	5.875e-05	0.5	0.010277	0	3.1351	0	0.0016002	3.3201	1.8221	9.4307e-08	5.875e-05	0.5	0.010147	0	3.1379	0	0.0021922	3.3209	1.8223	1.1386e-07	0.0001175	0.5	0.010223	0	3.1298	0	48.868
17	1080	0	0	0	0.0028342	3.3233	1.823	9.422e-08	5.8814e-05	0.5	0.010262	0	3.1409	0	0.0029989	3.3215	1.8225	9.4219e-08	5.8814e-05	0.5	0.010247	0	3.131	0	0.0029166	3.3224	1.8227	1.1328e-07	0.00011763	0.5	0.010228	0	3.135	0	48.868
18	1080	0	0	0	0.0045241	3.3247	1.8234	9.3464e-08	5.9583e-05	0.5	0.010198	0	3.1348	0	0.0021427	3.3301	1.8248	9.3465e-08	5.9583e-05	0.5	0.010231	0	3.138	0	0.0033334	3.3274	1.8241	1.1387e-07	0.00011917	0.5	0.010252	0	3.1327	0	48.868
19	1080	0	0	0	0.005008	3.3275	1.8241	9.3776e-08	5.8294e-05	0.5	0.010318	0	3.1403	0	0.0025763	3.3316	1.8253	9.3775e-08	5.8294e-05	0.5	0.010352	0	3.1483	0	0.0037921	3.3296	1.8247	1.1181e-07	0.00011659	0.5	0.010305	0	3.1393	0	48.868
20	1080	0	0	0	0.0036455	3.3354	1.8263	9.2752e-08	6.1073e-05	0.5	0.010233	0	3.1484	0	0.0033526	3.3296	1.8247	9.2752e-08	6.1073e-05	0.5	0.010275	0	3.151	0	0.0034991	3.3325	1.8255	1.1111e-07	0.00012215	0.5	0.010285	0	3.1492	0	48.868
21	1080	0	0	0	0.004134	3.3329	1.8256	9.3643e-08	5.9141e-05	0.5	0.010279	0	3.1531	0	0.0027049	3.3337	1.8258	9.3642e-08	5.9141e-05	0.5	0.010291	0	3.1473	0	0.0034194	3.3333	1.8257	1.1158e-07	0.00011828	0.5	0.010261	0	3.1403	0	48.868
22	1080	0	0	0	0.0028458	3.3348	1.8261	9.4976e-08	5.7146e-05	0.5	0.010393	0	3.1339	0	0.0021888	3.3375	1.8269	9.4976e-08	5.7146e-05	0.5	0.010347	0	3.1419	0	0.0025173	3.3362	1.8265	1.1011e-07	0.00011429	0.5	0.010283	0	3.1431	0	48.868
23	1080	0	0	0	0.0027592	3.3339	1.8259	9.3423e-08	5.8885e-05	0.5	0.010302	0	3.1399	0	0.0022096	3.3405	1.8277	9.3422e-08	5.8885e-05	0.5	0.010318	0	3.1465	0	0.0024844	3.3372	1.8268	1.1408e-07	0.00011777	0.5	0.010287	0	3.1524	0	48.868
24	1080	0	0	0	0.0032994	3.3431	1.8284	9.2886e-08	6.1592e-05	0.5	0.010323	0	3.1595	0	0.0023226	3.3408	1.8278	9.2886e-08	6.1592e-05	0.5	0.010339	0	3.1406	0	0.002811	3.342	1.8281	1.1046e-07	0.00012318	0.5	0.010307	0	3.147	0	48.868
25	1080	0	0	0	0.0026607	3.3424	1.8282	9.2849e-08	6.1976e-05	0.5	0.010251	0	3.1589	0	0.0034599	3.3402	1.8276	9.2848e-08	6.1976e-05	0.5	0.010321	0	3.1478	0	0.0030603	3.3413	1.8279	1.1351e-07	0.00012395	0.5	0.01034	0	3.1478	0	48.868
0	1080	0	0	0	0.00050019	3.2752	1.8098	0.033645	0.047708	1	0.010061	0	3.0968	0	-0.00029221	3.2773	1.8103	0.033645	0.047708	0	0.0099926	0	3.0941	0	0.00010399	3.2762	1.81	0.095325	0.095415	0.5	0.0099673	0	3.0913	0	48.868
1	1080	0	0	0	0.00077615	3.2757	1.8099	9.434e-08	5.7896e-05	0.5	0.0099781	0	3.0812	0	-3.356e-05	3.2789	1.8108	9.4339e-08	5.7896e-05	0.5	0.010057	0	3.0989	0	0.0003713	3.2773	1.8103	1.1356e-07	0.00011579	0.5	0.010011	0	3.0923	0	48.868
2	1080	0	0	0	0.0016621	3.2832	1.812	9.2935e-08	6.0804e-05	0.5	0.010105	0	3.0998	0	-0.00015828	3.2858	1.8127	9.2936e-08	6.0804e-05	0.5	0.010017	0	3.1122	0	0.00075189	3.2845	1.8123	1.1242e-07	0.00012161	0.5	0.01011	0	3.1024	0	48.868
3	1080	0	0	0	0.0001256	3.2856	1.8126	9.3764e-08	5.978e-05	0.5	0.010011	0	3.0992	0	0.00070081	3.2897	1.8138	9.3763e-08	5.978e-05	0.5	0.010108	0	3.1105	0	0.00041321	3.2876	1.8132	1.1487e-07	0.00011956	0.5	0.010061	0	3.107	0	48.868
4	1080	0	0	0	-0.0002376	3.2896	1.8137	9.238e-08	6.2548e-05	0.5	0.01003	0	3.113	0	0.0011613	3.2891	1.8136	9.2382e-08	6.2548e-05	0.5	0.0101	0	3.1208	0	0.00046187	3.2893	1.8137	1.1354e-07	0.0001251	0.5	0.01004	0	3.1112	0	48.868
5	1080	0	0	0	0.00019887	3.2935	1.8148	9.421e-08	5.7787e-05	0.5	0.010111	0	3.1023	0	0.00043554	3.293	1.8147	9.4209e-08	5.7787e-05	0.5	0.010111	0	3.1087	0	0.00031721	3.2932	1.8147	1.1148e-07	0.00011557	0.5	0.010081	0	3.1104	0	48.868
6	1080	0	0	0	0.0012461	3.2961	1.8155	9.2932e-08	6.0268e-05	0.5	0.010119	0	3.1174	0	-0.00018198	3.2981	1.8161	9.2931e-08	6.0268e-05	0.5	0.01012	0	3.112	0	0.00053205	3.2971	1.8158	1.1064e-07	0.00012054	0.5	0.010073	0	3.1071	0	48.868
7	1080	0	0	0	-0.00018567	3.2984	1.8161	9.4021e-08	5.9098e-05	0.5	0.010056	0	3.118	0	0.0003888	3.3019	1.8171	9.4021e-08	5.9098e-05	0.5	0.010088	0	3.1192	0	0.00010156	3.3001	1.8166	1.1175e-07	0.0001182	0.5	0.010121	0	3.1212	0	48.868
8	1080	0	0	0	0.00030974	3.3027	1.8173	9.4412e-08	5.8327e-05	0.5	0.01006	0	3.1032	0	0.00078885	3.3032	1.8175	9.4413e-08	5.8327e-05	0.5	0.010164	0	3.1179	0	0.00054929	3.3029	1.8174	1.1002e-07	0.00011665	0.5	0.010114	0	3.1203	0	48.868
9	1080	0	0	0	0.00020602	3.302	1.8171	9.3528e-08	5.934e-05	0.5	0.010104	0	3.1139	0	0.001181	3.3016	1.817	9.3529e-08	5.934e-05	0.5	0.010131	0	3.1156	0	0.00069349	3.3018	1.8171	1.1189e-07	0.00011868	0.5	0.010167	0	3.1083	0	48.868
10	1080	0	0	0	0.0011017	3.307	1.8185	9.4428e-08	5.7707e-05	0.5	0.010174	0	3.1291	0	0.0016499	3.3084	1.8189	9.4428e-08	5.7707e-05	0.5	0.010255	0	3.1256	0	0.0013758	3.3077	1.8187	1.1154e-07	0.00011541	0.5	0.010148	0	3.1175	0	48.868
11	1080	0	0	0	0.00036102	3.3071	1.8185	9.311e-08	5.9373e-05	0.5	0.010139	0	3.1166	0	0.0011945	3.3091	1.8191	9.3112e-08	5.9373e-05	0.5	0.010218	0	3.1285	0	0.00077777	3.3081	1.8188	1.1093e-07	0.00011875	0.5	0.010127	0	3.1246	0	48.868
12	1080	0	0	0	0.0016096	3.3122	1.82	9.2669e-08	5.9855e-05	0.5	0.010221	0	3.1306	0	0.0010115	3.3086	1.819	9.2668e-08	5.9855e-05	0.5	0.010133	0	3.1253	0	0.0013106	3.3104	1.8195	1.1291e-07	0.00011971	0.5	0.010179	0	3.1273	0	48.868
13	1080	0	0	0	0.00088702	3.3127	1.8201	9.3031e-08	6.0072e-05	0.5	0.010187	0	3.1259	0	0.00040771	3.3171	1.8213	9.3031e-08	6.0072e-05	0.5	0.010205	0	3.1261	0	0.00064737	3.3149	1.8207	1.138e-07	0.00012014	0.5	0.010182	0	3.13	0	48.868
14	1080	0	0	0	0.00066109	3.3182	1.8216	9.2699e-08	6.0831e-05	0.5	0.0102	0	3.1415	0	0.00098294	3.3175	1.8214	9.2698e-08	6.0831e-05	0.5	0.010235	0	3.12	0	0.00082201	3.3178	1.8215	1.1257e-07	0.00012166	0.5	0.010185	0	3.133	0	48.868
15	1080	0	0	0	0.0010208	3.3184	1.8216	9.3208e-08	6.0357e-05	0.5	0.010171	0	3.1367	0	0.00039574	3.3214	1.8225	9.321e-08	6.0357e-05	0.5	0.010181	0	3.1436	0	0.00070828	3.3199	1.822	1.1474e-07	0.00012071	0.5	0.010236	0	3.1276	0	48.868
16	1080	0	0	0	0.0020251	3.3205	1.8222	9.3085e-08	6.089e-05	0.5	0.010235	0	3.1226	0	-0.00044814	3.3219	1.8226	9.3084e-08	6.089e-05	0.5	0.010187	0	3.1271	0	0.00078849	3.3212	1.8224	1.0512e-07	0.00012178	0.5	0.010174	0	3.1415	0	48.868
17	1080	0	0	0	0.0011924	3.3248	1.8234	9.4268e-08	5.8371e-05	0.5	0.010209	0	3.1329	0	0.00099122	3.324	1.8232	9.4269e-08	5.8371e-05	0.5	0.010252	0	3.1311	0	0.0010918	3.3244	1.8233	1.1181e-07	0.00011674	0.5	0.010219	0	3.1357	0	48.868
18	1080	0	0	0	0.00046844	3.3283	1.8244	9.4611e-08	5.8408e-05	0.5	0.010223	0	3.129	0	0.00098945	3.3245	1.8233	9.4612e-08	5.8408e-05	0.5	0.010257	0	3.1321	0	0.00072895	3.3264	1.8238	1.1047e-07	0.00011682	0.5	0.010236	0	3.1348	0	48.868
19	1080	0	0	0	0.0005749	3.3285	1.8244	9.4035e-08	5.8245e-05	0.5	0.010135	0	3.1446	0	-0.00036898	3.3274	1.8241	9.4034e-08	5.8245e-05	0.5	0.010229	0	3.1332	0	0.00010296	3.328	1.8243	1.1322e-07	0.00011649	0.5	0.010185	0	3.1388	0	48.868
20	1080	0	0	0	0.00016781	3.329	1.8245	9.3666e-08	5.8763e-05	0.5	0.01023	0	3.1348	0	-0.00058693	3.3296	1.8247	9.3666e-08	5.8763e-05	0.5	0.01024	0	3.1425	0	-0.00020956	3.3293	1.8246	1.115e-07	0.00011753	0.5	0.010216	0	3.1375	0	48.868
21	1080	0	0	0	-0.00023862	3.332	1.8254	9.3554e-08	5.9468e-05	0.5	0.010288	0	3.152	0	-0.00037018	3.3315	1.8253	9.3556e-08	5.9468e-05	0.5	0.01028	0	3.1504	0	-0.0003044	3.3318	1.8253	1.1493e-07	0.00011894	0.5	0.010245	0	3.1426	0	48.868
22	1080	0	0	0	0.00025696	3.3317	1.8253	9.3075e-08	6.0204e-05	0.5	0.010271	0	3.1504	0	0.0014873	3.3364	1.8266	9.3076e-08	6.0204e-05	0.5	0.010262	0	3.15	0	0.00087213	3.334	1.8259	1.1279e-07	0.00012041	0.5	0.010223	0	3.1437	0	48.868
23	1080	0	0	0	0.0013314	3.3352	1.8263	9.3688e-08	5.9335e-05	0.5	0.010239	0	3.1467	0	0.0012644	3.3388	1.8272	9.3685e-08	5.9335e-05	0.5	0.010274	0	3.142	0	0.0012979	3.337	1.8267	1.1386e-07	0.00011867	0.5	0.010276	0	3.149	0	48.868
24	1080	0	0	0	0.0023923	3.3356	1.8264	9.3808e-08	5.9107e-05	0.5	0.010284	0	3.1462	0	0.0014187	3.3378	1.827	9.3808e-08	5.9107e-05	0.5	0.010244	0	3.141	0	0.0019055	3.3367	1.8267	1.1264e-07	0.00011821	0.5	0.010321	0	3.145	0	48.868
25	1080	0	0	0	0.0016128	3.3379	1.827	9.397e-08	5.8445e-05	0.5	0.010276	0	3.1515	0	0.0014603	3.3401	1.8276	9.397e-08	5.8445e-05	0.5	0.010365	0	3.1509	0	0.0015365	3.339	1.8273	1.1203e-07	0.00011689	0.5	0.010317	0	3.1475	0	48.868
