# Supplementary material for: Future Preventive Gene Therapy of Polygenic Diseases from a Population Genetics Perspective
Source: Int J Mol Sci. 2019 Oct 10;20(20):5013. doi: 10.3390/ijms20205013 (PMC6834143; doi:10.3390/ijms20205013)
Supplement: Supplementary file 1 [file ijms-20-05013-s001.zip › SuppFiles/Results/AdmixtureScenarios/Recomb36MultiRun/20/SimulationSummed.csv]

Generation	Variants	Editable	AveEditedSNPs	AveEditedEffect	Pop0Effect	Pop0Variance	Pop0SD	Pop0FST	Pop0AFD	Pop0RegFract	Pop0Prev	Pop0PrevSD	Pop0AffectedEffect	Multirun0SD	Pop1Effect	Pop1Variance	Pop1SD	Pop1FST	Pop1AFD	Pop1RegFract	Pop1Prev	Pop1PrevSD	Pop1AffectedEffect	Multirun1SD	CombinedEffect	CombinedVariance	CombinedSD	CombinedFST	CombinedAFD	CombinedRegFract	CombinedPrev	CombinedPrevSD	CombinedAffectedEffect	MultirunCombSD	Baseline Effect
0	1080	0	0	0	0.00025171	3.2755	1.8098	0.033645	0.047706	1	0.009996	2.8099e-05	3.0967	0.00093978	7.1308e-05	3.2751	1.8097	0.033645	0.047706	0	0.010006	4.1615e-05	3.0923	0.00051898	0.00016151	3.2753	1.8098	0.095325	0.095413	0.5	0.0099917	2.5553e-05	3.0945	0.00054171	48.868
1	1080	0	0	0	0.00049643	3.2756	1.8099	9.4389e-08	5.8217e-05	0.5	0.010016	3.7639e-05	3.0971	0.001208	-0.00020683	3.2748	1.8096	9.4389e-08	5.8217e-05	0.5	0.0099993	3.2211e-05	3.0946	0.00093544	0.0001448	3.2752	1.8098	1.1172e-07	0.00011643	0.5	0.0099982	3.9989e-05	3.095	0.00074149	48.868
2	1080	0	0	0	-2.7152e-05	3.2834	1.812	9.344e-08	5.9903e-05	0.5	0.010022	3.5447e-05	3.1007	0.0013879	9.4086e-05	3.2838	1.8121	9.344e-08	5.9903e-05	0.5	0.010037	3.7553e-05	3.1054	0.00073492	3.3467e-05	3.2836	1.8121	1.1185e-07	0.00011981	0.5	0.010042	3.6705e-05	3.1027	0.00096878	48.868
3	1080	0	0	0	-0.00012775	3.2877	1.8132	9.3399e-08	5.9945e-05	0.5	0.010027	4.5836e-05	3.1057	0.00080462	-0.00011356	3.2881	1.8133	9.3399e-08	5.9945e-05	0.5	0.010042	3.6612e-05	3.1028	0.0012696	-0.00012066	3.2879	1.8133	1.126e-07	0.00011989	0.5	0.010051	3.8059e-05	3.1044	0.0009777	48.868
4	1080	0	0	0	-0.00012307	3.2915	1.8143	9.3509e-08	5.9889e-05	0.5	0.010058	4.1051e-05	3.1104	0.0012071	-0.00010057	3.2914	1.8142	9.3509e-08	5.9889e-05	0.5	0.010074	4.8887e-05	3.1116	0.0010351	-0.00011182	3.2915	1.8142	1.1103e-07	0.00011978	0.5	0.01007	2.8428e-05	3.1097	0.0010064	48.868
5	1080	0	0	0	-8.8236e-05	3.2942	1.815	9.3233e-08	6.0043e-05	0.5	0.010098	3.6943e-05	3.1083	0.0012428	-3.854e-06	3.2947	1.8151	9.3233e-08	6.0043e-05	0.5	0.010106	3.5324e-05	3.1075	0.0011328	-4.6045e-05	3.2944	1.8151	1.1285e-07	0.00012009	0.5	0.010068	2.9534e-05	3.1099	0.0011174	48.868
6	1080	0	0	0	-0.0001348	3.2977	1.8159	9.3599e-08	5.9622e-05	0.5	0.010113	3.5936e-05	3.1095	0.0013771	2.627e-05	3.2975	1.8159	9.36e-08	5.9622e-05	0.5	0.010082	3.2109e-05	3.115	0.0012894	-5.4265e-05	3.2976	1.8159	1.1299e-07	0.00011924	0.5	0.010085	2.9614e-05	3.1104	0.0012396	48.868
7	1080	0	0	0	-0.00026496	3.3005	1.8167	9.3698e-08	5.9359e-05	0.5	0.010089	4.9743e-05	3.1177	0.0013587	-4.6639e-05	3.3005	1.8167	9.3698e-08	5.9359e-05	0.5	0.010102	3.2259e-05	3.1166	0.0013603	-0.0001558	3.3005	1.8167	1.1251e-07	0.00011872	0.5	0.010105	1.9418e-05	3.117	0.0013171	48.868
8	1080	0	0	0	-5.6881e-06	3.3023	1.8172	9.3689e-08	5.94e-05	0.5	0.010109	3.2146e-05	3.1177	0.0019507	1.5307e-05	3.3032	1.8175	9.3689e-08	5.94e-05	0.5	0.01013	3.3976e-05	3.1151	0.0015765	4.8095e-06	3.3027	1.8173	1.1182e-07	0.0001188	0.5	0.010131	2.0369e-05	3.1193	0.0016579	48.868
9	1080	0	0	0	-0.0003629	3.3048	1.8179	9.3161e-08	6.0222e-05	0.5	0.010137	5.3288e-05	3.1167	0.0015788	5.5594e-07	3.3048	1.8179	9.3161e-08	6.0222e-05	0.5	0.010133	4.7297e-05	3.1185	0.0016941	-0.00018117	3.3048	1.8179	1.1295e-07	0.00012044	0.5	0.010127	2.8837e-05	3.1183	0.0015372	48.868
10	1080	0	0	0	7.2793e-05	3.3081	1.8188	9.3358e-08	6.0207e-05	0.5	0.010137	4.5951e-05	3.1215	0.0013344	-0.00035995	3.3079	1.8188	9.3358e-08	6.0207e-05	0.5	0.01016	4.9711e-05	3.1201	0.0016532	-0.00014358	3.308	1.8188	1.1206e-07	0.00012041	0.5	0.010137	3.4813e-05	3.12	0.0014079	48.868
11	1080	0	0	0	-0.00021674	3.3102	1.8194	9.3459e-08	5.9876e-05	0.5	0.010147	2.2905e-05	3.1246	0.0014261	-0.00021325	3.3107	1.8195	9.3459e-08	5.9876e-05	0.5	0.010149	3.8833e-05	3.1232	0.0015275	-0.00021499	3.3105	1.8195	1.1225e-07	0.00011975	0.5	0.010148	2.6421e-05	3.1245	0.0014415	48.868
12	1080	0	0	0	-0.00018554	3.3126	1.8201	9.3505e-08	5.9487e-05	0.5	0.010152	3.5433e-05	3.1257	0.0014252	4.5401e-05	3.312	1.8199	9.3505e-08	5.9487e-05	0.5	0.010158	3.6321e-05	3.1228	0.0017836	-7.0069e-05	3.3123	1.82	1.12e-07	0.00011897	0.5	0.010157	2.3843e-05	3.1257	0.0014971	48.868
13	1080	0	0	0	-9.5031e-05	3.3147	1.8206	9.3422e-08	5.9752e-05	0.5	0.010172	4.6638e-05	3.1284	0.0016804	-0.00026399	3.315	1.8207	9.3422e-08	5.9752e-05	0.5	0.010169	2.8109e-05	3.1287	0.0015904	-0.00017951	3.3149	1.8207	1.1355e-07	0.0001195	0.5	0.010161	2.5591e-05	3.1262	0.001521	48.868
14	1080	0	0	0	-0.00016742	3.3163	1.8211	9.3671e-08	5.9643e-05	0.5	0.010165	3.8967e-05	3.1284	0.001688	-0.00029597	3.3177	1.8214	9.367e-08	5.9643e-05	0.5	0.010186	3.5011e-05	3.1278	0.0016484	-0.0002317	3.317	1.8213	1.1097e-07	0.00011929	0.5	0.010179	3.2343e-05	3.1286	0.0015809	48.868
15	1080	0	0	0	0.00019835	3.3192	1.8219	9.3401e-08	6.0269e-05	0.5	0.010172	4.0577e-05	3.1307	0.0017563	-0.00037418	3.3196	1.822	9.34e-08	6.0269e-05	0.5	0.010198	3.9781e-05	3.1312	0.0016048	-8.7916e-05	3.3194	1.8219	1.1229e-07	0.00012054	0.5	0.010199	3.4535e-05	3.1309	0.001656	48.868
16	1080	0	0	0	5.112e-05	3.3216	1.8225	9.3461e-08	6.0076e-05	0.5	0.010187	4.333e-05	3.1309	0.0017795	-0.00015916	3.3226	1.8228	9.3461e-08	6.0076e-05	0.5	0.010192	4.1002e-05	3.1327	0.0017074	-5.4022e-05	3.3221	1.8227	1.1073e-07	0.00012015	0.5	0.010207	1.7833e-05	3.1326	0.0016857	48.868
17	1080	0	0	0	-0.00018338	3.3258	1.8237	9.3579e-08	5.9631e-05	0.5	0.010199	3.9645e-05	3.1345	0.0022793	1.9397e-05	3.325	1.8234	9.3579e-08	5.9631e-05	0.5	0.010224	3.6387e-05	3.1376	0.0017809	-8.1989e-05	3.3254	1.8236	1.1199e-07	0.00011926	0.5	0.010224	2.8256e-05	3.1371	0.0019594	48.868
18	1080	0	0	0	0.00024064	3.3273	1.8241	9.3645e-08	5.9684e-05	0.5	0.01023	5.1075e-05	3.1362	0.0020786	-0.00035073	3.3274	1.8241	9.3645e-08	5.9684e-05	0.5	0.010238	3.462e-05	3.1367	0.0018648	-5.5048e-05	3.3273	1.8241	1.1229e-07	0.00011937	0.5	0.010225	2.8527e-05	3.1354	0.0019028	48.868
19	1080	0	0	0	3.148e-06	3.3288	1.8245	9.3858e-08	5.8918e-05	0.5	0.010229	6.4209e-05	3.1383	0.0023899	-0.00022509	3.3299	1.8248	9.3858e-08	5.8918e-05	0.5	0.01026	5.2627e-05	3.1396	0.0020032	-0.00011097	3.3294	1.8247	1.1123e-07	0.00011784	0.5	0.010229	3.6487e-05	3.1392	0.0021419	48.868
20	1080	0	0	0	0.00024909	3.3319	1.8253	9.3705e-08	5.9588e-05	0.5	0.010245	3.6518e-05	3.1414	0.0019934	-0.00017329	3.3311	1.8251	9.3705e-08	5.9588e-05	0.5	0.010255	3.7849e-05	3.1448	0.0020785	3.7898e-05	3.3315	1.8252	1.1173e-07	0.00011918	0.5	0.010243	2.2204e-05	3.1415	0.002015	48.868
21	1080	0	0	0	-3.4346e-05	3.3342	1.826	9.3719e-08	5.9407e-05	0.5	0.010248	3.4197e-05	3.1457	0.0023469	0.00022307	3.3333	1.8257	9.372e-08	5.9407e-05	0.5	0.010264	3.9148e-05	3.1438	0.0018648	9.4363e-05	3.3338	1.8259	1.1274e-07	0.00011881	0.5	0.010251	3.0589e-05	3.142	0.0020448	48.868
22	1080	0	0	0	-2.9482e-06	3.3357	1.8264	9.3385e-08	6.0171e-05	0.5	0.010263	6.3701e-05	3.1445	0.0022845	9.55e-05	3.3363	1.8265	9.3384e-08	6.0171e-05	0.5	0.010256	5.6667e-05	3.1431	0.0023089	4.6276e-05	3.336	1.8265	1.1227e-07	0.00012034	0.5	0.010258	3.3528e-05	3.1439	0.0022771	48.868
23	1080	0	0	0	-0.00017628	3.3376	1.8269	9.3459e-08	5.9629e-05	0.5	0.010276	3.097e-05	3.1462	0.0026617	2.772e-05	3.3381	1.827	9.3459e-08	5.9629e-05	0.5	0.010262	4.229e-05	3.1474	0.002409	-7.4282e-05	3.3379	1.827	1.1245e-07	0.00011926	0.5	0.010262	4.328e-05	3.148	0.0025066	48.868
24	1080	0	0	0	3.8889e-05	3.3397	1.8275	9.366e-08	5.959e-05	0.5	0.010288	3.4355e-05	3.1469	0.0028648	-8.6233e-05	3.3396	1.8275	9.3659e-08	5.959e-05	0.5	0.010271	6.3176e-05	3.1449	0.0025729	-2.3672e-05	3.3396	1.8275	1.1203e-07	0.00011918	0.5	0.010278	2.7014e-05	3.1496	0.002682	48.868
25	1080	0	0	0	4.3683e-05	3.3406	1.8277	9.3474e-08	5.9541e-05	0.5	0.010288	3.471e-05	3.1507	0.0026837	0.00012014	3.3416	1.828	9.3475e-08	5.9541e-05	0.5	0.010318	4.4712e-05	3.1513	0.002862	8.191e-05	3.3411	1.8279	1.1302e-07	0.00011908	0.5	0.010294	4.4345e-05	3.1495	0.0027085	48.868
