# Supplementary material for: Future Preventive Gene Therapy of Polygenic Diseases from a Population Genetics Perspective
Source: Int J Mol Sci. 2019 Oct 10;20(20):5013. doi: 10.3390/ijms20205013 (PMC6834143; doi:10.3390/ijms20205013)
Supplement: Supplementary file 1 [file ijms-20-05013-s001.zip › SuppFiles/Results/AdmixtureScenarios/Recomb36MultiRun/33/SimulationAllRuns.csv]

Generation	Variants	Editable	AveEditedSNPs	AveEditedEffect	Pop0Effect	Pop0Variance	Pop0SD	Pop0FST	Pop0AFD	Pop0RegFract	Pop0Prev	Pop0PrevSD	Pop0AffectedEffect	Multirun0SD	Pop1Effect	Pop1Variance	Pop1SD	Pop1FST	Pop1AFD	Pop1RegFract	Pop1Prev	Pop1PrevSD	Pop1AffectedEffect	Multirun1SD	CombinedEffect	CombinedVariance	CombinedSD	CombinedFST	CombinedAFD	CombinedRegFract	CombinedPrev	CombinedPrevSD	CombinedAffectedEffect	MultirunCombSD	Baseline Effect
0	1260	0	0	0	0.00079473	3.2765	1.8101	0.047784	0.066598	1	0.010068	0	3.0921	0	0.0016209	3.2786	1.8107	0.047784	0.066598	0	0.0099964	0	3.0999	0	0.0012078	3.2776	1.8104	0.13313	0.1332	0.5	0.010017	0	3.0969	0	48.868
1	1260	0	0	0	0.0013728	3.2769	1.8102	9.3394e-08	5.4002e-05	0.5	0.010057	0	3.0951	0	0.00031131	3.2798	1.811	9.3394e-08	5.4002e-05	0.5	0.010082	0	3.1035	0	0.00084203	3.2784	1.8106	1.1157e-07	0.000108	0.5	0.010042	0	3.1027	0	48.868
2	1260	0	0	0	0.00098173	3.2915	1.8142	9.3187e-08	5.5244e-05	0.5	0.010128	0	3.1042	0	0.0005316	3.2889	1.8135	9.3185e-08	5.5244e-05	0.5	0.010035	0	3.1097	0	0.00075667	3.2902	1.8139	1.1201e-07	0.00011049	0.5	0.010055	0	3.1125	0	48.868
3	1260	0	0	0	0.000124	3.2945	1.8151	9.3159e-08	5.72e-05	0.5	0.010095	0	3.1039	0	0.0010623	3.2982	1.8161	9.3157e-08	5.72e-05	0.5	0.010063	0	3.1127	0	0.00059315	3.2963	1.8156	1.1091e-07	0.0001144	0.5	0.010104	0	3.1111	0	48.868
4	1260	0	0	0	0.00018157	3.3004	1.8167	9.5111e-08	5.1648e-05	0.5	0.010078	0	3.1205	0	0.00012288	3.3027	1.8173	9.5111e-08	5.1648e-05	0.5	0.010148	0	3.1178	0	0.00015223	3.3016	1.817	1.1095e-07	0.0001033	0.5	0.010091	0	3.1167	0	48.868
5	1260	0	0	0	-1.401e-06	3.3036	1.8176	9.3184e-08	5.5764e-05	0.5	0.010084	0	3.1155	0	0.00012192	3.3025	1.8173	9.3184e-08	5.5764e-05	0.5	0.010154	0	3.1191	0	6.0258e-05	3.303	1.8174	1.117e-07	0.00011153	0.5	0.010104	0	3.1169	0	48.868
6	1260	0	0	0	0.00057737	3.3092	1.8191	9.3843e-08	5.4537e-05	0.5	0.010134	0	3.1318	0	-0.000387	3.3084	1.8189	9.3843e-08	5.4537e-05	0.5	0.010173	0	3.1212	0	9.5185e-05	3.3088	1.819	1.1259e-07	0.00010907	0.5	0.010166	0	3.1228	0	48.868
7	1260	0	0	0	-0.0005289	3.3159	1.821	9.259e-08	5.7337e-05	0.5	0.010211	0	3.1239	0	-0.00012373	3.3128	1.8201	9.259e-08	5.7337e-05	0.5	0.010139	0	3.126	0	-0.00032631	3.3144	1.8205	1.1214e-07	0.00011467	0.5	0.010125	0	3.1337	0	48.868
8	1260	0	0	0	-0.001099	3.3215	1.8225	9.3676e-08	5.5312e-05	0.5	0.010166	0	3.1325	0	-0.00057945	3.3212	1.8224	9.3676e-08	5.5312e-05	0.5	0.010178	0	3.1378	0	-0.00083923	3.3214	1.8225	1.1319e-07	0.00011062	0.5	0.010152	0	3.1372	0	48.868
9	1260	0	0	0	-0.0010206	3.3252	1.8235	9.3933e-08	5.4355e-05	0.5	0.010221	0	3.1364	0	0.00016311	3.3236	1.8231	9.3934e-08	5.4355e-05	0.5	0.010175	0	3.1301	0	-0.00042875	3.3244	1.8233	1.1236e-07	0.00010871	0.5	0.010233	0	3.1417	0	48.868
10	1260	0	0	0	-0.0007804	3.3317	1.8253	9.3185e-08	5.5931e-05	0.5	0.010186	0	3.1409	0	-8.5442e-05	3.3287	1.8245	9.3188e-08	5.5931e-05	0.5	0.0103	0	3.1354	0	-0.00043292	3.3302	1.8249	1.1279e-07	0.00011186	0.5	0.010272	0	3.1374	0	48.868
11	1260	0	0	0	-0.00085734	3.3335	1.8258	9.4111e-08	5.4395e-05	0.5	0.01025	0	3.1388	0	-0.00086464	3.3343	1.826	9.411e-08	5.4395e-05	0.5	0.010273	0	3.1378	0	-0.00086099	3.3339	1.8259	1.1324e-07	0.00010879	0.5	0.010221	0	3.1373	0	48.868
12	1260	0	0	0	-0.0011108	3.3407	1.8278	9.3544e-08	5.5438e-05	0.5	0.010279	0	3.1341	0	-0.00023102	3.3405	1.8277	9.3546e-08	5.5438e-05	0.5	0.010294	0	3.1617	0	-0.00067092	3.3406	1.8277	1.1544e-07	0.00011088	0.5	0.010273	0	3.1458	0	48.868
13	1260	0	0	0	-0.00037349	3.3441	1.8287	9.4229e-08	5.3782e-05	0.5	0.010257	0	3.1592	0	-0.0012506	3.3424	1.8282	9.423e-08	5.3782e-05	0.5	0.010276	0	3.1514	0	-0.00081203	3.3433	1.8285	1.1147e-07	0.00010756	0.5	0.010296	0	3.149	0	48.868
14	1260	0	0	0	-0.0014922	3.3492	1.8301	9.3318e-08	5.5058e-05	0.5	0.010316	0	3.1601	0	-0.001707	3.3477	1.8297	9.3318e-08	5.5058e-05	0.5	0.010353	0	3.1523	0	-0.0015996	3.3485	1.8299	1.1183e-07	0.00011012	0.5	0.010295	0	3.1543	0	48.868
15	1260	0	0	0	-0.0018456	3.3532	1.8312	9.3675e-08	5.4366e-05	0.5	0.010263	0	3.1617	0	-0.0014664	3.355	1.8317	9.3676e-08	5.4366e-05	0.5	0.010277	0	3.1505	0	-0.001656	3.3541	1.8314	1.1259e-07	0.00010873	0.5	0.010357	0	3.1583	0	48.868
16	1260	0	0	0	-0.0016822	3.357	1.8322	9.4117e-08	5.4132e-05	0.5	0.010362	0	3.1564	0	-0.0028014	3.3555	1.8318	9.4118e-08	5.4132e-05	0.5	0.010225	0	3.1427	0	-0.0022418	3.3562	1.832	1.1144e-07	0.00010826	0.5	0.010291	0	3.156	0	48.868
17	1260	0	0	0	-0.0020178	3.3584	1.8326	9.3634e-08	5.5158e-05	0.5	0.010382	0	3.1593	0	-0.0014396	3.3601	1.8331	9.363e-08	5.5158e-05	0.5	0.010358	0	3.1609	0	-0.0017287	3.3593	1.8328	1.1504e-07	0.00011032	0.5	0.010346	0	3.1645	0	48.868
18	1260	0	0	0	-0.0014537	3.361	1.8333	9.3721e-08	5.6265e-05	0.5	0.01032	0	3.1604	0	-0.0021517	3.3636	1.834	9.3721e-08	5.6265e-05	0.5	0.01032	0	3.1684	0	-0.0018027	3.3623	1.8337	1.1601e-07	0.00011253	0.5	0.010382	0	3.1702	0	48.868
19	1260	0	0	0	-0.0015586	3.3651	1.8344	9.3687e-08	5.5e-05	0.5	0.010353	0	3.1708	0	-0.0011091	3.3651	1.8344	9.3687e-08	5.5e-05	0.5	0.010378	0	3.1712	0	-0.0013339	3.3651	1.8344	1.1018e-07	0.00011	0.5	0.010355	0	3.1726	0	48.868
20	1260	0	0	0	-0.0010624	3.3674	1.8351	9.3902e-08	5.4781e-05	0.5	0.010395	0	3.1771	0	-0.0015036	3.371	1.836	9.3904e-08	5.4781e-05	0.5	0.010464	0	3.1728	0	-0.001283	3.3692	1.8355	1.1096e-07	0.00010956	0.5	0.010397	0	3.178	0	48.868
21	1260	0	0	0	-0.0012311	3.3682	1.8353	9.3926e-08	5.4253e-05	0.5	0.010456	0	3.1675	0	-0.0021357	3.3715	1.8362	9.3927e-08	5.4253e-05	0.5	0.010347	0	3.1783	0	-0.0016834	3.3699	1.8357	1.1168e-07	0.00010851	0.5	0.010373	0	3.1676	0	48.868
22	1260	0	0	0	-0.0011516	3.377	1.8377	9.3761e-08	5.5533e-05	0.5	0.01039	0	3.1757	0	-0.0004126	3.3784	1.838	9.3762e-08	5.5533e-05	0.5	0.010413	0	3.1936	0	-0.00078208	3.3777	1.8379	1.1255e-07	0.00011107	0.5	0.010442	0	3.1774	0	48.868
23	1260	0	0	0	-0.00018363	3.3793	1.8383	9.3485e-08	5.4575e-05	0.5	0.010476	0	3.1811	0	-0.0010562	3.3805	1.8386	9.3484e-08	5.4575e-05	0.5	0.01048	0	3.1738	0	-0.00061991	3.3799	1.8385	1.1444e-07	0.00010915	0.5	0.010482	0	3.1742	0	48.868
24	1260	0	0	0	-0.0010005	3.3868	1.8403	9.4411e-08	5.3728e-05	0.5	0.0105	0	3.184	0	-0.0010354	3.3862	1.8402	9.4411e-08	5.3728e-05	0.5	0.010503	0	3.1889	0	-0.001018	3.3865	1.8402	1.1148e-07	0.00010746	0.5	0.010477	0	3.1893	0	48.868
25	1260	0	0	0	-0.0013433	3.3868	1.8403	9.422e-08	5.3718e-05	0.5	0.010489	0	3.1846	0	-0.0011983	3.3885	1.8408	9.422e-08	5.3718e-05	0.5	0.010513	0	3.1868	0	-0.0012708	3.3877	1.8406	1.1043e-07	0.00010744	0.5	0.010482	0	3.1875	0	48.868
0	1260	0	0	0	0.00097582	3.2742	1.8095	0.047784	0.0666	1	0.0099756	0	3.0986	0	0.00015258	3.2753	1.8098	0.047784	0.0666	0	0.0099101	0	3.0934	0	0.0005642	3.2747	1.8096	0.13313	0.1332	0.5	0.010017	0	3.0919	0	48.868
1	1260	0	0	0	0.0010245	3.28	1.8111	9.5177e-08	5.1671e-05	0.5	0.0099409	0	3.1012	0	0.0013332	3.2736	1.8093	9.5176e-08	5.1671e-05	0.5	0.0099058	0	3.1025	0	0.0011789	3.2768	1.8102	1.1341e-07	0.00010334	0.5	0.010026	0	3.1008	0	48.868
2	1260	0	0	0	0.0016632	3.2883	1.8134	9.3054e-08	5.6472e-05	0.5	0.010102	0	3.0988	0	0.00037437	3.2893	1.8136	9.3051e-08	5.6472e-05	0.5	0.010048	0	3.1037	0	0.0010188	3.2888	1.8135	1.1162e-07	0.00011294	0.5	0.010094	0	3.1031	0	48.868
3	1260	0	0	0	0.0019415	3.2956	1.8154	9.3354e-08	5.4937e-05	0.5	0.010117	0	3.1098	0	0.0015389	3.2969	1.8157	9.3355e-08	5.4937e-05	0.5	0.010077	0	3.1158	0	0.0017402	3.2963	1.8156	1.1405e-07	0.00010987	0.5	0.010071	0	3.1125	0	48.868
4	1260	0	0	0	0.0033773	3.3054	1.8181	9.3058e-08	5.5213e-05	0.5	0.010145	0	3.1323	0	0.0016194	3.3041	1.8177	9.3055e-08	5.5213e-05	0.5	0.010113	0	3.1098	0	0.0024984	3.3048	1.8179	1.1284e-07	0.00011043	0.5	0.010197	0	3.1203	0	48.868
5	1260	0	0	0	0.0021523	3.3071	1.8186	9.4599e-08	5.3684e-05	0.5	0.010147	0	3.1192	0	0.0032915	3.3017	1.817	9.46e-08	5.3684e-05	0.5	0.010194	0	3.1057	0	0.0027219	3.3044	1.8178	1.1318e-07	0.00010737	0.5	0.010129	0	3.1229	0	48.868
6	1260	0	0	0	0.0024086	3.3069	1.8185	9.2595e-08	5.6457e-05	0.5	0.010145	0	3.1181	0	0.0020927	3.3105	1.8195	9.2597e-08	5.6457e-05	0.5	0.010163	0	3.1195	0	0.0022506	3.3087	1.819	1.1075e-07	0.00011291	0.5	0.010153	0	3.1248	0	48.868
7	1260	0	0	0	0.0039079	3.3162	1.821	9.4142e-08	5.3452e-05	0.5	0.010249	0	3.1387	0	0.00249	3.3143	1.8205	9.4144e-08	5.3452e-05	0.5	0.010237	0	3.1247	0	0.003199	3.3152	1.8208	1.1089e-07	0.0001069	0.5	0.010178	0	3.1317	0	48.868
8	1260	0	0	0	0.001816	3.322	1.8226	9.3465e-08	5.5244e-05	0.5	0.01018	0	3.1304	0	0.0032636	3.3189	1.8218	9.3466e-08	5.5244e-05	0.5	0.010227	0	3.1437	0	0.0025398	3.3205	1.8222	1.1057e-07	0.00011049	0.5	0.010219	0	3.1308	0	48.868
9	1260	0	0	0	0.0031866	3.3252	1.8235	9.3581e-08	5.3605e-05	0.5	0.010228	0	3.1446	0	0.002743	3.3246	1.8233	9.3582e-08	5.3605e-05	0.5	0.010273	0	3.138	0	0.0029648	3.3249	1.8234	1.1275e-07	0.00010721	0.5	0.010269	0	3.1362	0	48.868
10	1260	0	0	0	0.0017638	3.3278	1.8242	9.3117e-08	5.737e-05	0.5	0.010248	0	3.1415	0	0.0035838	3.3301	1.8249	9.3118e-08	5.737e-05	0.5	0.010292	0	3.1372	0	0.0026738	3.3289	1.8245	1.1128e-07	0.00011474	0.5	0.010234	0	3.1446	0	48.868
11	1260	0	0	0	0.0028807	3.3352	1.8262	9.2989e-08	5.6357e-05	0.5	0.010272	0	3.1502	0	0.0034332	3.3318	1.8253	9.2987e-08	5.6357e-05	0.5	0.010275	0	3.1481	0	0.003157	3.3335	1.8258	1.1069e-07	0.00011271	0.5	0.010284	0	3.1439	0	48.868
12	1260	0	0	0	0.0030779	3.3378	1.827	9.253e-08	5.6831e-05	0.5	0.010292	0	3.1559	0	0.0036091	3.3362	1.8265	9.2532e-08	5.6831e-05	0.5	0.010287	0	3.1437	0	0.0033435	3.337	1.8267	1.0971e-07	0.00011366	0.5	0.010317	0	3.1517	0	48.868
13	1260	0	0	0	0.0028829	3.3453	1.829	9.3279e-08	5.5011e-05	0.5	0.010327	0	3.1671	0	0.0043701	3.343	1.8284	9.3282e-08	5.5011e-05	0.5	0.010338	0	3.1642	0	0.0036265	3.3442	1.8287	1.1336e-07	0.00011002	0.5	0.010334	0	3.1586	0	48.868
14	1260	0	0	0	0.0027517	3.351	1.8306	9.3047e-08	5.531e-05	0.5	0.010363	0	3.1611	0	0.0023975	3.3467	1.8294	9.3047e-08	5.531e-05	0.5	0.010304	0	3.1563	0	0.0025746	3.3488	1.83	1.123e-07	0.00011062	0.5	0.01034	0	3.1575	0	48.868
15	1260	0	0	0	0.0034204	3.3527	1.831	9.3974e-08	5.3627e-05	0.5	0.010319	0	3.1512	0	0.0024983	3.353	1.8311	9.3973e-08	5.3627e-05	0.5	0.010334	0	3.1636	0	0.0029593	3.3528	1.8311	1.1025e-07	0.00010725	0.5	0.010374	0	3.1704	0	48.868
16	1260	0	0	0	0.0031204	3.3553	1.8318	9.2949e-08	5.6819e-05	0.5	0.010376	0	3.1632	0	0.0017023	3.357	1.8322	9.2945e-08	5.6819e-05	0.5	0.010325	0	3.1723	0	0.0024113	3.3562	1.832	1.1145e-07	0.00011364	0.5	0.010393	0	3.1657	0	48.868
17	1260	0	0	0	0.0018622	3.3633	1.8339	9.3968e-08	5.3396e-05	0.5	0.010409	0	3.1681	0	0.0022266	3.3626	1.8338	9.397e-08	5.3396e-05	0.5	0.010377	0	3.1643	0	0.0020444	3.363	1.8338	1.1425e-07	0.00010679	0.5	0.010416	0	3.1689	0	48.868
18	1260	0	0	0	0.0015889	3.3655	1.8345	9.3775e-08	5.5763e-05	0.5	0.01041	0	3.1716	0	0.0025081	3.3652	1.8344	9.3774e-08	5.5763e-05	0.5	0.010359	0	3.17	0	0.0020485	3.3653	1.8345	1.1207e-07	0.00011153	0.5	0.010444	0	3.1664	0	48.868
19	1260	0	0	0	0.0012504	3.3659	1.8346	9.3495e-08	5.4736e-05	0.5	0.010433	0	3.1684	0	0.0016517	3.3706	1.8359	9.3495e-08	5.4736e-05	0.5	0.010473	0	3.1687	0	0.001451	3.3682	1.8353	1.1343e-07	0.00010947	0.5	0.010411	0	3.1741	0	48.868
20	1260	0	0	0	0.00050186	3.3716	1.8362	9.4206e-08	5.27e-05	0.5	0.010446	0	3.1744	0	0.00011042	3.3703	1.8358	9.4206e-08	5.27e-05	0.5	0.010402	0	3.1761	0	0.00030614	3.3709	1.836	1.1367e-07	0.0001054	0.5	0.010419	0	3.1729	0	48.868
21	1260	0	0	0	0.00017712	3.3748	1.8371	9.3164e-08	5.5551e-05	0.5	0.010447	0	3.1656	0	-3.472e-05	3.3716	1.8362	9.3165e-08	5.5551e-05	0.5	0.010437	0	3.167	0	7.12e-05	3.3732	1.8366	1.1057e-07	0.0001111	0.5	0.010393	0	3.1723	0	48.868
22	1260	0	0	0	0.0012228	3.3784	1.8381	9.244e-08	5.6958e-05	0.5	0.010452	0	3.1894	0	-0.00026552	3.3788	1.8381	9.2441e-08	5.6958e-05	0.5	0.010398	0	3.1715	0	0.00047863	3.3786	1.8381	1.111e-07	0.00011392	0.5	0.010456	0	3.1717	0	48.868
23	1260	0	0	0	0.00060173	3.3831	1.8393	9.4467e-08	5.2425e-05	0.5	0.010529	0	3.1823	0	-9.1461e-05	3.3796	1.8384	9.4465e-08	5.2425e-05	0.5	0.010467	0	3.1858	0	0.00025513	3.3814	1.8389	1.121e-07	0.00010485	0.5	0.010473	0	3.1768	0	48.868
24	1260	0	0	0	-0.00095119	3.3837	1.8395	9.388e-08	5.4546e-05	0.5	0.010363	0	3.1778	0	0.00047992	3.3841	1.8396	9.3882e-08	5.4546e-05	0.5	0.010494	0	3.1774	0	-0.00023563	3.3839	1.8395	1.1267e-07	0.00010909	0.5	0.010466	0	3.1774	0	48.868
25	1260	0	0	0	-2.3683e-05	3.3884	1.8408	9.4166e-08	5.3837e-05	0.5	0.010515	0	3.1929	0	-0.00080176	3.3883	1.8407	9.4164e-08	5.3837e-05	0.5	0.010537	0	3.1882	0	-0.00041272	3.3883	1.8407	1.1373e-07	0.00010767	0.5	0.010531	0	3.1891	0	48.868
0	1260	0	0	0	8.345e-05	3.2756	1.8099	0.047784	0.066598	1	0.0099553	0	3.0946	0	0.00034	3.2761	1.81	0.047783	0.066598	0	0.010054	0	3.0922	0	0.00021173	3.2758	1.8099	0.13313	0.1332	0.5	0.010003	0	3.0892	0	48.868
1	1260	0	0	0	0.00077579	3.2766	1.8101	9.3543e-08	5.5096e-05	0.5	0.010021	0	3.0969	0	0.00069343	3.2774	1.8104	9.3539e-08	5.5096e-05	0.5	0.010023	0	3.1009	0	0.00073461	3.277	1.8103	1.1022e-07	0.00011019	0.5	0.0099581	0	3.0968	0	48.868
2	1260	0	0	0	0.0004599	3.2891	1.8136	9.3649e-08	5.5248e-05	0.5	0.010052	0	3.1036	0	0.00018623	3.2906	1.814	9.365e-08	5.5248e-05	0.5	0.010083	0	3.1086	0	0.00032306	3.2898	1.8138	1.0984e-07	0.0001105	0.5	0.010098	0	3.0979	0	48.868
3	1260	0	0	0	-0.00081831	3.2956	1.8154	9.4592e-08	5.2338e-05	0.5	0.010032	0	3.1166	0	-0.00077018	3.297	1.8158	9.4592e-08	5.2338e-05	0.5	0.010083	0	3.107	0	-0.00079424	3.2963	1.8156	1.1258e-07	0.00010468	0.5	0.010094	0	3.1144	0	48.868
4	1260	0	0	0	-0.00033544	3.3013	1.817	9.4797e-08	5.2539e-05	0.5	0.01015	0	3.1047	0	-0.0012276	3.3	1.8166	9.4796e-08	5.2539e-05	0.5	0.010114	0	3.1151	0	-0.00078154	3.3007	1.8168	1.1362e-07	0.00010508	0.5	0.010071	0	3.1146	0	48.868
5	1260	0	0	0	-0.00012411	3.3046	1.8178	9.3951e-08	5.4281e-05	0.5	0.0101	0	3.1197	0	-0.00080478	3.3082	1.8188	9.3949e-08	5.4281e-05	0.5	0.010092	0	3.1205	0	-0.00046444	3.3064	1.8183	1.1338e-07	0.00010856	0.5	0.01013	0	3.1267	0	48.868
6	1260	0	0	0	0.00026577	3.3134	1.8203	9.2252e-08	5.7442e-05	0.5	0.010219	0	3.1226	0	-4.5976e-05	3.3122	1.82	9.2251e-08	5.7442e-05	0.5	0.010157	0	3.1299	0	0.00010989	3.3128	1.8201	1.1074e-07	0.00011488	0.5	0.010131	0	3.1344	0	48.868
7	1260	0	0	0	-0.0013477	3.3175	1.8214	9.2543e-08	5.6767e-05	0.5	0.01012	0	3.1332	0	-0.00011457	3.3182	1.8216	9.2544e-08	5.6767e-05	0.5	0.01017	0	3.1199	0	-0.00073113	3.3178	1.8215	1.0942e-07	0.00011353	0.5	0.01015	0	3.1272	0	48.868
8	1260	0	0	0	-0.00026528	3.3229	1.8229	9.3531e-08	5.5071e-05	0.5	0.01019	0	3.1306	0	-0.00041564	3.319	1.8218	9.3533e-08	5.5071e-05	0.5	0.010175	0	3.1295	0	-0.00034046	3.3209	1.8223	1.1444e-07	0.00011014	0.5	0.010213	0	3.1276	0	48.868
9	1260	0	0	0	-0.00073087	3.3267	1.8239	9.2927e-08	5.596e-05	0.5	0.010226	0	3.1455	0	0.0001949	3.3246	1.8233	9.2927e-08	5.596e-05	0.5	0.010202	0	3.1298	0	-0.00026798	3.3256	1.8236	1.1422e-07	0.00011192	0.5	0.010206	0	3.1307	0	48.868
10	1260	0	0	0	-0.00056298	3.3284	1.8244	9.2282e-08	5.7295e-05	0.5	0.01018	0	3.141	0	0.00010817	3.3287	1.8245	9.2283e-08	5.7295e-05	0.5	0.01023	0	3.1371	0	-0.0002274	3.3285	1.8244	1.1275e-07	0.00011459	0.5	0.010197	0	3.1315	0	48.868
11	1260	0	0	0	-0.00047834	3.3305	1.825	9.3995e-08	5.3457e-05	0.5	0.010236	0	3.1434	0	0.00010448	3.3309	1.8251	9.3993e-08	5.3457e-05	0.5	0.010304	0	3.1398	0	-0.00018693	3.3307	1.825	1.1094e-07	0.00010691	0.5	0.010282	0	3.1364	0	48.868
12	1260	0	0	0	0.0017215	3.3355	1.8263	9.3524e-08	5.4626e-05	0.5	0.010247	0	3.1411	0	-0.00027831	3.3372	1.8268	9.3522e-08	5.4626e-05	0.5	0.010297	0	3.1447	0	0.0007216	3.3364	1.8266	1.1261e-07	0.00010925	0.5	0.010253	0	3.1479	0	48.868
13	1260	0	0	0	0.0011291	3.3402	1.8276	9.2215e-08	5.7529e-05	0.5	0.01029	0	3.1477	0	0.0010893	3.3443	1.8287	9.2217e-08	5.7529e-05	0.5	0.010286	0	3.1447	0	0.0011092	3.3422	1.8282	1.1428e-07	0.00011506	0.5	0.010257	0	3.1468	0	48.868
14	1260	0	0	0	-0.00017942	3.3472	1.8295	9.2832e-08	5.6193e-05	0.5	0.010278	0	3.1464	0	0.00098949	3.3469	1.8294	9.2832e-08	5.6193e-05	0.5	0.010272	0	3.162	0	0.00040504	3.347	1.8295	1.1181e-07	0.00011239	0.5	0.010353	0	3.1508	0	48.868
15	1260	0	0	0	0.00044038	3.3509	1.8305	9.2705e-08	5.6414e-05	0.5	0.010323	0	3.1615	0	0.00050272	3.3501	1.8303	9.2706e-08	5.6414e-05	0.5	0.010289	0	3.1673	0	0.00047155	3.3505	1.8304	1.1236e-07	0.00011283	0.5	0.010305	0	3.1553	0	48.868
16	1260	0	0	0	0.00034595	3.3542	1.8314	9.1981e-08	5.7806e-05	0.5	0.010314	0	3.1441	0	-7.1843e-05	3.3529	1.8311	9.198e-08	5.7806e-05	0.5	0.010306	0	3.1574	0	0.00013705	3.3536	1.8313	1.1277e-07	0.00011561	0.5	0.010329	0	3.1556	0	48.868
17	1260	0	0	0	0.00060804	3.359	1.8328	9.5616e-08	5.2166e-05	0.5	0.010319	0	3.1642	0	-0.00011297	3.3559	1.8319	9.5616e-08	5.2166e-05	0.5	0.010345	0	3.1529	0	0.00024753	3.3575	1.8323	1.1289e-07	0.00010433	0.5	0.010358	0	3.1608	0	48.868
18	1260	0	0	0	-0.0007131	3.3619	1.8336	9.3757e-08	5.416e-05	0.5	0.01038	0	3.1684	0	-0.0004005	3.3625	1.8337	9.3762e-08	5.416e-05	0.5	0.010339	0	3.1599	0	-0.0005568	3.3622	1.8336	1.1115e-07	0.00010832	0.5	0.010343	0	3.1599	0	48.868
19	1260	0	0	0	0.0009017	3.3686	1.8354	9.2397e-08	5.73e-05	0.5	0.010438	0	3.1705	0	5.369e-05	3.364	1.8341	9.2395e-08	5.73e-05	0.5	0.010399	0	3.1593	0	0.00047769	3.3663	1.8347	1.1235e-07	0.0001146	0.5	0.010386	0	3.1723	0	48.868
20	1260	0	0	0	0.00066759	3.3732	1.8366	9.3636e-08	5.537e-05	0.5	0.010424	0	3.1714	0	0.0010836	3.3678	1.8352	9.3636e-08	5.537e-05	0.5	0.0104	0	3.1734	0	0.0008756	3.3705	1.8359	1.134e-07	0.00011074	0.5	0.010433	0	3.169	0	48.868
21	1260	0	0	0	0.00046771	3.3732	1.8366	9.3431e-08	5.5073e-05	0.5	0.010403	0	3.1659	0	0.0013121	3.3739	1.8368	9.3429e-08	5.5073e-05	0.5	0.010416	0	3.1866	0	0.0008899	3.3735	1.8367	1.1275e-07	0.00011015	0.5	0.010479	0	3.1654	0	48.868
22	1260	0	0	0	0.0015893	3.3786	1.8381	9.365e-08	5.4265e-05	0.5	0.010494	0	3.1657	0	-0.0010015	3.3754	1.8372	9.3648e-08	5.4265e-05	0.5	0.01047	0	3.179	0	0.00029392	3.377	1.8377	1.1369e-07	0.00010853	0.5	0.010471	0	3.1737	0	48.868
23	1260	0	0	0	0.00099057	3.3819	1.839	9.4242e-08	5.4307e-05	0.5	0.010464	0	3.1771	0	-0.00039214	3.3841	1.8396	9.4243e-08	5.4307e-05	0.5	0.010471	0	3.1792	0	0.00029922	3.383	1.8393	1.1091e-07	0.00010861	0.5	0.010445	0	3.1856	0	48.868
24	1260	0	0	0	-5.6874e-05	3.3852	1.8399	9.3388e-08	5.5797e-05	0.5	0.010447	0	3.1837	0	-0.0003486	3.386	1.8401	9.3389e-08	5.5797e-05	0.5	0.010444	0	3.1846	0	-0.00020274	3.3856	1.84	1.1125e-07	0.00011159	0.5	0.010443	0	3.1678	0	48.868
25	1260	0	0	0	-0.00024416	3.3906	1.8414	9.4206e-08	5.2968e-05	0.5	0.010498	0	3.192	0	-0.0011682	3.3897	1.8411	9.4208e-08	5.2968e-05	0.5	0.010533	0	3.1789	0	-0.00070619	3.3901	1.8412	1.1134e-07	0.00010594	0.5	0.010496	0	3.1904	0	48.868
0	1260	0	0	0	0.00050942	3.2748	1.8096	0.047784	0.066599	1	0.0099369	0	3.099	0	-0.00017353	3.2777	1.8104	0.047784	0.066599	0	0.010032	0	3.0997	0	0.00016795	3.2763	1.81	0.13313	0.1332	0.5	0.010009	0	3.0897	0	48.868
1	1260	0	0	0	0.00052201	3.2748	1.8097	9.5094e-08	5.0817e-05	0.5	0.010042	0	3.0907	0	-0.00017339	3.2754	1.8098	9.5093e-08	5.0817e-05	0.5	0.01003	0	3.0902	0	0.00017431	3.2751	1.8097	1.1365e-07	0.00010163	0.5	0.010013	0	3.0947	0	48.868
2	1260	0	0	0	0.00015003	3.2878	1.8132	9.3469e-08	5.3912e-05	0.5	0.010094	0	3.1103	0	8.569e-05	3.2904	1.8139	9.3471e-08	5.3912e-05	0.5	0.010174	0	3.1078	0	0.00011786	3.2891	1.8136	1.1338e-07	0.00010782	0.5	0.010079	0	3.1081	0	48.868
3	1260	0	0	0	-9.8188e-05	3.2958	1.8154	9.4452e-08	5.3712e-05	0.5	0.010144	0	3.1097	0	0.00016421	3.2963	1.8156	9.4451e-08	5.3712e-05	0.5	0.010112	0	3.1093	0	3.3009e-05	3.296	1.8155	1.1198e-07	0.00010742	0.5	0.010141	0	3.0988	0	48.868
4	1260	0	0	0	0.00019684	3.2998	1.8165	9.3426e-08	5.5862e-05	0.5	0.010102	0	3.1175	0	-0.00013495	3.302	1.8171	9.3429e-08	5.5862e-05	0.5	0.010094	0	3.1151	0	3.0944e-05	3.3009	1.8168	1.1354e-07	0.00011172	0.5	0.010062	0	3.121	0	48.868
5	1260	0	0	0	0.0011168	3.3071	1.8185	9.4972e-08	5.2454e-05	0.5	0.010193	0	3.1188	0	0.00013927	3.3048	1.8179	9.4971e-08	5.2454e-05	0.5	0.010139	0	3.1177	0	0.00062804	3.3059	1.8182	1.1327e-07	0.00010491	0.5	0.01008	0	3.1206	0	48.868
6	1260	0	0	0	0.00035108	3.312	1.8199	9.3993e-08	5.5131e-05	0.5	0.010176	0	3.1271	0	0.0018033	3.31	1.8193	9.3993e-08	5.5131e-05	0.5	0.010168	0	3.1188	0	0.0010772	3.311	1.8196	1.1478e-07	0.00011026	0.5	0.010167	0	3.1288	0	48.868
7	1260	0	0	0	0.0008189	3.312	1.8199	9.4591e-08	5.3336e-05	0.5	0.01016	0	3.1175	0	0.00098446	3.3162	1.821	9.4591e-08	5.3336e-05	0.5	0.010088	0	3.114	0	0.00090168	3.3141	1.8205	1.1356e-07	0.00010667	0.5	0.010151	0	3.1271	0	48.868
8	1260	0	0	0	0.0010925	3.3221	1.8227	9.42e-08	5.4428e-05	0.5	0.010217	0	3.1354	0	0.00039665	3.3222	1.8227	9.4203e-08	5.4428e-05	0.5	0.010237	0	3.1289	0	0.00074457	3.3222	1.8227	1.099e-07	0.00010886	0.5	0.010184	0	3.1335	0	48.868
9	1260	0	0	0	0.00071709	3.3239	1.8231	9.2211e-08	5.7035e-05	0.5	0.010159	0	3.1396	0	0.00072135	3.3292	1.8246	9.2211e-08	5.7035e-05	0.5	0.010218	0	3.1434	0	0.00071922	3.3265	1.8239	1.1157e-07	0.00011407	0.5	0.010214	0	3.1355	0	48.868
10	1260	0	0	0	-0.00021865	3.3317	1.8253	9.3268e-08	5.6192e-05	0.5	0.010299	0	3.139	0	-5.4931e-05	3.3319	1.8254	9.3266e-08	5.6192e-05	0.5	0.010212	0	3.1427	0	-0.00013679	3.3318	1.8253	1.1287e-07	0.00011238	0.5	0.010194	0	3.1459	0	48.868
11	1260	0	0	0	0.0014941	3.3353	1.8263	9.3034e-08	5.6218e-05	0.5	0.010281	0	3.1439	0	0.0010665	3.335	1.8262	9.3033e-08	5.6218e-05	0.5	0.010253	0	3.1412	0	0.0012803	3.3352	1.8262	1.1103e-07	0.00011244	0.5	0.010266	0	3.1476	0	48.868
12	1260	0	0	0	0.00083499	3.3361	1.8265	9.3699e-08	5.4519e-05	0.5	0.010228	0	3.144	0	0.0013631	3.3365	1.8266	9.3701e-08	5.4519e-05	0.5	0.010329	0	3.1412	0	0.001099	3.3363	1.8265	1.131e-07	0.00010904	0.5	0.010252	0	3.1499	0	48.868
13	1260	0	0	0	0.0011031	3.3445	1.8288	9.4096e-08	5.3717e-05	0.5	0.010315	0	3.1546	0	0.0013362	3.3428	1.8283	9.4095e-08	5.3717e-05	0.5	0.010268	0	3.1547	0	0.0012197	3.3436	1.8286	1.109e-07	0.00010743	0.5	0.010298	0	3.148	0	48.868
14	1260	0	0	0	0.001963	3.349	1.83	9.3325e-08	5.687e-05	0.5	0.010361	0	3.141	0	0.001579	3.3477	1.8297	9.3322e-08	5.687e-05	0.5	0.010404	0	3.1457	0	0.001771	3.3484	1.8299	1.1366e-07	0.00011374	0.5	0.010357	0	3.1526	0	48.868
15	1260	0	0	0	0.0016415	3.3518	1.8308	9.3546e-08	5.5661e-05	0.5	0.010337	0	3.1679	0	0.0014372	3.3519	1.8308	9.3545e-08	5.5661e-05	0.5	0.010351	0	3.159	0	0.0015393	3.3518	1.8308	1.119e-07	0.00011132	0.5	0.010339	0	3.1512	0	48.868
16	1260	0	0	0	0.0028214	3.352	1.8309	9.3239e-08	5.622e-05	0.5	0.010308	0	3.1582	0	0.00070916	3.3531	1.8311	9.3239e-08	5.622e-05	0.5	0.01033	0	3.1606	0	0.0017653	3.3526	1.831	1.102e-07	0.00011244	0.5	0.010352	0	3.1554	0	48.868
17	1260	0	0	0	0.0023504	3.3551	1.8317	9.2406e-08	5.6751e-05	0.5	0.010397	0	3.1582	0	0.0010444	3.357	1.8322	9.2407e-08	5.6751e-05	0.5	0.010323	0	3.1637	0	0.0016974	3.356	1.832	1.1109e-07	0.0001135	0.5	0.010367	0	3.1557	0	48.868
18	1260	0	0	0	0.0021595	3.3617	1.8335	9.3641e-08	5.5022e-05	0.5	0.010441	0	3.161	0	0.0014823	3.3605	1.8332	9.3641e-08	5.5022e-05	0.5	0.010401	0	3.1672	0	0.0018209	3.3611	1.8333	1.1349e-07	0.00011004	0.5	0.010357	0	3.167	0	48.868
19	1260	0	0	0	0.0024115	3.3654	1.8345	9.4279e-08	5.3438e-05	0.5	0.010465	0	3.168	0	0.0023597	3.3626	1.8337	9.4278e-08	5.3438e-05	0.5	0.010453	0	3.1695	0	0.0023856	3.364	1.8341	1.1148e-07	0.00010688	0.5	0.0104	0	3.1648	0	48.868
20	1260	0	0	0	0.0014558	3.3692	1.8355	9.3754e-08	5.4105e-05	0.5	0.010383	0	3.1714	0	0.0026216	3.3691	1.8355	9.3759e-08	5.4105e-05	0.5	0.010449	0	3.1677	0	0.0020387	3.3691	1.8355	1.1625e-07	0.00010821	0.5	0.010435	0	3.1675	0	48.868
21	1260	0	0	0	0.0026347	3.3721	1.8363	9.3604e-08	5.3874e-05	0.5	0.010432	0	3.1796	0	0.0019539	3.3743	1.8369	9.3604e-08	5.3874e-05	0.5	0.010416	0	3.1795	0	0.0022943	3.3732	1.8366	1.126e-07	0.00010775	0.5	0.010429	0	3.1715	0	48.868
22	1260	0	0	0	0.001546	3.3757	1.8373	9.4576e-08	5.3254e-05	0.5	0.010376	0	3.187	0	0.0024515	3.3744	1.837	9.4577e-08	5.3254e-05	0.5	0.010437	0	3.1736	0	0.0019987	3.3751	1.8371	1.1286e-07	0.00010651	0.5	0.010438	0	3.1769	0	48.868
23	1260	0	0	0	0.001963	3.3785	1.8381	9.3457e-08	5.5624e-05	0.5	0.01044	0	3.1792	0	0.0028064	3.3784	1.838	9.3457e-08	5.5624e-05	0.5	0.01046	0	3.1827	0	0.0023847	3.3785	1.8381	1.1153e-07	0.00011125	0.5	0.010469	0	3.1757	0	48.868
24	1260	0	0	0	0.0010056	3.386	1.8401	9.357e-08	5.5779e-05	0.5	0.010526	0	3.18	0	0.0022602	3.382	1.839	9.3571e-08	5.5779e-05	0.5	0.010484	0	3.1867	0	0.0016329	3.384	1.8396	1.1074e-07	0.00011156	0.5	0.010442	0	3.1844	0	48.868
25	1260	0	0	0	0.001609	3.3901	1.8412	9.3935e-08	5.518e-05	0.5	0.010532	0	3.1845	0	0.0018642	3.388	1.8407	9.3934e-08	5.518e-05	0.5	0.010563	0	3.1694	0	0.0017366	3.3891	1.8409	1.122e-07	0.00011036	0.5	0.010508	0	3.1878	0	48.868
0	1260	0	0	0	-0.00038702	3.2725	1.809	0.047785	0.066598	1	0.010006	0	3.0847	0	0.00085741	3.2789	1.8108	0.047784	0.066598	0	0.010051	0	3.0967	0	0.00023519	3.2757	1.8099	0.13313	0.1332	0.5	0.0099954	0	3.0937	0	48.868
1	1260	0	0	0	-0.00023707	3.2755	1.8098	9.4639e-08	5.3285e-05	0.5	0.010015	0	3.0895	0	-0.0011073	3.2749	1.8097	9.464e-08	5.3285e-05	0.5	0.010024	0	3.084	0	-0.00067219	3.2752	1.8098	1.1183e-07	0.00010657	0.5	0.0099659	0	3.0934	0	48.868
2	1260	0	0	0	0.00031745	3.2858	1.8127	9.3401e-08	5.492e-05	0.5	0.010033	0	3.1065	0	0.00016015	3.2869	1.813	9.3402e-08	5.492e-05	0.5	0.010041	0	3.1085	0	0.0002388	3.2864	1.8128	1.1152e-07	0.00010984	0.5	0.010071	0	3.0986	0	48.868
3	1260	0	0	0	0.00034994	3.2915	1.8143	9.4307e-08	5.4038e-05	0.5	0.010073	0	3.116	0	0.00080664	3.2932	1.8147	9.4307e-08	5.4038e-05	0.5	0.010058	0	3.1184	0	0.00057829	3.2924	1.8145	1.1065e-07	0.00010808	0.5	0.010048	0	3.1097	0	48.868
4	1260	0	0	0	0.00052995	3.2987	1.8162	9.3756e-08	5.4993e-05	0.5	0.010081	0	3.1227	0	0.00050519	3.303	1.8174	9.3756e-08	5.4993e-05	0.5	0.010103	0	3.1179	0	0.00051757	3.3008	1.8168	1.0933e-07	0.00010999	0.5	0.010098	0	3.1122	0	48.868
5	1260	0	0	0	0.00036896	3.3083	1.8189	9.2714e-08	5.5618e-05	0.5	0.010165	0	3.118	0	-0.00032522	3.3067	1.8184	9.2713e-08	5.5618e-05	0.5	0.010148	0	3.1239	0	2.1873e-05	3.3075	1.8187	1.1229e-07	0.00011124	0.5	0.010158	0	3.1165	0	48.868
6	1260	0	0	0	-0.00015875	3.3122	1.8199	9.3582e-08	5.3837e-05	0.5	0.010175	0	3.1174	0	0.00061452	3.3115	1.8198	9.358e-08	5.3837e-05	0.5	0.010172	0	3.1186	0	0.00022788	3.3119	1.8199	1.1686e-07	0.00010767	0.5	0.01016	0	3.1266	0	48.868
7	1260	0	0	0	-0.00036907	3.3164	1.8211	9.3574e-08	5.5134e-05	0.5	0.010123	0	3.1438	0	0.0010519	3.3173	1.8213	9.3572e-08	5.5134e-05	0.5	0.01017	0	3.1305	0	0.0003414	3.3168	1.8212	1.1261e-07	0.00011027	0.5	0.010205	0	3.1333	0	48.868
8	1260	0	0	0	0.0011288	3.3215	1.8225	9.3848e-08	5.4697e-05	0.5	0.010243	0	3.1372	0	0.00082987	3.3225	1.8228	9.3849e-08	5.4697e-05	0.5	0.010198	0	3.136	0	0.00097931	3.322	1.8226	1.166e-07	0.00010939	0.5	0.010208	0	3.137	0	48.868
9	1260	0	0	0	0.0011921	3.3262	1.8238	9.2694e-08	5.6742e-05	0.5	0.010238	0	3.1381	0	0.0008997	3.3256	1.8236	9.2695e-08	5.6742e-05	0.5	0.010228	0	3.1381	0	0.0010459	3.3259	1.8237	1.0994e-07	0.00011348	0.5	0.010264	0	3.1374	0	48.868
10	1260	0	0	0	0.00044561	3.3306	1.825	9.3339e-08	5.5e-05	0.5	0.010226	0	3.1419	0	0.0010408	3.3307	1.825	9.3337e-08	5.5e-05	0.5	0.010268	0	3.16	0	0.00074323	3.3307	1.825	1.128e-07	0.00011	0.5	0.010295	0	3.1466	0	48.868
11	1260	0	0	0	0.001365	3.3331	1.8257	9.4086e-08	5.3863e-05	0.5	0.010259	0	3.1457	0	0.0010121	3.3355	1.8263	9.4084e-08	5.3863e-05	0.5	0.010362	0	3.1394	0	0.0011885	3.3343	1.826	1.1381e-07	0.00010773	0.5	0.010289	0	3.1466	0	48.868
12	1260	0	0	0	0.0019481	3.3371	1.8268	9.3091e-08	5.5142e-05	0.5	0.010313	0	3.1468	0	0.00098026	3.3383	1.8271	9.3093e-08	5.5142e-05	0.5	0.010342	0	3.1554	0	0.0014642	3.3377	1.8269	1.1065e-07	0.00011028	0.5	0.010321	0	3.148	0	48.868
13	1260	0	0	0	0.0014014	3.3447	1.8289	9.2609e-08	5.6931e-05	0.5	0.010331	0	3.1597	0	0.00082051	3.3423	1.8282	9.2609e-08	5.6931e-05	0.5	0.010298	0	3.1496	0	0.001111	3.3435	1.8285	1.1083e-07	0.00011386	0.5	0.010291	0	3.1627	0	48.868
14	1260	0	0	0	0.00061216	3.3476	1.8296	9.31e-08	5.554e-05	0.5	0.010359	0	3.1563	0	0.0012697	3.349	1.83	9.3102e-08	5.554e-05	0.5	0.010337	0	3.1595	0	0.00094094	3.3483	1.8298	1.1007e-07	0.00011108	0.5	0.010301	0	3.1574	0	48.868
15	1260	0	0	0	0.0014832	3.354	1.8314	9.3975e-08	5.4155e-05	0.5	0.010407	0	3.1608	0	0.0022543	3.3521	1.8309	9.3976e-08	5.4155e-05	0.5	0.010353	0	3.1567	0	0.0018687	3.3531	1.8311	1.1416e-07	0.00010831	0.5	0.010349	0	3.1611	0	48.868
16	1260	0	0	0	0.0023138	3.3553	1.8318	9.3755e-08	5.4954e-05	0.5	0.010407	0	3.1647	0	0.0024715	3.3555	1.8318	9.3754e-08	5.4954e-05	0.5	0.010389	0	3.1593	0	0.0023927	3.3554	1.8318	1.117e-07	0.00010991	0.5	0.010388	0	3.161	0	48.868
17	1260	0	0	0	0.002786	3.3596	1.8329	9.387e-08	5.461e-05	0.5	0.010341	0	3.1729	0	0.0017885	3.3553	1.8317	9.3869e-08	5.461e-05	0.5	0.010354	0	3.1644	0	0.0022872	3.3574	1.8323	1.136e-07	0.00010922	0.5	0.010442	0	3.1622	0	48.868
18	1260	0	0	0	0.0028038	3.3656	1.8346	9.38e-08	5.4989e-05	0.5	0.010453	0	3.1711	0	0.0020153	3.3636	1.834	9.3803e-08	5.4989e-05	0.5	0.010472	0	3.1666	0	0.0024095	3.3646	1.8343	1.1074e-07	0.00010998	0.5	0.010432	0	3.1659	0	48.868
19	1260	0	0	0	0.002166	3.3668	1.8349	9.4049e-08	5.454e-05	0.5	0.010365	0	3.1687	0	0.0024319	3.368	1.8352	9.4048e-08	5.454e-05	0.5	0.010415	0	3.1803	0	0.002299	3.3674	1.835	1.1199e-07	0.00010908	0.5	0.010434	0	3.1717	0	48.868
20	1260	0	0	0	0.0018104	3.3722	1.8364	9.3797e-08	5.5474e-05	0.5	0.010365	0	3.1746	0	0.0017947	3.3699	1.8357	9.3796e-08	5.5474e-05	0.5	0.010413	0	3.1729	0	0.0018025	3.3711	1.836	1.1122e-07	0.00011095	0.5	0.010431	0	3.1714	0	48.868
21	1260	0	0	0	0.0030981	3.3748	1.8371	9.2241e-08	5.6539e-05	0.5	0.010442	0	3.172	0	0.0013381	3.3752	1.8372	9.2242e-08	5.6539e-05	0.5	0.0105	0	3.1718	0	0.0022181	3.375	1.8371	1.1323e-07	0.00011308	0.5	0.010446	0	3.1718	0	48.868
22	1260	0	0	0	0.0011663	3.377	1.8377	9.4112e-08	5.4165e-05	0.5	0.010475	0	3.1808	0	0.0016327	3.3779	1.8379	9.4111e-08	5.4165e-05	0.5	0.01043	0	3.1771	0	0.0013995	3.3774	1.8378	1.1137e-07	0.00010833	0.5	0.010441	0	3.1774	0	48.868
23	1260	0	0	0	0.00028532	3.382	1.839	9.3565e-08	5.4949e-05	0.5	0.010497	0	3.1849	0	0.0022862	3.3824	1.8391	9.3564e-08	5.4949e-05	0.5	0.010486	0	3.1864	0	0.0012858	3.3822	1.8391	1.13e-07	0.0001099	0.5	0.010435	0	3.1809	0	48.868
24	1260	0	0	0	0.0011648	3.3872	1.8404	9.3726e-08	5.5138e-05	0.5	0.010497	0	3.1877	0	0.0017958	3.3824	1.8391	9.3724e-08	5.5138e-05	0.5	0.010493	0	3.184	0	0.0014803	3.3848	1.8398	1.142e-07	0.00011028	0.5	0.010493	0	3.1816	0	48.868
25	1260	0	0	0	0.0026993	3.3884	1.8408	9.4533e-08	5.3247e-05	0.5	0.010563	0	3.186	0	0.00083214	3.3901	1.8412	9.4529e-08	5.3247e-05	0.5	0.010563	0	3.1853	0	0.0017657	3.3892	1.841	1.1066e-07	0.00010649	0.5	0.010518	0	3.1866	0	48.868
0	1260	0	0	0	0.0003639	3.274	1.8094	0.047784	0.066597	1	0.010045	0	3.0969	0	-0.00019328	3.2767	1.8102	0.047784	0.066597	0	0.010042	0	3.0869	0	8.5312e-05	3.2753	1.8098	0.13313	0.13319	0.5	0.010028	0	3.1043	0	48.868
1	1260	0	0	0	0.00013484	3.2746	1.8096	9.3365e-08	5.4341e-05	0.5	0.0099357	0	3.0931	0	3.1816e-05	3.2769	1.8102	9.3365e-08	5.4341e-05	0.5	0.010022	0	3.0863	0	8.3328e-05	3.2757	1.8099	1.1184e-07	0.00010868	0.5	0.0099916	0	3.095	0	48.868
2	1260	0	0	0	-0.0011397	3.2905	1.814	9.3971e-08	5.4523e-05	0.5	0.010022	0	3.1004	0	-0.00028108	3.2908	1.8141	9.3972e-08	5.4523e-05	0.5	0.010029	0	3.1079	0	-0.00071038	3.2906	1.814	1.1292e-07	0.00010905	0.5	0.010022	0	3.1069	0	48.868
3	1260	0	0	0	-0.00018577	3.2952	1.8153	9.3387e-08	5.5183e-05	0.5	0.010132	0	3.1059	0	-0.0007297	3.2947	1.8151	9.3385e-08	5.5183e-05	0.5	0.01012	0	3.1078	0	-0.00045773	3.2949	1.8152	1.1369e-07	0.00011037	0.5	0.010054	0	3.1115	0	48.868
4	1260	0	0	0	-0.0009102	3.3031	1.8174	9.328e-08	5.5762e-05	0.5	0.010047	0	3.1225	0	-0.00072384	3.3025	1.8173	9.3281e-08	5.5762e-05	0.5	0.010019	0	3.1248	0	-0.00081702	3.3028	1.8174	1.1654e-07	0.00011152	0.5	0.010111	0	3.1128	0	48.868
5	1260	0	0	0	-0.00061952	3.3064	1.8184	9.4201e-08	5.4288e-05	0.5	0.010102	0	3.1318	0	-0.0012764	3.3036	1.8176	9.4203e-08	5.4288e-05	0.5	0.010139	0	3.1052	0	-0.00094796	3.305	1.818	1.1253e-07	0.00010858	0.5	0.010124	0	3.1197	0	48.868
6	1260	0	0	0	-0.0015474	3.3115	1.8198	9.476e-08	5.224e-05	0.5	0.01009	0	3.123	0	-8.4253e-05	3.3107	1.8195	9.4761e-08	5.224e-05	0.5	0.010159	0	3.1336	0	-0.0008158	3.3111	1.8196	1.1158e-07	0.00010448	0.5	0.010201	0	3.1251	0	48.868
7	1260	0	0	0	-0.00033188	3.3152	1.8208	9.3482e-08	5.4105e-05	0.5	0.010224	0	3.1178	0	-0.0011066	3.3175	1.8214	9.3482e-08	5.4105e-05	0.5	0.010193	0	3.135	0	-0.00071923	3.3164	1.8211	1.1667e-07	0.00010821	0.5	0.010156	0	3.1324	0	48.868
8	1260	0	0	0	-0.00073455	3.3205	1.8222	9.2919e-08	5.6626e-05	0.5	0.010232	0	3.1267	0	0.00081039	3.322	1.8226	9.292e-08	5.6626e-05	0.5	0.010268	0	3.1315	0	3.7917e-05	3.3213	1.8224	1.1261e-07	0.00011325	0.5	0.010178	0	3.1271	0	48.868
9	1260	0	0	0	6.0688e-05	3.3289	1.8245	9.2848e-08	5.7007e-05	0.5	0.010205	0	3.1366	0	0.00036657	3.3278	1.8242	9.2847e-08	5.7007e-05	0.5	0.010152	0	3.1444	0	0.00021363	3.3284	1.8244	1.1184e-07	0.00011401	0.5	0.010253	0	3.139	0	48.868
10	1260	0	0	0	0.00041326	3.3349	1.8262	9.4291e-08	5.3491e-05	0.5	0.010315	0	3.1397	0	0.00012685	3.3266	1.8239	9.429e-08	5.3491e-05	0.5	0.010233	0	3.1311	0	0.00027006	3.3308	1.825	1.1384e-07	0.00010698	0.5	0.010254	0	3.1375	0	48.868
11	1260	0	0	0	0.00027277	3.3317	1.8253	9.3573e-08	5.4561e-05	0.5	0.010255	0	3.1368	0	0.00010594	3.3344	1.826	9.3572e-08	5.4561e-05	0.5	0.010258	0	3.151	0	0.00018936	3.333	1.8257	1.1332e-07	0.00010912	0.5	0.01026	0	3.1465	0	48.868
12	1260	0	0	0	0.00023782	3.3393	1.8274	9.433e-08	5.3962e-05	0.5	0.010263	0	3.1487	0	-0.0001579	3.3398	1.8275	9.4328e-08	5.3962e-05	0.5	0.010349	0	3.1479	0	3.9957e-05	3.3395	1.8274	1.1286e-07	0.00010792	0.5	0.010271	0	3.1443	0	48.868
13	1260	0	0	0	0.00038346	3.3436	1.8285	9.3258e-08	5.6338e-05	0.5	0.010348	0	3.1533	0	0.0011734	3.3473	1.8296	9.3256e-08	5.6338e-05	0.5	0.010342	0	3.1449	0	0.00077843	3.3455	1.8291	1.1563e-07	0.00011268	0.5	0.010294	0	3.1519	0	48.868
14	1260	0	0	0	0.00046718	3.3485	1.8299	9.3083e-08	5.5528e-05	0.5	0.010333	0	3.1572	0	0.0019388	3.3465	1.8293	9.3084e-08	5.5528e-05	0.5	0.010336	0	3.1482	0	0.001203	3.3475	1.8296	1.1145e-07	0.00011106	0.5	0.010315	0	3.1474	0	48.868
15	1260	0	0	0	-0.00012683	3.3515	1.8307	9.291e-08	5.6335e-05	0.5	0.010305	0	3.1617	0	0.00012209	3.3533	1.8312	9.291e-08	5.6335e-05	0.5	0.010387	0	3.164	0	-2.3683e-06	3.3524	1.8309	1.1169e-07	0.00011267	0.5	0.010328	0	3.1631	0	48.868
16	1260	0	0	0	0.00040338	3.3538	1.8313	9.3916e-08	5.5068e-05	0.5	0.010387	0	3.1566	0	4.2604e-05	3.3563	1.832	9.3915e-08	5.5068e-05	0.5	0.010342	0	3.1646	0	0.00022299	3.3551	1.8317	1.1145e-07	0.00011014	0.5	0.010365	0	3.1586	0	48.868
17	1260	0	0	0	0.00094122	3.359	1.8328	9.4823e-08	5.3263e-05	0.5	0.010335	0	3.1679	0	0.00024826	3.3617	1.8335	9.4823e-08	5.3263e-05	0.5	0.010373	0	3.1669	0	0.00059474	3.3604	1.8331	1.1303e-07	0.00010653	0.5	0.010403	0	3.1661	0	48.868
18	1260	0	0	0	0.00026963	3.3623	1.8337	9.368e-08	5.494e-05	0.5	0.010379	0	3.1593	0	-0.00071662	3.3655	1.8345	9.3681e-08	5.494e-05	0.5	0.010395	0	3.1704	0	-0.00022349	3.3639	1.8341	1.1329e-07	0.00010988	0.5	0.010325	0	3.1647	0	48.868
19	1260	0	0	0	-0.0011445	3.3645	1.8343	9.396e-08	5.4449e-05	0.5	0.010334	0	3.1722	0	-5.3513e-05	3.3681	1.8353	9.3962e-08	5.4449e-05	0.5	0.010391	0	3.1732	0	-0.00059901	3.3663	1.8348	1.1233e-07	0.0001089	0.5	0.010418	0	3.1653	0	48.868
20	1260	0	0	0	-0.0011014	3.372	1.8363	9.379e-08	5.4612e-05	0.5	0.010431	0	3.167	0	-0.00064967	3.3721	1.8363	9.379e-08	5.4612e-05	0.5	0.010403	0	3.1653	0	-0.00087552	3.3721	1.8363	1.1149e-07	0.00010922	0.5	0.010423	0	3.1764	0	48.868
21	1260	0	0	0	-0.0016812	3.3757	1.8373	9.3035e-08	5.584e-05	0.5	0.010393	0	3.1673	0	-8.3813e-05	3.3747	1.837	9.3038e-08	5.584e-05	0.5	0.010397	0	3.1792	0	-0.00088249	3.3752	1.8372	1.121e-07	0.00011168	0.5	0.010445	0	3.1693	0	48.868
22	1260	0	0	0	-0.00046172	3.3774	1.8378	9.3595e-08	5.5448e-05	0.5	0.010481	0	3.1734	0	-0.00028463	3.3772	1.8377	9.3595e-08	5.5448e-05	0.5	0.010344	0	3.1677	0	-0.00037317	3.3773	1.8377	1.0913e-07	0.0001109	0.5	0.010398	0	3.1651	0	48.868
23	1260	0	0	0	-0.00026352	3.3834	1.8394	9.3708e-08	5.4357e-05	0.5	0.010463	0	3.1817	0	7.2687e-05	3.3798	1.8384	9.3709e-08	5.4357e-05	0.5	0.010488	0	3.1751	0	-9.5418e-05	3.3816	1.8389	1.1096e-07	0.00010871	0.5	0.010459	0	3.1812	0	48.868
24	1260	0	0	0	3.5134e-05	3.3862	1.8402	9.3852e-08	5.4296e-05	0.5	0.010479	0	3.1913	0	-0.00089674	3.3858	1.8401	9.385e-08	5.4296e-05	0.5	0.010455	0	3.1817	0	-0.0004308	3.386	1.8401	1.1124e-07	0.00010859	0.5	0.010464	0	3.1794	0	48.868
25	1260	0	0	0	-0.0007076	3.3881	1.8407	9.2325e-08	5.7987e-05	0.5	0.010468	0	3.1873	0	0.0002282	3.3906	1.8414	9.2324e-08	5.7987e-05	0.5	0.010505	0	3.1879	0	-0.0002397	3.3894	1.841	1.1424e-07	0.00011597	0.5	0.010492	0	3.185	0	48.868
0	1260	0	0	0	-0.00021387	3.277	1.8103	0.047784	0.066597	1	0.0099997	0	3.0987	0	-0.00075786	3.2751	1.8097	0.047784	0.066597	0	0.010046	0	3.1033	0	-0.00048586	3.2761	1.81	0.13313	0.13319	0.5	0.0099753	0	3.0905	0	48.868
1	1260	0	0	0	0.00058962	3.2764	1.8101	9.5764e-08	5.063e-05	0.5	0.009961	0	3.0897	0	0.00070816	3.2745	1.8096	9.5765e-08	5.063e-05	0.5	0.010011	0	3.087	0	0.00064889	3.2755	1.8098	1.1134e-07	0.00010126	0.5	0.01002	0	3.0917	0	48.868
2	1260	0	0	0	0.0010581	3.2891	1.8136	9.3504e-08	5.4664e-05	0.5	0.010079	0	3.1096	0	0.00032419	3.2892	1.8136	9.3504e-08	5.4664e-05	0.5	0.010019	0	3.1098	0	0.00069113	3.2891	1.8136	1.137e-07	0.00010933	0.5	0.010054	0	3.0982	0	48.868
3	1260	0	0	0	-0.00070794	3.2955	1.8153	9.41e-08	5.4425e-05	0.5	0.010084	0	3.1048	0	0.0010564	3.295	1.8152	9.4099e-08	5.4425e-05	0.5	0.010077	0	3.1187	0	0.00017424	3.2953	1.8153	1.1514e-07	0.00010885	0.5	0.010105	0	3.1024	0	48.868
4	1260	0	0	0	0.00019876	3.2999	1.8166	9.4706e-08	5.3097e-05	0.5	0.010133	0	3.1117	0	-6.8453e-05	3.3021	1.8172	9.4709e-08	5.3097e-05	0.5	0.010077	0	3.1254	0	6.5152e-05	3.301	1.8169	1.1052e-07	0.00010619	0.5	0.010084	0	3.124	0	48.868
5	1260	0	0	0	0.0014187	3.307	1.8185	9.3965e-08	5.5012e-05	0.5	0.010118	0	3.1219	0	0.0012614	3.3093	1.8191	9.3965e-08	5.5012e-05	0.5	0.010134	0	3.1183	0	0.0013401	3.3081	1.8188	1.1015e-07	0.00011002	0.5	0.010186	0	3.1198	0	48.868
6	1260	0	0	0	0.00071614	3.3136	1.8203	9.2843e-08	5.6962e-05	0.5	0.010222	0	3.1364	0	0.0031859	3.3115	1.8198	9.2842e-08	5.6962e-05	0.5	0.010144	0	3.1159	0	0.001951	3.3126	1.82	1.1139e-07	0.00011392	0.5	0.010166	0	3.1313	0	48.868
7	1260	0	0	0	0.00090015	3.3161	1.821	9.3041e-08	5.5509e-05	0.5	0.010185	0	3.1199	0	0.0022803	3.3169	1.8212	9.3042e-08	5.5509e-05	0.5	0.010198	0	3.1371	0	0.0015902	3.3165	1.8211	1.1509e-07	0.00011102	0.5	0.010215	0	3.1279	0	48.868
8	1260	0	0	0	0.0024305	3.3206	1.8223	9.3078e-08	5.5452e-05	0.5	0.010248	0	3.1451	0	0.00058183	3.3212	1.8224	9.3078e-08	5.5452e-05	0.5	0.010262	0	3.1326	0	0.0015062	3.3209	1.8223	1.1057e-07	0.0001109	0.5	0.010202	0	3.1374	0	48.868
9	1260	0	0	0	0.0029127	3.3234	1.823	9.4605e-08	5.4377e-05	0.5	0.01021	0	3.1364	0	0.0013568	3.3232	1.823	9.4606e-08	5.4377e-05	0.5	0.010233	0	3.1346	0	0.0021347	3.3233	1.823	1.1321e-07	0.00010875	0.5	0.010198	0	3.1324	0	48.868
10	1260	0	0	0	0.0016346	3.3296	1.8247	9.2421e-08	5.7458e-05	0.5	0.010296	0	3.1369	0	0.0019215	3.3294	1.8247	9.242e-08	5.7458e-05	0.5	0.010241	0	3.1379	0	0.001778	3.3295	1.8247	1.0905e-07	0.00011492	0.5	0.010261	0	3.1306	0	48.868
11	1260	0	0	0	0.0017713	3.3322	1.8254	9.3347e-08	5.4933e-05	0.5	0.010242	0	3.1429	0	0.0023186	3.3348	1.8262	9.3346e-08	5.4933e-05	0.5	0.010231	0	3.1581	0	0.002045	3.3335	1.8258	1.1188e-07	0.00010987	0.5	0.010241	0	3.1382	0	48.868
12	1260	0	0	0	0.0025418	3.3381	1.827	9.3e-08	5.6014e-05	0.5	0.010271	0	3.1472	0	0.00019598	3.3361	1.8265	9.2999e-08	5.6014e-05	0.5	0.010342	0	3.1396	0	0.0013689	3.3371	1.8268	1.0839e-07	0.00011203	0.5	0.010238	0	3.1421	0	48.868
13	1260	0	0	0	0.00067003	3.3387	1.8272	9.3132e-08	5.6536e-05	0.5	0.010255	0	3.1487	0	0.00020029	3.3445	1.8288	9.313e-08	5.6536e-05	0.5	0.010244	0	3.1563	0	0.00043516	3.3416	1.828	1.1141e-07	0.00011307	0.5	0.010277	0	3.1425	0	48.868
14	1260	0	0	0	0.0016263	3.3477	1.8297	9.3618e-08	5.4824e-05	0.5	0.010222	0	3.1629	0	0.0005479	3.3447	1.8289	9.3618e-08	5.4824e-05	0.5	0.01026	0	3.1633	0	0.0010871	3.3462	1.8293	1.1438e-07	0.00010965	0.5	0.01029	0	3.1574	0	48.868
15	1260	0	0	0	8.9932e-05	3.3518	1.8308	9.3752e-08	5.4914e-05	0.5	0.010293	0	3.1536	0	0.00052755	3.349	1.83	9.3753e-08	5.4914e-05	0.5	0.010317	0	3.1474	0	0.00030874	3.3504	1.8304	1.1286e-07	0.00010983	0.5	0.010335	0	3.1508	0	48.868
16	1260	0	0	0	0.001042	3.354	1.8314	9.3442e-08	5.5604e-05	0.5	0.010374	0	3.1633	0	-0.00046733	3.3549	1.8317	9.3442e-08	5.5604e-05	0.5	0.010304	0	3.1544	0	0.00028734	3.3545	1.8315	1.1124e-07	0.00011121	0.5	0.010394	0	3.1608	0	48.868
17	1260	0	0	0	0.00035152	3.3604	1.8331	9.4201e-08	5.282e-05	0.5	0.010397	0	3.1712	0	9.901e-05	3.3568	1.8322	9.4201e-08	5.282e-05	0.5	0.010377	0	3.1752	0	0.00022526	3.3586	1.8326	1.1066e-07	0.00010564	0.5	0.010363	0	3.1721	0	48.868
18	1260	0	0	0	4.4029e-05	3.3619	1.8336	9.3358e-08	5.5951e-05	0.5	0.010455	0	3.1569	0	0.00032181	3.3644	1.8342	9.3356e-08	5.5951e-05	0.5	0.010388	0	3.1764	0	0.00018292	3.3632	1.8339	1.1319e-07	0.0001119	0.5	0.01034	0	3.1673	0	48.868
19	1260	0	0	0	-0.00051647	3.3687	1.8354	9.3263e-08	5.5608e-05	0.5	0.01039	0	3.1738	0	-0.00038049	3.3667	1.8348	9.3265e-08	5.5608e-05	0.5	0.010414	0	3.1759	0	-0.00044848	3.3677	1.8351	1.1392e-07	0.00011122	0.5	0.01039	0	3.174	0	48.868
20	1260	0	0	0	-0.0010516	3.3682	1.8353	9.423e-08	5.4132e-05	0.5	0.010451	0	3.1573	0	0.00036905	3.3694	1.8356	9.4231e-08	5.4132e-05	0.5	0.01044	0	3.1754	0	-0.0003413	3.3688	1.8354	1.1301e-07	0.00010826	0.5	0.010431	0	3.1797	0	48.868
21	1260	0	0	0	-0.0012017	3.3729	1.8365	9.3891e-08	5.4789e-05	0.5	0.010437	0	3.1718	0	-0.00059794	3.3761	1.8374	9.3891e-08	5.4789e-05	0.5	0.010507	0	3.173	0	-0.0008998	3.3745	1.837	1.1257e-07	0.00010958	0.5	0.010442	0	3.1694	0	48.868
22	1260	0	0	0	-0.00028558	3.3769	1.8376	9.4025e-08	5.4449e-05	0.5	0.010394	0	3.1646	0	-0.0012615	3.3793	1.8383	9.4025e-08	5.4449e-05	0.5	0.010417	0	3.173	0	-0.00077355	3.3781	1.838	1.1018e-07	0.0001089	0.5	0.010405	0	3.1693	0	48.868
23	1260	0	0	0	-1.6568e-05	3.3828	1.8392	9.3614e-08	5.4854e-05	0.5	0.01047	0	3.1866	0	-0.00073929	3.3816	1.8389	9.3613e-08	5.4854e-05	0.5	0.010441	0	3.1677	0	-0.00037793	3.3822	1.8391	1.1415e-07	0.00010971	0.5	0.010436	0	3.1827	0	48.868
24	1260	0	0	0	-0.0015533	3.3852	1.8399	9.3078e-08	5.6152e-05	0.5	0.010486	0	3.1913	0	-0.00077371	3.3844	1.8397	9.308e-08	5.6152e-05	0.5	0.010409	0	3.1832	0	-0.0011635	3.3848	1.8398	1.1028e-07	0.0001123	0.5	0.010468	0	3.1879	0	48.868
25	1260	0	0	0	-0.00085703	3.3871	1.8404	9.228e-08	5.7254e-05	0.5	0.010447	0	3.1732	0	-0.0019623	3.385	1.8398	9.2281e-08	5.7254e-05	0.5	0.010497	0	3.1799	0	-0.0014097	3.386	1.8401	1.0949e-07	0.00011451	0.5	0.010493	0	3.1799	0	48.868
0	1260	0	0	0	0.00087906	3.275	1.8097	0.047786	0.066602	1	0.010034	0	3.0895	0	-9.2089e-05	3.2762	1.81	0.047787	0.066602	0	0.0099896	0	3.0864	0	0.00039348	3.2756	1.8099	0.13313	0.1332	0.5	0.009996	0	3.0922	0	48.868
1	1260	0	0	0	0.00037932	3.2779	1.8105	9.4597e-08	5.3226e-05	0.5	0.010024	0	3.099	0	-0.00049726	3.2756	1.8099	9.4597e-08	5.3226e-05	0.5	0.010043	0	3.091	0	-5.8968e-05	3.2767	1.8102	1.1408e-07	0.00010645	0.5	0.010054	0	3.1019	0	48.868
2	1260	0	0	0	-0.0005765	3.2931	1.8147	9.2554e-08	5.687e-05	0.5	0.010075	0	3.1077	0	1.4601e-05	3.2899	1.8138	9.2553e-08	5.687e-05	0.5	0.0099945	0	3.0969	0	-0.00028095	3.2915	1.8143	1.1096e-07	0.00011374	0.5	0.010056	0	3.1016	0	48.868
3	1260	0	0	0	-0.00102	3.2957	1.8154	9.3863e-08	5.4533e-05	0.5	0.010077	0	3.108	0	-0.00059377	3.2963	1.8156	9.3864e-08	5.4533e-05	0.5	0.010175	0	3.1161	0	-0.0008069	3.296	1.8155	1.1304e-07	0.00010907	0.5	0.01008	0	3.1159	0	48.868
4	1260	0	0	0	-0.00053691	3.3025	1.8173	9.3709e-08	5.4359e-05	0.5	0.010113	0	3.1297	0	-0.00030139	3.3006	1.8168	9.3712e-08	5.4359e-05	0.5	0.010161	0	3.1139	0	-0.00041915	3.3016	1.817	1.0995e-07	0.00010872	0.5	0.010171	0	3.11	0	48.868
5	1260	0	0	0	-6.2971e-05	3.3057	1.8182	9.3025e-08	5.5617e-05	0.5	0.010109	0	3.1223	0	-0.00030548	3.3065	1.8184	9.3026e-08	5.5617e-05	0.5	0.010185	0	3.118	0	-0.00018423	3.3061	1.8183	1.118e-07	0.00011123	0.5	0.010136	0	3.1233	0	48.868
6	1260	0	0	0	6.4056e-05	3.3095	1.8192	9.3695e-08	5.549e-05	0.5	0.010135	0	3.1191	0	-0.00031491	3.3127	1.8201	9.3695e-08	5.549e-05	0.5	0.010209	0	3.1323	0	-0.00012543	3.3111	1.8196	1.1168e-07	0.00011098	0.5	0.010166	0	3.1258	0	48.868
7	1260	0	0	0	0.00050777	3.3169	1.8212	9.3671e-08	5.4959e-05	0.5	0.0102	0	3.1284	0	-0.00064352	3.3155	1.8208	9.3672e-08	5.4959e-05	0.5	0.010132	0	3.1297	0	-6.7877e-05	3.3162	1.821	1.106e-07	0.00010992	0.5	0.010188	0	3.1322	0	48.868
8	1260	0	0	0	-0.00015738	3.3198	1.822	9.395e-08	5.5216e-05	0.5	0.010174	0	3.1315	0	-0.00020017	3.3219	1.8226	9.3951e-08	5.5216e-05	0.5	0.010134	0	3.1415	0	-0.00017878	3.3209	1.8223	1.1189e-07	0.00011043	0.5	0.010218	0	3.1326	0	48.868
9	1260	0	0	0	-0.00025764	3.3238	1.8231	9.3474e-08	5.4547e-05	0.5	0.010192	0	3.1343	0	0.00046333	3.3234	1.823	9.3474e-08	5.4547e-05	0.5	0.010199	0	3.1369	0	0.00010285	3.3236	1.8231	1.1287e-07	0.00010909	0.5	0.010204	0	3.1368	0	48.868
10	1260	0	0	0	-0.00012452	3.3276	1.8242	9.3545e-08	5.5175e-05	0.5	0.010199	0	3.141	0	2.8331e-06	3.3314	1.8252	9.3544e-08	5.5175e-05	0.5	0.010303	0	3.1459	0	-6.0843e-05	3.3295	1.8247	1.0961e-07	0.00011035	0.5	0.010232	0	3.1393	0	48.868
11	1260	0	0	0	-0.00054184	3.3321	1.8254	9.4e-08	5.3828e-05	0.5	0.010319	0	3.1398	0	-0.00052573	3.3343	1.826	9.4002e-08	5.3828e-05	0.5	0.01021	0	3.1492	0	-0.00053378	3.3332	1.8257	1.1112e-07	0.00010766	0.5	0.010247	0	3.1465	0	48.868
12	1260	0	0	0	-0.00014098	3.3392	1.8274	9.3864e-08	5.486e-05	0.5	0.010256	0	3.1515	0	-0.0010088	3.3361	1.8265	9.3862e-08	5.486e-05	0.5	0.010168	0	3.1413	0	-0.00057491	3.3376	1.8269	1.1207e-07	0.00010972	0.5	0.010249	0	3.1437	0	48.868
13	1260	0	0	0	0.00012991	3.3434	1.8285	9.3466e-08	5.4218e-05	0.5	0.010343	0	3.1571	0	-0.0011897	3.3404	1.8277	9.3467e-08	5.4218e-05	0.5	0.010273	0	3.1416	0	-0.00052988	3.3419	1.8281	1.1077e-07	0.00010844	0.5	0.010289	0	3.1478	0	48.868
14	1260	0	0	0	0.00064664	3.3459	1.8292	9.3422e-08	5.5136e-05	0.5	0.010337	0	3.1441	0	-0.0010422	3.3482	1.8298	9.342e-08	5.5136e-05	0.5	0.010311	0	3.1549	0	-0.00019778	3.3471	1.8295	1.1278e-07	0.00011027	0.5	0.010303	0	3.1549	0	48.868
15	1260	0	0	0	-0.00094534	3.3515	1.8307	9.3527e-08	5.4124e-05	0.5	0.010333	0	3.1585	0	5.9614e-05	3.348	1.8298	9.3531e-08	5.4124e-05	0.5	0.010294	0	3.1476	0	-0.00044286	3.3498	1.8302	1.1455e-07	0.00010825	0.5	0.010281	0	3.1516	0	48.868
16	1260	0	0	0	-0.00052507	3.3539	1.8314	9.3644e-08	5.5231e-05	0.5	0.010339	0	3.1591	0	-0.0011788	3.3561	1.832	9.3641e-08	5.5231e-05	0.5	0.010394	0	3.1588	0	-0.00085194	3.355	1.8317	1.1261e-07	0.00011046	0.5	0.010335	0	3.1606	0	48.868
17	1260	0	0	0	-0.00022193	3.3586	1.8327	9.3376e-08	5.5826e-05	0.5	0.010314	0	3.1697	0	-0.0011289	3.3596	1.8329	9.3373e-08	5.5826e-05	0.5	0.010305	0	3.1574	0	-0.00067541	3.3591	1.8328	1.1301e-07	0.00011165	0.5	0.010405	0	3.16	0	48.868
18	1260	0	0	0	-0.0015498	3.364	1.8341	9.3587e-08	5.5081e-05	0.5	0.010332	0	3.1656	0	-7.7825e-05	3.3637	1.834	9.3588e-08	5.5081e-05	0.5	0.010361	0	3.1616	0	-0.00081383	3.3639	1.8341	1.1368e-07	0.00011016	0.5	0.010337	0	3.1677	0	48.868
19	1260	0	0	0	-0.0014817	3.3648	1.8344	9.3376e-08	5.5387e-05	0.5	0.010416	0	3.1603	0	-6.0829e-05	3.3651	1.8344	9.3376e-08	5.5387e-05	0.5	0.010354	0	3.1779	0	-0.00077125	3.365	1.8344	1.1362e-07	0.00011077	0.5	0.010384	0	3.1647	0	48.868
20	1260	0	0	0	-0.00091265	3.3718	1.8362	9.3199e-08	5.5332e-05	0.5	0.010384	0	3.1723	0	-0.00077899	3.3657	1.8346	9.32e-08	5.5332e-05	0.5	0.01042	0	3.1653	0	-0.00084582	3.3687	1.8354	1.1185e-07	0.00011066	0.5	0.010454	0	3.1765	0	48.868
21	1260	0	0	0	-0.00028158	3.3726	1.8365	9.4296e-08	5.2612e-05	0.5	0.010424	0	3.1726	0	-0.0010041	3.3759	1.8374	9.4295e-08	5.2612e-05	0.5	0.010466	0	3.1687	0	-0.00064286	3.3742	1.8369	1.1239e-07	0.00010522	0.5	0.010375	0	3.1736	0	48.868
22	1260	0	0	0	-0.00096208	3.3751	1.8372	9.3584e-08	5.5184e-05	0.5	0.010462	0	3.1679	0	-0.00085352	3.3787	1.8381	9.3586e-08	5.5184e-05	0.5	0.010431	0	3.1696	0	-0.0009078	3.3769	1.8376	1.1158e-07	0.00011037	0.5	0.01039	0	3.1778	0	48.868
23	1260	0	0	0	-0.00032231	3.3836	1.8394	9.3288e-08	5.5072e-05	0.5	0.01047	0	3.1817	0	-0.00036983	3.379	1.8382	9.3289e-08	5.5072e-05	0.5	0.010409	0	3.193	0	-0.00034607	3.3813	1.8388	1.1326e-07	0.00011014	0.5	0.010484	0	3.1871	0	48.868
24	1260	0	0	0	0.00061378	3.3847	1.8398	9.4246e-08	5.4084e-05	0.5	0.010391	0	3.1727	0	-0.0010329	3.3828	1.8392	9.4249e-08	5.4084e-05	0.5	0.010494	0	3.1733	0	-0.00020958	3.3838	1.8395	1.1164e-07	0.00010817	0.5	0.010482	0	3.1783	0	48.868
25	1260	0	0	0	-0.00068169	3.3862	1.8402	9.3262e-08	5.5458e-05	0.5	0.010481	0	3.1845	0	-0.0011926	3.3851	1.8399	9.3262e-08	5.5458e-05	0.5	0.010499	0	3.1853	0	-0.00093715	3.3856	1.84	1.1272e-07	0.00011092	0.5	0.010456	0	3.1813	0	48.868
0	1260	0	0	0	-9.6893e-05	3.2735	1.8093	0.047783	0.066597	1	0.0099541	0	3.0954	0	-0.00040021	3.278	1.8105	0.047784	0.066597	0	0.0099683	0	3.1044	0	-0.00024855	3.2757	1.8099	0.13313	0.13319	0.5	0.009968	0	3.0997	0	48.868
1	1260	0	0	0	0.00018141	3.2729	1.8091	9.5269e-08	5.1944e-05	0.5	0.010022	0	3.0873	0	0.00028579	3.2734	1.8092	9.5269e-08	5.1944e-05	0.5	0.0099699	0	3.0886	0	0.0002336	3.2731	1.8092	1.1161e-07	0.00010389	0.5	0.01002	0	3.091	0	48.868
2	1260	0	0	0	0.0002941	3.2873	1.8131	9.2243e-08	5.7272e-05	0.5	0.01004	0	3.1087	0	0.00023439	3.2889	1.8135	9.2243e-08	5.7272e-05	0.5	0.010048	0	3.1052	0	0.00026425	3.2881	1.8133	1.1235e-07	0.00011454	0.5	0.010071	0	3.1049	0	48.868
3	1260	0	0	0	4.5985e-05	3.2935	1.8148	9.4347e-08	5.4715e-05	0.5	0.010038	0	3.1038	0	0.0016169	3.294	1.8149	9.4346e-08	5.4715e-05	0.5	0.010064	0	3.1073	0	0.00083143	3.2938	1.8149	1.1424e-07	0.00010943	0.5	0.010107	0	3.1031	0	48.868
4	1260	0	0	0	0.00030864	3.2963	1.8156	9.4193e-08	5.3584e-05	0.5	0.010097	0	3.1042	0	0.0012339	3.2982	1.8161	9.4192e-08	5.3584e-05	0.5	0.010046	0	3.109	0	0.00077125	3.2972	1.8158	1.127e-07	0.00010717	0.5	0.010083	0	3.1085	0	48.868
5	1260	0	0	0	-0.00027365	3.3025	1.8173	9.4076e-08	5.3804e-05	0.5	0.010174	0	3.1156	0	0.0012545	3.3034	1.8175	9.4077e-08	5.3804e-05	0.5	0.010133	0	3.114	0	0.00049041	3.303	1.8174	1.1216e-07	0.00010761	0.5	0.010093	0	3.1155	0	48.868
6	1260	0	0	0	0.0010953	3.3096	1.8192	9.2745e-08	5.667e-05	0.5	0.010182	0	3.1229	0	-0.00078788	3.3144	1.8205	9.2744e-08	5.667e-05	0.5	0.010171	0	3.126	0	0.00015369	3.312	1.8199	1.1454e-07	0.00011334	0.5	0.010211	0	3.1174	0	48.868
7	1260	0	0	0	0.0005636	3.3177	1.8214	9.374e-08	5.5188e-05	0.5	0.010158	0	3.1231	0	-0.0001319	3.3158	1.8209	9.374e-08	5.5188e-05	0.5	0.010125	0	3.1265	0	0.00021585	3.3167	1.8212	1.1155e-07	0.00011038	0.5	0.010191	0	3.1204	0	48.868
8	1260	0	0	0	0.00064505	3.3198	1.822	9.3745e-08	5.4436e-05	0.5	0.010296	0	3.1268	0	3.8953e-05	3.3174	1.8214	9.3746e-08	5.4436e-05	0.5	0.01016	0	3.1239	0	0.000342	3.3186	1.8217	1.108e-07	0.00010887	0.5	0.010203	0	3.1273	0	48.868
9	1260	0	0	0	0.00078811	3.3265	1.8239	9.4227e-08	5.3179e-05	0.5	0.010278	0	3.1377	0	0.0004294	3.3253	1.8235	9.4225e-08	5.3179e-05	0.5	0.01017	0	3.1333	0	0.00060875	3.3259	1.8237	1.1048e-07	0.00010636	0.5	0.010208	0	3.135	0	48.868
10	1260	0	0	0	-0.00030539	3.3315	1.8252	9.3736e-08	5.5217e-05	0.5	0.010213	0	3.1324	0	0.00086252	3.3341	1.8259	9.374e-08	5.5217e-05	0.5	0.010338	0	3.1399	0	0.00027857	3.3328	1.8256	1.1118e-07	0.00011043	0.5	0.010228	0	3.1402	0	48.868
11	1260	0	0	0	7.0392e-05	3.3325	1.8255	9.42e-08	5.4174e-05	0.5	0.010238	0	3.1452	0	0.00026715	3.3353	1.8263	9.4201e-08	5.4174e-05	0.5	0.010254	0	3.1461	0	0.00016877	3.3339	1.8259	1.0975e-07	0.00010835	0.5	0.010244	0	3.141	0	48.868
12	1260	0	0	0	0.00055101	3.3391	1.8273	9.3763e-08	5.3888e-05	0.5	0.010247	0	3.1511	0	0.00017125	3.3398	1.8275	9.3763e-08	5.3888e-05	0.5	0.010354	0	3.152	0	0.00036113	3.3395	1.8274	1.1343e-07	0.00010778	0.5	0.010313	0	3.1426	0	48.868
13	1260	0	0	0	0.0004289	3.3412	1.8279	9.3936e-08	5.3974e-05	0.5	0.010372	0	3.1516	0	0.00022267	3.3439	1.8286	9.3934e-08	5.3974e-05	0.5	0.010293	0	3.1509	0	0.00032578	3.3426	1.8283	1.098e-07	0.00010795	0.5	0.01028	0	3.1437	0	48.868
14	1260	0	0	0	-0.00075819	3.3475	1.8296	9.4116e-08	5.4638e-05	0.5	0.010298	0	3.1476	0	0.0017802	3.3492	1.8301	9.4116e-08	5.4638e-05	0.5	0.010384	0	3.1529	0	0.00051102	3.3483	1.8298	1.1247e-07	0.00010928	0.5	0.010341	0	3.1436	0	48.868
15	1260	0	0	0	0.00024691	3.351	1.8306	9.3376e-08	5.6094e-05	0.5	0.0104	0	3.1568	0	0.00057767	3.3494	1.8301	9.3377e-08	5.6094e-05	0.5	0.010336	0	3.1438	0	0.00041229	3.3502	1.8304	1.1389e-07	0.00011219	0.5	0.010326	0	3.1598	0	48.868
16	1260	0	0	0	-0.00063052	3.3542	1.8314	9.3337e-08	5.5452e-05	0.5	0.010377	0	3.1711	0	0.00049719	3.3547	1.8316	9.3337e-08	5.5452e-05	0.5	0.010329	0	3.1509	0	-6.6663e-05	3.3544	1.8315	1.1104e-07	0.0001109	0.5	0.010357	0	3.1592	0	48.868
17	1260	0	0	0	-0.00053369	3.3566	1.8321	9.2863e-08	5.6993e-05	0.5	0.0104	0	3.1604	0	-0.00021761	3.3546	1.8316	9.2862e-08	5.6993e-05	0.5	0.010305	0	3.1558	0	-0.00037565	3.3556	1.8318	1.1638e-07	0.00011399	0.5	0.010284	0	3.1684	0	48.868
18	1260	0	0	0	0.00053736	3.3613	1.8334	9.3863e-08	5.4607e-05	0.5	0.010387	0	3.1658	0	-0.00045605	3.3599	1.833	9.3862e-08	5.4607e-05	0.5	0.010325	0	3.1598	0	4.0654e-05	3.3606	1.8332	1.1174e-07	0.00010921	0.5	0.01039	0	3.1643	0	48.868
19	1260	0	0	0	-0.00033772	3.3679	1.8352	9.3606e-08	5.4765e-05	0.5	0.01039	0	3.1698	0	-0.00022236	3.3654	1.8345	9.3609e-08	5.4765e-05	0.5	0.010427	0	3.1714	0	-0.00028004	3.3667	1.8348	1.1148e-07	0.00010953	0.5	0.010405	0	3.1702	0	48.868
20	1260	0	0	0	6.9962e-05	3.3714	1.8361	9.3605e-08	5.5023e-05	0.5	0.010424	0	3.1797	0	0.00014669	3.3723	1.8364	9.3606e-08	5.5023e-05	0.5	0.010476	0	3.173	0	0.00010832	3.3718	1.8363	1.1121e-07	0.00011005	0.5	0.010435	0	3.1769	0	48.868
21	1260	0	0	0	0.00026324	3.3745	1.837	9.2578e-08	5.6966e-05	0.5	0.010438	0	3.1684	0	0.00096101	3.3732	1.8366	9.2577e-08	5.6966e-05	0.5	0.010464	0	3.1733	0	0.00061212	3.3739	1.8368	1.1287e-07	0.00011393	0.5	0.010398	0	3.1819	0	48.868
22	1260	0	0	0	0.0019273	3.3758	1.8373	9.4678e-08	5.3575e-05	0.5	0.010459	0	3.1763	0	0.0012807	3.3737	1.8368	9.4677e-08	5.3575e-05	0.5	0.010491	0	3.1691	0	0.001604	3.3747	1.837	1.1157e-07	0.00010715	0.5	0.010459	0	3.1733	0	48.868
23	1260	0	0	0	0.0011308	3.3811	1.8388	9.2387e-08	5.7055e-05	0.5	0.01049	0	3.1791	0	0.0011279	3.3812	1.8388	9.2385e-08	5.7055e-05	0.5	0.01048	0	3.1891	0	0.0011294	3.3812	1.8388	1.1405e-07	0.00011411	0.5	0.010466	0	3.1802	0	48.868
24	1260	0	0	0	0.00090614	3.3877	1.8406	9.3865e-08	5.4947e-05	0.5	0.010447	0	3.1852	0	0.0014128	3.3836	1.8395	9.3866e-08	5.4947e-05	0.5	0.010448	0	3.2014	0	0.0011595	3.3857	1.84	1.123e-07	0.00010989	0.5	0.010501	0	3.1835	0	48.868
25	1260	0	0	0	0.0019448	3.3933	1.8421	9.4338e-08	5.3003e-05	0.5	0.010599	0	3.1925	0	0.0012124	3.3877	1.8406	9.4338e-08	5.3003e-05	0.5	0.010528	0	3.1907	0	0.0015786	3.3905	1.8413	1.1016e-07	0.00010601	0.5	0.010478	0	3.1995	0	48.868
0	1260	0	0	0	0.00011362	3.2716	1.8087	0.047784	0.066598	1	0.0099587	0	3.0875	0	0.00052446	3.2767	1.8102	0.047784	0.066598	0	0.0099615	0	3.0908	0	0.00031904	3.2742	1.8095	0.13313	0.1332	0.5	0.0099838	0	3.0949	0	48.868
1	1260	0	0	0	0.00051494	3.2715	1.8087	9.3792e-08	5.3879e-05	0.5	0.0099415	0	3.1011	0	-0.0001499	3.274	1.8094	9.3788e-08	5.3879e-05	0.5	0.0099812	0	3.1024	0	0.00018252	3.2727	1.8091	1.1008e-07	0.00010776	0.5	0.010016	0	3.0974	0	48.868
2	1260	0	0	0	0.0008586	3.287	1.813	9.338e-08	5.6239e-05	0.5	0.010035	0	3.1064	0	-0.0003351	3.2867	1.8129	9.3379e-08	5.6239e-05	0.5	0.010044	0	3.1035	0	0.00026175	3.2869	1.813	1.1021e-07	0.00011248	0.5	0.010076	0	3.1033	0	48.868
3	1260	0	0	0	0.0001367	3.2924	1.8145	9.3305e-08	5.5042e-05	0.5	0.010057	0	3.1093	0	0.00032642	3.2968	1.8157	9.3305e-08	5.5042e-05	0.5	0.010089	0	3.1108	0	0.00023156	3.2946	1.8151	1.0798e-07	0.00011008	0.5	0.010086	0	3.1161	0	48.868
4	1260	0	0	0	0.00185	3.2973	1.8159	9.2502e-08	5.7112e-05	0.5	0.010096	0	3.1105	0	0.00020871	3.301	1.8169	9.2501e-08	5.7112e-05	0.5	0.01009	0	3.1237	0	0.0010293	3.2992	1.8164	1.1222e-07	0.00011422	0.5	0.010122	0	3.1108	0	48.868
5	1260	0	0	0	0.0014145	3.3078	1.8187	9.4499e-08	5.33e-05	0.5	0.010165	0	3.1226	0	0.00090674	3.3063	1.8183	9.4499e-08	5.33e-05	0.5	0.010137	0	3.1167	0	0.0011606	3.3071	1.8185	1.0951e-07	0.0001066	0.5	0.010144	0	3.1169	0	48.868
6	1260	0	0	0	0.0016977	3.3121	1.8199	9.3675e-08	5.4895e-05	0.5	0.010121	0	3.1354	0	0.00065927	3.3104	1.8194	9.3672e-08	5.4895e-05	0.5	0.010166	0	3.1366	0	0.0011785	3.3112	1.8197	1.1177e-07	0.00010979	0.5	0.010179	0	3.124	0	48.868
7	1260	0	0	0	0.0013512	3.3148	1.8207	9.3562e-08	5.5318e-05	0.5	0.010159	0	3.1364	0	0.00091071	3.3146	1.8206	9.356e-08	5.5318e-05	0.5	0.010142	0	3.1248	0	0.001131	3.3147	1.8206	1.1321e-07	0.00011064	0.5	0.010171	0	3.1276	0	48.868
8	1260	0	0	0	0.00039188	3.3213	1.8224	9.3939e-08	5.3259e-05	0.5	0.010297	0	3.1191	0	0.001167	3.3175	1.8214	9.394e-08	5.3259e-05	0.5	0.010211	0	3.1293	0	0.00077943	3.3194	1.8219	1.1092e-07	0.00010652	0.5	0.010193	0	3.1341	0	48.868
9	1260	0	0	0	-0.00012522	3.3222	1.8227	9.4562e-08	5.2311e-05	0.5	0.010185	0	3.1381	0	0.00025553	3.3235	1.823	9.4563e-08	5.2311e-05	0.5	0.010239	0	3.129	0	6.5158e-05	3.3228	1.8229	1.0869e-07	0.00010462	0.5	0.010204	0	3.131	0	48.868
10	1260	0	0	0	0.0003823	3.3276	1.8242	9.3303e-08	5.4704e-05	0.5	0.010178	0	3.1336	0	0.00054094	3.3297	1.8248	9.3304e-08	5.4704e-05	0.5	0.010261	0	3.1434	0	0.00046162	3.3287	1.8245	1.0811e-07	0.00010941	0.5	0.010221	0	3.1305	0	48.868
11	1260	0	0	0	-0.0001971	3.3326	1.8255	9.4325e-08	5.3546e-05	0.5	0.010307	0	3.1337	0	0.00061988	3.3357	1.8264	9.4326e-08	5.3546e-05	0.5	0.010294	0	3.1476	0	0.00021139	3.3342	1.826	1.134e-07	0.00010709	0.5	0.010281	0	3.1463	0	48.868
12	1260	0	0	0	0.0014078	3.3391	1.8273	9.3613e-08	5.4991e-05	0.5	0.010264	0	3.1528	0	0.0011244	3.3404	1.8277	9.3614e-08	5.4991e-05	0.5	0.01032	0	3.1481	0	0.0012661	3.3397	1.8275	1.1297e-07	0.00010998	0.5	0.010284	0	3.1466	0	48.868
13	1260	0	0	0	0.0012102	3.3444	1.8288	9.4906e-08	5.1964e-05	0.5	0.01028	0	3.1459	0	0.0023207	3.3431	1.8284	9.4907e-08	5.1964e-05	0.5	0.010333	0	3.1512	0	0.0017655	3.3438	1.8286	1.1055e-07	0.00010393	0.5	0.010295	0	3.1513	0	48.868
14	1260	0	0	0	0.0019866	3.3459	1.8292	9.4108e-08	5.4093e-05	0.5	0.010259	0	3.1519	0	0.0012769	3.3475	1.8296	9.4108e-08	5.4093e-05	0.5	0.010299	0	3.1531	0	0.0016317	3.3467	1.8294	1.1353e-07	0.00010819	0.5	0.010343	0	3.1462	0	48.868
15	1260	0	0	0	0.0017204	3.353	1.8311	9.2985e-08	5.5151e-05	0.5	0.010359	0	3.1522	0	0.0018423	3.356	1.8319	9.2985e-08	5.5151e-05	0.5	0.010348	0	3.1492	0	0.0017814	3.3545	1.8315	1.1254e-07	0.0001103	0.5	0.010387	0	3.1675	0	48.868
16	1260	0	0	0	0.0020676	3.3579	1.8325	9.3059e-08	5.4162e-05	0.5	0.010388	0	3.1585	0	0.0013747	3.3592	1.8328	9.3058e-08	5.4162e-05	0.5	0.010361	0	3.1661	0	0.0017211	3.3585	1.8326	1.1293e-07	0.00010832	0.5	0.010423	0	3.1597	0	48.868
17	1260	0	0	0	0.0019369	3.3619	1.8336	9.4839e-08	5.2298e-05	0.5	0.010416	0	3.1734	0	0.0024828	3.3566	1.8321	9.4838e-08	5.2298e-05	0.5	0.010422	0	3.165	0	0.0022099	3.3593	1.8328	1.11e-07	0.0001046	0.5	0.010412	0	3.1732	0	48.868
18	1260	0	0	0	0.0023801	3.3618	1.8335	9.3601e-08	5.4102e-05	0.5	0.010441	0	3.1668	0	0.0018615	3.363	1.8338	9.3603e-08	5.4102e-05	0.5	0.010386	0	3.1707	0	0.0021208	3.3624	1.8337	1.1424e-07	0.0001082	0.5	0.010352	0	3.1668	0	48.868
19	1260	0	0	0	0.003108	3.3664	1.8348	9.3372e-08	5.5869e-05	0.5	0.010397	0	3.175	0	0.0015886	3.3644	1.8342	9.337e-08	5.5869e-05	0.5	0.01039	0	3.1743	0	0.0023483	3.3654	1.8345	1.1012e-07	0.00011174	0.5	0.010436	0	3.1705	0	48.868
20	1260	0	0	0	0.0026608	3.3704	1.8359	9.2694e-08	5.5996e-05	0.5	0.01045	0	3.1772	0	0.0014689	3.3695	1.8356	9.2696e-08	5.5996e-05	0.5	0.010441	0	3.1704	0	0.0020648	3.3699	1.8357	1.1032e-07	0.00011199	0.5	0.010437	0	3.1703	0	48.868
21	1260	0	0	0	0.0012107	3.3766	1.8375	9.3409e-08	5.534e-05	0.5	0.010431	0	3.1662	0	0.0024769	3.3731	1.8366	9.3408e-08	5.534e-05	0.5	0.010407	0	3.1788	0	0.0018438	3.3748	1.8371	1.0994e-07	0.00011068	0.5	0.010482	0	3.1787	0	48.868
22	1260	0	0	0	0.0034292	3.3756	1.8373	9.2918e-08	5.6153e-05	0.5	0.010447	0	3.1792	0	0.0019427	3.376	1.8374	9.2914e-08	5.6153e-05	0.5	0.010488	0	3.1795	0	0.002686	3.3758	1.8373	1.1173e-07	0.00011231	0.5	0.010475	0	3.1842	0	48.868
23	1260	0	0	0	0.0021481	3.3797	1.8384	9.3085e-08	5.6028e-05	0.5	0.010421	0	3.1883	0	0.0033174	3.3795	1.8384	9.3086e-08	5.6028e-05	0.5	0.010437	0	3.1735	0	0.0027327	3.3796	1.8384	1.114e-07	0.00011206	0.5	0.010481	0	3.1746	0	48.868
24	1260	0	0	0	0.0033296	3.3839	1.8395	9.4579e-08	5.3296e-05	0.5	0.010533	0	3.192	0	0.0025483	3.3839	1.8395	9.4579e-08	5.3296e-05	0.5	0.010507	0	3.1884	0	0.002939	3.3839	1.8395	1.1085e-07	0.00010659	0.5	0.010516	0	3.18	0	48.868
25	1260	0	0	0	0.0034843	3.388	1.8407	9.3616e-08	5.5193e-05	0.5	0.010425	0	3.1935	0	0.0037917	3.3878	1.8406	9.3616e-08	5.5193e-05	0.5	0.010559	0	3.191	0	0.003638	3.3879	1.8406	1.0953e-07	0.00011039	0.5	0.010533	0	3.186	0	48.868
0	1260	0	0	0	-0.00088425	3.2739	1.8094	0.047784	0.066598	1	0.010046	0	3.0853	0	-0.00057732	3.2775	1.8104	0.047784	0.066598	0	0.0099489	0	3.1047	0	-0.00073079	3.2757	1.8099	0.13313	0.1332	0.5	0.0099777	0	3.094	0	48.868
1	1260	0	0	0	-0.0002467	3.2736	1.8093	9.5004e-08	5.1848e-05	0.5	0.010035	0	3.1004	0	0.00063252	3.2774	1.8104	9.5003e-08	5.1848e-05	0.5	0.01003	0	3.0978	0	0.00019291	3.2755	1.8098	1.1189e-07	0.0001037	0.5	0.01003	0	3.1046	0	48.868
2	1260	0	0	0	-0.001441	3.2884	1.8134	9.4259e-08	5.3918e-05	0.5	0.010004	0	3.0969	0	0.0001142	3.2897	1.8138	9.4259e-08	5.3918e-05	0.5	0.010111	0	3.0981	0	-0.0006634	3.289	1.8136	1.1209e-07	0.00010784	0.5	0.010033	0	3.0961	0	48.868
3	1260	0	0	0	-0.00061763	3.2941	1.815	9.4019e-08	5.4584e-05	0.5	0.010063	0	3.112	0	-0.00064821	3.2941	1.815	9.4017e-08	5.4584e-05	0.5	0.01001	0	3.1114	0	-0.00063292	3.2941	1.815	1.1125e-07	0.00010917	0.5	0.010096	0	3.105	0	48.868
4	1260	0	0	0	-0.00096504	3.3003	1.8167	9.2922e-08	5.5178e-05	0.5	0.010082	0	3.123	0	0.00023499	3.3006	1.8167	9.2922e-08	5.5178e-05	0.5	0.010096	0	3.1088	0	-0.00036503	3.3004	1.8167	1.1327e-07	0.00011036	0.5	0.010161	0	3.1108	0	48.868
5	1260	0	0	0	-0.0010763	3.3047	1.8179	9.1526e-08	5.8436e-05	0.5	0.010105	0	3.1157	0	-0.00098043	3.3055	1.8181	9.1525e-08	5.8436e-05	0.5	0.010092	0	3.1097	0	-0.0010284	3.3051	1.818	1.1267e-07	0.00011687	0.5	0.010101	0	3.1188	0	48.868
6	1260	0	0	0	-0.0008992	3.3099	1.8193	9.4324e-08	5.4505e-05	0.5	0.010137	0	3.115	0	-0.0016155	3.3107	1.8195	9.4323e-08	5.4505e-05	0.5	0.010178	0	3.1292	0	-0.0012574	3.3103	1.8194	1.135e-07	0.00010901	0.5	0.010148	0	3.1189	0	48.868
7	1260	0	0	0	-0.0013645	3.3142	1.8205	9.3204e-08	5.5513e-05	0.5	0.010169	0	3.1137	0	-0.0012048	3.3189	1.8218	9.3202e-08	5.5513e-05	0.5	0.010209	0	3.1238	0	-0.0012846	3.3166	1.8211	1.1254e-07	0.00011103	0.5	0.010154	0	3.1183	0	48.868
8	1260	0	0	0	-0.00042772	3.3212	1.8224	9.4109e-08	5.3299e-05	0.5	0.01025	0	3.1336	0	-0.0010723	3.3194	1.8219	9.4105e-08	5.3299e-05	0.5	0.010264	0	3.1266	0	-0.00075002	3.3203	1.8222	1.1428e-07	0.0001066	0.5	0.010227	0	3.1339	0	48.868
9	1260	0	0	0	-0.001173	3.326	1.8237	9.2999e-08	5.5966e-05	0.5	0.010211	0	3.1361	0	0.00017698	3.3259	1.8237	9.2999e-08	5.5966e-05	0.5	0.010246	0	3.1476	0	-0.00049799	3.3259	1.8237	1.1243e-07	0.00011193	0.5	0.010204	0	3.1389	0	48.868
10	1260	0	0	0	-0.00066727	3.3302	1.8249	9.4399e-08	5.3035e-05	0.5	0.010207	0	3.1319	0	0.00058652	3.3312	1.8252	9.44e-08	5.3035e-05	0.5	0.010283	0	3.1483	0	-4.0378e-05	3.3307	1.825	1.1206e-07	0.00010607	0.5	0.010241	0	3.1464	0	48.868
11	1260	0	0	0	-0.0002154	3.3351	1.8262	9.2568e-08	5.635e-05	0.5	0.010267	0	3.1379	0	0.00091013	3.3352	1.8262	9.2571e-08	5.635e-05	0.5	0.010315	0	3.1445	0	0.00034737	3.3351	1.8262	1.0966e-07	0.0001127	0.5	0.01025	0	3.1457	0	48.868
12	1260	0	0	0	-0.00055878	3.3373	1.8268	9.4142e-08	5.4435e-05	0.5	0.010252	0	3.151	0	0.001205	3.3366	1.8266	9.4144e-08	5.4435e-05	0.5	0.010322	0	3.1377	0	0.00032309	3.337	1.8267	1.134e-07	0.00010887	0.5	0.010246	0	3.1443	0	48.868
13	1260	0	0	0	-0.00093142	3.3412	1.8279	9.4147e-08	5.3871e-05	0.5	0.010248	0	3.1608	0	0.00015784	3.3412	1.8279	9.4148e-08	5.3871e-05	0.5	0.010349	0	3.1502	0	-0.00038679	3.3412	1.8279	1.117e-07	0.00010774	0.5	0.010333	0	3.1573	0	48.868
14	1260	0	0	0	-0.00094773	3.3465	1.8293	9.2057e-08	5.6514e-05	0.5	0.010305	0	3.1541	0	-0.00081275	3.3479	1.8297	9.2056e-08	5.6514e-05	0.5	0.010351	0	3.1503	0	-0.00088024	3.3472	1.8295	1.1307e-07	0.00011303	0.5	0.010268	0	3.1479	0	48.868
15	1260	0	0	0	-0.00073018	3.3478	1.8297	9.3481e-08	5.5022e-05	0.5	0.01031	0	3.154	0	0.00043933	3.3489	1.83	9.348e-08	5.5022e-05	0.5	0.010292	0	3.1502	0	-0.00014542	3.3483	1.8298	1.1155e-07	0.00011004	0.5	0.010353	0	3.1597	0	48.868
16	1260	0	0	0	-3.8367e-05	3.3541	1.8314	9.373e-08	5.5212e-05	0.5	0.010358	0	3.1564	0	0.00083655	3.353	1.8311	9.3728e-08	5.5212e-05	0.5	0.010341	0	3.1722	0	0.00039909	3.3536	1.8313	1.111e-07	0.00011042	0.5	0.010353	0	3.1587	0	48.868
17	1260	0	0	0	0.00039592	3.3572	1.8323	9.3518e-08	5.5567e-05	0.5	0.0104	0	3.1584	0	-0.00089603	3.3612	1.8334	9.3521e-08	5.5567e-05	0.5	0.010441	0	3.1633	0	-0.00025006	3.3592	1.8328	1.1018e-07	0.00011113	0.5	0.010329	0	3.1595	0	48.868
18	1260	0	0	0	-0.00069319	3.3662	1.8347	9.2427e-08	5.618e-05	0.5	0.010411	0	3.1609	0	-0.00038822	3.3647	1.8343	9.2426e-08	5.618e-05	0.5	0.010349	0	3.1636	0	-0.0005407	3.3655	1.8345	1.1258e-07	0.00011236	0.5	0.010368	0	3.1694	0	48.868
19	1260	0	0	0	-0.00030027	3.3669	1.8349	9.395e-08	5.3522e-05	0.5	0.010469	0	3.1636	0	-0.00030471	3.3677	1.8351	9.3951e-08	5.3522e-05	0.5	0.010357	0	3.1548	0	-0.00030249	3.3673	1.835	1.1227e-07	0.00010704	0.5	0.010372	0	3.1633	0	48.868
20	1260	0	0	0	0.00023147	3.3719	1.8363	9.4407e-08	5.4085e-05	0.5	0.010368	0	3.1659	0	-0.00034725	3.3697	1.8357	9.4406e-08	5.4085e-05	0.5	0.010429	0	3.163	0	-5.7886e-05	3.3708	1.836	1.1112e-07	0.00010817	0.5	0.01042	0	3.1677	0	48.868
21	1260	0	0	0	-8.1643e-05	3.3736	1.8367	9.3986e-08	5.4755e-05	0.5	0.010384	0	3.1684	0	0.00084809	3.3775	1.8378	9.3989e-08	5.4755e-05	0.5	0.010475	0	3.1752	0	0.00038322	3.3756	1.8373	1.109e-07	0.00010951	0.5	0.010412	0	3.1726	0	48.868
22	1260	0	0	0	0.00044499	3.3765	1.8375	9.2887e-08	5.5693e-05	0.5	0.010558	0	3.1732	0	1.2832e-05	3.3736	1.8367	9.2884e-08	5.5693e-05	0.5	0.010484	0	3.1692	0	0.00022891	3.375	1.8371	1.1378e-07	0.00011139	0.5	0.010428	0	3.1752	0	48.868
23	1260	0	0	0	0.0015207	3.3787	1.8381	9.3784e-08	5.5232e-05	0.5	0.010421	0	3.1809	0	0.00014541	3.3812	1.8388	9.3782e-08	5.5232e-05	0.5	0.010447	0	3.1731	0	0.00083304	3.38	1.8385	1.152e-07	0.00011046	0.5	0.010488	0	3.179	0	48.868
24	1260	0	0	0	0.001012	3.3864	1.8402	9.3893e-08	5.4284e-05	0.5	0.010511	0	3.1858	0	0.0010996	3.3828	1.8392	9.3895e-08	5.4284e-05	0.5	0.010447	0	3.1802	0	0.0010558	3.3846	1.8397	1.1151e-07	0.00010857	0.5	0.010477	0	3.1899	0	48.868
25	1260	0	0	0	0.00080185	3.3855	1.84	9.3802e-08	5.3098e-05	0.5	0.010527	0	3.1814	0	0.001564	3.3917	1.8417	9.3805e-08	5.3098e-05	0.5	0.010489	0	3.1879	0	0.0011829	3.3886	1.8408	1.1532e-07	0.0001062	0.5	0.01045	0	3.1929	0	48.868
0	1260	0	0	0	-0.0011763	3.2735	1.8093	0.047783	0.066597	1	0.00996	0	3.0977	0	5.8339e-05	3.2776	1.8104	0.047783	0.066597	0	0.010074	0	3.0958	0	-0.000559	3.2755	1.8098	0.13313	0.13319	0.5	0.010001	0	3.0892	0	48.868
1	1260	0	0	0	-0.0011015	3.2747	1.8096	9.475e-08	5.3242e-05	0.5	0.0099784	0	3.0923	0	-0.00044231	3.277	1.8103	9.4748e-08	5.3242e-05	0.5	0.0099874	0	3.0955	0	-0.00077192	3.2759	1.8099	1.0792e-07	0.00010648	0.5	0.0099513	0	3.0933	0	48.868
2	1260	0	0	0	-0.00015983	3.2887	1.8135	9.2985e-08	5.5216e-05	0.5	0.010057	0	3.0949	0	-0.00011069	3.2873	1.8131	9.2983e-08	5.5216e-05	0.5	0.010058	0	3.1142	0	-0.00013526	3.288	1.8133	1.1206e-07	0.00011043	0.5	0.01004	0	3.1136	0	48.868
3	1260	0	0	0	-0.00051126	3.2962	1.8156	9.2687e-08	5.6405e-05	0.5	0.010125	0	3.1096	0	0.00024556	3.2975	1.8159	9.2687e-08	5.6405e-05	0.5	0.01007	0	3.1098	0	-0.00013285	3.2968	1.8157	1.1296e-07	0.00011281	0.5	0.010057	0	3.1164	0	48.868
4	1260	0	0	0	-0.00090034	3.3009	1.8169	9.3583e-08	5.6212e-05	0.5	0.010077	0	3.1089	0	-0.00057083	3.3033	1.8175	9.3583e-08	5.6212e-05	0.5	0.010113	0	3.116	0	-0.00073559	3.3021	1.8172	1.1607e-07	0.00011242	0.5	0.010077	0	3.1145	0	48.868
5	1260	0	0	0	-0.0012687	3.3074	1.8186	9.3973e-08	5.4665e-05	0.5	0.010132	0	3.1269	0	-0.00050138	3.3055	1.8181	9.3971e-08	5.4665e-05	0.5	0.01011	0	3.1263	0	-0.00088503	3.3064	1.8184	1.1286e-07	0.00010933	0.5	0.010141	0	3.1201	0	48.868
6	1260	0	0	0	-0.0021507	3.3119	1.8199	9.4342e-08	5.4085e-05	0.5	0.010222	0	3.1182	0	-0.0020363	3.3124	1.82	9.434e-08	5.4085e-05	0.5	0.010121	0	3.1221	0	-0.0020935	3.3122	1.8199	1.1325e-07	0.00010817	0.5	0.010096	0	3.1217	0	48.868
7	1260	0	0	0	-0.0014323	3.3149	1.8207	9.3515e-08	5.4371e-05	0.5	0.010118	0	3.1353	0	-0.0016945	3.3138	1.8204	9.3515e-08	5.4371e-05	0.5	0.010203	0	3.1377	0	-0.0015634	3.3143	1.8205	1.1439e-07	0.00010874	0.5	0.010124	0	3.1218	0	48.868
8	1260	0	0	0	-0.0012696	3.3244	1.8233	9.2385e-08	5.8227e-05	0.5	0.010241	0	3.1258	0	-0.0015564	3.3189	1.8218	9.2385e-08	5.8227e-05	0.5	0.01018	0	3.1245	0	-0.001413	3.3216	1.8225	1.1098e-07	0.00011645	0.5	0.010201	0	3.1306	0	48.868
9	1260	0	0	0	-0.0017149	3.3253	1.8235	9.4119e-08	5.465e-05	0.5	0.010204	0	3.1355	0	-0.0017799	3.326	1.8237	9.412e-08	5.465e-05	0.5	0.010198	0	3.145	0	-0.0017474	3.3256	1.8236	1.118e-07	0.0001093	0.5	0.010212	0	3.1316	0	48.868
10	1260	0	0	0	-0.0026155	3.3282	1.8243	9.4168e-08	5.298e-05	0.5	0.010227	0	3.1329	0	-0.0020633	3.3295	1.8247	9.4165e-08	5.298e-05	0.5	0.010214	0	3.1367	0	-0.0023394	3.3288	1.8245	1.1248e-07	0.00010596	0.5	0.010221	0	3.1301	0	48.868
11	1260	0	0	0	-0.00096355	3.3308	1.8251	9.4106e-08	5.4098e-05	0.5	0.010247	0	3.1353	0	-0.001466	3.333	1.8256	9.4103e-08	5.4098e-05	0.5	0.010237	0	3.1447	0	-0.0012148	3.3319	1.8253	1.1472e-07	0.0001082	0.5	0.010259	0	3.1412	0	48.868
12	1260	0	0	0	-0.0020968	3.3361	1.8265	9.4519e-08	5.3439e-05	0.5	0.010258	0	3.135	0	-0.0013992	3.3386	1.8272	9.4519e-08	5.3439e-05	0.5	0.010227	0	3.1368	0	-0.001748	3.3373	1.8268	1.1177e-07	0.00010688	0.5	0.010243	0	3.1372	0	48.868
13	1260	0	0	0	-0.0017472	3.3434	1.8285	9.438e-08	5.3434e-05	0.5	0.010252	0	3.1577	0	-0.0020137	3.3439	1.8286	9.4377e-08	5.3434e-05	0.5	0.010222	0	3.144	0	-0.0018805	3.3436	1.8286	1.1415e-07	0.00010687	0.5	0.010311	0	3.1588	0	48.868
14	1260	0	0	0	-0.0033487	3.3429	1.8284	9.3561e-08	5.5614e-05	0.5	0.010247	0	3.1483	0	-0.00082314	3.3467	1.8294	9.3566e-08	5.5614e-05	0.5	0.01027	0	3.1615	0	-0.0020859	3.3448	1.8289	1.0982e-07	0.00011123	0.5	0.010314	0	3.1431	0	48.868
15	1260	0	0	0	-0.0020604	3.3498	1.8302	9.3402e-08	5.5937e-05	0.5	0.010339	0	3.1671	0	-0.0010304	3.3523	1.8309	9.3404e-08	5.5937e-05	0.5	0.010251	0	3.155	0	-0.0015454	3.3511	1.8306	1.1023e-07	0.00011187	0.5	0.010314	0	3.1576	0	48.868
16	1260	0	0	0	-0.00084681	3.3572	1.8323	9.2696e-08	5.6084e-05	0.5	0.010363	0	3.1555	0	-0.0010013	3.3553	1.8317	9.2695e-08	5.6084e-05	0.5	0.010295	0	3.1549	0	-0.00092406	3.3562	1.832	1.1174e-07	0.00011217	0.5	0.010345	0	3.1703	0	48.868
17	1260	0	0	0	-0.0010792	3.358	1.8325	9.357e-08	5.4399e-05	0.5	0.010323	0	3.163	0	-0.00037466	3.3606	1.8332	9.357e-08	5.4399e-05	0.5	0.010363	0	3.1604	0	-0.00072693	3.3593	1.8328	1.1168e-07	0.0001088	0.5	0.010351	0	3.1562	0	48.868
18	1260	0	0	0	-0.00076774	3.363	1.8338	9.3341e-08	5.5068e-05	0.5	0.010427	0	3.1672	0	-0.00031471	3.3628	1.8338	9.334e-08	5.5068e-05	0.5	0.010455	0	3.1564	0	-0.00054122	3.3629	1.8338	1.1409e-07	0.00011014	0.5	0.010399	0	3.1673	0	48.868
19	1260	0	0	0	-0.0014287	3.3667	1.8349	9.3299e-08	5.6194e-05	0.5	0.010355	0	3.1632	0	-0.0015381	3.3677	1.8351	9.3298e-08	5.6194e-05	0.5	0.010327	0	3.1667	0	-0.0014834	3.3672	1.835	1.1214e-07	0.00011239	0.5	0.01038	0	3.1662	0	48.868
20	1260	0	0	0	-0.001788	3.3694	1.8356	9.3765e-08	5.4872e-05	0.5	0.010438	0	3.1548	0	-0.00064805	3.3686	1.8354	9.3764e-08	5.4872e-05	0.5	0.010397	0	3.162	0	-0.001218	3.369	1.8355	1.1107e-07	0.00010974	0.5	0.010426	0	3.1661	0	48.868
21	1260	0	0	0	-0.0027018	3.3746	1.837	9.3619e-08	5.4825e-05	0.5	0.010413	0	3.18	0	0.00090809	3.3741	1.8369	9.3621e-08	5.4825e-05	0.5	0.010455	0	3.1901	0	-0.00089688	3.3744	1.8369	1.1506e-07	0.00010965	0.5	0.010379	0	3.1788	0	48.868
22	1260	0	0	0	-0.00020583	3.3746	1.837	9.2779e-08	5.6604e-05	0.5	0.010448	0	3.1747	0	-0.0012915	3.3764	1.8375	9.2776e-08	5.6604e-05	0.5	0.010463	0	3.1715	0	-0.00074866	3.3755	1.8373	1.1389e-07	0.00011321	0.5	0.01038	0	3.1786	0	48.868
23	1260	0	0	0	-0.0014625	3.3783	1.838	9.3612e-08	5.4244e-05	0.5	0.010375	0	3.179	0	-1.5759e-05	3.3786	1.8381	9.3612e-08	5.4244e-05	0.5	0.010471	0	3.1679	0	-0.00073913	3.3785	1.8381	1.1321e-07	0.00010849	0.5	0.010413	0	3.1722	0	48.868
24	1260	0	0	0	-0.001393	3.3868	1.8403	9.3507e-08	5.5572e-05	0.5	0.010509	0	3.1711	0	0.00027785	3.3836	1.8394	9.3507e-08	5.5572e-05	0.5	0.010502	0	3.1769	0	-0.0005576	3.3852	1.8399	1.1252e-07	0.00011114	0.5	0.010428	0	3.1828	0	48.868
25	1260	0	0	0	-0.001386	3.3867	1.8403	9.2168e-08	5.7789e-05	0.5	0.010525	0	3.1884	0	-0.001197	3.3892	1.841	9.2169e-08	5.7789e-05	0.5	0.010449	0	3.1915	0	-0.0012915	3.388	1.8406	1.1377e-07	0.00011558	0.5	0.010504	0	3.1849	0	48.868
