# Supplementary material for: Future Preventive Gene Therapy of Polygenic Diseases from a Population Genetics Perspective
Source: Int J Mol Sci. 2019 Oct 10;20(20):5013. doi: 10.3390/ijms20205013 (PMC6834143; doi:10.3390/ijms20205013)
Supplement: Supplementary file 1 [file ijms-20-05013-s001.zip › SuppFiles/Results/AdmixtureScenarios/Recomb36MultiRun/33/SimulationSummed.csv]

Generation	Variants	Editable	AveEditedSNPs	AveEditedEffect	Pop0Effect	Pop0Variance	Pop0SD	Pop0FST	Pop0AFD	Pop0RegFract	Pop0Prev	Pop0PrevSD	Pop0AffectedEffect	Multirun0SD	Pop1Effect	Pop1Variance	Pop1SD	Pop1FST	Pop1AFD	Pop1RegFract	Pop1Prev	Pop1PrevSD	Pop1AffectedEffect	Multirun1SD	CombinedEffect	CombinedVariance	CombinedSD	CombinedFST	CombinedAFD	CombinedRegFract	CombinedPrev	CombinedPrevSD	CombinedAffectedEffect	MultirunCombSD	Baseline Effect
0	1260	0	0	0	8.0135e-05	3.2743	1.8095	0.047784	0.066598	1	0.0099949	4.2476e-05	3.0933	0.00064948	0.00011329	3.277	1.8103	0.047784	0.066598	0	0.010006	4.8978e-05	3.0962	0.00063046	9.6711e-05	3.2757	1.8099	0.13313	0.1332	0.5	0.0099976	1.7842e-05	3.0939	0.00051653	48.868
1	1260	0	0	0	0.00032583	3.2755	1.8098	9.4532e-08	5.2832e-05	0.5	0.0099978	4.1815e-05	3.0947	0.00062402	0.0001355	3.2758	1.8099	9.4531e-08	5.2832e-05	0.5	0.010009	4.2249e-05	3.0941	0.00063513	0.00023066	3.2756	1.8099	1.1162e-07	0.00010566	0.5	0.010007	3.1905e-05	3.0969	0.00055035	48.868
2	1260	0	0	0	0.00020551	3.2889	1.8135	9.3305e-08	5.5375e-05	0.5	0.01006	3.4748e-05	3.104	0.00087723	0.00010821	3.289	1.8136	9.3304e-08	5.5375e-05	0.5	0.010057	4.5243e-05	3.1061	0.00024609	0.00015686	3.289	1.8135	1.1189e-07	0.00011075	0.5	0.010062	2.2302e-05	3.1037	0.00051222	48.868
3	1260	0	0	0	-0.00011342	3.2946	1.8151	9.3798e-08	5.4759e-05	0.5	0.010086	3.5203e-05	3.1091	0.00074565	0.00033962	3.2958	1.8154	9.3797e-08	5.4759e-05	0.5	0.010083	3.8223e-05	3.1121	0.00084586	0.0001131	3.2952	1.8153	1.1237e-07	0.00010952	0.5	0.010087	2.5661e-05	3.1097	0.00072152	48.868
4	1260	0	0	0	0.00024959	3.3005	1.8167	9.3754e-08	5.463e-05	0.5	0.0101	2.9378e-05	3.1173	0.001209	7.4828e-05	3.3017	1.817	9.3754e-08	5.463e-05	0.5	0.010098	3.7387e-05	3.1164	0.00075924	0.00016221	3.3011	1.8169	1.1263e-07	0.00010926	0.5	0.010111	4.1675e-05	3.1147	0.0009131	48.868
5	1260	0	0	0	0.00025373	3.306	1.8182	9.3724e-08	5.4744e-05	0.5	0.010133	3.3603e-05	3.1207	0.0010207	0.0002318	3.3053	1.8181	9.3724e-08	5.4744e-05	0.5	0.010138	2.9912e-05	3.1163	0.0012213	0.00024276	3.3057	1.8182	1.1212e-07	0.00010949	0.5	0.010127	2.8296e-05	3.1198	0.0010596	48.868
6	1260	0	0	0	0.00020166	3.311	1.8196	9.3554e-08	5.5188e-05	0.5	0.010163	4.1245e-05	3.1239	0.0012347	0.00025699	3.3113	1.8197	9.3553e-08	5.5188e-05	0.5	0.010165	1.9964e-05	3.1253	0.0014559	0.00022933	3.3111	1.8197	1.1279e-07	0.00011038	0.5	0.010162	2.8611e-05	3.1252	0.0012087	48.868
7	1260	0	0	0	0.00022294	3.3156	1.8209	9.3471e-08	5.5082e-05	0.5	0.010173	4.0359e-05	3.1276	0.001438	0.00022481	3.316	1.821	9.3471e-08	5.5082e-05	0.5	0.010167	4.1071e-05	3.1275	0.0012815	0.00022387	3.3158	1.8209	1.1272e-07	0.00011016	0.5	0.010167	2.8006e-05	3.1278	0.0012804	48.868
8	1260	0	0	0	0.00029593	3.3215	1.8225	9.3571e-08	5.5105e-05	0.5	0.010228	4.2091e-05	3.1312	0.0011116	0.00027203	3.3202	1.8221	9.3571e-08	5.5105e-05	0.5	0.010208	4.2341e-05	3.1322	0.0011933	0.00028398	3.3208	1.8223	1.1223e-07	0.00011021	0.5	0.0102	2.0026e-05	3.1324	0.0010568	48.868
9	1260	0	0	0	0.00031959	3.3253	1.8235	9.3515e-08	5.4978e-05	0.5	0.010213	2.8252e-05	3.1382	0.0014705	0.00049924	3.3252	1.8235	9.3515e-08	5.4978e-05	0.5	0.010211	3.3458e-05	3.1375	0.00098177	0.00040941	3.3252	1.8235	1.1185e-07	0.00010996	0.5	0.010222	2.4477e-05	3.1355	0.001188	48.868
10	1260	0	0	0	-5.2926e-05	3.33	1.8248	9.3421e-08	5.5321e-05	0.5	0.010231	4.6119e-05	3.1377	0.0011043	0.00054752	3.3302	1.8249	9.3421e-08	5.5321e-05	0.5	0.010265	3.7942e-05	3.1413	0.0012812	0.0002473	3.3301	1.8248	1.1157e-07	0.00011064	0.5	0.010238	2.8207e-05	3.1384	0.0011629	48.868
11	1260	0	0	0	0.00038339	3.3329	1.8256	9.3695e-08	5.4648e-05	0.5	0.010264	2.5365e-05	3.1411	0.0011589	0.00058181	3.3342	1.826	9.3694e-08	5.4648e-05	0.5	0.010272	3.9929e-05	3.1456	0.0012826	0.0004826	3.3335	1.8258	1.1196e-07	0.0001093	0.5	0.01026	1.9796e-05	3.1431	0.0011962	48.868
12	1260	0	0	0	0.00070113	3.3379	1.827	9.3635e-08	5.4845e-05	0.5	0.010264	2.1494e-05	3.1466	0.0014662	0.00046449	3.338	1.827	9.3635e-08	5.4845e-05	0.5	0.010303	5.2808e-05	3.1458	0.001264	0.00058281	3.338	1.827	1.122e-07	0.00010969	0.5	0.010272	2.9259e-05	3.1453	0.0012425	48.868
13	1260	0	0	0	0.00052392	3.3429	1.8284	9.3638e-08	5.4776e-05	0.5	0.010301	4.1405e-05	3.1553	0.0011473	0.00060309	3.3433	1.8285	9.3638e-08	5.4776e-05	0.5	0.010293	3.884e-05	3.1503	0.0016404	0.0005635	3.3431	1.8284	1.1207e-07	0.00010955	0.5	0.010296	2.0916e-05	3.1515	0.0013521	48.868
14	1260	0	0	0	0.00027728	3.3474	1.8296	9.3299e-08	5.5443e-05	0.5	0.010307	4.5105e-05	3.1526	0.0016596	0.00061621	3.3474	1.8296	9.3299e-08	5.5443e-05	0.5	0.010323	4.364e-05	3.155	0.0013062	0.00044674	3.3474	1.8296	1.1226e-07	0.00011089	0.5	0.010318	2.7036e-05	3.1511	0.0013446	48.868
15	1260	0	0	0	0.00027786	3.3516	1.8307	9.3442e-08	5.515e-05	0.5	0.010332	3.958e-05	3.1589	0.0015271	0.00064703	3.3516	1.8307	9.3443e-08	5.515e-05	0.5	0.010319	3.7404e-05	3.1545	0.0011564	0.00046244	3.3516	1.8307	1.1238e-07	0.0001103	0.5	0.010337	2.8348e-05	3.1589	0.0013248	48.868
16	1260	0	0	0	0.00069929	3.3549	1.8316	9.3322e-08	5.5562e-05	0.5	0.010363	2.827e-05	3.1589	0.0015013	0.00017611	3.3553	1.8317	9.3321e-08	5.5562e-05	0.5	0.010328	4.311e-05	3.1595	0.0013675	0.0004377	3.3551	1.8317	1.1164e-07	0.00011112	0.5	0.01036	3.3851e-05	3.1601	0.0013613	48.868
17	1260	0	0	0	0.00061497	3.3589	1.8327	9.389e-08	5.4437e-05	0.5	0.010369	3.7611e-05	3.1655	0.0013866	0.00030998	3.3585	1.8326	9.389e-08	5.4437e-05	0.5	0.010362	3.9637e-05	3.1625	0.0012477	0.00046247	3.3587	1.8327	1.1273e-07	0.00010887	0.5	0.010373	4.2146e-05	3.164	0.0012666	48.868
18	1260	0	0	0	0.00038381	3.363	1.8339	9.3546e-08	5.5177e-05	0.5	0.010403	4.2938e-05	3.1646	0.001455	0.00030695	3.3633	1.8339	9.3546e-08	5.5177e-05	0.5	0.010379	4.5645e-05	3.1659	0.0013151	0.00034538	3.3632	1.8339	1.1302e-07	0.00011035	0.5	0.010373	3.6515e-05	3.1664	0.0013316	48.868
19	1260	0	0	0	0.00025581	3.3665	1.8348	9.3561e-08	5.5067e-05	0.5	0.010401	4.2662e-05	3.1687	0.0015865	0.00036804	3.3663	1.8347	9.3561e-08	5.5067e-05	0.5	0.010398	4.0093e-05	3.1703	0.0012583	0.00031192	3.3664	1.8348	1.1211e-07	0.00011013	0.5	0.010398	2.3551e-05	3.1691	0.0013833	48.868
20	1260	0	0	0	0.00012348	3.3707	1.836	9.3749e-08	5.4707e-05	0.5	0.010413	3.1006e-05	3.1703	0.0013079	0.00030561	3.3696	1.8356	9.3749e-08	5.4707e-05	0.5	0.010428	2.5603e-05	3.1698	0.0011657	0.00021455	3.3702	1.8358	1.1213e-07	0.00010941	0.5	0.010428	1.3094e-05	3.1727	0.0011804	48.868
21	1260	0	0	0	5.6052e-05	3.3736	1.8367	9.3432e-08	5.5035e-05	0.5	0.010425	2.1396e-05	3.1704	0.0016191	0.00049515	3.3743	1.8369	9.3432e-08	5.5035e-05	0.5	0.010441	4.4227e-05	3.1768	0.0012558	0.0002756	3.374	1.8368	1.1222e-07	0.00011007	0.5	0.010421	3.6795e-05	3.1727	0.001279	48.868
22	1260	0	0	0	0.00068826	3.3765	1.8375	9.3584e-08	5.5107e-05	0.5	0.010453	4.7823e-05	3.1757	0.0013022	0.00016247	3.3767	1.8376	9.3583e-08	5.5107e-05	0.5	0.010439	4.1547e-05	3.1745	0.0012611	0.00042537	3.3766	1.8376	1.1195e-07	0.00011021	0.5	0.010432	3.0583e-05	3.1751	0.0011787	48.868
23	1260	0	0	0	0.00053264	3.381	1.8388	9.3558e-08	5.4894e-05	0.5	0.01046	3.8895e-05	3.1818	0.0010176	0.00059094	3.3805	1.8386	9.3557e-08	5.4894e-05	0.5	0.010461	2.2822e-05	3.1789	0.0013897	0.00056179	3.3808	1.8387	1.1285e-07	0.00010979	0.5	0.010461	2.2732e-05	3.1792	0.0010934	48.868
24	1260	0	0	0	0.00025934	3.3858	1.8401	9.3833e-08	5.4802e-05	0.5	0.010474	5.0726e-05	3.1836	0.001327	0.00048226	3.384	1.8396	9.3834e-08	5.4802e-05	0.5	0.010473	3.0125e-05	3.1839	0.0012653	0.0003708	3.3849	1.8398	1.1172e-07	0.0001096	0.5	0.010472	2.4478e-05	3.1819	0.0012018	48.868
25	1260	0	0	0	0.00044132	3.3883	1.8407	9.3571e-08	5.4894e-05	0.5	0.010506	4.6626e-05	3.1867	0.0015703	0.00016438	3.3885	1.8408	9.3571e-08	5.4894e-05	0.5	0.01052	3.2955e-05	3.1852	0.0016416	0.00030285	3.3884	1.8408	1.1196e-07	0.00010979	0.5	0.010495	2.5086e-05	3.1876	0.0015555	48.868
