# Supplementary material for: Future Preventive Gene Therapy of Polygenic Diseases from a Population Genetics Perspective
Source: Int J Mol Sci. 2019 Oct 10;20(20):5013. doi: 10.3390/ijms20205013 (PMC6834143; doi:10.3390/ijms20205013)
Supplement: Supplementary file 1 [file ijms-20-05013-s001.zip › SuppFiles/Results/AdmixtureScenarios/Recomb36MultiRun/65/SimulationAllRuns.csv]

Generation	Variants	Editable	AveEditedSNPs	AveEditedEffect	Pop0Effect	Pop0Variance	Pop0SD	Pop0FST	Pop0AFD	Pop0RegFract	Pop0Prev	Pop0PrevSD	Pop0AffectedEffect	Multirun0SD	Pop1Effect	Pop1Variance	Pop1SD	Pop1FST	Pop1AFD	Pop1RegFract	Pop1Prev	Pop1PrevSD	Pop1AffectedEffect	Multirun1SD	CombinedEffect	CombinedVariance	CombinedSD	CombinedFST	CombinedAFD	CombinedRegFract	CombinedPrev	CombinedPrevSD	CombinedAffectedEffect	MultirunCombSD	Baseline Effect
0	1620	0	0	0	-0.0017569	3.2744	1.8095	0.07338	0.10356	1	0.0099282	0	3.1012	0	-0.00010872	3.2737	1.8093	0.073379	0.10356	0	0.009972	0	3.0846	0	-0.0009328	3.2741	1.8094	0.20709	0.20712	0.5	0.0099648	0	3.1029	0	48.869
1	1620	0	0	0	-0.0022823	3.2727	1.8091	1.4245e-07	5.7593e-05	0.5	0.0099853	0	3.0975	0	-0.00078556	3.2794	1.8109	1.4245e-07	5.7593e-05	0.5	0.010044	0	3.0812	0	-0.0015339	3.2761	1.81	1.6857e-07	0.00011519	0.5	0.01003	0	3.0949	0	48.869
2	1620	0	0	0	-0.0015361	3.2885	1.8134	1.4158e-07	5.9922e-05	0.5	0.0099764	0	3.0921	0	-0.0017753	3.2917	1.8143	1.4158e-07	5.9922e-05	0.5	0.010024	0	3.1063	0	-0.0016557	3.2901	1.8139	1.6609e-07	0.00011984	0.5	0.010081	0	3.105	0	48.869
3	1620	0	0	0	-0.0026659	3.2973	1.8159	1.399e-07	6.2016e-05	0.5	0.010063	0	3.1138	0	-0.00069915	3.2955	1.8154	1.3991e-07	6.2016e-05	0.5	0.010066	0	3.1104	0	-0.0016825	3.2964	1.8156	1.6475e-07	0.00012403	0.5	0.010076	0	3.1136	0	48.869
4	1620	0	0	0	-0.0021604	3.3053	1.818	1.3926e-07	6.3587e-05	0.5	0.010181	0	3.1254	0	-0.0004318	3.3021	1.8172	1.3926e-07	6.3587e-05	0.5	0.0099936	0	3.107	0	-0.0012961	3.3037	1.8176	1.6916e-07	0.00012717	0.5	0.010094	0	3.12	0	48.869
5	1620	0	0	0	-0.00019223	3.3118	1.8198	1.4173e-07	5.9926e-05	0.5	0.010277	0	3.127	0	-0.0012243	3.3109	1.8196	1.4174e-07	5.9926e-05	0.5	0.010099	0	3.1247	0	-0.00070826	3.3114	1.8197	1.6562e-07	0.00011985	0.5	0.010122	0	3.125	0	48.869
6	1620	0	0	0	-0.0021376	3.318	1.8215	1.4081e-07	6.104e-05	0.5	0.010182	0	3.145	0	-0.00049112	3.3148	1.8207	1.4081e-07	6.104e-05	0.5	0.010182	0	3.121	0	-0.0013143	3.3164	1.8211	1.7129e-07	0.00012208	0.5	0.010133	0	3.1181	0	48.869
7	1620	0	0	0	-0.0010955	3.3216	1.8225	1.4105e-07	6.1039e-05	0.5	0.010231	0	3.1185	0	-0.00078152	3.3239	1.8232	1.4105e-07	6.1039e-05	0.5	0.010163	0	3.1281	0	-0.00093849	3.3228	1.8228	1.7073e-07	0.00012208	0.5	0.010167	0	3.1269	0	48.869
8	1620	0	0	0	0.00054445	3.3309	1.8251	1.4122e-07	5.9665e-05	0.5	0.010194	0	3.1333	0	-0.00074904	3.33	1.8248	1.4122e-07	5.9665e-05	0.5	0.010241	0	3.1292	0	-0.0001023	3.3305	1.825	1.7187e-07	0.00011933	0.5	0.01028	0	3.1302	0	48.869
9	1620	0	0	0	0.00025386	3.3377	1.8269	1.4089e-07	6.1513e-05	0.5	0.010267	0	3.143	0	-2.3471e-05	3.3374	1.8268	1.4089e-07	6.1513e-05	0.5	0.010318	0	3.1511	0	0.00011519	3.3376	1.8269	1.6855e-07	0.00012303	0.5	0.010272	0	3.1458	0	48.869
10	1620	0	0	0	-0.0012555	3.342	1.8281	1.408e-07	6.1158e-05	0.5	0.010352	0	3.1579	0	0.00058006	3.3444	1.8288	1.4081e-07	6.1158e-05	0.5	0.01023	0	3.15	0	-0.00033771	3.3432	1.8284	1.6753e-07	0.00012232	0.5	0.010338	0	3.1523	0	48.869
11	1620	0	0	0	0.00019696	3.3488	1.83	1.4122e-07	6.0774e-05	0.5	0.010323	0	3.166	0	-0.0001272	3.3475	1.8296	1.4122e-07	6.0774e-05	0.5	0.010295	0	3.1544	0	3.4883e-05	3.3481	1.8298	1.6878e-07	0.00012155	0.5	0.010326	0	3.153	0	48.869
12	1620	0	0	0	0.00089971	3.3509	1.8306	1.4117e-07	6.0225e-05	0.5	0.010388	0	3.1534	0	-0.00041553	3.3555	1.8318	1.4116e-07	6.0225e-05	0.5	0.010326	0	3.1564	0	0.00024209	3.3532	1.8312	1.6539e-07	0.00012045	0.5	0.010397	0	3.1606	0	48.869
13	1620	0	0	0	0.0015404	3.356	1.8319	1.3981e-07	6.234e-05	0.5	0.010393	0	3.1617	0	-0.00019369	3.3611	1.8333	1.3981e-07	6.234e-05	0.5	0.010283	0	3.1611	0	0.00067335	3.3586	1.8326	1.6606e-07	0.00012468	0.5	0.010357	0	3.1595	0	48.869
14	1620	0	0	0	0.0012573	3.3647	1.8343	1.4097e-07	6.1079e-05	0.5	0.010372	0	3.177	0	-0.00011786	3.3666	1.8348	1.4097e-07	6.1079e-05	0.5	0.010446	0	3.1708	0	0.00056972	3.3656	1.8346	1.6655e-07	0.00012216	0.5	0.010439	0	3.1659	0	48.869
15	1620	0	0	0	0.00084767	3.3735	1.8367	1.397e-07	6.1205e-05	0.5	0.010466	0	3.179	0	0.0020721	3.3706	1.8359	1.397e-07	6.1205e-05	0.5	0.010556	0	3.1733	0	0.0014599	3.372	1.8363	1.6988e-07	0.00012241	0.5	0.010456	0	3.1704	0	48.869
16	1620	0	0	0	0.0015937	3.3751	1.8371	1.404e-07	5.9816e-05	0.5	0.010484	0	3.1773	0	0.00071289	3.3766	1.8376	1.404e-07	5.9816e-05	0.5	0.010442	0	3.1621	0	0.0011533	3.3758	1.8373	1.7042e-07	0.00011963	0.5	0.010517	0	3.1821	0	48.869
17	1620	0	0	0	0.0021284	3.3878	1.8406	1.3954e-07	6.2214e-05	0.5	0.010595	0	3.1937	0	-0.00023062	3.3805	1.8386	1.3954e-07	6.2214e-05	0.5	0.010416	0	3.1701	0	0.0009489	3.3841	1.8396	1.7065e-07	0.00012443	0.5	0.010483	0	3.185	0	48.869
18	1620	0	0	0	0.0010633	3.3894	1.841	1.4032e-07	6.1818e-05	0.5	0.010494	0	3.1808	0	0.00065745	3.3883	1.8407	1.4031e-07	6.1818e-05	0.5	0.010466	0	3.1728	0	0.0008604	3.3889	1.8409	1.705e-07	0.00012364	0.5	0.010508	0	3.1731	0	48.869
19	1620	0	0	0	0.0012785	3.3937	1.8422	1.4213e-07	5.8776e-05	0.5	0.010488	0	3.196	0	0.00086736	3.3929	1.842	1.4212e-07	5.8776e-05	0.5	0.010483	0	3.1996	0	0.0010729	3.3933	1.8421	1.6512e-07	0.00011755	0.5	0.010532	0	3.186	0	48.869
20	1620	0	0	0	0.00244	3.399	1.8436	1.4048e-07	6.0813e-05	0.5	0.01054	0	3.2031	0	0.0026112	3.3974	1.8432	1.4048e-07	6.0813e-05	0.5	0.010671	0	3.1925	0	0.0025256	3.3982	1.8434	1.6434e-07	0.00012163	0.5	0.010553	0	3.196	0	48.869
21	1620	0	0	0	0.002369	3.4051	1.8453	1.4019e-07	6.1252e-05	0.5	0.010581	0	3.2063	0	0.0020956	3.4032	1.8448	1.4019e-07	6.1252e-05	0.5	0.010599	0	3.1976	0	0.0022323	3.4042	1.845	1.6494e-07	0.0001225	0.5	0.010576	0	3.2072	0	48.869
22	1620	0	0	0	0.002069	3.4091	1.8464	1.4134e-07	6.0736e-05	0.5	0.010579	0	3.2045	0	0.0026509	3.4051	1.8453	1.4134e-07	6.0736e-05	0.5	0.010623	0	3.1914	0	0.0023599	3.4071	1.8458	1.6453e-07	0.00012147	0.5	0.010629	0	3.1939	0	48.869
23	1620	0	0	0	0.003291	3.4141	1.8477	1.4119e-07	5.9782e-05	0.5	0.010639	0	3.2163	0	0.0014237	3.4144	1.8478	1.4119e-07	5.9782e-05	0.5	0.010613	0	3.2121	0	0.0023574	3.4142	1.8478	1.6567e-07	0.00011956	0.5	0.010606	0	3.2075	0	48.869
24	1620	0	0	0	0.0028423	3.4206	1.8495	1.4034e-07	6.0757e-05	0.5	0.010682	0	3.2096	0	0.0039367	3.4209	1.8496	1.4034e-07	6.0757e-05	0.5	0.010726	0	3.2314	0	0.0033895	3.4208	1.8495	1.6736e-07	0.00012151	0.5	0.010639	0	3.2092	0	48.869
25	1620	0	0	0	0.0025247	3.4247	1.8506	1.4016e-07	6.1156e-05	0.5	0.010673	0	3.2138	0	0.0027274	3.4253	1.8508	1.4016e-07	6.1156e-05	0.5	0.01061	0	3.2287	0	0.002626	3.425	1.8507	1.6942e-07	0.00012231	0.5	0.010725	0	3.2138	0	48.869
0	1620	0	0	0	0.0012355	3.2763	1.8101	0.073382	0.10356	1	0.010036	0	3.1036	0	0.00071666	3.2766	1.8101	0.073382	0.10356	0	0.010041	0	3.1053	0	0.00097608	3.2765	1.8101	0.20709	0.20713	0.5	0.01002	0	3.1038	0	48.869
1	1620	0	0	0	0.00068155	3.2723	1.809	1.4086e-07	5.9634e-05	0.5	0.010064	0	3.0903	0	0.0018089	3.276	1.81	1.4086e-07	5.9634e-05	0.5	0.010036	0	3.0956	0	0.0012452	3.2741	1.8095	1.6618e-07	0.00011927	0.5	0.010003	0	3.0797	0	48.869
2	1620	0	0	0	0.00030547	3.2864	1.8128	1.4131e-07	6.0312e-05	0.5	0.0099538	0	3.1154	0	0.0012236	3.2895	1.8137	1.4132e-07	6.0312e-05	0.5	0.010005	0	3.1121	0	0.00076456	3.288	1.8133	1.6935e-07	0.00012062	0.5	0.010092	0	3.1067	0	48.869
3	1620	0	0	0	0.001308	3.2967	1.8157	1.404e-07	6.098e-05	0.5	0.010109	0	3.1218	0	0.001523	3.2964	1.8156	1.404e-07	6.098e-05	0.5	0.010128	0	3.1182	0	0.0014155	3.2965	1.8156	1.6979e-07	0.00012196	0.5	0.010132	0	3.1201	0	48.869
4	1620	0	0	0	0.00053796	3.3029	1.8174	1.4014e-07	6.1565e-05	0.5	0.010176	0	3.1295	0	0.0017835	3.3014	1.817	1.4014e-07	6.1565e-05	0.5	0.010051	0	3.1296	0	0.0011607	3.3021	1.8172	1.6832e-07	0.00012313	0.5	0.010111	0	3.1255	0	48.869
5	1620	0	0	0	0.00041111	3.3093	1.8192	1.3906e-07	6.3048e-05	0.5	0.010085	0	3.1233	0	0.0018789	3.3104	1.8195	1.3906e-07	6.3048e-05	0.5	0.010204	0	3.1301	0	0.001145	3.3099	1.8193	1.6626e-07	0.0001261	0.5	0.010194	0	3.1237	0	48.869
6	1620	0	0	0	0.001358	3.3159	1.821	1.4075e-07	6.0559e-05	0.5	0.010158	0	3.1195	0	0.0023902	3.3209	1.8223	1.4075e-07	6.0559e-05	0.5	0.01022	0	3.1462	0	0.0018741	3.3184	1.8216	1.6851e-07	0.00012112	0.5	0.010172	0	3.1391	0	48.869
7	1620	0	0	0	0.0013864	3.3239	1.8232	1.4102e-07	6.1659e-05	0.5	0.010226	0	3.1299	0	0.0013233	3.3231	1.823	1.4103e-07	6.1659e-05	0.5	0.010212	0	3.1361	0	0.0013549	3.3235	1.8231	1.6949e-07	0.00012332	0.5	0.010207	0	3.1288	0	48.869
8	1620	0	0	0	0.0018976	3.327	1.824	1.4068e-07	6.0436e-05	0.5	0.010243	0	3.1283	0	0.002204	3.3295	1.8247	1.4068e-07	6.0436e-05	0.5	0.01021	0	3.1456	0	0.0020508	3.3283	1.8244	1.6875e-07	0.00012087	0.5	0.010229	0	3.1361	0	48.869
9	1620	0	0	0	0.0025721	3.3354	1.8263	1.4176e-07	6.0031e-05	0.5	0.01026	0	3.1628	0	0.00048968	3.3325	1.8255	1.4176e-07	6.0031e-05	0.5	0.010226	0	3.1406	0	0.0015309	3.334	1.8259	1.6745e-07	0.00012006	0.5	0.010258	0	3.1403	0	48.869
10	1620	0	0	0	0.0013649	3.3393	1.8274	1.4015e-07	6.0666e-05	0.5	0.01031	0	3.1489	0	0.0033881	3.3425	1.8282	1.4015e-07	6.0666e-05	0.5	0.010267	0	3.1573	0	0.0023765	3.3409	1.8278	1.7094e-07	0.00012133	0.5	0.01035	0	3.1518	0	48.869
11	1620	0	0	0	0.0023265	3.3472	1.8295	1.411e-07	6.1042e-05	0.5	0.01038	0	3.1584	0	0.0027165	3.3425	1.8283	1.411e-07	6.1042e-05	0.5	0.010402	0	3.1521	0	0.0025215	3.3449	1.8289	1.6848e-07	0.00012208	0.5	0.010383	0	3.1524	0	48.869
12	1620	0	0	0	0.0038892	3.3512	1.8306	1.4058e-07	6.1311e-05	0.5	0.010332	0	3.1413	0	0.0014477	3.3516	1.8307	1.4058e-07	6.1311e-05	0.5	0.010289	0	3.1563	0	0.0026685	3.3514	1.8307	1.6743e-07	0.00012262	0.5	0.010332	0	3.1491	0	48.869
13	1620	0	0	0	0.0031153	3.3598	1.833	1.4104e-07	6.038e-05	0.5	0.010414	0	3.1748	0	0.0031046	3.3564	1.8321	1.4104e-07	6.038e-05	0.5	0.010376	0	3.1664	0	0.0031099	3.3581	1.8325	1.7302e-07	0.00012076	0.5	0.010422	0	3.1557	0	48.869
14	1620	0	0	0	0.0032321	3.3641	1.8341	1.3989e-07	6.1579e-05	0.5	0.01042	0	3.1564	0	0.00387	3.3636	1.834	1.3989e-07	6.1579e-05	0.5	0.010463	0	3.1514	0	0.0035511	3.3638	1.8341	1.6832e-07	0.00012316	0.5	0.010435	0	3.173	0	48.869
15	1620	0	0	0	0.0021789	3.3695	1.8356	1.3893e-07	6.3538e-05	0.5	0.010439	0	3.1695	0	0.0037276	3.3695	1.8356	1.3893e-07	6.3538e-05	0.5	0.010408	0	3.1763	0	0.0029533	3.3695	1.8356	1.6477e-07	0.00012708	0.5	0.010418	0	3.1663	0	48.869
16	1620	0	0	0	0.0025481	3.3729	1.8366	1.3997e-07	6.2466e-05	0.5	0.010493	0	3.1732	0	0.0041563	3.3748	1.8371	1.3997e-07	6.2466e-05	0.5	0.010527	0	3.1879	0	0.0033522	3.3739	1.8368	1.6662e-07	0.00012493	0.5	0.010464	0	3.173	0	48.869
17	1620	0	0	0	0.0029269	3.38	1.8385	1.3907e-07	6.2571e-05	0.5	0.010457	0	3.1725	0	0.0041712	3.3799	1.8384	1.3907e-07	6.2571e-05	0.5	0.010488	0	3.1745	0	0.0035491	3.3799	1.8385	1.6646e-07	0.00012514	0.5	0.010489	0	3.1807	0	48.869
18	1620	0	0	0	0.001899	3.386	1.8401	1.4134e-07	6.0591e-05	0.5	0.01055	0	3.1932	0	0.0037824	3.3869	1.8403	1.4134e-07	6.0591e-05	0.5	0.010553	0	3.191	0	0.0028407	3.3864	1.8402	1.6659e-07	0.00012118	0.5	0.010541	0	3.1895	0	48.869
19	1620	0	0	0	0.0028228	3.3927	1.8419	1.4028e-07	6.2133e-05	0.5	0.010537	0	3.2064	0	0.0025545	3.3952	1.8426	1.4028e-07	6.2133e-05	0.5	0.010523	0	3.1956	0	0.0026887	3.394	1.8423	1.652e-07	0.00012427	0.5	0.010594	0	3.196	0	48.869
20	1620	0	0	0	0.0025237	3.3993	1.8437	1.3963e-07	6.2567e-05	0.5	0.010508	0	3.203	0	0.0026194	3.3952	1.8426	1.3964e-07	6.2567e-05	0.5	0.010539	0	3.1745	0	0.0025715	3.3972	1.8432	1.6895e-07	0.00012513	0.5	0.010537	0	3.1899	0	48.869
21	1620	0	0	0	0.0025977	3.4033	1.8448	1.392e-07	6.2802e-05	0.5	0.010566	0	3.1862	0	0.0027079	3.4042	1.8451	1.392e-07	6.2802e-05	0.5	0.010608	0	3.2005	0	0.0026528	3.4038	1.8449	1.6799e-07	0.0001256	0.5	0.010538	0	3.2002	0	48.869
22	1620	0	0	0	0.0013704	3.41	1.8466	1.4035e-07	6.1164e-05	0.5	0.010651	0	3.1968	0	0.0029607	3.4115	1.847	1.4035e-07	6.1164e-05	0.5	0.010653	0	3.2125	0	0.0021656	3.4107	1.8468	1.692e-07	0.00012233	0.5	0.01069	0	3.2003	0	48.869
23	1620	0	0	0	0.0011903	3.4185	1.8489	1.3996e-07	6.152e-05	0.5	0.010605	0	3.2117	0	0.00056587	3.4191	1.8491	1.3996e-07	6.152e-05	0.5	0.01065	0	3.2123	0	0.00087809	3.4188	1.849	1.703e-07	0.00012304	0.5	0.010611	0	3.2084	0	48.869
24	1620	0	0	0	0.00020889	3.421	1.8496	1.3827e-07	6.3894e-05	0.5	0.010679	0	3.2158	0	0.00020227	3.4232	1.8502	1.3827e-07	6.3894e-05	0.5	0.010668	0	3.2147	0	0.00020558	3.4221	1.8499	1.6868e-07	0.00012779	0.5	0.01066	0	3.2168	0	48.869
25	1620	0	0	0	0.0015169	3.4305	1.8522	1.3945e-07	6.2398e-05	0.5	0.010756	0	3.2293	0	0.00057536	3.4265	1.8511	1.3946e-07	6.2398e-05	0.5	0.010754	0	3.2077	0	0.0010461	3.4285	1.8516	1.67e-07	0.0001248	0.5	0.010713	0	3.2168	0	48.869
0	1620	0	0	0	0.00095515	3.2731	1.8092	0.073381	0.10356	1	0.010113	0	3.0854	0	0.0010209	3.2746	1.8096	0.073381	0.10356	0	0.0099787	0	3.0981	0	0.00098805	3.2739	1.8094	0.20709	0.20712	0.5	0.010026	0	3.1008	0	48.869
1	1620	0	0	0	-0.00024579	3.2722	1.8089	1.4423e-07	5.5821e-05	0.5	0.010014	0	3.104	0	0.0014557	3.2723	1.8089	1.4422e-07	5.5821e-05	0.5	0.0099756	0	3.0906	0	0.00060496	3.2723	1.8089	1.6887e-07	0.00011164	0.5	0.0099549	0	3.0974	0	48.869
2	1620	0	0	0	-0.00027259	3.291	1.8141	1.4131e-07	6.0135e-05	0.5	0.010102	0	3.11	0	0.00063095	3.2892	1.8136	1.4131e-07	6.0135e-05	0.5	0.010033	0	3.1182	0	0.00017918	3.2901	1.8139	1.7482e-07	0.00012027	0.5	0.010059	0	3.1111	0	48.869
3	1620	0	0	0	-0.00020254	3.298	1.816	1.4131e-07	5.9547e-05	0.5	0.010049	0	3.1196	0	0.0009153	3.2967	1.8157	1.4131e-07	5.9547e-05	0.5	0.010164	0	3.1147	0	0.00035638	3.2973	1.8159	1.6609e-07	0.00011909	0.5	0.010098	0	3.1153	0	48.869
4	1620	0	0	0	0.0014656	3.303	1.8174	1.4086e-07	6.1689e-05	0.5	0.010081	0	3.1285	0	-0.00043006	3.3039	1.8177	1.4086e-07	6.1689e-05	0.5	0.010106	0	3.1141	0	0.00051778	3.3034	1.8175	1.6758e-07	0.00012338	0.5	0.010133	0	3.1086	0	48.869
5	1620	0	0	0	0.0010741	3.3117	1.8198	1.398e-07	6.2828e-05	0.5	0.010117	0	3.1167	0	-0.0004891	3.311	1.8196	1.3981e-07	6.2828e-05	0.5	0.010194	0	3.1095	0	0.00029248	3.3113	1.8197	1.6211e-07	0.00012566	0.5	0.010168	0	3.1119	0	48.869
6	1620	0	0	0	0.00064695	3.3132	1.8202	1.4005e-07	6.1542e-05	0.5	0.010176	0	3.1211	0	0.0019999	3.3187	1.8217	1.4006e-07	6.1542e-05	0.5	0.010103	0	3.125	0	0.0013235	3.316	1.821	1.722e-07	0.00012308	0.5	0.010216	0	3.1322	0	48.869
7	1620	0	0	0	0.0014222	3.3229	1.8229	1.4003e-07	6.134e-05	0.5	0.010205	0	3.1391	0	0.0014633	3.3187	1.8217	1.4003e-07	6.134e-05	0.5	0.010203	0	3.1219	0	0.0014428	3.3208	1.8223	1.6743e-07	0.00012268	0.5	0.010158	0	3.1238	0	48.869
8	1620	0	0	0	0.0016171	3.3243	1.8233	1.3933e-07	6.2647e-05	0.5	0.010222	0	3.1342	0	0.0014708	3.3278	1.8242	1.3933e-07	6.2647e-05	0.5	0.010206	0	3.1355	0	0.001544	3.326	1.8237	1.6825e-07	0.00012529	0.5	0.010259	0	3.1337	0	48.869
9	1620	0	0	0	0.0015544	3.3359	1.8265	1.4015e-07	6.1662e-05	0.5	0.010255	0	3.1426	0	0.00029981	3.3325	1.8255	1.4015e-07	6.1662e-05	0.5	0.010339	0	3.1337	0	0.0009271	3.3342	1.826	1.6567e-07	0.00012332	0.5	0.010325	0	3.1336	0	48.869
10	1620	0	0	0	0.00074795	3.342	1.8281	1.3867e-07	6.356e-05	0.5	0.010293	0	3.1426	0	0.0015958	3.3409	1.8278	1.3867e-07	6.356e-05	0.5	0.010287	0	3.1545	0	0.0011719	3.3414	1.828	1.7753e-07	0.00012712	0.5	0.010304	0	3.1428	0	48.869
11	1620	0	0	0	0.0008837	3.3509	1.8305	1.394e-07	6.3915e-05	0.5	0.010419	0	3.1505	0	-0.00011075	3.3457	1.8291	1.3939e-07	6.3915e-05	0.5	0.01032	0	3.1557	0	0.00038648	3.3483	1.8298	1.6663e-07	0.00012783	0.5	0.010352	0	3.1578	0	48.869
12	1620	0	0	0	0.0005962	3.3529	1.8311	1.4089e-07	6.0765e-05	0.5	0.010411	0	3.1635	0	0.00046297	3.3516	1.8307	1.4089e-07	6.0765e-05	0.5	0.010306	0	3.156	0	0.00052958	3.3523	1.8309	1.6924e-07	0.00012153	0.5	0.010368	0	3.1509	0	48.869
13	1620	0	0	0	0.00095658	3.3579	1.8325	1.4132e-07	6.0802e-05	0.5	0.010363	0	3.1706	0	-0.00055242	3.3602	1.8331	1.4132e-07	6.0802e-05	0.5	0.010313	0	3.1684	0	0.00020208	3.3591	1.8328	1.6742e-07	0.0001216	0.5	0.01037	0	3.1524	0	48.869
14	1620	0	0	0	0.00037241	3.3651	1.8344	1.4051e-07	6.0542e-05	0.5	0.010399	0	3.1763	0	2.9046e-05	3.3668	1.8349	1.4051e-07	6.0542e-05	0.5	0.01043	0	3.176	0	0.00020073	3.3659	1.8346	1.6532e-07	0.00012108	0.5	0.010392	0	3.1725	0	48.869
15	1620	0	0	0	-0.00028754	3.3689	1.8354	1.4008e-07	6.3017e-05	0.5	0.010356	0	3.1623	0	0.00098009	3.3714	1.8361	1.4008e-07	6.3017e-05	0.5	0.010417	0	3.1726	0	0.00034628	3.3701	1.8358	1.7018e-07	0.00012603	0.5	0.01042	0	3.1739	0	48.869
16	1620	0	0	0	0.00023063	3.3748	1.8371	1.3893e-07	6.3272e-05	0.5	0.010487	0	3.167	0	0.00092961	3.3805	1.8386	1.3894e-07	6.3272e-05	0.5	0.010444	0	3.1728	0	0.00058012	3.3776	1.8378	1.6583e-07	0.00012654	0.5	0.010453	0	3.1801	0	48.869
17	1620	0	0	0	0.00077077	3.3852	1.8399	1.4066e-07	6.1005e-05	0.5	0.010432	0	3.1789	0	0.00040702	3.3831	1.8393	1.4067e-07	6.1005e-05	0.5	0.010533	0	3.1751	0	0.0005889	3.3842	1.8396	1.6809e-07	0.00012201	0.5	0.010471	0	3.1858	0	48.869
18	1620	0	0	0	0.00093348	3.3853	1.8399	1.4163e-07	5.985e-05	0.5	0.01049	0	3.1838	0	0.00043933	3.3893	1.841	1.4163e-07	5.985e-05	0.5	0.010486	0	3.1769	0	0.00068641	3.3873	1.8405	1.702e-07	0.0001197	0.5	0.010499	0	3.1855	0	48.869
19	1620	0	0	0	-0.00036249	3.3921	1.8418	1.3799e-07	6.4302e-05	0.5	0.010456	0	3.1818	0	-0.00026589	3.3925	1.8419	1.3799e-07	6.4302e-05	0.5	0.010532	0	3.1832	0	-0.00031419	3.3923	1.8418	1.668e-07	0.0001286	0.5	0.010484	0	3.1856	0	48.869
20	1620	0	0	0	-0.0019239	3.3978	1.8433	1.3769e-07	6.4689e-05	0.5	0.010558	0	3.1943	0	-0.00070211	3.4003	1.844	1.3769e-07	6.4689e-05	0.5	0.010536	0	3.214	0	-0.001313	3.3991	1.8437	1.7023e-07	0.00012938	0.5	0.010489	0	3.196	0	48.869
21	1620	0	0	0	-0.0011143	3.4047	1.8452	1.4074e-07	6.1428e-05	0.5	0.010628	0	3.2033	0	-0.0014461	3.4053	1.8453	1.4074e-07	6.1428e-05	0.5	0.010573	0	3.1998	0	-0.0012802	3.405	1.8453	1.6952e-07	0.00012286	0.5	0.010526	0	3.2006	0	48.869
22	1620	0	0	0	-0.0012012	3.4131	1.8474	1.4027e-07	6.1406e-05	0.5	0.01059	0	3.1751	0	-0.0025316	3.4094	1.8464	1.4027e-07	6.1406e-05	0.5	0.010541	0	3.1901	0	-0.0018664	3.4112	1.8469	1.7113e-07	0.00012281	0.5	0.010555	0	3.1966	0	48.869
23	1620	0	0	0	-0.0011454	3.4156	1.8481	1.3962e-07	6.1961e-05	0.5	0.010624	0	3.1925	0	-0.0034409	3.414	1.8477	1.3963e-07	6.1961e-05	0.5	0.010573	0	3.1989	0	-0.0022931	3.4148	1.8479	1.6821e-07	0.00012392	0.5	0.010541	0	3.2007	0	48.869
24	1620	0	0	0	-0.0031303	3.4187	1.849	1.4078e-07	6.0248e-05	0.5	0.010523	0	3.2171	0	-0.0026095	3.4247	1.8506	1.4078e-07	6.0248e-05	0.5	0.010591	0	3.2113	0	-0.0028699	3.4217	1.8498	1.6647e-07	0.0001205	0.5	0.010616	0	3.2052	0	48.869
25	1620	0	0	0	-0.0037863	3.4275	1.8513	1.4049e-07	6.1568e-05	0.5	0.010726	0	3.2136	0	-0.0041448	3.433	1.8528	1.4049e-07	6.1568e-05	0.5	0.010629	0	3.2174	0	-0.0039656	3.4302	1.8521	1.6804e-07	0.00012314	0.5	0.010608	0	3.2163	0	48.869
0	1620	0	0	0	0.00056644	3.2714	1.8087	0.073381	0.10356	1	0.010054	0	3.1114	0	0.00025782	3.2739	1.8094	0.073382	0.10356	0	0.009986	0	3.09	0	0.00041213	3.2727	1.8091	0.20709	0.20713	0.5	0.010029	0	3.0931	0	48.869
1	1620	0	0	0	0.0012894	3.2739	1.8094	1.4126e-07	5.9778e-05	0.5	0.0099864	0	3.1126	0	-0.00069492	3.2727	1.8091	1.4127e-07	5.9778e-05	0.5	0.0099678	0	3.0964	0	0.00029726	3.2733	1.8092	1.6531e-07	0.00011956	0.5	0.0099627	0	3.0987	0	48.869
2	1620	0	0	0	-0.00097678	3.2925	1.8145	1.4133e-07	6.0234e-05	0.5	0.010046	0	3.1142	0	0.00037711	3.284	1.8122	1.4134e-07	6.0234e-05	0.5	0.010012	0	3.0914	0	-0.00029984	3.2883	1.8134	1.6793e-07	0.00012047	0.5	0.010083	0	3.0981	0	48.869
3	1620	0	0	0	0.00097607	3.2957	1.8154	1.3911e-07	6.3193e-05	0.5	0.010103	0	3.1175	0	0.00037222	3.3002	1.8166	1.3911e-07	6.3193e-05	0.5	0.010097	0	3.1153	0	0.00067415	3.2979	1.816	1.666e-07	0.00012639	0.5	0.010118	0	3.1137	0	48.869
4	1620	0	0	0	0.00078849	3.3023	1.8172	1.4125e-07	5.9728e-05	0.5	0.010134	0	3.1193	0	0.0017404	3.3063	1.8183	1.4125e-07	5.9728e-05	0.5	0.010183	0	3.1254	0	0.0012645	3.3043	1.8178	1.6981e-07	0.00011946	0.5	0.010127	0	3.1193	0	48.869
5	1620	0	0	0	0.000848	3.3098	1.8193	1.3863e-07	6.4545e-05	0.5	0.010148	0	3.1196	0	0.0002348	3.308	1.8188	1.3863e-07	6.4545e-05	0.5	0.010157	0	3.1199	0	0.0005414	3.3089	1.819	1.7175e-07	0.00012909	0.5	0.010109	0	3.1187	0	48.869
6	1620	0	0	0	0.001491	3.3183	1.8216	1.4092e-07	6.0678e-05	0.5	0.010203	0	3.127	0	-2.1032e-05	3.3164	1.8211	1.4092e-07	6.0678e-05	0.5	0.010159	0	3.1289	0	0.00073499	3.3173	1.8214	1.6639e-07	0.00012136	0.5	0.010224	0	3.1273	0	48.869
7	1620	0	0	0	0.00087525	3.3277	1.8242	1.3958e-07	6.2417e-05	0.5	0.010317	0	3.1333	0	-0.00036527	3.325	1.8235	1.3958e-07	6.2417e-05	0.5	0.010284	0	3.1356	0	0.00025499	3.3263	1.8238	1.6867e-07	0.00012483	0.5	0.010185	0	3.1291	0	48.869
8	1620	0	0	0	-0.00021621	3.3305	1.825	1.4035e-07	6.168e-05	0.5	0.010142	0	3.1398	0	0.00073405	3.331	1.8251	1.4036e-07	6.168e-05	0.5	0.010191	0	3.1449	0	0.00025892	3.3308	1.825	1.7081e-07	0.00012336	0.5	0.010249	0	3.1415	0	48.869
9	1620	0	0	0	-0.0011663	3.3352	1.8263	1.4089e-07	6.0082e-05	0.5	0.010255	0	3.1448	0	0.00051905	3.3367	1.8267	1.409e-07	6.0082e-05	0.5	0.010228	0	3.1381	0	-0.00032363	3.336	1.8265	1.6771e-07	0.00012016	0.5	0.010188	0	3.1416	0	48.869
10	1620	0	0	0	-0.00011251	3.3443	1.8287	1.4111e-07	6.0089e-05	0.5	0.0103	0	3.1578	0	0.0012741	3.3427	1.8283	1.4111e-07	6.0089e-05	0.5	0.01031	0	3.1435	0	0.00058078	3.3435	1.8285	1.6958e-07	0.00012018	0.5	0.010285	0	3.1436	0	48.869
11	1620	0	0	0	-0.00044749	3.3468	1.8294	1.4012e-07	6.1819e-05	0.5	0.010271	0	3.1634	0	-7.1275e-05	3.3492	1.8301	1.4012e-07	6.1819e-05	0.5	0.010321	0	3.1653	0	-0.00025938	3.348	1.8298	1.688e-07	0.00012364	0.5	0.010362	0	3.1537	0	48.869
12	1620	0	0	0	-0.0023009	3.3553	1.8317	1.4168e-07	6.0341e-05	0.5	0.010294	0	3.1691	0	-9.5736e-05	3.354	1.8314	1.4168e-07	6.0341e-05	0.5	0.010361	0	3.1688	0	-0.0011983	3.3547	1.8316	1.7102e-07	0.00012068	0.5	0.010314	0	3.1669	0	48.869
13	1620	0	0	0	-0.00064098	3.3619	1.8336	1.4003e-07	6.3137e-05	0.5	0.010359	0	3.161	0	-0.0011536	3.3561	1.832	1.4002e-07	6.3137e-05	0.5	0.010364	0	3.1612	0	-0.00089728	3.359	1.8328	1.6563e-07	0.00012627	0.5	0.010352	0	3.1661	0	48.869
14	1620	0	0	0	-0.0022794	3.3685	1.8353	1.4234e-07	5.8444e-05	0.5	0.010518	0	3.1719	0	-0.0021272	3.3653	1.8345	1.4234e-07	5.8444e-05	0.5	0.010452	0	3.1498	0	-0.0022033	3.3669	1.8349	1.6845e-07	0.00011689	0.5	0.010405	0	3.1724	0	48.869
15	1620	0	0	0	-0.0035232	3.3761	1.8374	1.4001e-07	6.0784e-05	0.5	0.010423	0	3.1739	0	-0.0013874	3.369	1.8355	1.4001e-07	6.0784e-05	0.5	0.010411	0	3.1733	0	-0.0024553	3.3726	1.8365	1.6738e-07	0.00012157	0.5	0.010448	0	3.1747	0	48.869
16	1620	0	0	0	-0.0030545	3.3798	1.8384	1.3976e-07	6.1839e-05	0.5	0.010447	0	3.1897	0	-0.0032741	3.3784	1.838	1.3976e-07	6.1839e-05	0.5	0.010426	0	3.1726	0	-0.0031643	3.3791	1.8382	1.6644e-07	0.00012368	0.5	0.010453	0	3.1906	0	48.869
17	1620	0	0	0	-0.0030066	3.384	1.8396	1.4058e-07	6.161e-05	0.5	0.010458	0	3.1861	0	-0.002753	3.3779	1.8379	1.4057e-07	6.161e-05	0.5	0.010376	0	3.1603	0	-0.0028798	3.3809	1.8387	1.6613e-07	0.00012322	0.5	0.010425	0	3.1691	0	48.869
18	1620	0	0	0	-0.0023083	3.3884	1.8408	1.4055e-07	6.1605e-05	0.5	0.010456	0	3.1848	0	-0.0039488	3.3876	1.8405	1.4055e-07	6.1605e-05	0.5	0.01042	0	3.189	0	-0.0031285	3.388	1.8406	1.6552e-07	0.00012321	0.5	0.010465	0	3.1746	0	48.869
19	1620	0	0	0	-0.0046288	3.396	1.8428	1.4109e-07	6.0066e-05	0.5	0.010513	0	3.1967	0	-0.0020224	3.3901	1.8412	1.4109e-07	6.0066e-05	0.5	0.010548	0	3.1796	0	-0.0033256	3.3931	1.842	1.6788e-07	0.00012013	0.5	0.01052	0	3.1891	0	48.869
20	1620	0	0	0	-0.0035817	3.3987	1.8435	1.402e-07	6.2783e-05	0.5	0.01054	0	3.1897	0	-0.0031129	3.3953	1.8426	1.402e-07	6.2783e-05	0.5	0.010487	0	3.1869	0	-0.0033473	3.397	1.8431	1.7046e-07	0.00012557	0.5	0.010572	0	3.1956	0	48.869
21	1620	0	0	0	-0.0035235	3.4044	1.8451	1.4039e-07	6.152e-05	0.5	0.010487	0	3.2057	0	-0.0033373	3.404	1.845	1.4039e-07	6.152e-05	0.5	0.010521	0	3.1966	0	-0.0034304	3.4042	1.845	1.6954e-07	0.00012304	0.5	0.010567	0	3.1946	0	48.869
22	1620	0	0	0	-0.0037881	3.4056	1.8454	1.4019e-07	6.1164e-05	0.5	0.01053	0	3.1942	0	-0.0040852	3.4077	1.846	1.4019e-07	6.1164e-05	0.5	0.01051	0	3.195	0	-0.0039366	3.4067	1.8457	1.6655e-07	0.00012233	0.5	0.010541	0	3.201	0	48.869
23	1620	0	0	0	-0.0039484	3.4119	1.8471	1.4024e-07	6.1431e-05	0.5	0.010544	0	3.2094	0	-0.0053146	3.4152	1.848	1.4024e-07	6.1431e-05	0.5	0.010647	0	3.1905	0	-0.0046315	3.4136	1.8476	1.6715e-07	0.00012286	0.5	0.010543	0	3.1948	0	48.869
24	1620	0	0	0	-0.0036997	3.4188	1.849	1.4149e-07	6.0599e-05	0.5	0.01046	0	3.211	0	-0.0051091	3.4203	1.8494	1.4149e-07	6.0599e-05	0.5	0.010626	0	3.2027	0	-0.0044044	3.4195	1.8492	1.6659e-07	0.0001212	0.5	0.010583	0	3.2034	0	48.869
25	1620	0	0	0	-0.005432	3.4203	1.8494	1.394e-07	6.2548e-05	0.5	0.01067	0	3.203	0	-0.0041532	3.4256	1.8508	1.394e-07	6.2548e-05	0.5	0.010582	0	3.2157	0	-0.0047926	3.4229	1.8501	1.668e-07	0.0001251	0.5	0.010588	0	3.211	0	48.869
0	1620	0	0	0	-0.00096295	3.2768	1.8102	0.07338	0.10356	1	0.0099416	0	3.1039	0	0.00014872	3.2739	1.8094	0.07338	0.10356	0	0.010042	0	3.1038	0	-0.00040712	3.2754	1.8098	0.20709	0.20712	0.5	0.0099919	0	3.0973	0	48.869
1	1620	0	0	0	-0.0014938	3.2773	1.8103	1.4224e-07	5.7816e-05	0.5	0.0099747	0	3.1062	0	6.4808e-05	3.2734	1.8092	1.4224e-07	5.7816e-05	0.5	0.0099878	0	3.112	0	-0.0007145	3.2754	1.8098	1.6782e-07	0.00011563	0.5	0.0099861	0	3.0997	0	48.869
2	1620	0	0	0	-0.0010157	3.2915	1.8142	1.4038e-07	6.1661e-05	0.5	0.010145	0	3.1032	0	-0.00046937	3.2888	1.8135	1.4038e-07	6.1661e-05	0.5	0.010042	0	3.1058	0	-0.00074253	3.2902	1.8139	1.6736e-07	0.00012332	0.5	0.010083	0	3.0981	0	48.869
3	1620	0	0	0	-0.0023735	3.296	1.8155	1.3941e-07	6.2992e-05	0.5	0.010029	0	3.1027	0	-0.0017296	3.2973	1.8158	1.3941e-07	6.2992e-05	0.5	0.01013	0	3.1088	0	-0.0020515	3.2966	1.8157	1.715e-07	0.00012598	0.5	0.010073	0	3.1087	0	48.869
4	1620	0	0	0	-0.0024946	3.2993	1.8164	1.4065e-07	6.1125e-05	0.5	0.01016	0	3.1216	0	-0.0012455	3.3075	1.8186	1.4065e-07	6.1125e-05	0.5	0.010207	0	3.1293	0	-0.00187	3.3034	1.8175	1.6977e-07	0.00012225	0.5	0.010063	0	3.1178	0	48.869
5	1620	0	0	0	-0.002406	3.313	1.8202	1.4134e-07	6.1206e-05	0.5	0.010132	0	3.121	0	-0.0012327	3.3119	1.8199	1.4134e-07	6.1206e-05	0.5	0.010183	0	3.1205	0	-0.0018193	3.3124	1.82	1.6899e-07	0.00012241	0.5	0.010163	0	3.1139	0	48.869
6	1620	0	0	0	-0.0024097	3.3184	1.8216	1.3793e-07	6.4662e-05	0.5	0.01013	0	3.1217	0	-0.0010551	3.3163	1.8211	1.3793e-07	6.4662e-05	0.5	0.010134	0	3.1311	0	-0.0017324	3.3173	1.8214	1.7028e-07	0.00012932	0.5	0.010175	0	3.1282	0	48.869
7	1620	0	0	0	-0.0011421	3.323	1.8229	1.4178e-07	5.9544e-05	0.5	0.010202	0	3.1245	0	-0.00057959	3.3252	1.8235	1.4177e-07	5.9544e-05	0.5	0.010267	0	3.1465	0	-0.00086085	3.3241	1.8232	1.6519e-07	0.00011909	0.5	0.010236	0	3.1335	0	48.869
8	1620	0	0	0	-0.0017564	3.3258	1.8237	1.4116e-07	6.0668e-05	0.5	0.010123	0	3.1336	0	-0.001312	3.3323	1.8254	1.4116e-07	6.0668e-05	0.5	0.010231	0	3.1326	0	-0.0015342	3.329	1.8246	1.6721e-07	0.00012134	0.5	0.010176	0	3.133	0	48.869
9	1620	0	0	0	-0.0013358	3.3339	1.8259	1.4053e-07	6.0822e-05	0.5	0.010228	0	3.1569	0	-0.0017876	3.3403	1.8276	1.4053e-07	6.0822e-05	0.5	0.010181	0	3.1487	0	-0.0015617	3.3371	1.8268	1.691e-07	0.00012164	0.5	0.01026	0	3.1458	0	48.869
10	1620	0	0	0	-0.0016514	3.3434	1.8285	1.41e-07	6.0568e-05	0.5	0.010205	0	3.1529	0	-0.0014154	3.3405	1.8277	1.41e-07	6.0568e-05	0.5	0.0103	0	3.1509	0	-0.0015334	3.3419	1.8281	1.6871e-07	0.00012114	0.5	0.01032	0	3.1443	0	48.869
11	1620	0	0	0	-0.0028719	3.3458	1.8292	1.404e-07	6.074e-05	0.5	0.010275	0	3.1482	0	-0.0015393	3.3483	1.8298	1.404e-07	6.074e-05	0.5	0.010208	0	3.1381	0	-0.0022056	3.3471	1.8295	1.6942e-07	0.00012148	0.5	0.010269	0	3.1568	0	48.869
12	1620	0	0	0	-0.0022464	3.3515	1.8307	1.4138e-07	6.1003e-05	0.5	0.010316	0	3.1462	0	-0.0020003	3.3502	1.8303	1.4138e-07	6.1003e-05	0.5	0.010316	0	3.1488	0	-0.0021233	3.3509	1.8305	1.6561e-07	0.00012201	0.5	0.01029	0	3.156	0	48.869
13	1620	0	0	0	-0.0025153	3.3587	1.8327	1.3942e-07	6.2396e-05	0.5	0.010345	0	3.1807	0	-0.0017966	3.3581	1.8325	1.3942e-07	6.2396e-05	0.5	0.010345	0	3.1722	0	-0.0021559	3.3584	1.8326	1.6816e-07	0.00012479	0.5	0.010319	0	3.1709	0	48.869
14	1620	0	0	0	-0.0021203	3.3612	1.8333	1.4042e-07	6.079e-05	0.5	0.010284	0	3.1744	0	-0.0032361	3.3658	1.8346	1.4042e-07	6.079e-05	0.5	0.010292	0	3.1788	0	-0.0026782	3.3635	1.834	1.6892e-07	0.00012158	0.5	0.010395	0	3.1693	0	48.869
15	1620	0	0	0	-0.0014425	3.3711	1.8361	1.427e-07	5.8393e-05	0.5	0.010361	0	3.1805	0	-0.0025236	3.3689	1.8355	1.427e-07	5.8393e-05	0.5	0.010464	0	3.1679	0	-0.0019831	3.37	1.8358	1.6664e-07	0.00011679	0.5	0.010386	0	3.166	0	48.869
16	1620	0	0	0	-0.0025228	3.3786	1.8381	1.4102e-07	6.0731e-05	0.5	0.010399	0	3.1897	0	-0.0016837	3.3753	1.8372	1.4102e-07	6.0731e-05	0.5	0.010408	0	3.1799	0	-0.0021033	3.377	1.8376	1.6984e-07	0.00012146	0.5	0.010398	0	3.1785	0	48.869
17	1620	0	0	0	-0.0022354	3.3807	1.8387	1.3974e-07	6.187e-05	0.5	0.010416	0	3.1781	0	-0.0016847	3.3791	1.8382	1.3974e-07	6.187e-05	0.5	0.010501	0	3.1725	0	-0.0019601	3.3799	1.8385	1.6621e-07	0.00012374	0.5	0.010475	0	3.1795	0	48.869
18	1620	0	0	0	-0.0010394	3.3881	1.8407	1.3936e-07	6.2146e-05	0.5	0.01057	0	3.189	0	-0.0021055	3.3898	1.8411	1.3937e-07	6.2146e-05	0.5	0.010554	0	3.1774	0	-0.0015724	3.389	1.8409	1.6985e-07	0.00012429	0.5	0.010505	0	3.1835	0	48.869
19	1620	0	0	0	-0.0019985	3.3946	1.8424	1.3916e-07	6.3185e-05	0.5	0.010502	0	3.1758	0	-0.0016379	3.3925	1.8419	1.3917e-07	6.3185e-05	0.5	0.010487	0	3.1976	0	-0.0018182	3.3936	1.8422	1.71e-07	0.00012637	0.5	0.010514	0	3.1973	0	48.869
20	1620	0	0	0	-0.0025155	3.3961	1.8429	1.4097e-07	6.0741e-05	0.5	0.010562	0	3.1908	0	-0.0018602	3.3978	1.8433	1.4097e-07	6.0741e-05	0.5	0.010514	0	3.1945	0	-0.0021878	3.397	1.8431	1.6924e-07	0.00012148	0.5	0.010516	0	3.1968	0	48.869
21	1620	0	0	0	-0.00053452	3.4006	1.8441	1.3997e-07	6.1967e-05	0.5	0.010583	0	3.1896	0	-0.0030116	3.4051	1.8453	1.3997e-07	6.1967e-05	0.5	0.01056	0	3.1969	0	-0.0017731	3.4029	1.8447	1.692e-07	0.00012393	0.5	0.010528	0	3.2015	0	48.869
22	1620	0	0	0	-0.0017879	3.4105	1.8468	1.3947e-07	6.2283e-05	0.5	0.010625	0	3.2093	0	-0.0031336	3.4085	1.8462	1.3946e-07	6.2283e-05	0.5	0.010563	0	3.2113	0	-0.0024608	3.4095	1.8465	1.6826e-07	0.00012457	0.5	0.010586	0	3.2132	0	48.869
23	1620	0	0	0	-0.0022024	3.4137	1.8476	1.3995e-07	6.2247e-05	0.5	0.010625	0	3.2178	0	-0.0023443	3.4161	1.8483	1.3994e-07	6.2247e-05	0.5	0.010613	0	3.2005	0	-0.0022733	3.4149	1.8479	1.6882e-07	0.00012449	0.5	0.01059	0	3.207	0	48.869
24	1620	0	0	0	-0.0021047	3.4219	1.8498	1.41e-07	6.037e-05	0.5	0.010621	0	3.203	0	-0.0020485	3.417	1.8485	1.4099e-07	6.037e-05	0.5	0.010649	0	3.2102	0	-0.0020766	3.4195	1.8492	1.6899e-07	0.00012074	0.5	0.010626	0	3.2126	0	48.869
25	1620	0	0	0	-0.0023301	3.4264	1.8511	1.3866e-07	6.3307e-05	0.5	0.010674	0	3.2207	0	-0.0022189	3.4263	1.851	1.3866e-07	6.3307e-05	0.5	0.010603	0	3.2085	0	-0.0022745	3.4264	1.851	1.6878e-07	0.00012661	0.5	0.010696	0	3.225	0	48.869
0	1620	0	0	0	0.0006493	3.2766	1.8101	0.073381	0.10356	1	0.01006	0	3.1045	0	-0.000249	3.2748	1.8096	0.073382	0.10356	0	0.0099247	0	3.0918	0	0.00020015	3.2757	1.8099	0.20709	0.20713	0.5	0.010023	0	3.0925	0	48.869
1	1620	0	0	0	0.0010163	3.2749	1.8097	1.4377e-07	5.4832e-05	0.5	0.010007	0	3.0927	0	-0.00015857	3.2784	1.8106	1.4377e-07	5.4832e-05	0.5	0.010052	0	3.0875	0	0.00042888	3.2767	1.8102	1.7119e-07	0.00010966	0.5	0.010033	0	3.108	0	48.869
2	1620	0	0	0	0.0013735	3.2916	1.8143	1.3899e-07	6.291e-05	0.5	0.010038	0	3.1144	0	0.0010714	3.2922	1.8144	1.3899e-07	6.291e-05	0.5	0.010115	0	3.1089	0	0.0012225	3.2919	1.8144	1.7359e-07	0.00012582	0.5	0.010071	0	3.1085	0	48.869
3	1620	0	0	0	0.0010434	3.2976	1.8159	1.4079e-07	6.0859e-05	0.5	0.0101	0	3.1205	0	0.00090018	3.2942	1.815	1.4079e-07	6.0859e-05	0.5	0.010132	0	3.1049	0	0.00097179	3.2959	1.8155	1.6639e-07	0.00012172	0.5	0.010108	0	3.1094	0	48.869
4	1620	0	0	0	-0.00060591	3.3012	1.8169	1.3965e-07	6.3354e-05	0.5	0.010096	0	3.1134	0	0.00043822	3.3024	1.8173	1.3966e-07	6.3354e-05	0.5	0.010113	0	3.1163	0	-8.3844e-05	3.3018	1.8171	1.7414e-07	0.00012671	0.5	0.010119	0	3.1115	0	48.869
5	1620	0	0	0	0.00036038	3.3122	1.8199	1.4213e-07	5.9244e-05	0.5	0.010223	0	3.1165	0	0.00085068	3.3098	1.8193	1.4213e-07	5.9244e-05	0.5	0.010134	0	3.1151	0	0.00060553	3.311	1.8196	1.6899e-07	0.00011849	0.5	0.010139	0	3.1289	0	48.869
6	1620	0	0	0	0.00065147	3.3147	1.8206	1.3933e-07	6.3792e-05	0.5	0.010215	0	3.1129	0	0.0020235	3.319	1.8218	1.3933e-07	6.3792e-05	0.5	0.010232	0	3.1155	0	0.0013375	3.3168	1.8212	1.682e-07	0.00012758	0.5	0.0102	0	3.1289	0	48.869
7	1620	0	0	0	0.00062202	3.3236	1.8231	1.4039e-07	6.0791e-05	0.5	0.010155	0	3.1191	0	0.0019637	3.324	1.8232	1.4039e-07	6.0791e-05	0.5	0.010276	0	3.1214	0	0.0012928	3.3238	1.8231	1.674e-07	0.00012158	0.5	0.010224	0	3.1259	0	48.869
8	1620	0	0	0	0.001176	3.3309	1.8251	1.3975e-07	6.1251e-05	0.5	0.01031	0	3.1518	0	0.00046308	3.3319	1.8253	1.3975e-07	6.1251e-05	0.5	0.010207	0	3.1307	0	0.00081952	3.3314	1.8252	1.6872e-07	0.0001225	0.5	0.010285	0	3.1367	0	48.869
9	1620	0	0	0	0.0017618	3.3361	1.8265	1.3972e-07	6.2971e-05	0.5	0.010305	0	3.1519	0	0.00087065	3.3358	1.8264	1.3972e-07	6.2971e-05	0.5	0.010304	0	3.1408	0	0.0013162	3.336	1.8265	1.7084e-07	0.00012594	0.5	0.010288	0	3.1503	0	48.869
10	1620	0	0	0	0.0023823	3.3386	1.8272	1.3985e-07	6.1966e-05	0.5	0.010307	0	3.1637	0	0.00055303	3.3408	1.8278	1.3985e-07	6.1966e-05	0.5	0.010235	0	3.15	0	0.0014677	3.3397	1.8275	1.7016e-07	0.00012393	0.5	0.010293	0	3.1574	0	48.869
11	1620	0	0	0	0.0022652	3.345	1.8289	1.4042e-07	6.1127e-05	0.5	0.010427	0	3.1505	0	0.0019936	3.3452	1.829	1.4043e-07	6.1127e-05	0.5	0.01034	0	3.1585	0	0.0021294	3.3451	1.829	1.6728e-07	0.00012225	0.5	0.010273	0	3.1619	0	48.869
12	1620	0	0	0	0.0018937	3.35	1.8303	1.4084e-07	6.1108e-05	0.5	0.010312	0	3.1539	0	0.0028218	3.3503	1.8304	1.4085e-07	6.1108e-05	0.5	0.010331	0	3.1648	0	0.0023578	3.3502	1.8303	1.6893e-07	0.00012222	0.5	0.010371	0	3.1597	0	48.869
13	1620	0	0	0	0.0026723	3.3556	1.8318	1.3946e-07	6.2673e-05	0.5	0.010383	0	3.1552	0	0.0034129	3.3543	1.8315	1.3946e-07	6.2673e-05	0.5	0.010379	0	3.1566	0	0.0030426	3.3549	1.8316	1.7046e-07	0.00012535	0.5	0.010362	0	3.1646	0	48.869
14	1620	0	0	0	0.0029101	3.3613	1.8334	1.4103e-07	6.1146e-05	0.5	0.010324	0	3.1711	0	0.0019258	3.3625	1.8337	1.4103e-07	6.1146e-05	0.5	0.010459	0	3.1712	0	0.002418	3.3619	1.8336	1.7236e-07	0.00012229	0.5	0.010395	0	3.1671	0	48.869
15	1620	0	0	0	0.0029954	3.3713	1.8361	1.3964e-07	6.2601e-05	0.5	0.010388	0	3.1764	0	0.00091759	3.3674	1.8351	1.3964e-07	6.2601e-05	0.5	0.010435	0	3.1829	0	0.0019565	3.3693	1.8356	1.7193e-07	0.0001252	0.5	0.010459	0	3.1804	0	48.869
16	1620	0	0	0	0.0034391	3.3764	1.8375	1.3998e-07	6.2004e-05	0.5	0.010552	0	3.1779	0	0.002757	3.3772	1.8377	1.3999e-07	6.2004e-05	0.5	0.010524	0	3.1851	0	0.0030981	3.3768	1.8376	1.7229e-07	0.00012401	0.5	0.0105	0	3.1766	0	48.869
17	1620	0	0	0	0.0025974	3.3847	1.8398	1.4056e-07	6.0582e-05	0.5	0.010574	0	3.1738	0	0.0029954	3.38	1.8385	1.4056e-07	6.0582e-05	0.5	0.010542	0	3.1891	0	0.0027964	3.3824	1.8391	1.6446e-07	0.00012116	0.5	0.010517	0	3.1822	0	48.869
18	1620	0	0	0	0.0036209	3.3897	1.8411	1.4114e-07	5.979e-05	0.5	0.010524	0	3.2009	0	0.0030529	3.3889	1.8409	1.4114e-07	5.979e-05	0.5	0.010498	0	3.1842	0	0.0033369	3.3893	1.841	1.6938e-07	0.00011958	0.5	0.010538	0	3.1919	0	48.869
19	1620	0	0	0	0.0037197	3.3945	1.8424	1.4161e-07	6.0843e-05	0.5	0.010554	0	3.1951	0	0.004404	3.3952	1.8426	1.4161e-07	6.0843e-05	0.5	0.010613	0	3.1926	0	0.0040619	3.3949	1.8425	1.6964e-07	0.00012169	0.5	0.010528	0	3.1905	0	48.869
20	1620	0	0	0	0.0054317	3.3999	1.8439	1.412e-07	6.0707e-05	0.5	0.010563	0	3.2139	0	0.0033037	3.402	1.8445	1.4119e-07	6.0707e-05	0.5	0.010536	0	3.1989	0	0.0043677	3.401	1.8442	1.7083e-07	0.00012141	0.5	0.010594	0	3.2012	0	48.869
21	1620	0	0	0	0.0045868	3.406	1.8455	1.4101e-07	5.9966e-05	0.5	0.010615	0	3.2026	0	0.0059262	3.4084	1.8462	1.4101e-07	5.9966e-05	0.5	0.010653	0	3.1976	0	0.0052565	3.4072	1.8459	1.6827e-07	0.00011993	0.5	0.010652	0	3.2027	0	48.869
22	1620	0	0	0	0.0037283	3.4082	1.8461	1.4075e-07	6.0806e-05	0.5	0.010612	0	3.199	0	0.0053107	3.4111	1.8469	1.4075e-07	6.0806e-05	0.5	0.010722	0	3.209	0	0.0045195	3.4096	1.8465	1.672e-07	0.00012161	0.5	0.010636	0	3.2087	0	48.869
23	1620	0	0	0	0.0042359	3.4132	1.8475	1.3934e-07	6.2869e-05	0.5	0.010605	0	3.2036	0	0.0052587	3.4117	1.8471	1.3935e-07	6.2869e-05	0.5	0.01068	0	3.2147	0	0.0047473	3.4124	1.8473	1.672e-07	0.00012574	0.5	0.010641	0	3.2118	0	48.869
24	1620	0	0	0	0.0050687	3.4188	1.849	1.4039e-07	6.0815e-05	0.5	0.010747	0	3.2177	0	0.0029495	3.4161	1.8483	1.4039e-07	6.0815e-05	0.5	0.010593	0	3.2153	0	0.0040091	3.4174	1.8486	1.6964e-07	0.00012163	0.5	0.010647	0	3.2304	0	48.869
25	1620	0	0	0	0.0041327	3.4244	1.8505	1.4e-07	6.1932e-05	0.5	0.010679	0	3.2194	0	0.0046555	3.4237	1.8503	1.4001e-07	6.1932e-05	0.5	0.010659	0	3.232	0	0.0043941	3.424	1.8504	1.7293e-07	0.00012386	0.5	0.010652	0	3.2305	0	48.869
0	1620	0	0	0	0.0011984	3.2746	1.8096	0.073381	0.10356	1	0.0099202	0	3.0983	0	0.0014249	3.2761	1.81	0.073381	0.10356	0	0.010095	0	3.0831	0	0.0013116	3.2753	1.8098	0.20709	0.20713	0.5	0.0099324	0	3.0973	0	48.869
1	1620	0	0	0	0.00086573	3.2735	1.8093	1.4167e-07	5.8948e-05	0.5	0.0099927	0	3.093	0	0.0019685	3.2763	1.8101	1.4167e-07	5.8948e-05	0.5	0.010001	0	3.0973	0	0.0014171	3.2749	1.8097	1.6778e-07	0.0001179	0.5	0.0099778	0	3.0942	0	48.869
2	1620	0	0	0	0.0018172	3.2859	1.8127	1.3954e-07	6.2598e-05	0.5	0.010119	0	3.1084	0	0.0015856	3.2927	1.8146	1.3955e-07	6.2598e-05	0.5	0.010105	0	3.1032	0	0.0017014	3.2893	1.8137	1.7022e-07	0.0001252	0.5	0.010065	0	3.1005	0	48.869
3	1620	0	0	0	0.002789	3.2964	1.8156	1.3921e-07	6.2336e-05	0.5	0.010037	0	3.111	0	0.0024347	3.295	1.8152	1.3922e-07	6.2336e-05	0.5	0.01016	0	3.1106	0	0.0026118	3.2957	1.8154	1.6504e-07	0.00012467	0.5	0.010128	0	3.1214	0	48.869
4	1620	0	0	0	0.0031232	3.3037	1.8176	1.4164e-07	5.9338e-05	0.5	0.010089	0	3.1198	0	0.0034545	3.3027	1.8173	1.4164e-07	5.9338e-05	0.5	0.010094	0	3.1225	0	0.0032889	3.3032	1.8175	1.7126e-07	0.00011868	0.5	0.01018	0	3.1253	0	48.869
5	1620	0	0	0	0.0025773	3.3096	1.8192	1.4039e-07	6.1414e-05	0.5	0.010172	0	3.1286	0	0.0038688	3.3117	1.8198	1.4039e-07	6.1414e-05	0.5	0.010175	0	3.1404	0	0.0032231	3.3106	1.8195	1.6503e-07	0.00012283	0.5	0.010168	0	3.1314	0	48.869
6	1620	0	0	0	0.002771	3.3216	1.8225	1.4123e-07	6.0451e-05	0.5	0.010255	0	3.1237	0	0.0037571	3.3164	1.8211	1.4123e-07	6.0451e-05	0.5	0.010233	0	3.1384	0	0.003264	3.319	1.8218	1.7167e-07	0.0001209	0.5	0.010206	0	3.1307	0	48.869
7	1620	0	0	0	0.0019883	3.3263	1.8238	1.4164e-07	5.9489e-05	0.5	0.010293	0	3.1305	0	0.0033943	3.3213	1.8224	1.4164e-07	5.9489e-05	0.5	0.010255	0	3.1262	0	0.0026913	3.3238	1.8231	1.6435e-07	0.00011898	0.5	0.010226	0	3.1335	0	48.869
8	1620	0	0	0	0.0031715	3.3305	1.825	1.4062e-07	6.0842e-05	0.5	0.010244	0	3.1452	0	0.0027196	3.3312	1.8252	1.4063e-07	6.0842e-05	0.5	0.010229	0	3.1532	0	0.0029456	3.3309	1.8251	1.684e-07	0.00012168	0.5	0.010281	0	3.1426	0	48.869
9	1620	0	0	0	0.0029986	3.3367	1.8267	1.4024e-07	6.2328e-05	0.5	0.010333	0	3.1539	0	0.0042318	3.3344	1.826	1.4024e-07	6.2328e-05	0.5	0.010198	0	3.1404	0	0.0036152	3.3356	1.8264	1.6867e-07	0.00012466	0.5	0.010244	0	3.1417	0	48.869
10	1620	0	0	0	0.0026758	3.3423	1.8282	1.4013e-07	6.1877e-05	0.5	0.010347	0	3.1381	0	0.0040485	3.3428	1.8283	1.4013e-07	6.1877e-05	0.5	0.010258	0	3.1506	0	0.0033621	3.3425	1.8283	1.6741e-07	0.00012375	0.5	0.010276	0	3.1508	0	48.869
11	1620	0	0	0	0.0024414	3.348	1.8297	1.4039e-07	6.1462e-05	0.5	0.010319	0	3.1542	0	0.0024281	3.3499	1.8303	1.4039e-07	6.1462e-05	0.5	0.010379	0	3.1578	0	0.0024348	3.3489	1.83	1.703e-07	0.00012292	0.5	0.010314	0	3.1619	0	48.869
12	1620	0	0	0	0.0024498	3.3514	1.8307	1.4082e-07	6.1432e-05	0.5	0.010366	0	3.1605	0	0.00054376	3.3514	1.8307	1.4082e-07	6.1432e-05	0.5	0.010351	0	3.1558	0	0.0014968	3.3514	1.8307	1.6709e-07	0.00012286	0.5	0.010328	0	3.1563	0	48.869
13	1620	0	0	0	0.00048015	3.3585	1.8326	1.3981e-07	6.1329e-05	0.5	0.010406	0	3.1677	0	0.0028918	3.3547	1.8316	1.3981e-07	6.1329e-05	0.5	0.010291	0	3.154	0	0.001686	3.3566	1.8321	1.7262e-07	0.00012266	0.5	0.010381	0	3.1568	0	48.869
14	1620	0	0	0	0.0013495	3.3624	1.8337	1.4092e-07	6.031e-05	0.5	0.010416	0	3.1625	0	0.00036109	3.3623	1.8337	1.4092e-07	6.031e-05	0.5	0.010393	0	3.1712	0	0.00085528	3.3623	1.8337	1.6933e-07	0.00012062	0.5	0.010317	0	3.1693	0	48.869
15	1620	0	0	0	-0.00040339	3.3758	1.8373	1.4063e-07	6.1113e-05	0.5	0.010423	0	3.1826	0	0.00093505	3.3672	1.835	1.4063e-07	6.1113e-05	0.5	0.010425	0	3.1614	0	0.00026583	3.3715	1.8362	1.7161e-07	0.00012223	0.5	0.010425	0	3.1814	0	48.869
16	1620	0	0	0	-8.4875e-05	3.3777	1.8379	1.4024e-07	6.1589e-05	0.5	0.010436	0	3.1805	0	-0.00095432	3.3726	1.8365	1.4024e-07	6.1589e-05	0.5	0.010432	0	3.1805	0	-0.0005196	3.3751	1.8372	1.6789e-07	0.00012318	0.5	0.010428	0	3.1738	0	48.869
17	1620	0	0	0	0.00034189	3.3818	1.839	1.4061e-07	6.0548e-05	0.5	0.010473	0	3.1726	0	0.001793	3.3844	1.8397	1.4061e-07	6.0548e-05	0.5	0.01052	0	3.1875	0	0.0010674	3.3831	1.8393	1.6987e-07	0.0001211	0.5	0.010498	0	3.1862	0	48.869
18	1620	0	0	0	0.0018507	3.3875	1.8405	1.3959e-07	6.2429e-05	0.5	0.010448	0	3.1984	0	0.00036662	3.3879	1.8406	1.3959e-07	6.2429e-05	0.5	0.010543	0	3.1902	0	0.0011087	3.3877	1.8406	1.7421e-07	0.00012486	0.5	0.01052	0	3.1833	0	48.869
19	1620	0	0	0	0.0012834	3.3905	1.8413	1.4149e-07	6.0222e-05	0.5	0.010497	0	3.1739	0	0.0011685	3.3962	1.8429	1.4149e-07	6.0222e-05	0.5	0.010556	0	3.2028	0	0.001226	3.3933	1.8421	1.6702e-07	0.00012044	0.5	0.010503	0	3.1938	0	48.869
20	1620	0	0	0	0.0013776	3.399	1.8436	1.4242e-07	5.8205e-05	0.5	0.010543	0	3.2007	0	0.0030145	3.3978	1.8433	1.4242e-07	5.8205e-05	0.5	0.010521	0	3.2117	0	0.0021961	3.3984	1.8435	1.7056e-07	0.00011641	0.5	0.010488	0	3.2047	0	48.869
21	1620	0	0	0	0.0034394	3.4016	1.8443	1.4207e-07	5.9514e-05	0.5	0.010635	0	3.1884	0	0.0016009	3.3999	1.8439	1.4207e-07	5.9514e-05	0.5	0.010516	0	3.1894	0	0.0025201	3.4007	1.8441	1.7038e-07	0.00011903	0.5	0.010578	0	3.1964	0	48.869
22	1620	0	0	0	0.00070057	3.4038	1.8449	1.3939e-07	6.2012e-05	0.5	0.010641	0	3.2042	0	0.0024725	3.4045	1.8451	1.3939e-07	6.2012e-05	0.5	0.010668	0	3.1954	0	0.0015865	3.4041	1.845	1.704e-07	0.00012402	0.5	0.010615	0	3.2009	0	48.869
23	1620	0	0	0	0.0012086	3.4131	1.8474	1.4182e-07	5.9559e-05	0.5	0.010519	0	3.2112	0	0.0019724	3.4131	1.8475	1.4182e-07	5.9559e-05	0.5	0.010574	0	3.2003	0	0.0015905	3.4131	1.8474	1.6951e-07	0.00011912	0.5	0.010641	0	3.202	0	48.869
24	1620	0	0	0	0.0022098	3.4176	1.8487	1.4068e-07	6.1213e-05	0.5	0.010691	0	3.2036	0	0.0022817	3.4181	1.8488	1.4069e-07	6.1213e-05	0.5	0.010569	0	3.2103	0	0.0022458	3.4179	1.8487	1.6779e-07	0.00012243	0.5	0.010586	0	3.216	0	48.869
25	1620	0	0	0	0.0018039	3.4238	1.8503	1.4235e-07	5.9108e-05	0.5	0.010758	0	3.2199	0	0.0025358	3.4222	1.8499	1.4235e-07	5.9108e-05	0.5	0.010653	0	3.2209	0	0.0021699	3.423	1.8501	1.6762e-07	0.00011822	0.5	0.010679	0	3.2157	0	48.869
0	1620	0	0	0	-0.00019039	3.2728	1.8091	0.07338	0.10356	1	0.0099096	0	3.0923	0	0.00077207	3.278	1.8105	0.073379	0.10356	0	0.010057	0	3.1011	0	0.00029084	3.2754	1.8098	0.20709	0.20712	0.5	0.0099773	0	3.0954	0	48.869
1	1620	0	0	0	0.0017928	3.2755	1.8098	1.4162e-07	5.8729e-05	0.5	0.010036	0	3.1077	0	-0.00084476	3.2772	1.8103	1.4161e-07	5.8729e-05	0.5	0.010077	0	3.0989	0	0.00047403	3.2764	1.8101	1.6788e-07	0.00011746	0.5	0.010007	0	3.0969	0	48.869
2	1620	0	0	0	-0.00090076	3.2908	1.8141	1.4149e-07	5.9338e-05	0.5	0.010101	0	3.1064	0	-0.0001367	3.2899	1.8138	1.4149e-07	5.9338e-05	0.5	0.010067	0	3.112	0	-0.00051873	3.2904	1.8139	1.6829e-07	0.00011868	0.5	0.010024	0	3.0978	0	48.869
3	1620	0	0	0	0.00055443	3.2997	1.8165	1.3944e-07	6.266e-05	0.5	0.010208	0	3.1348	0	-0.0012276	3.2964	1.8156	1.3944e-07	6.266e-05	0.5	0.010148	0	3.1149	0	-0.00033657	3.2981	1.8161	1.7018e-07	0.00012532	0.5	0.010107	0	3.1214	0	48.869
4	1620	0	0	0	-0.0012251	3.3011	1.8169	1.4017e-07	6.1997e-05	0.5	0.010156	0	3.1133	0	-0.0011168	3.3035	1.8175	1.4017e-07	6.1997e-05	0.5	0.010013	0	3.1256	0	-0.0011709	3.3023	1.8172	1.6982e-07	0.00012399	0.5	0.010098	0	3.119	0	48.869
5	1620	0	0	0	-0.00095403	3.3094	1.8192	1.3991e-07	6.226e-05	0.5	0.010125	0	3.1164	0	0.00026414	3.3067	1.8184	1.3991e-07	6.226e-05	0.5	0.010132	0	3.1254	0	-0.00034495	3.308	1.8188	1.6519e-07	0.00012452	0.5	0.010133	0	3.1231	0	48.869
6	1620	0	0	0	0.00089976	3.3161	1.821	1.4041e-07	6.0853e-05	0.5	0.010151	0	3.1352	0	-0.0020674	3.3169	1.8212	1.4042e-07	6.0853e-05	0.5	0.010168	0	3.1205	0	-0.00058384	3.3165	1.8211	1.6777e-07	0.00012171	0.5	0.010181	0	3.1273	0	48.869
7	1620	0	0	0	-0.00060049	3.324	1.8232	1.4102e-07	6.0759e-05	0.5	0.010174	0	3.1285	0	-0.0015722	3.3225	1.8228	1.4102e-07	6.0759e-05	0.5	0.010186	0	3.1361	0	-0.0010863	3.3233	1.823	1.6855e-07	0.00012152	0.5	0.010136	0	3.1365	0	48.869
8	1620	0	0	0	-0.0016595	3.3307	1.825	1.4033e-07	6.0614e-05	0.5	0.010194	0	3.1397	0	-0.0006625	3.3284	1.8244	1.4033e-07	6.0614e-05	0.5	0.010234	0	3.1458	0	-0.001161	3.3296	1.8247	1.6933e-07	0.00012123	0.5	0.010139	0	3.137	0	48.869
9	1620	0	0	0	-0.00056569	3.3341	1.826	1.4064e-07	6.0209e-05	0.5	0.010207	0	3.1456	0	-0.0017049	3.3341	1.826	1.4064e-07	6.0209e-05	0.5	0.010268	0	3.1421	0	-0.0011353	3.3341	1.826	1.6643e-07	0.00012042	0.5	0.010251	0	3.1442	0	48.869
10	1620	0	0	0	-0.001443	3.3409	1.8278	1.4104e-07	6.0578e-05	0.5	0.010377	0	3.143	0	-0.0027501	3.3381	1.827	1.4104e-07	6.0578e-05	0.5	0.01022	0	3.1378	0	-0.0020965	3.3395	1.8274	1.6683e-07	0.00012116	0.5	0.010239	0	3.1493	0	48.869
11	1620	0	0	0	-0.001765	3.3485	1.8299	1.4005e-07	6.2546e-05	0.5	0.010352	0	3.1659	0	-0.0035238	3.3486	1.8299	1.4005e-07	6.2546e-05	0.5	0.010325	0	3.1535	0	-0.0026444	3.3485	1.8299	1.6889e-07	0.00012509	0.5	0.010281	0	3.1604	0	48.869
12	1620	0	0	0	-0.0033824	3.3562	1.832	1.3825e-07	6.3845e-05	0.5	0.010394	0	3.144	0	-0.0027575	3.3513	1.8307	1.3825e-07	6.3845e-05	0.5	0.010333	0	3.1603	0	-0.00307	3.3537	1.8313	1.7095e-07	0.00012769	0.5	0.01036	0	3.1428	0	48.869
13	1620	0	0	0	-0.0032085	3.3604	1.8331	1.3967e-07	6.2456e-05	0.5	0.010339	0	3.1643	0	-0.0030735	3.3619	1.8335	1.3967e-07	6.2456e-05	0.5	0.010449	0	3.17	0	-0.003141	3.3611	1.8333	1.6879e-07	0.00012491	0.5	0.010369	0	3.1579	0	48.869
14	1620	0	0	0	-0.0059307	3.3656	1.8346	1.4093e-07	6.0805e-05	0.5	0.010336	0	3.1776	0	-0.0021815	3.3646	1.8343	1.4093e-07	6.0805e-05	0.5	0.010366	0	3.1612	0	-0.0040561	3.3651	1.8344	1.6772e-07	0.00012161	0.5	0.010343	0	3.1768	0	48.869
15	1620	0	0	0	-0.0032689	3.3721	1.8363	1.3987e-07	6.2313e-05	0.5	0.010426	0	3.1755	0	-0.0044955	3.3696	1.8356	1.3987e-07	6.2313e-05	0.5	0.010405	0	3.1842	0	-0.0038822	3.3708	1.836	1.7008e-07	0.00012463	0.5	0.010388	0	3.1662	0	48.869
16	1620	0	0	0	-0.0052141	3.3756	1.8373	1.4083e-07	6.0757e-05	0.5	0.010396	0	3.1804	0	-0.0024461	3.3756	1.8373	1.4083e-07	6.0757e-05	0.5	0.010414	0	3.1869	0	-0.0038301	3.3756	1.8373	1.699e-07	0.00012151	0.5	0.010432	0	3.1822	0	48.869
17	1620	0	0	0	-0.0028562	3.3818	1.839	1.4033e-07	6.2001e-05	0.5	0.010426	0	3.1954	0	-0.0028452	3.3827	1.8392	1.4033e-07	6.2001e-05	0.5	0.010419	0	3.1785	0	-0.0028507	3.3822	1.8391	1.6712e-07	0.000124	0.5	0.010447	0	3.1824	0	48.869
18	1620	0	0	0	-0.0022257	3.3897	1.8411	1.4132e-07	6.0013e-05	0.5	0.010529	0	3.1733	0	-0.0046902	3.3826	1.8392	1.4131e-07	6.0013e-05	0.5	0.010416	0	3.1894	0	-0.0034579	3.3861	1.8401	1.6853e-07	0.00012003	0.5	0.010489	0	3.1767	0	48.869
19	1620	0	0	0	-0.0043805	3.3908	1.8414	1.3916e-07	6.2648e-05	0.5	0.010384	0	3.1841	0	-0.0033924	3.3905	1.8413	1.3916e-07	6.2648e-05	0.5	0.0105	0	3.1848	0	-0.0038864	3.3906	1.8414	1.6867e-07	0.0001253	0.5	0.010478	0	3.181	0	48.869
20	1620	0	0	0	-0.0036914	3.395	1.8426	1.4e-07	6.1534e-05	0.5	0.01053	0	3.1832	0	-0.0040955	3.398	1.8434	1.4e-07	6.1534e-05	0.5	0.010561	0	3.1885	0	-0.0038934	3.3965	1.843	1.64e-07	0.00012307	0.5	0.010538	0	3.182	0	48.869
21	1620	0	0	0	-0.0027296	3.4014	1.8443	1.4063e-07	6.0998e-05	0.5	0.010497	0	3.1845	0	-0.0044265	3.4057	1.8455	1.4063e-07	6.0998e-05	0.5	0.010582	0	3.1918	0	-0.0035781	3.4035	1.8449	1.7075e-07	0.000122	0.5	0.010471	0	3.2003	0	48.869
22	1620	0	0	0	-0.0031853	3.411	1.8469	1.3906e-07	6.3546e-05	0.5	0.010535	0	3.1976	0	-0.0031321	3.409	1.8464	1.3906e-07	6.3546e-05	0.5	0.010629	0	3.2065	0	-0.0031587	3.41	1.8466	1.7135e-07	0.00012709	0.5	0.010549	0	3.2021	0	48.869
23	1620	0	0	0	-0.0025136	3.4142	1.8477	1.4163e-07	5.9657e-05	0.5	0.01054	0	3.2149	0	-0.0040451	3.4149	1.848	1.4163e-07	5.9657e-05	0.5	0.010592	0	3.2038	0	-0.0032793	3.4145	1.8478	1.7006e-07	0.00011931	0.5	0.010574	0	3.2028	0	48.869
24	1620	0	0	0	-0.004307	3.4241	1.8504	1.4057e-07	6.0936e-05	0.5	0.010611	0	3.2189	0	-0.0043012	3.4171	1.8485	1.4058e-07	6.0936e-05	0.5	0.010575	0	3.2057	0	-0.0043041	3.4206	1.8495	1.7212e-07	0.00012187	0.5	0.010561	0	3.2111	0	48.869
25	1620	0	0	0	-0.0032069	3.4243	1.8505	1.3911e-07	6.3833e-05	0.5	0.010656	0	3.2109	0	-0.0024528	3.4267	1.8511	1.3912e-07	6.3833e-05	0.5	0.010674	0	3.2325	0	-0.0028298	3.4255	1.8508	1.7372e-07	0.00012767	0.5	0.010702	0	3.2089	0	48.869
0	1620	0	0	0	0.00041383	3.2754	1.8098	0.073379	0.10356	1	0.010021	0	3.0847	0	-0.00091541	3.2742	1.8095	0.07338	0.10356	0	0.010019	0	3.093	0	-0.00025079	3.2748	1.8096	0.20709	0.20712	0.5	0.0099846	0	3.0878	0	48.869
1	1620	0	0	0	-0.00035165	3.2743	1.8095	1.4164e-07	5.8774e-05	0.5	0.0099913	0	3.1001	0	-0.0007975	3.2725	1.809	1.4164e-07	5.8774e-05	0.5	0.0099649	0	3.1133	0	-0.00057458	3.2734	1.8093	1.6854e-07	0.00011755	0.5	0.0099316	0	3.0955	0	48.869
2	1620	0	0	0	0.0025773	3.2933	1.8148	1.405e-07	6.1322e-05	0.5	0.010075	0	3.1162	0	-0.0010477	3.29	1.8138	1.405e-07	6.1322e-05	0.5	0.010081	0	3.1151	0	0.00076478	3.2916	1.8143	1.6603e-07	0.00012264	0.5	0.010084	0	3.1107	0	48.869
3	1620	0	0	0	-0.0005143	3.3035	1.8176	1.3928e-07	6.2865e-05	0.5	0.010114	0	3.1117	0	0.00019462	3.2981	1.8161	1.3927e-07	6.2865e-05	0.5	0.010114	0	3.0951	0	-0.00015984	3.3008	1.8168	1.6638e-07	0.00012573	0.5	0.010062	0	3.1231	0	48.869
4	1620	0	0	0	-0.00037952	3.3069	1.8185	1.4056e-07	6.1388e-05	0.5	0.010158	0	3.1265	0	-0.0012963	3.3063	1.8183	1.4056e-07	6.1388e-05	0.5	0.010087	0	3.1177	0	-0.0008379	3.3066	1.8184	1.6577e-07	0.00012278	0.5	0.010174	0	3.1149	0	48.869
5	1620	0	0	0	-0.00016201	3.3154	1.8208	1.4109e-07	6.1362e-05	0.5	0.01016	0	3.1438	0	-0.0015855	3.3125	1.82	1.4108e-07	6.1362e-05	0.5	0.010128	0	3.1299	0	-0.00087375	3.314	1.8204	1.6846e-07	0.00012272	0.5	0.010107	0	3.1292	0	48.869
6	1620	0	0	0	0.00096551	3.3219	1.8226	1.3934e-07	6.2919e-05	0.5	0.010273	0	3.1278	0	-0.001459	3.319	1.8218	1.3935e-07	6.2919e-05	0.5	0.010213	0	3.1204	0	-0.00024673	3.3205	1.8222	1.7165e-07	0.00012584	0.5	0.0102	0	3.1286	0	48.869
7	1620	0	0	0	0.00087287	3.3254	1.8236	1.385e-07	6.4611e-05	0.5	0.010276	0	3.1366	0	-6.6873e-05	3.3254	1.8236	1.385e-07	6.4611e-05	0.5	0.010299	0	3.1376	0	0.000403	3.3254	1.8236	1.6836e-07	0.00012922	0.5	0.010253	0	3.1458	0	48.869
8	1620	0	0	0	0.0026287	3.3317	1.8253	1.4087e-07	6.0076e-05	0.5	0.010277	0	3.1397	0	0.0011843	3.3319	1.8253	1.4088e-07	6.0076e-05	0.5	0.0103	0	3.1324	0	0.0019065	3.3318	1.8253	1.7383e-07	0.00012015	0.5	0.010299	0	3.1295	0	48.869
9	1620	0	0	0	0.00013604	3.3356	1.8264	1.4069e-07	6.0397e-05	0.5	0.01022	0	3.1454	0	0.002352	3.3379	1.827	1.4069e-07	6.0397e-05	0.5	0.010349	0	3.1406	0	0.001244	3.3367	1.8267	1.6913e-07	0.00012079	0.5	0.010273	0	3.1484	0	48.869
10	1620	0	0	0	0.00058244	3.34	1.8276	1.4023e-07	6.0516e-05	0.5	0.010351	0	3.146	0	0.0013387	3.3399	1.8275	1.4024e-07	6.0516e-05	0.5	0.010352	0	3.1417	0	0.00096059	3.3399	1.8275	1.7421e-07	0.00012103	0.5	0.010275	0	3.1494	0	48.869
11	1620	0	0	0	0.00069288	3.3452	1.829	1.4003e-07	6.1675e-05	0.5	0.010338	0	3.1518	0	0.00075677	3.3436	1.8285	1.4003e-07	6.1675e-05	0.5	0.010323	0	3.1618	0	0.00072483	3.3444	1.8288	1.6979e-07	0.00012335	0.5	0.010347	0	3.1385	0	48.869
12	1620	0	0	0	0.000813	3.3484	1.8299	1.3932e-07	6.3077e-05	0.5	0.010302	0	3.1573	0	0.00010132	3.3502	1.8303	1.3932e-07	6.3077e-05	0.5	0.010286	0	3.1544	0	0.00045716	3.3493	1.8301	1.6753e-07	0.00012615	0.5	0.010348	0	3.1486	0	48.869
13	1620	0	0	0	-0.00031729	3.3565	1.8321	1.4068e-07	6.086e-05	0.5	0.010396	0	3.1551	0	0.0013614	3.3546	1.8316	1.4067e-07	6.086e-05	0.5	0.010398	0	3.1572	0	0.00052204	3.3556	1.8318	1.729e-07	0.00012172	0.5	0.010341	0	3.1629	0	48.869
14	1620	0	0	0	0.00041635	3.3639	1.8341	1.3898e-07	6.3777e-05	0.5	0.010467	0	3.158	0	-0.0014762	3.3631	1.8339	1.3898e-07	6.3777e-05	0.5	0.010351	0	3.1763	0	-0.00052993	3.3635	1.834	1.6686e-07	0.00012755	0.5	0.010404	0	3.1655	0	48.869
15	1620	0	0	0	-4.2589e-05	3.371	1.836	1.4098e-07	6.0422e-05	0.5	0.010406	0	3.1639	0	-0.00055764	3.3667	1.8349	1.4097e-07	6.0422e-05	0.5	0.010345	0	3.1706	0	-0.00030011	3.3689	1.8354	1.687e-07	0.00012084	0.5	0.01045	0	3.1631	0	48.869
16	1620	0	0	0	-0.00052699	3.378	1.8379	1.4043e-07	6.203e-05	0.5	0.010558	0	3.1806	0	-0.0013706	3.3741	1.8369	1.4043e-07	6.203e-05	0.5	0.010458	0	3.1795	0	-0.00094879	3.3761	1.8374	1.7201e-07	0.00012406	0.5	0.010413	0	3.1832	0	48.869
17	1620	0	0	0	-0.0015025	3.3834	1.8394	1.4036e-07	6.1603e-05	0.5	0.010496	0	3.1886	0	-0.0011997	3.3789	1.8382	1.4036e-07	6.1603e-05	0.5	0.010396	0	3.1803	0	-0.0013511	3.3812	1.8388	1.6846e-07	0.00012321	0.5	0.010447	0	3.1889	0	48.869
18	1620	0	0	0	-0.0014084	3.3889	1.8409	1.3938e-07	6.419e-05	0.5	0.010494	0	3.1795	0	-0.00064569	3.3874	1.8405	1.3939e-07	6.419e-05	0.5	0.010414	0	3.1815	0	-0.0010271	3.3881	1.8407	1.6806e-07	0.00012838	0.5	0.01049	0	3.1811	0	48.869
19	1620	0	0	0	0.00016255	3.3896	1.8411	1.405e-07	5.9864e-05	0.5	0.010506	0	3.1626	0	-0.0018112	3.3977	1.8433	1.405e-07	5.9864e-05	0.5	0.010493	0	3.186	0	-0.00082435	3.3936	1.8422	1.6797e-07	0.00011973	0.5	0.010479	0	3.1904	0	48.869
20	1620	0	0	0	-0.00043761	3.398	1.8434	1.4041e-07	6.1781e-05	0.5	0.010558	0	3.2078	0	2.3388e-05	3.3999	1.8439	1.4041e-07	6.1781e-05	0.5	0.010475	0	3.2015	0	-0.00020711	3.3989	1.8436	1.6705e-07	0.00012356	0.5	0.010515	0	3.1891	0	48.869
21	1620	0	0	0	-0.00060459	3.4061	1.8456	1.4044e-07	6.1129e-05	0.5	0.010515	0	3.1915	0	-0.0013254	3.4024	1.8446	1.4045e-07	6.1129e-05	0.5	0.0105	0	3.198	0	-0.00096499	3.4043	1.8451	1.6997e-07	0.00012226	0.5	0.010582	0	3.1996	0	48.869
22	1620	0	0	0	-0.0025473	3.4105	1.8468	1.4117e-07	6.065e-05	0.5	0.010536	0	3.201	0	-0.0015793	3.4096	1.8465	1.4117e-07	6.065e-05	0.5	0.010661	0	3.1973	0	-0.0020633	3.4101	1.8466	1.6649e-07	0.0001213	0.5	0.010561	0	3.2013	0	48.869
23	1620	0	0	0	-0.0026068	3.4165	1.8484	1.4093e-07	6.0381e-05	0.5	0.010651	0	3.2014	0	-0.002377	3.4139	1.8477	1.4093e-07	6.0381e-05	0.5	0.010625	0	3.2002	0	-0.0024919	3.4152	1.848	1.6996e-07	0.00012076	0.5	0.010596	0	3.2121	0	48.869
24	1620	0	0	0	-0.0018913	3.4213	1.8497	1.4017e-07	6.1105e-05	0.5	0.01066	0	3.2226	0	-0.0016865	3.4172	1.8486	1.4016e-07	6.1105e-05	0.5	0.010614	0	3.207	0	-0.0017889	3.4193	1.8491	1.7066e-07	0.00012221	0.5	0.010607	0	3.2047	0	48.869
25	1620	0	0	0	-0.002341	3.4275	1.8513	1.38e-07	6.4045e-05	0.5	0.01068	0	3.2127	0	-0.00083335	3.4269	1.8512	1.3801e-07	6.4045e-05	0.5	0.010604	0	3.2096	0	-0.0015872	3.4272	1.8513	1.7022e-07	0.00012809	0.5	0.010675	0	3.2153	0	48.869
0	1620	0	0	0	-0.00028657	3.2776	1.8104	0.073379	0.10356	1	0.0098944	0	3.0987	0	-1.2538e-05	3.2773	1.8103	0.073379	0.10356	0	0.010005	0	3.0887	0	-0.00014956	3.2775	1.8104	0.20709	0.20712	0.5	0.0099814	0	3.095	0	48.869
1	1620	0	0	0	0.001046	3.2749	1.8097	1.4244e-07	5.7871e-05	0.5	0.010086	0	3.0898	0	0.00068131	3.2796	1.811	1.4243e-07	5.7871e-05	0.5	0.0099776	0	3.1014	0	0.00086368	3.2773	1.8103	1.7068e-07	0.00011574	0.5	0.010037	0	3.0925	0	48.869
2	1620	0	0	0	0.00020196	3.2893	1.8136	1.4189e-07	5.9816e-05	0.5	0.010054	0	3.1076	0	0.0012838	3.2912	1.8142	1.4189e-07	5.9816e-05	0.5	0.010198	0	3.1032	0	0.00074286	3.2903	1.8139	1.7051e-07	0.00011963	0.5	0.010143	0	3.1072	0	48.869
3	1620	0	0	0	2.0924e-05	3.2979	1.816	1.4035e-07	6.1172e-05	0.5	0.010077	0	3.1158	0	0.00079566	3.2986	1.8162	1.4036e-07	6.1172e-05	0.5	0.010128	0	3.1175	0	0.00040829	3.2982	1.8161	1.6747e-07	0.00012234	0.5	0.010089	0	3.1238	0	48.869
4	1620	0	0	0	0.00011477	3.3047	1.8179	1.4107e-07	6.1686e-05	0.5	0.010162	0	3.1194	0	0.00051303	3.3032	1.8175	1.4107e-07	6.1686e-05	0.5	0.010121	0	3.1062	0	0.0003139	3.3039	1.8177	1.6726e-07	0.00012337	0.5	0.01012	0	3.1186	0	48.869
5	1620	0	0	0	0.00014366	3.3113	1.8197	1.405e-07	6.1626e-05	0.5	0.010104	0	3.1343	0	0.00053933	3.3137	1.8203	1.405e-07	6.1626e-05	0.5	0.01015	0	3.122	0	0.0003415	3.3125	1.82	1.6514e-07	0.00012325	0.5	0.010119	0	3.1272	0	48.869
6	1620	0	0	0	0.0003825	3.3192	1.8219	1.4009e-07	6.1441e-05	0.5	0.010256	0	3.1269	0	-0.00039041	3.3175	1.8214	1.401e-07	6.1441e-05	0.5	0.010219	0	3.1316	0	-3.9531e-06	3.3183	1.8216	1.6754e-07	0.00012288	0.5	0.010156	0	3.1343	0	48.869
7	1620	0	0	0	0.0010425	3.3272	1.8241	1.4012e-07	6.1502e-05	0.5	0.010278	0	3.1327	0	0.00083805	3.3221	1.8227	1.4011e-07	6.1502e-05	0.5	0.010215	0	3.1398	0	0.00094025	3.3247	1.8234	1.6381e-07	0.000123	0.5	0.010178	0	3.144	0	48.869
8	1620	0	0	0	3.1131e-05	3.328	1.8243	1.399e-07	6.1734e-05	0.5	0.010336	0	3.1341	0	0.00031895	3.3282	1.8243	1.399e-07	6.1734e-05	0.5	0.010178	0	3.1452	0	0.00017504	3.3281	1.8243	1.6815e-07	0.00012347	0.5	0.010276	0	3.1345	0	48.869
9	1620	0	0	0	-0.00015427	3.3391	1.8273	1.4016e-07	6.1924e-05	0.5	0.010322	0	3.1442	0	8.891e-05	3.3343	1.826	1.4016e-07	6.1924e-05	0.5	0.010298	0	3.1479	0	-3.2678e-05	3.3367	1.8267	1.7049e-07	0.00012385	0.5	0.010221	0	3.1495	0	48.869
10	1620	0	0	0	0.00021294	3.3435	1.8285	1.4079e-07	6.1148e-05	0.5	0.01034	0	3.1432	0	-0.0001739	3.342	1.8281	1.4079e-07	6.1148e-05	0.5	0.010381	0	3.1534	0	1.9522e-05	3.3428	1.8283	1.6669e-07	0.0001223	0.5	0.010257	0	3.1468	0	48.869
11	1620	0	0	0	0.00037972	3.3479	1.8297	1.4017e-07	6.143e-05	0.5	0.010285	0	3.1562	0	0.00023077	3.3466	1.8294	1.4018e-07	6.143e-05	0.5	0.010389	0	3.1581	0	0.00030524	3.3472	1.8295	1.6426e-07	0.00012286	0.5	0.010341	0	3.1453	0	48.869
12	1620	0	0	0	-0.0012369	3.3582	1.8325	1.4188e-07	6.0012e-05	0.5	0.010359	0	3.1467	0	0.00027991	3.3533	1.8312	1.4188e-07	6.0012e-05	0.5	0.010362	0	3.1565	0	-0.00047851	3.3558	1.8319	1.6595e-07	0.00012002	0.5	0.010332	0	3.164	0	48.869
13	1620	0	0	0	-0.0010428	3.3661	1.8347	1.4066e-07	6.1358e-05	0.5	0.010324	0	3.171	0	-0.00042823	3.3605	1.8332	1.4066e-07	6.1358e-05	0.5	0.01038	0	3.1526	0	-0.00073549	3.3633	1.8339	1.6773e-07	0.00012272	0.5	0.010359	0	3.1636	0	48.869
14	1620	0	0	0	0.00030048	3.3701	1.8358	1.3963e-07	6.2148e-05	0.5	0.010451	0	3.1783	0	-0.0011521	3.3635	1.834	1.3964e-07	6.2148e-05	0.5	0.010359	0	3.1617	0	-0.00042579	3.3668	1.8349	1.6663e-07	0.0001243	0.5	0.010423	0	3.168	0	48.869
15	1620	0	0	0	0.00016388	3.373	1.8366	1.4166e-07	6.0386e-05	0.5	0.010541	0	3.16	0	-7.5396e-05	3.3729	1.8365	1.4165e-07	6.0386e-05	0.5	0.010471	0	3.1804	0	4.4241e-05	3.3729	1.8366	1.7182e-07	0.00012077	0.5	0.010383	0	3.1759	0	48.869
16	1620	0	0	0	0.00069809	3.3764	1.8375	1.4174e-07	5.9649e-05	0.5	0.010399	0	3.1867	0	0.00062031	3.379	1.8382	1.4174e-07	5.9649e-05	0.5	0.010459	0	3.1807	0	0.0006592	3.3777	1.8379	1.7081e-07	0.0001193	0.5	0.010474	0	3.1775	0	48.869
17	1620	0	0	0	0.0018796	3.3815	1.8389	1.4126e-07	5.9779e-05	0.5	0.010475	0	3.1901	0	-3.892e-06	3.3781	1.838	1.4126e-07	5.9779e-05	0.5	0.010456	0	3.1832	0	0.00093787	3.3798	1.8384	1.7102e-07	0.00011956	0.5	0.010524	0	3.1828	0	48.869
18	1620	0	0	0	0.0011067	3.387	1.8404	1.409e-07	6.0835e-05	0.5	0.010503	0	3.1757	0	0.00054127	3.3852	1.8399	1.4089e-07	6.0835e-05	0.5	0.010503	0	3.1851	0	0.00082401	3.3861	1.8401	1.6552e-07	0.00012167	0.5	0.010506	0	3.1925	0	48.869
19	1620	0	0	0	0.00012459	3.3899	1.8412	1.3969e-07	6.2986e-05	0.5	0.010493	0	3.2018	0	0.0016096	3.3901	1.8412	1.3968e-07	6.2986e-05	0.5	0.010468	0	3.1896	0	0.00086707	3.39	1.8412	1.7036e-07	0.00012597	0.5	0.010556	0	3.1858	0	48.869
20	1620	0	0	0	0.0018326	3.3975	1.8432	1.4156e-07	5.9176e-05	0.5	0.010546	0	3.1843	0	0.0023443	3.3972	1.8432	1.4156e-07	5.9176e-05	0.5	0.010501	0	3.1906	0	0.0020885	3.3974	1.8432	1.6676e-07	0.00011835	0.5	0.010569	0	3.1883	0	48.869
21	1620	0	0	0	-0.00022669	3.4031	1.8448	1.4106e-07	6.0934e-05	0.5	0.010536	0	3.1922	0	0.0030471	3.4066	1.8457	1.4106e-07	6.0934e-05	0.5	0.010653	0	3.211	0	0.0014102	3.4049	1.8452	1.6751e-07	0.00012187	0.5	0.010527	0	3.1988	0	48.869
22	1620	0	0	0	0.00064348	3.409	1.8464	1.3991e-07	6.2649e-05	0.5	0.01064	0	3.205	0	0.0015517	3.4114	1.847	1.3991e-07	6.2649e-05	0.5	0.010655	0	3.1975	0	0.0010976	3.4102	1.8467	1.703e-07	0.0001253	0.5	0.010577	0	3.2056	0	48.869
23	1620	0	0	0	0.00047401	3.4117	1.8471	1.4107e-07	6.0136e-05	0.5	0.010682	0	3.2051	0	0.00091277	3.4138	1.8476	1.4108e-07	6.0136e-05	0.5	0.010543	0	3.1929	0	0.00069339	3.4127	1.8474	1.7064e-07	0.00012027	0.5	0.010655	0	3.2007	0	48.869
24	1620	0	0	0	-0.00016609	3.414	1.8477	1.4019e-07	6.1305e-05	0.5	0.010607	0	3.197	0	0.0011302	3.4215	1.8497	1.402e-07	6.1305e-05	0.5	0.010652	0	3.2124	0	0.00048206	3.4178	1.8487	1.666e-07	0.00012261	0.5	0.010615	0	3.2094	0	48.869
25	1620	0	0	0	0.001347	3.4248	1.8506	1.4131e-07	5.967e-05	0.5	0.010705	0	3.2219	0	0.00077552	3.4267	1.8511	1.4131e-07	5.967e-05	0.5	0.010663	0	3.2207	0	0.0010613	3.4258	1.8509	1.7316e-07	0.00011934	0.5	0.010654	0	3.2262	0	48.869
0	1620	0	0	0	-0.00088508	3.2746	1.8096	0.073381	0.10356	1	0.010006	0	3.0957	0	0.0010053	3.2805	1.8112	0.07338	0.10356	0	0.0099744	0	3.1107	0	6.0109e-05	3.2775	1.8104	0.20709	0.20713	0.5	0.0099543	0	3.0985	0	48.869
1	1620	0	0	0	0.00023746	3.2774	1.8104	1.4467e-07	5.4826e-05	0.5	0.009946	0	3.1029	0	-0.00027089	3.2743	1.8095	1.4467e-07	5.4826e-05	0.5	0.0099784	0	3.1053	0	-1.6711e-05	3.2759	1.8099	1.7105e-07	0.00010965	0.5	0.0099924	0	3.0901	0	48.869
2	1620	0	0	0	-0.0006225	3.2886	1.8134	1.4106e-07	6.0312e-05	0.5	0.010068	0	3.1017	0	-0.0010724	3.291	1.8141	1.4107e-07	6.0312e-05	0.5	0.010041	0	3.1032	0	-0.00084747	3.2898	1.8138	1.7208e-07	0.00012062	0.5	0.010089	0	3.1054	0	48.869
3	1620	0	0	0	-0.001957	3.2959	1.8155	1.4067e-07	6.0202e-05	0.5	0.01007	0	3.1146	0	9.9958e-05	3.2964	1.8156	1.4067e-07	6.0202e-05	0.5	0.01005	0	3.1181	0	-0.00092851	3.2962	1.8155	1.6388e-07	0.0001204	0.5	0.010112	0	3.1016	0	48.869
4	1620	0	0	0	-0.0010856	3.3037	1.8176	1.4032e-07	6.123e-05	0.5	0.010102	0	3.1139	0	-0.0016034	3.3036	1.8176	1.4032e-07	6.123e-05	0.5	0.010133	0	3.1184	0	-0.0013445	3.3036	1.8176	1.6707e-07	0.00012246	0.5	0.010108	0	3.121	0	48.869
5	1620	0	0	0	-0.00054884	3.3099	1.8193	1.405e-07	6.1395e-05	0.5	0.010129	0	3.1226	0	-0.00075769	3.3117	1.8198	1.4051e-07	6.1395e-05	0.5	0.010047	0	3.1185	0	-0.00065327	3.3108	1.8196	1.6948e-07	0.00012279	0.5	0.010093	0	3.1289	0	48.869
6	1620	0	0	0	-3.138e-05	3.3183	1.8216	1.4199e-07	5.9654e-05	0.5	0.010245	0	3.1202	0	-0.0003635	3.3189	1.8218	1.4198e-07	5.9654e-05	0.5	0.010204	0	3.1259	0	-0.00019744	3.3186	1.8217	1.6791e-07	0.00011931	0.5	0.010222	0	3.1353	0	48.869
7	1620	0	0	0	-0.0013344	3.3268	1.8239	1.3918e-07	6.2421e-05	0.5	0.010202	0	3.1334	0	0.00031209	3.3249	1.8234	1.3918e-07	6.2421e-05	0.5	0.010294	0	3.1227	0	-0.00051115	3.3258	1.8237	1.7193e-07	0.00012484	0.5	0.010232	0	3.1348	0	48.869
8	1620	0	0	0	-7.5543e-05	3.3302	1.8249	1.3884e-07	6.2203e-05	0.5	0.010253	0	3.1428	0	-0.0011898	3.331	1.8251	1.3884e-07	6.2203e-05	0.5	0.010233	0	3.1234	0	-0.00063268	3.3306	1.825	1.6834e-07	0.00012441	0.5	0.010228	0	3.1463	0	48.869
9	1620	0	0	0	-0.0023572	3.3391	1.8273	1.4e-07	6.1586e-05	0.5	0.010276	0	3.151	0	-0.00094629	3.3359	1.8265	1.4e-07	6.1586e-05	0.5	0.010185	0	3.1478	0	-0.0016518	3.3375	1.8269	1.6451e-07	0.00012317	0.5	0.010251	0	3.1435	0	48.869
10	1620	0	0	0	-0.0024109	3.3419	1.8281	1.4148e-07	6.0544e-05	0.5	0.010292	0	3.1509	0	-0.00056543	3.3424	1.8282	1.4148e-07	6.0544e-05	0.5	0.010255	0	3.1555	0	-0.0014882	3.3421	1.8281	1.6519e-07	0.00012109	0.5	0.010216	0	3.1545	0	48.869
11	1620	0	0	0	-0.0024508	3.3463	1.8293	1.3992e-07	6.1697e-05	0.5	0.010316	0	3.1375	0	-0.0018609	3.3475	1.8296	1.3992e-07	6.1697e-05	0.5	0.010261	0	3.1525	0	-0.0021558	3.3469	1.8294	1.6926e-07	0.00012339	0.5	0.010213	0	3.1482	0	48.869
12	1620	0	0	0	-0.003222	3.3513	1.8307	1.3964e-07	6.2751e-05	0.5	0.010299	0	3.1624	0	-0.0014044	3.3536	1.8313	1.3964e-07	6.2751e-05	0.5	0.010299	0	3.1506	0	-0.0023132	3.3524	1.831	1.6806e-07	0.0001255	0.5	0.010351	0	3.1512	0	48.869
13	1620	0	0	0	-0.0022085	3.3544	1.8315	1.4047e-07	6.1508e-05	0.5	0.01035	0	3.1675	0	-0.00097576	3.3564	1.8321	1.4047e-07	6.1508e-05	0.5	0.010386	0	3.1642	0	-0.0015921	3.3554	1.8318	1.6555e-07	0.00012302	0.5	0.010329	0	3.1609	0	48.869
14	1620	0	0	0	-0.0020946	3.3627	1.8338	1.4175e-07	5.8796e-05	0.5	0.010343	0	3.1662	0	-0.0022814	3.3616	1.8335	1.4175e-07	5.8796e-05	0.5	0.010434	0	3.1562	0	-0.002188	3.3622	1.8336	1.6951e-07	0.00011759	0.5	0.01033	0	3.1627	0	48.869
15	1620	0	0	0	-0.0036053	3.3697	1.8357	1.3941e-07	6.1886e-05	0.5	0.010308	0	3.1494	0	-0.0029993	3.3707	1.8359	1.3941e-07	6.1886e-05	0.5	0.010356	0	3.1764	0	-0.0033023	3.3702	1.8358	1.6924e-07	0.00012377	0.5	0.010394	0	3.1627	0	48.869
16	1620	0	0	0	-0.0027386	3.3782	1.838	1.4017e-07	6.1152e-05	0.5	0.010392	0	3.1718	0	-0.0034409	3.3775	1.8378	1.4017e-07	6.1152e-05	0.5	0.010384	0	3.1804	0	-0.0030898	3.3779	1.8379	1.6658e-07	0.0001223	0.5	0.010433	0	3.1756	0	48.869
17	1620	0	0	0	-0.0041577	3.377	1.8377	1.4034e-07	6.1076e-05	0.5	0.010495	0	3.1703	0	-0.0029336	3.3794	1.8383	1.4033e-07	6.1076e-05	0.5	0.010414	0	3.1796	0	-0.0035457	3.3782	1.838	1.6601e-07	0.00012215	0.5	0.010408	0	3.1735	0	48.869
18	1620	0	0	0	-0.0039457	3.3804	1.8386	1.4095e-07	6.1628e-05	0.5	0.010425	0	3.1703	0	-0.0056814	3.3865	1.8402	1.4095e-07	6.1628e-05	0.5	0.010451	0	3.1733	0	-0.0048135	3.3834	1.8394	1.7099e-07	0.00012326	0.5	0.010429	0	3.1759	0	48.869
19	1620	0	0	0	-0.0033423	3.3916	1.8416	1.3955e-07	6.3614e-05	0.5	0.010461	0	3.1915	0	-0.0048672	3.3897	1.8411	1.3955e-07	6.3614e-05	0.5	0.010447	0	3.1896	0	-0.0041047	3.3906	1.8414	1.6603e-07	0.00012723	0.5	0.010496	0	3.1844	0	48.869
20	1620	0	0	0	-0.0043863	3.3973	1.8432	1.4101e-07	6.0661e-05	0.5	0.010457	0	3.1993	0	-0.0039407	3.3987	1.8436	1.41e-07	6.0661e-05	0.5	0.010478	0	3.2029	0	-0.0041635	3.398	1.8434	1.6492e-07	0.00012132	0.5	0.010492	0	3.1995	0	48.869
21	1620	0	0	0	-0.0033692	3.4044	1.8451	1.4046e-07	6.1331e-05	0.5	0.010446	0	3.1911	0	-0.0040698	3.4047	1.8452	1.4046e-07	6.1331e-05	0.5	0.010552	0	3.2126	0	-0.0037195	3.4045	1.8451	1.6671e-07	0.00012266	0.5	0.010545	0	3.203	0	48.869
22	1620	0	0	0	-0.004246	3.4055	1.8454	1.3993e-07	6.1427e-05	0.5	0.010524	0	3.1827	0	-0.0046799	3.4035	1.8449	1.3993e-07	6.1427e-05	0.5	0.010463	0	3.1934	0	-0.0044629	3.4045	1.8451	1.6952e-07	0.00012285	0.5	0.010488	0	3.2008	0	48.869
23	1620	0	0	0	-0.0036543	3.4087	1.8463	1.4012e-07	6.2456e-05	0.5	0.01063	0	3.1838	0	-0.0053537	3.4142	1.8477	1.4012e-07	6.2456e-05	0.5	0.010572	0	3.214	0	-0.004504	3.4115	1.847	1.6624e-07	0.00012491	0.5	0.01058	0	3.1956	0	48.869
24	1620	0	0	0	-0.0031907	3.4182	1.8488	1.3922e-07	6.2349e-05	0.5	0.010597	0	3.2112	0	-0.0043521	3.4169	1.8485	1.3922e-07	6.2349e-05	0.5	0.010595	0	3.2102	0	-0.0037714	3.4176	1.8487	1.7105e-07	0.0001247	0.5	0.010571	0	3.2084	0	48.869
25	1620	0	0	0	-0.0049278	3.4226	1.85	1.394e-07	6.2614e-05	0.5	0.010624	0	3.2166	0	-0.0030959	3.4264	1.8511	1.394e-07	6.2614e-05	0.5	0.010647	0	3.221	0	-0.0040119	3.4245	1.8505	1.6738e-07	0.00012523	0.5	0.010619	0	3.2193	0	48.869
0	1620	0	0	0	0.0002429	3.2788	1.8107	0.073381	0.10356	1	0.010063	0	3.0966	0	0.00035415	3.2766	1.8102	0.073381	0.10356	0	0.01003	0	3.0929	0	0.00029852	3.2777	1.8104	0.20709	0.20713	0.5	0.0099868	0	3.0961	0	48.869
1	1620	0	0	0	0.0015091	3.2724	1.809	1.4337e-07	5.7217e-05	0.5	0.00994	0	3.0944	0	4.8088e-05	3.2778	1.8105	1.4337e-07	5.7217e-05	0.5	0.0099689	0	3.0793	0	0.00077858	3.2751	1.8097	1.685e-07	0.00011443	0.5	0.0099962	0	3.0892	0	48.869
2	1620	0	0	0	-0.00022269	3.2906	1.814	1.4118e-07	6.0576e-05	0.5	0.010012	0	3.1056	0	-9.2085e-05	3.2922	1.8144	1.4118e-07	6.0576e-05	0.5	0.010102	0	3.1114	0	-0.00015739	3.2914	1.8142	1.7141e-07	0.00012115	0.5	0.010046	0	3.102	0	48.869
3	1620	0	0	0	-8.2057e-05	3.2924	1.8145	1.411e-07	6.0244e-05	0.5	0.010057	0	3.1234	0	0.00026502	3.2963	1.8156	1.411e-07	6.0244e-05	0.5	0.010056	0	3.1254	0	9.148e-05	3.2944	1.815	1.7045e-07	0.00012049	0.5	0.010069	0	3.1029	0	48.869
4	1620	0	0	0	0.00055302	3.3046	1.8178	1.4187e-07	5.8676e-05	0.5	0.010116	0	3.1059	0	2.3952e-05	3.3024	1.8172	1.4187e-07	5.8676e-05	0.5	0.010105	0	3.1115	0	0.00028849	3.3035	1.8175	1.6619e-07	0.00011735	0.5	0.01015	0	3.122	0	48.869
5	1620	0	0	0	-0.00068408	3.3124	1.82	1.4026e-07	6.1151e-05	0.5	0.01019	0	3.1301	0	-0.0010036	3.3134	1.8203	1.4026e-07	6.1151e-05	0.5	0.010175	0	3.1246	0	-0.00084384	3.3129	1.8201	1.6795e-07	0.0001223	0.5	0.010148	0	3.116	0	48.869
6	1620	0	0	0	-0.00096374	3.3147	1.8206	1.4016e-07	6.1341e-05	0.5	0.010232	0	3.1324	0	-0.00076299	3.3187	1.8217	1.4016e-07	6.1341e-05	0.5	0.010171	0	3.1229	0	-0.00086336	3.3167	1.8212	1.6992e-07	0.00012268	0.5	0.010204	0	3.1305	0	48.869
7	1620	0	0	0	-0.0012311	3.3211	1.8224	1.3962e-07	6.2265e-05	0.5	0.010201	0	3.129	0	-0.0012204	3.3214	1.8225	1.3962e-07	6.2265e-05	0.5	0.010206	0	3.1269	0	-0.0012257	3.3213	1.8224	1.709e-07	0.00012453	0.5	0.010123	0	3.1308	0	48.869
8	1620	0	0	0	-0.0012418	3.3309	1.8251	1.4031e-07	6.1637e-05	0.5	0.010205	0	3.1258	0	-0.0015461	3.3279	1.8243	1.4031e-07	6.1637e-05	0.5	0.010201	0	3.1305	0	-0.0013939	3.3294	1.8247	1.6729e-07	0.00012327	0.5	0.010167	0	3.1436	0	48.869
9	1620	0	0	0	-0.0010185	3.3374	1.8268	1.3998e-07	6.272e-05	0.5	0.010295	0	3.156	0	-0.0012692	3.3348	1.8262	1.3998e-07	6.272e-05	0.5	0.010235	0	3.1474	0	-0.0011439	3.3361	1.8265	1.704e-07	0.00012544	0.5	0.010301	0	3.1464	0	48.869
10	1620	0	0	0	0.00043812	3.3453	1.829	1.3958e-07	6.3161e-05	0.5	0.010327	0	3.1515	0	-0.0012509	3.3414	1.828	1.3957e-07	6.3161e-05	0.5	0.010265	0	3.1382	0	-0.00040641	3.3434	1.8285	1.6827e-07	0.00012632	0.5	0.010315	0	3.1515	0	48.869
11	1620	0	0	0	-0.00077144	3.3507	1.8305	1.4009e-07	6.124e-05	0.5	0.010363	0	3.1561	0	-0.00038906	3.3433	1.8285	1.4009e-07	6.124e-05	0.5	0.010378	0	3.1471	0	-0.00058025	3.347	1.8295	1.6877e-07	0.00012248	0.5	0.010294	0	3.1527	0	48.869
12	1620	0	0	0	0.00019549	3.3536	1.8313	1.3977e-07	6.3871e-05	0.5	0.010442	0	3.166	0	-0.0012741	3.3537	1.8313	1.3977e-07	6.3871e-05	0.5	0.010278	0	3.1572	0	-0.00053929	3.3537	1.8313	1.6385e-07	0.00012774	0.5	0.010387	0	3.167	0	48.869
13	1620	0	0	0	-0.0016152	3.3574	1.8323	1.3995e-07	6.1843e-05	0.5	0.010408	0	3.1675	0	-0.0011763	3.3616	1.8335	1.3995e-07	6.1843e-05	0.5	0.010349	0	3.1498	0	-0.0013958	3.3595	1.8329	1.7157e-07	0.00012369	0.5	0.010384	0	3.1632	0	48.869
14	1620	0	0	0	-0.0017272	3.3629	1.8338	1.407e-07	6.1165e-05	0.5	0.01029	0	3.1511	0	-0.0021674	3.3668	1.8349	1.407e-07	6.1165e-05	0.5	0.010335	0	3.1689	0	-0.0019473	3.3648	1.8343	1.6827e-07	0.00012233	0.5	0.010377	0	3.1669	0	48.869
15	1620	0	0	0	-0.0026901	3.3708	1.836	1.3968e-07	6.126e-05	0.5	0.010436	0	3.1564	0	-0.0011598	3.374	1.8368	1.3967e-07	6.126e-05	0.5	0.010399	0	3.1738	0	-0.0019249	3.3724	1.8364	1.6831e-07	0.00012252	0.5	0.010463	0	3.163	0	48.869
16	1620	0	0	0	-0.0025706	3.3728	1.8365	1.3957e-07	6.2756e-05	0.5	0.010449	0	3.1762	0	-0.0013939	3.3771	1.8377	1.3957e-07	6.2756e-05	0.5	0.010477	0	3.1647	0	-0.0019822	3.375	1.8371	1.6272e-07	0.00012551	0.5	0.010388	0	3.1749	0	48.869
17	1620	0	0	0	0.0005921	3.3831	1.8393	1.3975e-07	6.2524e-05	0.5	0.010474	0	3.1887	0	-0.0014689	3.3789	1.8382	1.3974e-07	6.2524e-05	0.5	0.010388	0	3.1852	0	-0.00043841	3.381	1.8387	1.6617e-07	0.00012505	0.5	0.010412	0	3.1883	0	48.869
18	1620	0	0	0	-0.00076526	3.3858	1.84	1.4027e-07	6.1512e-05	0.5	0.010556	0	3.1818	0	-0.0012765	3.3879	1.8406	1.4027e-07	6.1512e-05	0.5	0.010533	0	3.1886	0	-0.0010209	3.3868	1.8403	1.7163e-07	0.00012302	0.5	0.010471	0	3.1898	0	48.869
19	1620	0	0	0	5.7812e-05	3.3937	1.8422	1.3958e-07	6.3669e-05	0.5	0.010555	0	3.1956	0	-0.00087554	3.3945	1.8424	1.3958e-07	6.3669e-05	0.5	0.010528	0	3.1926	0	-0.00040887	3.3941	1.8423	1.7439e-07	0.00012734	0.5	0.010556	0	3.1913	0	48.869
20	1620	0	0	0	5.5916e-05	3.3972	1.8432	1.4059e-07	6.2102e-05	0.5	0.010494	0	3.2012	0	0.00013545	3.3966	1.843	1.406e-07	6.2102e-05	0.5	0.01059	0	3.1909	0	9.5684e-05	3.3969	1.8431	1.6979e-07	0.0001242	0.5	0.010553	0	3.1921	0	48.869
21	1620	0	0	0	-0.00025056	3.4031	1.8448	1.4013e-07	6.2077e-05	0.5	0.010582	0	3.1927	0	-0.00042958	3.399	1.8436	1.4013e-07	6.2077e-05	0.5	0.010603	0	3.2081	0	-0.00034007	3.4011	1.8442	1.664e-07	0.00012415	0.5	0.010521	0	3.2104	0	48.869
22	1620	0	0	0	-0.0014995	3.4083	1.8462	1.4052e-07	6.1952e-05	0.5	0.010528	0	3.1953	0	-0.00054454	3.4091	1.8464	1.4052e-07	6.1952e-05	0.5	0.010646	0	3.1967	0	-0.001022	3.4087	1.8463	1.6913e-07	0.0001239	0.5	0.010596	0	3.2023	0	48.869
23	1620	0	0	0	-0.00067855	3.4125	1.8473	1.4016e-07	6.1876e-05	0.5	0.010618	0	3.2153	0	-0.0012528	3.4138	1.8476	1.4017e-07	6.1876e-05	0.5	0.010637	0	3.2012	0	-0.00096567	3.4131	1.8475	1.6946e-07	0.00012375	0.5	0.010667	0	3.2095	0	48.869
24	1620	0	0	0	-0.0015511	3.4156	1.8481	1.3895e-07	6.2367e-05	0.5	0.010638	0	3.2107	0	8.6054e-05	3.4179	1.8487	1.3895e-07	6.2367e-05	0.5	0.010677	0	3.217	0	-0.00073255	3.4168	1.8484	1.6805e-07	0.00012473	0.5	0.0106	0	3.217	0	48.869
25	1620	0	0	0	-0.0017116	3.4235	1.8503	1.403e-07	6.2464e-05	0.5	0.010679	0	3.2234	0	0.00047037	3.422	1.8499	1.403e-07	6.2464e-05	0.5	0.010516	0	3.2037	0	-0.00062063	3.4227	1.8501	1.7073e-07	0.00012493	0.5	0.010681	0	3.214	0	48.869
