# Supplementary material for: Future Preventive Gene Therapy of Polygenic Diseases from a Population Genetics Perspective
Source: Int J Mol Sci. 2019 Oct 10;20(20):5013. doi: 10.3390/ijms20205013 (PMC6834143; doi:10.3390/ijms20205013)
Supplement: Supplementary file 1 [file ijms-20-05013-s001.zip › SuppFiles/Results/AdmixtureScenarios/Recomb36MultiRun/65/SimulationSummed.csv]

Generation	Variants	Editable	AveEditedSNPs	AveEditedEffect	Pop0Effect	Pop0Variance	Pop0SD	Pop0FST	Pop0AFD	Pop0RegFract	Pop0Prev	Pop0PrevSD	Pop0AffectedEffect	Multirun0SD	Pop1Effect	Pop1Variance	Pop1SD	Pop1FST	Pop1AFD	Pop1RegFract	Pop1Prev	Pop1PrevSD	Pop1AffectedEffect	Multirun1SD	CombinedEffect	CombinedVariance	CombinedSD	CombinedFST	CombinedAFD	CombinedRegFract	CombinedPrev	CombinedPrevSD	CombinedAffectedEffect	MultirunCombSD	Baseline Effect
0	1620	0	0	0	9.8301e-05	3.2752	1.8098	0.07338	0.10356	1	0.0099955	7.0094e-05	3.098	0.00089663	0.00036791	3.2759	1.8099	0.073381	0.10356	0	0.01001	4.4168e-05	3.0953	0.00062548	0.0002331	3.2755	1.8098	0.20709	0.20712	0.5	0.0099892	2.9216e-05	3.0967	0.00061276	48.869
1	1620	0	0	0	0.00033874	3.2743	1.8095	1.4252e-07	5.7653e-05	0.5	0.010002	4.1427e-05	3.0993	0.0011832	0.00020625	3.2758	1.8099	1.4252e-07	5.7653e-05	0.5	0.010003	3.7401e-05	3.0966	0.00099055	0.0002725	3.2751	1.8097	1.6853e-07	0.00011531	0.5	0.0099926	3.1123e-05	3.0947	0.0008204	48.869
2	1620	0	0	0	6.069e-05	3.29	1.8138	1.4088e-07	6.0761e-05	0.5	0.010058	5.455e-05	3.1079	0.0012107	0.00013158	3.2902	1.8139	1.4088e-07	6.0761e-05	0.5	0.010069	5.2886e-05	3.1076	0.0010323	9.6135e-05	3.2901	1.8139	1.6981e-07	0.00012152	0.5	0.010077	2.7488e-05	3.1043	0.00093213	48.869
3	1620	0	0	0	-9.1953e-05	3.2973	1.8158	1.4008e-07	6.1589e-05	0.5	0.010085	4.5973e-05	3.1173	0.0015443	0.00032036	3.2968	1.8157	1.4008e-07	6.1589e-05	0.5	0.010114	3.7445e-05	3.1128	0.0011008	0.0001142	3.297	1.8158	1.6738e-07	0.00012318	0.5	0.010098	2.2473e-05	3.1146	0.0012386	48.869
4	1620	0	0	0	-0.000114	3.3032	1.8175	1.4062e-07	6.128e-05	0.5	0.010134	3.4359e-05	3.1197	0.0015016	0.00015248	3.3038	1.8176	1.4062e-07	6.128e-05	0.5	0.010101	5.8964e-05	3.1186	0.0014646	1.9238e-05	3.3035	1.8175	1.6884e-07	0.00012256	0.5	0.010123	3.1858e-05	3.1186	0.0013926	48.869
5	1620	0	0	0	3.8946e-05	3.3113	1.8197	1.4044e-07	6.1667e-05	0.5	0.010155	5.178e-05	3.125	0.0011672	0.00011199	3.311	1.8196	1.4045e-07	6.1667e-05	0.5	0.010148	4.2339e-05	3.1234	0.0014955	7.5467e-05	3.3111	1.8197	1.6708e-07	0.00012333	0.5	0.010138	2.911e-05	3.1231	0.0012358	48.869
6	1620	0	0	0	0.00030198	3.3175	1.8214	1.4025e-07	6.1578e-05	0.5	0.010206	4.4856e-05	3.1261	0.0014343	0.00029668	3.3178	1.8215	1.4025e-07	6.1578e-05	0.5	0.010187	3.9336e-05	3.1273	0.0017198	0.00029933	3.3177	1.8214	1.6944e-07	0.00012316	0.5	0.010191	2.6738e-05	3.13	0.001387	48.869
7	1620	0	0	0	0.00023383	3.3245	1.8233	1.4033e-07	6.1486e-05	0.5	0.01023	4.8129e-05	3.1296	0.0011692	0.00039241	3.3231	1.8229	1.4033e-07	6.1486e-05	0.5	0.010238	4.4102e-05	3.1316	0.0013924	0.00031312	3.3238	1.8231	1.6807e-07	0.00012297	0.5	0.010194	4.0364e-05	3.1328	0.0012018	48.869
8	1620	0	0	0	0.00050974	3.3293	1.8246	1.4028e-07	6.1121e-05	0.5	0.010229	6.0074e-05	3.1373	0.0015594	0.00030296	3.3301	1.8249	1.4028e-07	6.1121e-05	0.5	0.010222	2.9937e-05	3.1374	0.0013571	0.00040635	3.3297	1.8247	1.6925e-07	0.00012224	0.5	0.010239	5.0352e-05	3.1371	0.0014067	48.869
9	1620	0	0	0	0.00022325	3.3364	1.8266	1.4047e-07	6.1354e-05	0.5	0.010269	3.796e-05	3.1498	0.0015993	0.00026003	3.3356	1.8263	1.4047e-07	6.1354e-05	0.5	0.010261	5.7393e-05	3.1433	0.0016483	0.00024164	3.336	1.8265	1.6825e-07	0.00012271	0.5	0.010261	3.4287e-05	3.1443	0.0014926	48.869
10	1620	0	0	0	0.0001276	3.342	1.8281	1.404e-07	6.1319e-05	0.5	0.010317	4.2509e-05	3.1497	0.0015234	0.00055188	3.3415	1.828	1.404e-07	6.1319e-05	0.5	0.01028	4.6888e-05	3.1486	0.0018775	0.00033974	3.3417	1.828	1.6942e-07	0.00012264	0.5	0.010289	3.8026e-05	3.1495	0.0015704	48.869
11	1620	0	0	0	7.3316e-05	3.3476	1.8296	1.4028e-07	6.1622e-05	0.5	0.010339	4.9603e-05	3.1549	0.0017332	4.196e-05	3.3465	1.8293	1.4028e-07	6.1622e-05	0.5	0.010328	5.3651e-05	3.1546	0.001739	5.7638e-05	3.347	1.8295	1.6839e-07	0.00012324	0.5	0.010313	4.6497e-05	3.1535	0.0016946	48.869
12	1620	0	0	0	-0.00013763	3.3526	1.831	1.4052e-07	6.1645e-05	0.5	0.010351	4.7487e-05	3.1554	0.0022369	-0.00019083	3.3522	1.8309	1.4052e-07	6.1645e-05	0.5	0.01032	2.7765e-05	3.1572	0.0014607	-0.00016423	3.3524	1.831	1.6759e-07	0.00012329	0.5	0.010348	2.9584e-05	3.1561	0.0017413	48.869
13	1620	0	0	0	-0.00023199	3.3586	1.8326	1.4019e-07	6.1757e-05	0.5	0.010373	2.9134e-05	3.1664	0.0019456	0.00011839	3.358	1.8325	1.4019e-07	6.1757e-05	0.5	0.010359	4.5105e-05	3.1611	0.0020042	-5.6799e-05	3.3583	1.8326	1.6916e-07	0.00012351	0.5	0.010362	2.584e-05	3.1612	0.0018895	48.869
14	1620	0	0	0	-0.00035949	3.3644	1.8342	1.4067e-07	6.0882e-05	0.5	0.010385	6.9746e-05	3.1684	0.0024732	-0.00071282	3.3644	1.8342	1.4067e-07	6.0882e-05	0.5	0.010398	5.4289e-05	3.1661	0.0019557	-0.00053616	3.3644	1.8342	1.6819e-07	0.00012176	0.5	0.010388	3.7996e-05	3.1691	0.0021139	48.869
15	1620	0	0	0	-0.00075648	3.3719	1.8363	1.4027e-07	6.141e-05	0.5	0.010414	5.6633e-05	3.1691	0.0021067	-0.00038051	3.3698	1.8357	1.4027e-07	6.141e-05	0.5	0.010424	5.313e-05	3.1744	0.0022039	-0.00056849	3.3709	1.836	1.6921e-07	0.00012282	0.5	0.010424	2.9363e-05	3.1703	0.0020561	48.869
16	1620	0	0	0	-0.00068356	3.3764	1.8375	1.4025e-07	6.1505e-05	0.5	0.010458	5.5924e-05	3.1792	0.0024676	-0.00044896	3.3766	1.8375	1.4026e-07	6.1505e-05	0.5	0.01045	4.1554e-05	3.1778	0.0022421	-0.00056626	3.3765	1.8375	1.6845e-07	0.00012301	0.5	0.010446	3.7196e-05	3.179	0.0022884	48.869
17	1620	0	0	0	-0.00021011	3.3826	1.8392	1.4023e-07	6.1449e-05	0.5	0.010481	5.2419e-05	3.1824	0.0023389	-0.00031277	3.3802	1.8385	1.4023e-07	6.1449e-05	0.5	0.010454	5.7627e-05	3.178	0.0022239	-0.00026144	3.3814	1.8389	1.6755e-07	0.0001229	0.5	0.010466	3.7251e-05	3.182	0.002193	48.869
18	1620	0	0	0	-0.00010155	3.3872	1.8404	1.4056e-07	6.1367e-05	0.5	0.010503	4.3001e-05	3.1843	0.0020965	-0.00079233	3.3873	1.8405	1.4056e-07	6.1367e-05	0.5	0.010486	5.0842e-05	3.1833	0.0027913	-0.00044694	3.3873	1.8405	1.6925e-07	0.00012273	0.5	0.010497	3.0104e-05	3.1831	0.0024051	48.869
19	1620	0	0	0	-0.00043861	3.3925	1.8419	1.4019e-07	6.1859e-05	0.5	0.010496	4.5037e-05	3.1884	0.0025615	-0.00035572	3.3931	1.842	1.4018e-07	6.1859e-05	0.5	0.010515	4.2964e-05	3.1911	0.0025033	-0.00039716	3.3928	1.842	1.6834e-07	0.00012372	0.5	0.01052	3.4064e-05	3.1893	0.0024581	48.869
20	1620	0	0	0	-0.00023957	3.3979	1.8433	1.4051e-07	6.1313e-05	0.5	0.010533	3.067e-05	3.1976	0.0029199	2.8382e-05	3.398	1.8434	1.4051e-07	6.1313e-05	0.5	0.010534	5.2407e-05	3.1956	0.0026635	-0.0001056	3.398	1.8434	1.6809e-07	0.00012263	0.5	0.010535	3.3621e-05	3.1943	0.0027595	48.869
21	1620	0	0	0	5.3334e-05	3.4037	1.8449	1.4053e-07	6.1243e-05	0.5	0.010556	5.7414e-05	3.1945	0.0025564	-0.00022239	3.404	1.845	1.4053e-07	6.1243e-05	0.5	0.010577	4.7757e-05	3.2	0.0031424	-8.4529e-05	3.4038	1.845	1.6843e-07	0.00012249	0.5	0.010551	4.2934e-05	3.2013	0.002771	48.869
22	1620	0	0	0	-0.00081197	3.4087	1.8463	1.402e-07	6.165e-05	0.5	0.010583	4.8122e-05	3.1971	0.0023971	-0.00039498	3.4084	1.8462	1.4019e-07	6.165e-05	0.5	0.010611	7.2327e-05	3.1997	0.0031367	-0.00060347	3.4085	1.8462	1.6867e-07	0.0001233	0.5	0.010585	5.0452e-05	3.2022	0.0027427	48.869
23	1620	0	0	0	-0.00052914	3.4136	1.8476	1.405e-07	6.1156e-05	0.5	0.010607	4.663e-05	3.2069	0.0025363	-0.0011662	3.4145	1.8478	1.405e-07	6.1156e-05	0.5	0.01061	3.8574e-05	3.2034	0.0031122	-0.00084769	3.4141	1.8477	1.686e-07	0.00012231	0.5	0.010604	3.9637e-05	3.2044	0.0027885	48.869
24	1620	0	0	0	-0.00080927	3.4192	1.8491	1.4017e-07	6.133e-05	0.5	0.010626	7.4014e-05	3.2115	0.0027913	-0.00079338	3.4192	1.8491	1.4017e-07	6.133e-05	0.5	0.010628	4.5348e-05	3.2123	0.002895	-0.00080133	3.4192	1.8491	1.6867e-07	0.00012266	0.5	0.010609	2.9421e-05	3.212	0.002793	48.869
25	1620	0	0	0	-0.0010342	3.425	1.8507	1.3989e-07	6.2053e-05	0.5	0.01069	3.8122e-05	3.2171	0.0030309	-0.00042991	3.4259	1.8509	1.3989e-07	6.2053e-05	0.5	0.010633	5.5524e-05	3.2182	0.0027405	-0.00073206	3.4255	1.8508	1.6965e-07	0.00012411	0.5	0.010666	4.1188e-05	3.2177	0.0028516	48.869
