# Supplementary material for: Future Preventive Gene Therapy of Polygenic Diseases from a Population Genetics Perspective
Source: Int J Mol Sci. 2019 Oct 10;20(20):5013. doi: 10.3390/ijms20205013 (PMC6834143; doi:10.3390/ijms20205013)
Supplement: Supplementary file 1 [file ijms-20-05013-s001.zip › SuppFiles/Results/HighRiskDifferenceDiseases/Dupuytren/DupuytrenTherapyNoAdmixture/SimulationAllRuns.csv]

Generation	Variants	Editable	AveEditedSNPs	AveEditedEffect	Pop0Effect	Pop0Variance	Pop0SD	Pop0FST	Pop0AFD	Pop0RegFract	Pop0Prev	Pop0PrevSD	Pop0AffectedEffect	Multirun0SD	Pop1Effect	Pop1Variance	Pop1SD	Pop1FST	Pop1AFD	Pop1RegFract	Pop1Prev	Pop1PrevSD	Pop1AffectedEffect	Multirun1SD	CombinedEffect	CombinedVariance	CombinedSD	CombinedFST	CombinedAFD	CombinedRegFract	CombinedPrev	CombinedPrevSD	CombinedAffectedEffect	MultirunCombSD	Baseline Effect
0	3575	3575	0	0	0.0020994	13.017	3.6079	3.16E-07	0.00011718	1	0.25009	0	4.2987	0	0.0045909	12.994	3.6047	3.16E-07	0.00011718	0	0.24989	0	4.2997	0	0.0033451	13.005	3.6063	3.7584E-07	0.00023435	0.5	0.24976	0	4.301	0	194.11
1	3575	3575	89.031	8.44	-8.4377	12.996	3.605	0.00011186	0.0062276	1	0.0025895	0	1.4198	0	0.0068267	12.997	3.6051	0.00011103	0.0062276	0.0001925	0.24978	0	4.3034	0	-4.2155	30.824	5.552	0.00044661	0.012455	0.5001	0.12627	0	4.2725	0	194.11
2	3575	3575	0	0	-8.4352	12.88	3.5888	0.00011185	0.0062256	1	0.00253	0	1.4271	0	0.0062919	13.023	3.6087	0.00011101	0.0062256	0.00061575	0.25027	0	4.2991	0	-4.2145	30.766	5.5467	0.00044656	0.012451	0.50031	0.12615	0	4.2749	0	194.11
3	3575	3575	0	0	-8.4363	12.817	3.5801	0.00011174	0.0062215	1	0.002443	0	1.325	0	-0.00082136	13.022	3.6086	0.0001109	0.0062215	0.00094775	0.24955	0	4.2969	0	-4.2185	30.709	5.5416	0.00044613	0.012443	0.50047	0.12594	0	4.2713	0	194.11
