# Supplementary material for: Future Preventive Gene Therapy of Polygenic Diseases from a Population Genetics Perspective
Source: Int J Mol Sci. 2019 Oct 10;20(20):5013. doi: 10.3390/ijms20205013 (PMC6834143; doi:10.3390/ijms20205013)
Supplement: Supplementary file 1 [file ijms-20-05013-s001.zip › SuppFiles/Results/HighRiskDifferenceDiseases/Dupuytren/DupuytrenTherapyWith100Admixture/SimulationAllRuns.csv]

Generation	Variants	Editable	AveEditedSNPs	AveEditedEffect	Pop0Effect	Pop0Variance	Pop0SD	Pop0FST	Pop0AFD	Pop0RegFract	Pop0Prev	Pop0PrevSD	Pop0AffectedEffect	Multirun0SD	Pop1Effect	Pop1Variance	Pop1SD	Pop1FST	Pop1AFD	Pop1RegFract	Pop1Prev	Pop1PrevSD	Pop1AffectedEffect	Multirun1SD	CombinedEffect	CombinedVariance	CombinedSD	CombinedFST	CombinedAFD	CombinedRegFract	CombinedPrev	CombinedPrevSD	CombinedAffectedEffect	MultirunCombSD	Baseline Effect
0	3575	3575	0	0	-0.0023976	13.008	3.6066	3.1659e-07	0.00011672	1	0.24979	0	4.2963	0	-0.00028929	13.008	3.6066	3.166e-07	0.00011672	0	0.24969	0	4.3	0	-0.0013434	13.008	3.6066	3.8426e-07	0.00023344	0.5	0.24964	0	4.2989	0	194.11
1	3575	3575	89.038	8.44	-8.4402	13.012	3.6072	0.0001118	0.0062267	0.5	0.0024745	0	1.4377	0	0.00058571	13.02	3.6083	0.00011097	0.0062267	0.5	0.24964	0	4.3025	0	-4.2198	30.827	5.5522	0.00044639	0.012453	0.5	0.12609	0	4.2737	0	194.11
2	3575	3575	0	0	-4.2175	12.965	3.6007	3.1674e-07	0.00011489	0.5	0.039457	0	2.9215	0	-4.2144	12.956	3.5994	3.1675e-07	0.00011489	0.5	0.039295	0	2.934	0	-4.2159	12.96	3.6001	3.8316e-07	0.00022978	0.5	0.039467	0	2.9257	0	194.11
3	3575	3575	0	0	-4.2203	13.175	3.6297	3.1573e-07	0.00011633	0.5	0.040351	0	2.9557	0	-4.2184	13.185	3.6312	3.1574e-07	0.00011633	0.5	0.040473	0	2.9483	0	-4.2193	13.18	3.6304	3.7924e-07	0.00023265	0.5	0.040318	0	2.9534	0	194.11
4	3575	3575	0	0	-4.2219	13.112	3.621	3.1587e-07	0.00011762	0.5	0.040176	0	2.9365	0	-4.2151	13.103	3.6198	3.1587e-07	0.00011762	0.5	0.039983	0	2.9513	0	-4.2185	13.107	3.6204	3.768e-07	0.00023524	0.5	0.040213	0	2.9489	0	194.11
5	3575	3575	0	0	-4.2126	13.043	3.6115	3.1699e-07	0.00011553	0.5	0.039871	0	2.9244	0	-4.2166	13.062	3.6141	3.1699e-07	0.00011553	0.5	0.039959	0	2.941	0	-4.2146	13.052	3.6128	3.759e-07	0.00023106	0.5	0.039872	0	2.9378	0	194.11
6	3575	3575	0	0	-4.2151	13.013	3.6074	3.1672e-07	0.00011635	0.5	0.039684	0	2.9341	0	-4.2187	12.989	3.604	3.1672e-07	0.00011635	0.5	0.039645	0	2.9299	0	-4.2169	13.001	3.6057	3.763e-07	0.0002327	0.5	0.039779	0	2.9303	0	194.11
7	3575	3575	0	0	-4.2171	12.982	3.6031	3.1731e-07	0.00011493	0.5	0.039642	0	2.9269	0	-4.2156	12.978	3.6025	3.1731e-07	0.00011493	0.5	0.039598	0	2.9172	0	-4.2163	12.98	3.6028	3.7665e-07	0.00022987	0.5	0.039618	0	2.9265	0	194.11
8	3575	3575	0	0	-4.2114	12.961	3.6002	3.1645e-07	0.00011633	0.5	0.03963	0	2.9139	0	-4.2157	12.973	3.6018	3.1645e-07	0.00011633	0.5	0.039529	0	2.9211	0	-4.2136	12.967	3.601	3.8167e-07	0.00023266	0.5	0.03955	0	2.9235	0	194.11
